# Supplementary material for: The transcriptome of rat hippocampal subfields
Source: IBRO Neurosci Rep. 2022 Oct 3;13:322–9. doi: 10.1016/j.ibneur.2022.09.009 (PMC9561749; doi:10.1016/j.ibneur.2022.09.009)
Supplement: Supplementary file 2 — Supplementary material [file mmc10.xlsx]

## Sheet: CA1vsCA2 (4861)
Ensembl ID	baseMean	log2FoldChange	lfcSE	stat	pvalue	padj
ENSMUSG00000044071	2068.24940855257	-5.70486406998114	0.172767280724165	-33.0205120209617	4.12429388260619e-239	4.26080801012046e-235
ENSMUSG00000046318	3910.04784278287	-6.59757729303298	0.216183687699833	-30.5183863002356	1.48619072107198e-204	1.02358908929297e-200
ENSMUSG00000051359	6428.33131303296	-5.26838556194009	0.181124542283167	-29.0870883400416	5.22894239525648e-186	2.70101019426974e-182
ENSMUSG00000028207	13773.391647228	-3.12633769665954	0.110884734249534	-28.1944824760463	6.83323721330541e-175	2.82376694602633e-171
ENSMUSG00000069072	9607.82777953186	4.63845411928615	0.17317583080261	26.7846505934952	4.87773798125794e-158	1.67973036947919e-154
ENSMUSG00000022829	16303.0804954499	-2.43888779787544	0.091347974647573	-26.6988710727834	4.85102833840256e-157	1.43188496468677e-153
ENSMUSG00000020811	1865.08877864761	-5.55486789089858	0.221895973512057	-25.0336579027504	2.63037616554937e-138	6.79360404157262e-135
ENSMUSG00000022708	112194.328607742	-1.51317357874967	0.062145720110492	-24.3487978908173	5.96980528807707e-131	1.37053463180276e-127
ENSMUSG00000060961	3059.53936671205	-7.04141565423419	0.31223025307636	-22.5519967551387	1.28361458520822e-112	2.65220445595723e-109
ENSMUSG00000030102	10626.9997997716	2.24823622235074	0.102455013453237	21.9436428396634	9.95962593464374e-107	1.8707799187419e-103
ENSMUSG00000044968	2980.9456643111	-2.67418207546073	0.122906246590649	-21.757902056576	5.81484508815642e-105	1.00121941009573e-101
ENSMUSG00000035456	7380.50319207622	-4.61971496344389	0.215244731326291	-21.4626157628956	3.48155350284149e-102	5.53352757505469e-99
ENSMUSG00000046027	796.145489274309	-5.86151849935595	0.273770952062119	-21.410301038899	1.07118537621056e-101	1.58091658880447e-98
ENSMUSG00000048218	3466.98275616648	-7.70392483488907	0.36615543494451	-21.0400395560333	2.82142449910186e-98	3.88641820002951e-95
ENSMUSG00000079056	3130.81271262408	-1.53387678927015	0.0736581592813475	-20.8242617550527	2.60915692889953e-96	3.36940002905763e-93
ENSMUSG00000042751	6136.42709838076	-1.63086209343874	0.0783596846848502	-20.8125147516583	3.33389909202378e-96	4.05206017878796e-93
ENSMUSG00000036169	811.957018478287	-8.66582275526988	0.418624403418968	-20.7007109105318	3.41298809464617e-95	3.9177311117544e-92
ENSMUSG00000040990	1699.43768667563	-4.83389456010901	0.234111126764084	-20.6478633754993	1.02033660423711e-94	1.10958920614459e-91
ENSMUSG00000046593	821.189654876223	-7.61021536983512	0.369666929481	-20.5866815852844	3.61281743034863e-94	3.73240168729317e-91
ENSMUSG00000022594	21269.6750879608	-2.64005143447407	0.128430339096419	-20.5562910839319	6.76076543869206e-94	6.65194930925026e-91
ENSMUSG00000029309	12089.123707962	-1.81145770431208	0.0888045571619985	-20.3982516461131	1.73301703073099e-92	1.62761808586199e-89
ENSMUSG00000049252	12729.5223078731	-2.11056074478923	0.103554832900568	-20.3810936261736	2.46095073447678e-92	2.21078974242432e-89
ENSMUSG00000033730	5578.31780591188	2.82824189351542	0.141404164184191	20.0011216772328	5.38477273761977e-89	4.63584059602915e-86
ENSMUSG00000030729	63176.8583672117	-1.84737166571735	0.092637313979544	-19.9419821922436	1.75952490574213e-88	1.45421214409775e-85
ENSMUSG00000039126	4750.4876570936	-2.05973657036277	0.104062855927948	-19.7931966405852	3.40730075261753e-87	2.70775569809937e-84
ENSMUSG00000031093	1959.91248224169	-4.28562447294031	0.217013604685278	-19.7481834337322	8.3155547927352e-87	6.36355530101832e-84
ENSMUSG00000035033	2469.39848262362	-2.99797289961688	0.151837530496264	-19.7446105045199	8.92503576831656e-87	6.58603889446275e-84
ENSMUSG00000039474	10592.0281684088	6.24174644616682	0.319931227839891	19.5096505218006	9.09014043601408e-85	6.47656833410079e-82
ENSMUSG00000009681	2192.75523174359	2.99212864111924	0.153883402741649	19.4441283972818	3.26780672369384e-84	2.25064741749874e-81
ENSMUSG00000039542	11403.5667802149	3.5956165412869	0.185557668894264	19.3773534810668	1.19854296317873e-83	7.98848216296742e-81
ENSMUSG00000021097	4588.14933300892	-3.73724777108086	0.193347819502537	-19.3291436163924	3.05445761482008e-83	1.97222510116914e-80
ENSMUSG00000022587	12736.1420888736	-2.72372787003402	0.141235659522796	-19.2849870863838	7.18079430667328e-83	4.49604763528738e-80
ENSMUSG00000062760	3425.29301534542	-3.78648212685984	0.198619270983711	-19.0640218751501	5.02587933408907e-81	3.05425643532201e-78
ENSMUSG00000027273	311824.718384047	-1.82237257434093	0.0963218178625268	-18.919623972856	7.86133421415724e-80	4.64088250094048e-77
ENSMUSG00000040265	6396.39467289323	-2.25299716516714	0.119305252628732	-18.8843082389531	1.53536187104296e-79	8.81212416096933e-77
ENSMUSG00000050556	8279.8995936561	1.43407791951924	0.076996323642814	18.6252778271847	2.00449443097009e-77	1.11937470088389e-74
ENSMUSG00000040640	19070.6602479967	-1.53002981045808	0.0850708511588772	-17.9853591402373	2.53739429090221e-72	1.37967475891109e-69
ENSMUSG00000051000	607.525276515088	-6.13547430349236	0.341483247699086	-17.9671311691955	3.52477281066156e-72	1.86740655933049e-69
ENSMUSG00000021991	6801.06479713258	-2.15380374411323	0.120808358748303	-17.8282675671519	4.26431247956228e-71	2.20273061131789e-68
ENSMUSG00000042734	915.660684428791	4.82233978873554	0.27637202407416	17.44872624098	3.51994942586785e-68	1.77388280578736e-65
ENSMUSG00000041708	1463.30011814632	4.92695010019753	0.282613933174421	17.4335003403981	4.59454908966124e-68	2.26029936406144e-65
ENSMUSG00000039405	781.687903038196	-5.86249703979925	0.336694273373984	-17.4119297636152	6.69873484380835e-68	3.21881998471554e-65
ENSMUSG00000041936	2849.67536250062	2.14151903943264	0.123837961695324	17.2929125295309	5.31952912181284e-67	2.49800251624766e-64
ENSMUSG00000014813	973.424733907686	-4.66567736945463	0.270012861146471	-17.2794634657187	6.71699401513193e-67	3.08414511868124e-64
ENSMUSG00000049336	15447.5106760444	1.86120459432172	0.108251417324708	17.1933508153421	2.97811708056283e-66	1.33769250257803e-63
ENSMUSG00000021596	4967.11143960082	-4.07182215532549	0.236986774958076	-17.1816429674011	3.64441732658967e-66	1.60214788940416e-63
ENSMUSG00000023169	6293.310094643	-1.41004528321431	0.0822863446080774	-17.1358357201335	8.01923392376386e-66	3.45194606943352e-63
ENSMUSG00000037706	5624.07171609313	-1.31732011019263	0.0770913747310248	-17.0877755752679	1.83023320935377e-65	7.71760787176892e-63
ENSMUSG00000056222	19853.3757749622	-5.23169761179296	0.30645692274689	-17.0715595683049	2.41657303857847e-65	9.98624642462167e-63
ENSMUSG00000019943	80042.3761335859	1.75954576220996	0.105235530674834	16.7200730677812	9.36043937295948e-63	3.79226271223704e-60
ENSMUSG00000037902	6509.73471563119	2.30119064851264	0.138465069703241	16.6192863907451	5.05305058409209e-62	2.00781021477905e-59
ENSMUSG00000019894	3024.84814956851	-1.97566413476961	0.119598779440823	-16.51909947582	2.67360218070216e-61	1.04230128788053e-58
ENSMUSG00000000168	12378.7510037907	-1.59432975974945	0.0969105527307282	-16.4515598644803	8.17357835951781e-61	3.12745326045105e-58
ENSMUSG00000029151	1436.88307141761	4.16914437579208	0.254346241113602	16.3916099468911	2.19551899919068e-60	8.24796610205052e-58
ENSMUSG00000003934	1821.40625009347	3.73481363811912	0.228791049814353	16.3241247467926	6.64874221498763e-60	2.45314842225133e-57
ENSMUSG00000027674	7566.67771435808	2.72449401897532	0.167937445535162	16.2232670045281	3.4532730638244e-59	1.25178119376737e-56
ENSMUSG00000008489	5226.39925599459	-3.48446420456443	0.214900802130132	-16.2142912917302	3.99661152740586e-59	1.42375840309069e-56
ENSMUSG00000042063	2985.03532366322	3.1198913416258	0.194789880570936	16.0167013423967	9.76974390151067e-58	3.42139743208497e-55
ENSMUSG00000007594	6238.88466991694	-3.0957376857857	0.193606409786781	-15.9898512099627	1.50389766867962e-57	5.17892227170971e-55
ENSMUSG00000029337	1169.9842158865	-5.1427953648431	0.322972168536707	-15.9233391166292	4.36449693342349e-57	1.47834812521961e-54
ENSMUSG00000027296	2381.48289787781	2.87379928166384	0.180698329523951	15.9038508503917	5.95866493958394e-57	1.98577314486586e-54
ENSMUSG00000029093	2245.20354171225	-3.3452302545003	0.211083840955501	-15.8478746613556	1.45416243138678e-56	4.76919113608152e-54
ENSMUSG00000044912	3072.07774886458	3.07888754059265	0.194599402064948	15.8216700972445	2.20563472629156e-56	7.12075386166192e-54
ENSMUSG00000049281	14142.6290280679	3.78588970090224	0.241597499149599	15.6702354710965	2.41682352302051e-55	7.6825242511769e-53
ENSMUSG00000071708	9242.99567944812	-2.37752684465673	0.151794562976308	-15.6627931728214	2.71697792930139e-55	8.50578757200383e-53
ENSMUSG00000021701	10827.5895306274	1.64403761541756	0.105019541854611	15.6545875785057	3.09110584755499e-55	9.5326013465942e-53
ENSMUSG00000036502	936.082784951084	6.54142465946599	0.418397284907492	15.6344816169452	4.23910515657218e-55	1.2880645697808e-52
ENSMUSG00000024798	431.619162390966	-5.50070312491816	0.352330288129001	-15.6123481581128	5.99878961194664e-55	1.79633320234843e-52
ENSMUSG00000025085	3804.30747987757	-3.80286797713745	0.24428534108924	-15.5673195951132	1.2138844155422e-54	3.58303997056186e-52
ENSMUSG00000039629	5110.63095627398	-2.73375284044322	0.175890967604741	-15.542315092532	1.7938433420538e-54	5.22033677936841e-52
ENSMUSG00000031837	1618.62512939523	-4.79368224512188	0.309222777720834	-15.5023581395081	3.34390382459573e-54	9.59607511441624e-52
ENSMUSG00000041180	4149.24848760955	-2.0335753700951	0.131527952569898	-15.4611649490582	6.34407363203285e-54	1.79563355322004e-51
ENSMUSG00000046186	511.490455491915	-4.90138579055833	0.318645670221919	-15.3819312440203	2.16395579313999e-53	6.04211548619708e-51
ENSMUSG00000001741	1094.08107450126	-6.48997095667097	0.422340375343463	-15.3666836882291	2.73831311566625e-53	7.54387007945282e-51
ENSMUSG00000030172	9007.64921552207	-2.10825770746405	0.137349068866591	-15.3496323263161	3.561994417546e-53	9.6839379809652e-51
ENSMUSG00000024302	9179.0783381314	-2.0016707727307	0.130949165732587	-15.2858612082977	9.49987769638808e-53	2.54917497354247e-50
ENSMUSG00000003824	886.979487766847	-5.92019305850823	0.387898300034109	-15.2622299659154	1.36502489638118e-52	3.61591594987538e-50
ENSMUSG00000071369	956.867271628164	-3.6687416380512	0.241064198433949	-15.218940273524	2.64785369663133e-52	6.92531051642994e-50
ENSMUSG00000041225	4164.99770273591	5.31753482522504	0.353361169175575	15.0484413373188	3.534643592281e-51	9.12910073796375e-49
ENSMUSG00000034825	8058.90016315765	-5.12596807771926	0.34178572347369	-14.997607347733	7.61140008321798e-51	1.94156479653642e-48
ENSMUSG00000027220	4391.17030700652	-2.01822729940296	0.134636805842733	-14.9901602817317	8.51474977249697e-51	2.14550926584552e-48
ENSMUSG00000027827	4284.90240700499	3.52159253157154	0.235128737243102	14.9772953015544	1.03337620249272e-50	2.57248422842224e-48
ENSMUSG00000058248	3403.69958263864	-2.5477812726443	0.170609581650612	-14.9334008558901	1.99810130098075e-50	4.91485346200765e-48
ENSMUSG00000033615	5959.26871670175	-2.01832829088253	0.136104058099886	-14.8293028074246	9.47115153594349e-50	2.30226980041958e-47
ENSMUSG00000027254	30552.5755503575	1.31617227814643	0.0887606428692704	14.8283319678626	9.60911174197358e-50	2.30864496293789e-47
ENSMUSG00000052889	11933.7458894782	4.88233540730935	0.32997531889384	14.7960623954427	1.55312514749546e-49	3.68858296523576e-47
ENSMUSG00000031870	1393.38037054078	2.10866668190458	0.143240536863686	14.7211587451063	4.71511179253286e-49	1.10708681656039e-46
ENSMUSG00000052387	7052.224399103	-4.9127525990544	0.335090384889128	-14.6609775170956	1.14610977038592e-48	2.66077753659707e-46
ENSMUSG00000050052	1203.46636974524	-3.18193374986464	0.21732676309335	-14.6412420843809	1.5324291403068e-48	3.51811676633546e-46
ENSMUSG00000031765	1380.31796857043	-3.58760968656187	0.245162810536142	-14.6335803489778	1.71518471575845e-48	3.89441171395617e-46
ENSMUSG00000032402	1634.84313028392	2.90537686839913	0.198560282090782	14.6322156566578	1.74994191299682e-48	3.93014128329785e-46
ENSMUSG00000032017	1660.49780421117	-4.22913525998579	0.290908720992659	-14.5376709421252	6.99317522264867e-48	1.55368802634803e-45
ENSMUSG00000051375	21421.9747476901	-1.40747028369419	0.0973653820514638	-14.45555138838	2.31270292110125e-47	5.08351784636108e-45
ENSMUSG00000029361	2648.72635157863	5.55623792665966	0.384741680144725	14.4414764851305	2.83698933696368e-47	6.17030249266773e-45
ENSMUSG00000030854	4909.9187227494	-2.5627844292265	0.177510668704953	-14.4373543738162	3.01182761727543e-47	6.48233148209843e-45
ENSMUSG00000031303	351.351179691661	-7.51603953738194	0.521030497112638	-14.4253351368742	3.58524163017562e-47	7.63693428481327e-45
ENSMUSG00000031561	4562.70373951191	4.48970002852788	0.313327991584941	14.3290741622449	1.44027872595679e-46	3.03663663629787e-44
ENSMUSG00000052727	232733.743618831	-1.34335036945806	0.0937700194619907	-14.3260114177814	1.50520633639542e-46	3.14147205278809e-44
ENSMUSG00000026676	166.766955717379	-7.40613194746597	0.517439207154356	-14.3130474944019	1.81387235262691e-46	3.74782305499773e-44
ENSMUSG00000026425	4701.70672327025	-2.67012045920135	0.186889713165362	-14.287145150888	2.63178949781588e-46	5.33117986312468e-44
ENSMUSG00000023032	9746.1631899839	-2.42123624389611	0.169461503443107	-14.2878246368739	2.60624055684291e-46	5.33117986312468e-44
ENSMUSG00000021662	4286.04370511452	-1.95007761714841	0.137441225836812	-14.1884475001976	1.0802379456521e-45	2.1669782944722e-43
ENSMUSG00000025582	16699.3099851728	2.91949320868569	0.206926554773871	14.1088378525226	3.35054028634279e-45	6.65662148042448e-43
ENSMUSG00000027270	734.261229727279	4.5725744750152	0.324627875641116	14.0855878934756	4.65766522925332e-45	9.16539799684115e-43
ENSMUSG00000001300	1762.12586345723	3.69405294626038	0.262290751910354	14.0838093579561	4.77641119165994e-45	9.31039698510166e-43
ENSMUSG00000067242	14756.9925726316	-1.68244486504978	0.120146205820372	-14.0033124938224	1.48771627149719e-44	2.87282183193224e-42
ENSMUSG00000036225	1890.53928910207	1.94162003580915	0.138814180293997	13.9871879925881	1.86647072788593e-44	3.57083501662768e-42
ENSMUSG00000024109	44539.0216579051	-1.27617318842078	0.0915787400879927	-13.9352560124171	3.8681089759833e-44	7.33237317997863e-42
ENSMUSG00000021614	1624.34430251801	-4.32641942083001	0.312225731251203	-13.8567036211028	1.15874661172365e-43	2.17654749922128e-41
ENSMUSG00000078612	927.315871517954	-5.81187293295358	0.420535871066688	-13.820159783782	1.92641772333133e-43	3.58591378373621e-41
ENSMUSG00000042348	3524.08742840394	2.82916874035067	0.205753101996324	13.7503090495385	5.07124334864855e-43	9.35553839908717e-41
ENSMUSG00000015709	3481.55232033334	2.37552922673212	0.17324396206171	13.7120462869924	8.59977958393081e-43	1.57246589170954e-40
ENSMUSG00000024479	5348.31487598872	2.36784595738052	0.173442128713491	13.6520808118768	1.96195237442293e-42	3.55595262809882e-40
ENSMUSG00000045967	16339.9284088549	-1.21685717041128	0.0891565146456576	-13.6485502517403	2.05934770654962e-42	3.70002107067202e-40
ENSMUSG00000009647	1727.02075454997	-2.10124668316106	0.154374356207321	-13.6113713105248	3.4275164387506e-42	6.10511591874697e-40
ENSMUSG00000038855	344.589424889542	5.69045423832414	0.418200757961528	13.6069916899759	3.63917645825496e-42	6.42672341713367e-40
ENSMUSG00000057880	2648.43961131974	-2.76948782173241	0.203671771642762	-13.5977990439935	4.12665895196598e-42	7.2258497682645e-40
ENSMUSG00000021779	1696.44135180813	2.5888127455063	0.190835507781319	13.565676406892	6.39866581376854e-42	1.11100195835366e-39
ENSMUSG00000021373	25740.462306088	-1.47581969725586	0.109269433886428	-13.5062445623155	1.43665214732061e-41	2.47367555566153e-39
ENSMUSG00000074776	270.97146228246	4.57576199253264	0.3390457117542	13.4960031461774	1.65092641441587e-41	2.81912740286452e-39
ENSMUSG00000061143	786.987133978666	-5.4663114745221	0.405192343547709	-13.4906583541564	1.77508358170623e-41	3.00629319387e-39
ENSMUSG00000052581	1632.51962933199	-3.42377091158159	0.253835961130886	-13.4881239692282	1.83715961082964e-41	3.08612942105381e-39
ENSMUSG00000039579	1042.78854670734	3.99058429749608	0.296364722156603	13.4651124076347	2.50936047764748e-41	4.18132307977034e-39
ENSMUSG00000047228	1224.83688097689	-2.79018366421469	0.207344811277765	-13.4567325172988	2.81073167065952e-41	4.64602702233336e-39
ENSMUSG00000026473	2159.57902233194	-2.96300369489029	0.220698018627109	-13.4256017037315	4.28093062197545e-41	7.0200467072426e-39
ENSMUSG00000034098	1871.65577103223	-4.5261732817405	0.337678885278979	-13.4037793864462	5.74608759826386e-41	9.34847731931716e-39
ENSMUSG00000042105	4537.45005299981	2.14678896632027	0.160691430879199	13.3596978667402	1.03985350278609e-40	1.67855102145048e-38
ENSMUSG00000039419	8478.92818429827	2.63656598492256	0.197990929362958	13.3165998735689	1.85358783384418e-40	2.96890169169677e-38
ENSMUSG00000020634	2073.67016403254	-1.62553163983131	0.122253496694607	-13.29640201533	2.42877536261002e-40	3.86025819555755e-38
ENSMUSG00000032487	2527.91969627675	-2.04350629662179	0.154187655270209	-13.2533716336798	4.31378761287882e-40	6.80392974483223e-38
ENSMUSG00000030077	13730.913253717	2.50772645587295	0.189522199838911	13.231834887968	5.74670804317466e-40	8.99533951424809e-38
ENSMUSG00000032356	33719.1743930016	1.3334329575248	0.100847640600689	13.2222523956171	6.52794132093324e-40	1.01413777122649e-37
ENSMUSG00000020848	2607.44606913721	3.74042434893445	0.283178730686844	13.2087051165959	7.81573568839401e-40	1.20513978204177e-37
ENSMUSG00000024076	815.878177022258	-7.05435920011939	0.536433705257646	-13.1504771810176	1.6910387235231e-39	2.58816608188402e-37
ENSMUSG00000028082	1179.82305205839	-3.28768818004549	0.25006333867496	-13.1474217590885	1.76076489596036e-39	2.67506796178919e-37
ENSMUSG00000023800	1220.78860006072	-3.48182435199673	0.265290705230484	-13.1245621627479	2.38155207005777e-39	3.59179772784917e-37
ENSMUSG00000032698	478.602307464578	-3.04550161559084	0.232156658744676	-13.1183039593116	2.5865904037841e-39	3.87276311036139e-37
ENSMUSG00000032470	4244.36104508005	2.11779024849578	0.161675512600996	13.0990167553842	3.33550687370061e-39	4.95814698017281e-37
ENSMUSG00000003746	3284.27032634043	4.35853944953983	0.33291048829268	13.0922262975025	3.64757502897747e-39	5.38329966062375e-37
ENSMUSG00000026158	22928.7011052538	-1.51814977024367	0.116005767730546	-13.0868473175401	3.91524223918512e-39	5.6969531792988e-37
ENSMUSG00000005533	6410.71379512173	-2.53584711714058	0.193766514622982	-13.087127680831	3.90082048345715e-39	5.6969531792988e-37
ENSMUSG00000062866	2700.50442833715	-4.66268681303101	0.356909882773212	-13.0640451219833	5.28435279106868e-39	7.63533548035392e-37
ENSMUSG00000026833	22415.5671300501	1.3679401505001	0.104818725307703	13.0505322067637	6.3105023235309e-39	9.05469437561079e-37
ENSMUSG00000041544	1161.18572025758	-3.06902198761681	0.235356498289351	-13.0398863423083	7.25651411910131e-39	1.03402823950946e-36
ENSMUSG00000019230	947.175572698027	-3.75110811534262	0.288010433394505	-13.0242091271899	8.91196706852982e-39	1.26122646280797e-36
ENSMUSG00000078591	4142.36241226123	-2.36055240074603	0.182671781633763	-12.9223702732516	3.36609779457238e-38	4.73131378445268e-36
ENSMUSG00000026393	882.322486505829	-3.3258382207429	0.258483711266464	-12.8667226435572	6.92799382696919e-38	9.67204111167821e-36
ENSMUSG00000053465	869.382140822889	5.08202078292584	0.397310456840437	12.7910572083604	1.83954305974806e-37	2.55091534902781e-35
ENSMUSG00000027634	29215.1614766367	-1.35716111043446	0.106246487454471	-12.7737033284609	2.29947906752233e-37	3.16745576620975e-35
ENSMUSG00000020658	7524.57963411275	-3.12389180781554	0.245261766116702	-12.7369702064736	3.68426634084581e-37	5.04134510824875e-35
ENSMUSG00000022883	6733.21292250115	-1.6096978323638	0.126452297686692	-12.7296843300714	4.04471140080812e-37	5.4981465107564e-35
ENSMUSG00000025867	31271.3944476124	-1.59471405253687	0.125295824663525	-12.7275913368972	4.15458945055579e-37	5.6105965508094e-35
ENSMUSG00000022840	2434.54553604907	-2.74555122181671	0.216183100905724	-12.7001195297593	5.90394654411353e-37	7.92125607106972e-35
ENSMUSG00000051331	11014.7642016248	-1.54377149500932	0.12171639184276	-12.6833491499128	7.3138636869173e-37	9.74961622574743e-35
ENSMUSG00000028926	9898.58301412493	-1.60869692120537	0.127043549066402	-12.6625628221748	9.53354177357491e-37	1.26270538542054e-34
ENSMUSG00000053025	59126.0637786008	-1.18726249015993	0.0938017062867611	-12.6571523819657	1.0213740194776e-36	1.34418025416855e-34
ENSMUSG00000020262	4153.09282155131	-1.7698161732627	0.140013275315677	-12.6403454906146	1.26496894649921e-36	1.65422711218777e-34
ENSMUSG00000052087	2405.31081048087	-2.93137379364826	0.232215849877374	-12.6234871357671	1.56724493443737e-36	2.03662986385817e-34
ENSMUSG00000024245	3793.72354340257	-2.41277901770843	0.191656629594052	-12.5890715224354	2.42509041593222e-36	3.13170113587447e-34
ENSMUSG00000039239	4557.43022534318	-2.58682572366627	0.205516978968362	-12.5869197603595	2.49209575571077e-36	3.19824114934757e-34
ENSMUSG00000039706	951.855081424278	4.99505372150469	0.397059707363032	12.5801072958977	2.71660655872713e-36	3.46484720471728e-34
ENSMUSG00000062184	492.142149001782	4.11430888271335	0.327080384152198	12.5788921685957	2.7587139697486e-36	3.49696613760402e-34
ENSMUSG00000044352	5667.02568036446	-2.74915381767649	0.219072803932433	-12.5490420003224	4.02348247691007e-36	5.06909725231195e-34
ENSMUSG00000086040	47910.5634861676	-1.81972148050404	0.145873961766246	-12.4746147871135	1.02701663440507e-35	1.2860738000047e-33
ENSMUSG00000040998	922.944348948876	-3.73663806689704	0.29973088720574	-12.466643333732	1.13507464603127e-35	1.41282604435531e-33
ENSMUSG00000030607	530.83522322522	-10.3659991314212	0.839265256252325	-12.3512787574572	4.79432476898808e-35	5.93175678903184e-33
ENSMUSG00000050967	8192.34282756251	1.57068013475174	0.127389129895233	12.329781481697	6.26162980182378e-35	7.70105922412398e-33
ENSMUSG00000029999	857.092395673455	-4.43474351867726	0.359958986679993	-12.320135578723	7.05755382793557e-35	8.62859036643815e-33
ENSMUSG00000026315	592.780298623922	-4.58198205111653	0.372305946740968	-12.3070342851774	8.30180347205832e-35	1.00901096082158e-32
ENSMUSG00000059921	6574.84240493741	-1.36077551470984	0.110873270559358	-12.2732513241893	1.26086581347777e-34	1.5235093238642e-32
ENSMUSG00000055184	118.836416528241	-5.31288287384756	0.433404165120413	-12.2584951909068	1.51283146519587e-34	1.81733277522541e-32
ENSMUSG00000038530	9246.3343076264	-1.38893893495603	0.113356976809251	-12.2527873806413	1.62319371455963e-34	1.93863748729659e-32
ENSMUSG00000033308	551.202613361954	-3.55054403180627	0.290042026702425	-12.2414812507466	1.86595796591538e-34	2.21577146504274e-32
ENSMUSG00000038463	2449.30560738495	-2.63606373005353	0.215430324668963	-12.2362705162524	1.98966912802445e-34	2.34917391561378e-32
ENSMUSG00000021061	4055.72891109492	2.31494829970559	0.189346106667267	12.2260147855777	2.25744874841863e-34	2.6501935249901e-32
ENSMUSG00000033350	9997.59752784669	-1.54683390176249	0.126907757318233	-12.1886473644292	3.57302680807354e-34	4.17095366714212e-32
ENSMUSG00000029581	2035.44882620434	3.72757962375597	0.305853401239488	12.1874715424113	3.62494561959354e-34	4.2077879995529e-32
ENSMUSG00000029878	4595.58168428282	3.10674562875308	0.255257317007822	12.1710345668872	4.43426266113133e-34	5.11847682146903e-32
ENSMUSG00000037703	1253.42092935943	2.91700953739375	0.239764620760932	12.1661383073789	4.70835699322062e-34	5.40467067744025e-32
ENSMUSG00000030022	623.639831698323	-4.83152526402065	0.397754321947232	-12.1470088379369	5.95029499630449e-34	6.7925411720245e-32
ENSMUSG00000028399	18823.2261733549	-2.71501848501207	0.223562251248657	-12.1443511587843	6.14682730936959e-34	6.97833768495574e-32
ENSMUSG00000024517	620.563467512273	6.04440443429888	0.499048415458891	12.11185978567	9.13980118797876e-34	1.03194848167222e-31
ENSMUSG00000049148	671.691653175633	-4.69093195413358	0.387903096796427	-12.0930510554686	1.14937573224925e-33	1.29067398802902e-31
ENSMUSG00000022231	11244.6003427824	-3.9390479057969	0.325938952282087	-12.0852321522707	1.26412601939474e-33	1.41185793582346e-31
ENSMUSG00000026749	1678.427030962	-2.33862796734636	0.193626468770414	-12.0780386183632	1.37971666380593e-33	1.53267234986872e-31
ENSMUSG00000016150	4776.88718762923	2.78975782965058	0.231220593914142	12.0653518894017	1.60972842387318e-33	1.77862078577902e-31
ENSMUSG00000037999	5908.47649706495	-1.54627370391583	0.128773092016141	-12.0077391922997	3.23570204876104e-33	3.55617424103727e-31
ENSMUSG00000021556	1822.08375524909	-2.4352736603732	0.203049554942984	-11.9934942041957	3.84343172008244e-33	4.20174530160547e-31
ENSMUSG00000036943	2745.64062999129	2.59858519532928	0.216741901480651	11.9893069940667	4.04273178170788e-33	4.39636442492886e-31
ENSMUSG00000029406	3185.8480060257	1.82717750990619	0.153009634286408	11.9415847141104	7.18412325152632e-33	7.77164160330036e-31
ENSMUSG00000055421	11854.6255022709	-1.39083432314457	0.116644393521005	-11.9237134435794	8.90490663256358e-33	9.58297816885566e-31
ENSMUSG00000022108	10579.7459486989	1.52406931706393	0.127883204021777	11.9176660353646	9.57535022551777e-33	1.02510821948004e-30
ENSMUSG00000054720	4028.57063962223	-2.15811780741035	0.181464477656761	-11.8927838399999	1.29032828747863e-32	1.37426613793214e-30
ENSMUSG00000050711	6767.67009845398	2.24199323109846	0.188871408321848	11.8704744726527	1.68509212044942e-32	1.7855063278321e-30
ENSMUSG00000036564	75312.6377877248	-1.17216372250552	0.0988704002971341	-11.8555575681178	2.01379272884921e-32	2.12290741650421e-30
ENSMUSG00000031557	776.547521787626	-5.42823289227195	0.45835068193441	-11.8429689454432	2.34019334983974e-32	2.45447081189791e-30
ENSMUSG00000043067	757.300394156281	4.04397654424505	0.34297824145607	11.7907670383896	4.35555944416287e-32	4.54518026440874e-30
ENSMUSG00000041112	772.368856140004	-2.25005472635334	0.191286756558878	-11.7627313402681	6.07371164745902e-32	6.30628291757781e-30
ENSMUSG00000064339	3486163.22178314	-1.43201195258209	0.121861061862315	-11.7511855772277	6.96349333515702e-32	7.19398496455072e-30
ENSMUSG00000052373	1390.81856844324	-2.72104082800371	0.232556522576565	-11.7005569134612	1.26619763758373e-31	1.3016007755102e-29
ENSMUSG00000005338	20058.5979328132	-0.968905782663119	0.0830684288001883	-11.663947382389	1.94797358451262e-31	1.99252624768316e-29
ENSMUSG00000028273	1177.31349160355	-5.66201027983226	0.486038687057818	-11.6492995940439	2.31352458208839e-31	2.35478053769016e-29
ENSMUSG00000022186	12905.0714731605	-1.29286941775692	0.111052873638786	-11.6419267272827	2.52251848624296e-31	2.55491553738981e-29
ENSMUSG00000039037	15491.7505000382	1.32490599201794	0.113997974106694	11.6221889239709	3.17885705209563e-31	3.20397777611707e-29
ENSMUSG00000029174	1145.7154853256	2.36169294085923	0.20326363975606	11.6188657434923	3.30494791091086e-31	3.31489484151651e-29
ENSMUSG00000033208	385.965235036847	-6.96609303979795	0.600071018181933	-11.6087810087937	3.71879226716155e-31	3.71196549874841e-29
ENSMUSG00000030103	3593.96404454821	3.18528376864336	0.274755175367416	11.5931711363902	4.4629723340536e-31	4.42399300113339e-29
ENSMUSG00000020591	1173.43065405418	-4.88553804443221	0.421423501875594	-11.5929415960158	4.47495178219378e-31	4.42399300113339e-29
ENSMUSG00000021188	4991.56676148714	-1.40358012042632	0.121083088205749	-11.5918758038389	4.5309937850646e-31	4.45806636128594e-29
ENSMUSG00000059361	3081.94904947537	-2.1242807687469	0.183482464420916	-11.5775683275854	5.35433602776291e-31	5.2431891471866e-29
ENSMUSG00000062098	13143.214161934	-2.1886651821551	0.189227516824366	-11.5663156124726	6.10483375408276e-31	5.94990919938009e-29
ENSMUSG00000021027	15702.5809480291	-1.09501269505741	0.0949116069652627	-11.5371842293027	8.56843149240691e-31	8.31178082141369e-29
ENSMUSG00000019888	1048.77150670885	-3.184392165049	0.276837686612226	-11.5027408443471	1.27791844993082e-30	1.23384817815284e-28
ENSMUSG00000037172	974.17942003329	2.50852565310334	0.219144795616918	11.4468867309468	2.4374303960746e-30	2.34242729505551e-28
ENSMUSG00000024598	209.070448697161	5.90100906736598	0.515688763260406	11.4429661605525	2.55015088031495e-30	2.43940821708646e-28
ENSMUSG00000038349	1536.4422273406	-3.55012564294114	0.310649653559914	-11.4280688945189	3.02767194763748e-30	2.88284598074127e-28
ENSMUSG00000059742	10711.6007115882	3.73360395136395	0.326820746369263	11.4240114583959	3.1724503803688e-30	3.00684264950368e-28
ENSMUSG00000044847	2802.99082105777	-3.39604102952592	0.297287362931983	-11.4234288199559	3.19379679735962e-30	3.01325248525317e-28
ENSMUSG00000048834	2271.03784411747	-2.28672844982899	0.200193054747199	-11.4226162976365	3.22380380416647e-30	3.02773791825853e-28
ENSMUSG00000050663	4852.59810678322	-2.47385792557153	0.217192995090541	-11.3901367976451	4.68253993530376e-30	4.3778570200564e-28
ENSMUSG00000063434	1877.77240004092	4.37804942026043	0.384539804236587	11.3851657800472	4.95738775273921e-30	4.61394350212151e-28
ENSMUSG00000027004	1103.91262667798	-3.12218304059722	0.274648790867476	-11.3679111083498	6.04161574997974e-30	5.59784146305298e-28
ENSMUSG00000036885	3052.24657329651	-3.60695466382071	0.318347453278851	-11.3302450723903	9.29443182782914e-30	8.57328350118775e-28
ENSMUSG00000054423	21089.4289970574	-1.43037139217909	0.126408487724235	-11.3154695379277	1.10011750037345e-29	1.01025012412072e-27
ENSMUSG00000020015	9202.92446054345	1.50585192885693	0.133261013788157	11.3000185579464	1.3119027243341e-29	1.1994041632828e-27
ENSMUSG00000072294	2509.73821832926	-2.23259381022642	0.198407121582677	-11.2525890825753	2.2489201031069e-29	2.04701265067819e-27
ENSMUSG00000054863	3301.51404354552	-1.15869704178005	0.103172312969663	-11.2306975430584	2.8819430055339e-29	2.61169764826059e-27
ENSMUSG00000035469	1271.10861753859	-1.91930086281986	0.170919663361021	-11.2292572140507	2.92930702050077e-29	2.64302801998196e-27
ENSMUSG00000026797	23780.1507737456	-0.789784299331761	0.0704030852779334	-11.2180353490745	3.3257682137452e-29	2.9876966448871e-27
ENSMUSG00000041961	1152.19182379179	3.62860305352953	0.324617089425595	11.1781023603849	5.21941004199545e-29	4.66854763150259e-27
ENSMUSG00000058254	10029.93208839	-1.36932284768817	0.122525466286875	-11.1758223754245	5.35520256375918e-29	4.76936186949967e-27
ENSMUSG00000058975	3520.91448636599	-1.94414381373449	0.174431909205947	-11.1455743538247	7.52571586324905e-29	6.67366271100651e-27
ENSMUSG00000029772	10009.2003847036	-2.57414117113278	0.231272173345711	-11.1303540494899	8.92801847433546e-29	7.88336400498801e-27
ENSMUSG00000046607	1485.33120241579	-2.60864817489184	0.234635008116349	-11.1178983726004	1.02661830016163e-28	9.02637758210196e-27
ENSMUSG00000032128	433.080471693963	5.95262088704933	0.536559064806042	11.0940645261508	1.34055140456045e-28	1.1736641152978e-26
ENSMUSG00000054162	1471.23347396679	-2.38158705582021	0.215040058371484	-11.0750856089613	1.65721693440089e-28	1.44478549783086e-26
ENSMUSG00000068923	20939.2395794433	-0.777520676750919	0.0702373381729138	-11.069905223868	1.75586210152134e-28	1.52435389670731e-26
ENSMUSG00000035864	74523.4183959222	-0.896406919957195	0.0810778316739047	-11.0561284317833	2.04745709480323e-28	1.77006520890478e-26
ENSMUSG00000047976	7310.6433916239	-1.90412925832494	0.172513655575198	-11.0375567196473	2.5178668452042e-28	2.16767353148372e-26
ENSMUSG00000009075	2232.37740921439	-2.08795712192054	0.189792004613331	-11.0012912618443	3.76698693261769e-28	3.2296051453007e-26
ENSMUSG00000030557	18458.2695154278	-1.07132640721655	0.0979330547335226	-10.9393749651907	7.47132029076002e-28	6.37902561354064e-26
ENSMUSG00000038633	3271.82530464502	-1.17246870982437	0.107188236624243	-10.9384084182162	7.55138977172852e-28	6.42085660343435e-26
ENSMUSG00000026482	7365.76618338588	-1.24654646244468	0.114064871431062	-10.9283993117729	8.43226967583863e-28	7.14047360828598e-26
ENSMUSG00000021536	2809.69373655189	1.62364023838836	0.148682860972444	10.9201573588853	9.23356928461936e-28	7.78710239015531e-26
ENSMUSG00000037679	3602.11311782042	-2.12605072880962	0.194719724843903	-10.918517528278	9.4017825049265e-28	7.89673293157689e-26
ENSMUSG00000031772	216.406830601108	-4.42113494234868	0.405083244469837	-10.9141392607708	9.86594092756405e-28	8.25303932977038e-26
ENSMUSG00000070802	3723.95695095456	1.2765305736563	0.11713550676767	10.8978960255682	1.17953201594637e-27	9.8032385178167e-26
ENSMUSG00000053825	21427.0196441311	-1.05297224100517	0.0966228843707991	-10.8977520994332	1.1813988921384e-27	9.8032385178167e-26
ENSMUSG00000048960	964.264491857665	-3.67409577581923	0.337554567791949	-10.8844498827335	1.36721610429255e-27	1.12997676587571e-25
ENSMUSG00000034353	621.870138196592	5.02445645191876	0.462440991093074	10.865075866312	1.69082587828874e-27	1.39186630666143e-25
ENSMUSG00000020484	1440.45287382592	1.76393425480836	0.162673159462305	10.8434253114577	2.14294231275084e-27	1.75704262166896e-25
ENSMUSG00000020704	1613.76175572477	-2.21230225921247	0.204096839733271	-10.8394733701103	2.23755362292841e-27	1.82736493900975e-25
ENSMUSG00000042473	1540.10456646567	-3.04231908261842	0.280787788692753	-10.8349408526003	2.35117303485688e-27	1.91259595457531e-25
ENSMUSG00000036510	4369.95793986609	-0.997641372414964	0.0926756621093947	-10.764869111346	5.04331675810256e-27	4.08551789850575e-25
ENSMUSG00000034910	6843.11397761664	-2.06372164898593	0.191714978291159	-10.7645300715719	5.06191357089087e-27	4.08551789850575e-25
ENSMUSG00000021733	5078.73249463116	-2.05009925889392	0.191050223539439	-10.7306823353217	7.30547268469987e-27	5.87337263078867e-25
ENSMUSG00000042671	2559.80058447491	2.69388280803451	0.251204214600057	10.7238758407117	7.86374411679766e-27	6.29770081167726e-25
ENSMUSG00000038127	2870.1530112254	-1.63502310503531	0.152754875683927	-10.7035739298981	9.79268041829328e-27	7.81221478002995e-25
ENSMUSG00000022270	1076.34396436351	-1.67857351085528	0.157230114927537	-10.6759033511417	1.31967626168296e-26	1.04873657380359e-24
ENSMUSG00000045515	1934.30245229584	2.69734987764085	0.252758818547058	10.6716350912942	1.38173233018351e-26	1.09384495809394e-24
ENSMUSG00000026058	290.577135697773	5.36291691720232	0.504016250793749	10.6403650849681	1.93370174005238e-26	1.52496737988405e-24
ENSMUSG00000025810	4393.93038806799	-1.34296534065134	0.126394992278287	-10.6251467439034	2.2765384693954e-26	1.78851094504364e-24
ENSMUSG00000031137	6109.15509550455	-1.35692645549987	0.127980146273755	-10.6026324786139	2.89708517824446e-26	2.26740810427602e-24
ENSMUSG00000030337	1540.27481509187	-1.75728380136628	0.165873976958989	-10.5940897637051	3.17413827926712e-26	2.47486962740443e-24
ENSMUSG00000024065	6364.58574392977	-1.71686426735707	0.162110939217906	-10.5906749762847	3.29209386934549e-26	2.55718960633144e-24
ENSMUSG00000064337	2129821.94205871	-1.40706897091908	0.132943770624136	-10.5839405961878	3.53759797329369e-26	2.73759735296608e-24
ENSMUSG00000055409	1696.11077109078	4.03320215158767	0.381301483164934	10.5774625320382	3.79085730508198e-26	2.92263782229866e-24
ENSMUSG00000052155	8916.34273395469	-2.18794896708949	0.207095477244933	-10.564928776797	4.3329746739204e-26	3.32817556552206e-24
ENSMUSG00000050965	42076.6331537597	-1.5423349836516	0.146432697176343	-10.5327226322563	6.10428999544588e-26	4.67136444021862e-24
ENSMUSG00000020607	1801.69172569132	2.39101922229877	0.227018271019792	10.5322765941175	6.1332900325089e-26	4.67623758862357e-24
ENSMUSG00000024008	392.479381625885	7.21364653711092	0.685458446105816	10.5238276340348	6.70914190145614e-26	5.09648124881937e-24
ENSMUSG00000051339	8428.04425460133	-1.32619195115205	0.126518103453787	-10.4822307238937	1.04255168288439e-25	7.89055050247519e-24
ENSMUSG00000026077	753.359715101487	3.71148193838476	0.35460394513922	10.4665556863097	1.23038626004925e-25	9.27819011136408e-24
ENSMUSG00000021708	2736.79715785477	-3.30213804314811	0.316002291912383	-10.4497281433126	1.46945834705878e-25	1.10407084970649e-23
ENSMUSG00000052353	683.332582762588	6.31685685043124	0.60594236997412	10.424847581959	1.90965266823367e-25	1.42961026924073e-23
ENSMUSG00000029672	3275.83083620568	-1.67234215881575	0.160618758492906	-10.4118732737535	2.18871753332839e-25	1.63260944670148e-23
ENSMUSG00000023886	540.042882745802	-3.91842944124519	0.377754074492147	-10.3729640679935	3.29153560813913e-25	2.4463924005529e-23
ENSMUSG00000038459	1637.87785082373	1.64799879166391	0.159102532413305	10.3580927761907	3.84553274937609e-25	2.84789955797881e-23
ENSMUSG00000021474	1433.96208161866	-1.79201888633365	0.173185635857195	-10.3473875155057	4.30060852501812e-25	3.17354190514016e-23
ENSMUSG00000020866	774.790427614648	3.94012629589637	0.380812305337431	10.3466359691426	4.33449073484563e-25	3.18716183499575e-23
ENSMUSG00000044629	3086.40598434852	-1.11749247242676	0.108074638210471	-10.3400066003505	4.64505536756102e-25	3.4034090072534e-23
ENSMUSG00000019876	1363.83074257159	-4.13857256781664	0.400518220254185	-10.3330444372546	4.99495979252701e-25	3.6468501495828e-23
ENSMUSG00000032875	6969.69658513453	-1.39693656435595	0.135471819311352	-10.3116395089181	6.24271254373353e-25	4.54179318938811e-23
ENSMUSG00000029207	6402.48006030446	-1.96166974923425	0.190263168973612	-10.3102968368319	6.33054870492942e-25	4.58953674881585e-23
ENSMUSG00000035847	25293.0744405002	-1.25719646114814	0.121983518861082	-10.3062813147723	6.60061358368289e-25	4.76859712818377e-23
ENSMUSG00000033849	3205.78469562839	1.97391267156513	0.192258477148973	10.266973403912	9.92702343822514e-25	7.14676509688529e-23
ENSMUSG00000057230	43862.9647092106	-0.830192496391121	0.0810165254188248	-10.2471994707171	1.21822068681503e-24	8.73988744130975e-23
ENSMUSG00000015829	18172.490379314	1.47377300798266	0.14463546650747	10.1895686000815	2.20741566933317e-24	1.57818763182567e-22
ENSMUSG00000031066	5146.1702454723	1.23958407600869	0.121930663668259	10.1663030341676	2.80348035283571e-24	1.99743141552729e-22
ENSMUSG00000034209	588.214120964788	8.28967257493345	0.815504021500894	10.165090982233	2.83856887416999e-24	2.01548144598283e-22
ENSMUSG00000060594	293.162041688929	-6.1306449601927	0.603521148983091	-10.1581277980442	3.04874410734923e-24	2.1572996830839e-22
ENSMUSG00000060257	656.640436312923	-2.74114812992541	0.270041806455529	-10.1508287398338	3.28561338421937e-24	2.3169741892403e-22
ENSMUSG00000046480	411.704918921484	4.90748972605521	0.483660728377734	10.1465540576669	3.43270707468503e-24	2.41246916929054e-22
ENSMUSG00000043079	4173.35365420312	1.00502674308567	0.09910771692071	10.1407516418699	3.64285708154894e-24	2.55148179725302e-22
ENSMUSG00000049107	427.763566239541	-12.6367884481704	1.24786224461712	-10.1267495692585	4.20392174608808e-24	2.93450780802946e-22
ENSMUSG00000032479	25103.4157300435	1.38607684459788	0.136936475597954	10.1220426372547	4.41112136420082e-24	3.0687740615191e-22
ENSMUSG00000016128	826.601749651295	-3.52801581809761	0.348697490698415	-10.117697752947	4.61134669688117e-24	3.19730353862278e-22
ENSMUSG00000040125	8519.9600529146	-1.24997624290568	0.123672698853138	-10.107131602182	5.13661655251073e-24	3.54959101030023e-22
ENSMUSG00000027438	34464.7036098184	-0.71073363879131	0.0703431567363118	-10.1038064222162	5.3138679916211e-24	3.6598380147625e-22
ENSMUSG00000041670	7556.23217080234	-1.43671230603872	0.142217035917424	-10.1022517926258	5.39880414150963e-24	3.70294999734163e-22
ENSMUSG00000022237	1983.81724754063	2.18636573371888	0.216428850313295	10.102006874564	5.4123071299834e-24	3.70294999734163e-22
ENSMUSG00000019929	1186.22500238381	13.4578300994332	1.33294079863046	10.0963449488984	5.73395995625983e-24	3.91006866720266e-22
ENSMUSG00000028654	732.696235897177	-3.08944031635006	0.306458149220961	-10.0811165381102	6.696083931236e-24	4.55113441405257e-22
ENSMUSG00000039809	18890.6386646051	-0.997585646040862	0.0989730001567137	-10.0793715908509	6.81606425672799e-24	4.61749244827914e-22
ENSMUSG00000028782	4919.6899882526	1.16668067291375	0.115823071152409	10.0729557704315	7.27580048717235e-24	4.91282972764559e-22
ENSMUSG00000052713	2521.53239308936	1.35101995449853	0.134138574000545	10.0718228486091	7.36011407441579e-24	4.95357254089834e-22
ENSMUSG00000055320	1757.3069127273	4.12621307797161	0.409853085187698	10.0675418268035	7.68754203884851e-24	5.15714264956779e-22
ENSMUSG00000032452	13412.4236800455	-1.79010709682521	0.178014043875831	-10.0559880436953	8.64498339303519e-24	5.7806681833946e-22
ENSMUSG00000020431	34965.777900797	-1.70510122930185	0.16965445133392	-10.0504361417892	9.14617238408132e-24	6.09607141289962e-22
ENSMUSG00000025068	877.222983336974	-2.57574931505908	0.256339941599002	-10.0481778180647	9.35817732097975e-24	6.21732025099947e-22
ENSMUSG00000020840	1466.59746486876	-1.83760759527762	0.183386909364761	-10.020385869651	1.24017800884258e-23	8.21299936496968e-22
ENSMUSG00000039252	997.472291760004	-2.34754317943914	0.234627860683408	-10.0053896949892	1.44322347934661e-23	9.52711933874109e-22
ENSMUSG00000032666	4591.02601664009	-1.2123899343068	0.121275809570372	-9.99696426353923	1.57140441980249e-23	1.03402414401144e-21
ENSMUSG00000022416	1359.56090155194	3.53190397267825	0.353323797606352	9.99622441682584	1.58318445991301e-23	1.03846848605469e-21
ENSMUSG00000048376	325.888480185031	-5.22194631146442	0.522936992422519	-9.98580400149857	1.75869467990397e-23	1.14994143911949e-21
ENSMUSG00000015932	4702.00132288424	-1.25679573143375	0.126062800244236	-9.96960030237957	2.07060420627044e-23	1.34866226580883e-21
ENSMUSG00000024431	2666.05278350674	2.23759261511678	0.22444701941152	9.96935767284211	2.07566837928181e-23	1.34866226580883e-21
ENSMUSG00000035594	151.300933111947	5.62388475925935	0.564847616617246	9.95646364401715	2.3631952425213e-23	1.53066896868261e-21
ENSMUSG00000041540	1926.14376316055	-3.10450803353111	0.312074213547417	-9.94797999566025	2.5735385108384e-23	1.66170164721697e-21
ENSMUSG00000063455	5889.52662339848	1.29767422812359	0.130545219846216	9.94041934015101	2.77655826792949e-23	1.78720395426664e-21
ENSMUSG00000022456	24844.47806448	-1.19876292959199	0.12069877674983	-9.93185649326544	3.0256892267791e-23	1.94151524235123e-21
ENSMUSG00000079523	389.592533503978	5.11891413539359	0.515489569526343	9.93019924747867	3.07640194526352e-23	1.96794479854597e-21
ENSMUSG00000041308	1956.34881419125	1.3890099607939	0.14007747393799	9.91601234477427	3.54642789341708e-23	2.26161398561061e-21
ENSMUSG00000037111	12094.3151819558	-1.45290343841688	0.146561725824473	-9.913252796688	3.64579231144666e-23	2.31782648428034e-21
ENSMUSG00000045136	1457.78466031414	-1.90218081666518	0.191923697910026	-9.91113050331555	3.72408151186555e-23	2.36033657049589e-21
ENSMUSG00000041794	2778.87071336791	-1.8902830988278	0.191659761742005	-9.86270191325985	6.04017189920461e-23	3.81657589545461e-21
ENSMUSG00000032375	1376.27689245626	-1.639482069018	0.16646479112268	-9.84882183169745	6.9352143661075e-23	4.36876217172296e-21
ENSMUSG00000031133	2839.61468106538	-3.22350696627899	0.327626254148752	-9.83897635021467	7.64850649518877e-23	4.8034480608994e-21
ENSMUSG00000045414	1156.84077784218	4.54052684818356	0.462301447275664	9.82157177949759	9.09148014594181e-23	5.69236856895302e-21
ENSMUSG00000034656	5852.51629372506	-0.981863754506069	0.0999961426156049	-9.81901630226328	9.32490103645767e-23	5.82087931164013e-21
ENSMUSG00000035376	2465.17921450574	-1.41306676112367	0.143921110757824	-9.81834251891953	9.38742739714099e-23	5.84225978553395e-21
ENSMUSG00000041468	2202.08815287455	-2.31769069822895	0.236070881095082	-9.81777459158741	9.44045265514768e-23	5.85761659941926e-21
ENSMUSG00000022105	2638.75558457612	1.20374924957953	0.122797620541041	9.80270826320466	1.09606726305517e-22	6.78052149378619e-21
ENSMUSG00000028601	409.2429123515	-3.78903376440017	0.386725222977477	-9.79774149518259	1.15131038671086e-22	7.10100752543873e-21
ENSMUSG00000022262	394.49491076903	-3.8178501221256	0.390267278701576	-9.7826549405516	1.33657652290245e-22	8.21915003458641e-21
ENSMUSG00000040649	568.004747140398	2.37508888532271	0.242816362476352	9.78142025150394	1.35298463902239e-22	8.29536160578058e-21
ENSMUSG00000011256	1521.51112558654	-1.74952967785043	0.179233304029567	-9.76118633377323	1.65211160029133e-22	1.00993875400057e-20
ENSMUSG00000049550	10838.0773753031	-1.11658844469725	0.114454711528802	-9.75572285127168	1.74354092573791e-22	1.06268562264297e-20
ENSMUSG00000056306	2342.9620944901	3.66266669427265	0.3759089078177	9.7434953471464	1.9667068628307e-22	1.19517932940611e-20
ENSMUSG00000031134	2976.39461820333	1.238352912337	0.127102317696298	9.74296090568512	1.97708085140323e-22	1.1979602507828e-20
ENSMUSG00000028745	9668.08474262798	-0.852982341466816	0.0876682084081676	-9.72966548484123	2.25332740861164e-22	1.36135236598636e-20
ENSMUSG00000006476	6425.95957095262	-1.03821644177255	0.106814622004189	-9.71979699307304	2.482759835358e-22	1.49559136204569e-20
ENSMUSG00000039458	4685.10085052179	-1.6362730735548	0.168939048705519	-9.68558238070241	3.47223899665526e-22	2.08556401595613e-20
ENSMUSG00000032012	2113.38864048494	-2.26643670154419	0.234029256971277	-9.68441608914888	3.51209647161618e-22	2.10338948685604e-20
ENSMUSG00000030257	28900.7155674471	-0.879300577193057	0.0908438327371186	-9.67925450412856	3.69399699972876e-22	2.20593543376866e-20
ENSMUSG00000018322	2442.95172330743	-1.24302671984952	0.128451888605236	-9.67698282482744	3.77697948085276e-22	2.24898991450662e-20
ENSMUSG00000024975	6258.92340087354	1.35494285841891	0.140128669095052	9.66927658108149	4.07246549002446e-22	2.41796787226682e-20
ENSMUSG00000113167	328.171905680198	3.8683222980573	0.400328006468178	9.66288202562912	4.33493647447226e-22	2.56643144514458e-20
ENSMUSG00000019082	3626.45178715774	-1.26005856021917	0.130458209498722	-9.65871419714307	4.51495010962119e-22	2.66536854757123e-20
ENSMUSG00000022636	6338.38189627566	2.90111230565904	0.30064513402155	9.64962335113358	4.93366020548225e-22	2.90425319560326e-20
ENSMUSG00000046442	52573.7313116467	-0.916154172290905	0.0950122915111614	-9.64248054351243	5.28940841256425e-22	3.10482263126143e-20
ENSMUSG00000004383	11656.9030133301	-1.15038408526394	0.119360965055271	-9.63785844669771	5.53302047146329e-22	3.23861951788596e-20
ENSMUSG00000028382	2556.68390657552	1.68541887842335	0.17505276552341	9.62806199253081	6.08665619492159e-22	3.55261272032401e-20
ENSMUSG00000040118	13757.2342834698	1.24175850573521	0.129073245924465	9.620572387727	6.54658430062633e-22	3.8102964737899e-20
ENSMUSG00000026678	905.32829313617	-3.68271015811901	0.38329151186008	-9.60811821855157	7.38869306697806e-22	4.28834764466013e-20
ENSMUSG00000025189	4731.25279852185	1.28913701875903	0.134486097276856	9.58565267980959	9.18748943466427e-22	5.31742035571522e-20
ENSMUSG00000032849	245.789694808422	-4.67089936217705	0.487549150294421	-9.58036612176718	9.67015271030995e-22	5.58113674023531e-20
ENSMUSG00000037605	6948.80123036815	1.82821970853229	0.191095183807399	9.56706324098107	1.09985431226918e-21	6.33013643456988e-20
ENSMUSG00000028351	9106.52379468443	1.01683379567663	0.106485159334619	9.54906582316629	1.30871014960533e-21	7.51126919754034e-20
ENSMUSG00000004031	3315.93776564442	-1.96367300495695	0.205723130524838	-9.54522226036154	1.35816059981624e-21	7.77349426964075e-20
ENSMUSG00000001424	1906.55639799471	1.5513227902319	0.16294550539981	9.5205006509723	1.72346724428961e-21	9.83709397831823e-20
ENSMUSG00000059970	3282.85419707842	-1.53103484250504	0.161020785355369	-9.50830564592069	1.93793150066232e-21	1.1030727456387e-19
ENSMUSG00000041992	18106.5284605903	-2.28976932457703	0.240959418149734	-9.50271768648675	2.0448268183692e-21	1.16072010222924e-19
ENSMUSG00000036800	6074.69579087208	1.21604415029049	0.128046106052054	9.49692409854415	2.16181509129607e-21	1.22376502510573e-19
ENSMUSG00000021721	2300.88653798549	5.07982232299257	0.535539732838057	9.48542565847056	2.41395834422017e-21	1.36276522700211e-19
ENSMUSG00000032348	1405.73885312439	3.42590449122537	0.361278183531543	9.48273282858294	2.47709083645262e-21	1.39459539135651e-19
ENSMUSG00000064370	99890.0532593525	-1.6225766665619	0.171176271402191	-9.47898124705348	2.56777657726431e-21	1.441722816289e-19
ENSMUSG00000020303	361.17012608613	-6.13355790298697	0.64734089502967	-9.47500451474774	2.66749171942179e-21	1.49365078337922e-19
ENSMUSG00000016494	739.14750432241	3.35434395380154	0.354266810574791	9.46841152960162	2.84131446313301e-21	1.58668214695282e-19
ENSMUSG00000078117	501.79830735977	2.29162643111309	0.24205534152115	9.46736567229548	2.86989938289876e-21	1.59832509567262e-19
ENSMUSG00000021484	3804.47703717558	-2.19641488726926	0.232006242317508	-9.46705082298343	2.87856028456059e-21	1.5988390483761e-19
ENSMUSG00000050272	4089.82638848686	-1.38492659174834	0.146381684012818	-9.46106475743964	3.04823230183316e-21	1.68854090671519e-19
ENSMUSG00000000247	1762.77434097853	-2.09430963764427	0.221434355053617	-9.45792551990028	3.14112896638272e-21	1.73534777281818e-19
ENSMUSG00000024462	17809.58722999	0.807841151249766	0.0854723927416726	9.45148632601574	3.34053031434963e-21	1.84058766280245e-19
ENSMUSG00000044576	112.553925600586	-8.20343320534638	0.867991832619186	-9.45104884292785	3.35452320790803e-21	1.84338187557967e-19
ENSMUSG00000059602	720.15099378244	3.21984720245146	0.341067014967788	9.44051186760338	3.70962730160089e-21	2.03311191792248e-19
ENSMUSG00000053310	12136.9539085169	1.44851498081951	0.153501225862819	9.4365043189559	3.85423387618073e-21	2.10677725792715e-19
ENSMUSG00000037062	2792.72432798145	1.71979226969498	0.182286902175086	9.43453560938313	3.92730034860681e-21	2.1410522375439e-19
ENSMUSG00000064043	1534.46664871928	2.39465508278426	0.253830330048504	9.43407780436116	3.9444866553532e-21	2.1447627177081e-19
ENSMUSG00000059003	77125.4640099511	0.89390427126264	0.0948469552405279	9.42470181563274	4.31329367699647e-21	2.33914104866407e-19
ENSMUSG00000049630	3709.9065253895	12.2954917965261	1.304767786072	9.42350962966492	4.36256809464485e-21	2.35966968511916e-19
ENSMUSG00000039621	481.829385596317	3.55640617154984	0.377553806378165	9.41960089256172	4.52805863443303e-21	2.44278714111371e-19
ENSMUSG00000070866	6620.0145854505	-1.49074426085306	0.15828641006129	-9.41801801099558	4.59682852243841e-21	2.46700443975643e-19
ENSMUSG00000031613	138.605759478378	-5.59792538178584	0.594383460629011	-9.41803692831862	4.59600057228054e-21	2.46700443975643e-19
ENSMUSG00000022438	453.783167596185	-3.33949970600049	0.355611709270203	-9.39085980282795	5.95124381528715e-21	3.18561139148868e-19
ENSMUSG00000045777	233.752192970113	5.39549442976538	0.575170261549933	9.38069088486241	6.55418353652711e-21	3.49929044526416e-19
ENSMUSG00000032036	1333.70138278636	4.09188367424733	0.436305322933971	9.37848671368738	6.69263526571947e-21	3.56400076959525e-19
ENSMUSG00000038116	5592.5238888976	-1.33727261482127	0.142858036869014	-9.36084972277346	7.90979752915346e-21	4.20134284183467e-19
ENSMUSG00000027808	1973.1223139413	-1.18900933763522	0.127180765478573	-9.34897138856695	8.85042247656336e-21	4.68890844130133e-19
ENSMUSG00000049044	3233.8182664647	-1.40312191478352	0.150112820958363	-9.3471157615025	9.00703446465556e-21	4.75967637106683e-19
ENSMUSG00000041417	2937.83413144815	1.69309025534832	0.181183272915549	9.34462783513955	9.22131961610235e-21	4.86048229356905e-19
ENSMUSG00000051379	4379.82859210872	-1.98360916926811	0.212545501689504	-9.33263302916592	1.03272883386696e-20	5.42957841357739e-19
ENSMUSG00000026587	21188.0766349631	-0.843619790548654	0.0904089532609761	-9.3311531670259	1.0472521141695e-20	5.49196019872342e-19
ENSMUSG00000029335	299.414800446394	7.03728021399108	0.754241052699841	9.33028000637304	1.05591581097506e-20	5.5233753130042e-19
ENSMUSG00000031925	1472.8029070441	-3.33331743680699	0.357993388280177	-9.3111145231493	1.26497901275813e-20	6.6002516064668e-19
ENSMUSG00000022696	3496.52393692017	-1.39278150959037	0.149645200453667	-9.30722472466867	1.31216053409682e-20	6.82918411977542e-19
ENSMUSG00000045875	156.125731902898	7.62250376829561	0.820607190652359	9.28885812252747	1.55952381977387e-20	8.09620129752955e-19
ENSMUSG00000066705	702.49645323636	8.1892014785354	0.882139960073161	9.28333580745647	1.64253850754305e-20	8.50579715359764e-19
ENSMUSG00000037685	15937.0289639025	-1.03900558576058	0.111983878542294	-9.27817110181767	1.72412476955265e-20	8.89177121398711e-19
ENSMUSG00000017978	3192.74608971321	2.15081900145141	0.231817375872089	9.2780750077948	1.72568011654672e-20	8.89177121398711e-19
ENSMUSG00000028347	1366.77151005615	1.69681424549854	0.183195078709663	9.26233530643982	2.00008962225066e-20	1.02800626305829e-18
ENSMUSG00000019146	1452.62553266212	2.6146233998497	0.282427694109985	9.25767357230731	2.08934785373453e-20	1.07121849513308e-18
ENSMUSG00000025203	8215.4345157202	1.32819490847833	0.143606479068576	9.24885086726538	2.26919055998905e-20	1.16054493441816e-18
ENSMUSG00000037990	1123.38386109478	-2.01341515896059	0.217785867213235	-9.24493028277749	2.35394115118497e-20	1.20091684113046e-18
ENSMUSG00000026220	970.916914403568	-1.61328447690596	0.174595635515387	-9.24011915958679	2.46222877675106e-20	1.25306825086774e-18
ENSMUSG00000026156	466.112745298166	-3.86959251441875	0.420001320189234	-9.21328655032627	3.16289258988435e-20	1.60569254771967e-18
ENSMUSG00000064351	206613.778926182	-1.54826023649662	0.168128184790445	-9.20880837693201	3.29765295321034e-20	1.67000258135373e-18
ENSMUSG00000031778	15939.7228045047	0.951487925976149	0.103390030523478	9.2028982016799	3.48422929316603e-20	1.76017471040089e-18
ENSMUSG00000022342	4319.33763569984	-1.96411218670752	0.213595966373898	-9.19545542011479	3.73409439061874e-20	1.88180142192596e-18
ENSMUSG00000026827	6893.36550767028	1.10734964694467	0.120632939928867	9.17949647581857	4.3311186682164e-20	2.17736189592913e-18
ENSMUSG00000022044	4268.32720351385	1.42245391045375	0.155134358950147	9.16917387018604	4.76657869766553e-20	2.3904623556108e-18
ENSMUSG00000087022	127.018032870646	8.08349153820941	0.882126069276585	9.16364658040152	5.01725828584046e-20	2.51008694193791e-18
ENSMUSG00000039058	6293.11427339367	-1.45167082789884	0.158619928227512	-9.15188175988001	5.59503056932113e-20	2.79237974935539e-18
ENSMUSG00000006930	1162.50028924761	3.21435897830581	0.351255002723049	9.15106960295796	5.63725916033979e-20	2.80667587399857e-18
ENSMUSG00000036298	4480.73303250387	2.86297378320769	0.313410383078938	9.13490406757391	6.54647913229513e-20	3.25152288056447e-18
ENSMUSG00000058013	1957.20968483459	1.40963118993904	0.154378358556991	9.1310155329748	6.78597051795108e-20	3.36239143505768e-18
ENSMUSG00000022788	6446.08316006167	-1.06242681339636	0.116378137200318	-9.12909279143759	6.9075697607662e-20	3.41445469849166e-18
ENSMUSG00000078307	13964.3139669971	4.72318532101244	0.517923338702909	9.11946801401385	7.54939900204748e-20	3.72280864392136e-18
ENSMUSG00000117254	178.991960902505	-5.56095534092946	0.610523966808531	-9.10849637893652	8.35315814977537e-20	4.10935604025378e-18
ENSMUSG00000059588	307.724566128168	-3.53821339788298	0.388562252022938	-9.10591129082222	8.55452171821516e-20	4.19842108650265e-18
ENSMUSG00000044337	733.106623637385	-3.32537342354434	0.365469043357656	-9.09891955004807	9.12348934956184e-20	4.46705063840395e-18
ENSMUSG00000026259	786.947667108132	2.25718766511873	0.24820394456327	9.09408458068783	9.5386601526112e-20	4.65928595917855e-18
ENSMUSG00000019951	14411.5676413998	-1.44075825071562	0.158567277729629	-9.08610068448194	1.02654677613259e-19	4.99143486759637e-18
ENSMUSG00000000420	827.625653819512	-1.35246995006516	0.148850684639793	-9.08608484628765	1.02669626305704e-19	4.99143486759637e-18
ENSMUSG00000029462	4738.86602168342	-0.935130481857325	0.103076195813353	-9.07222540062142	1.1661056978039e-19	5.65588636808082e-18
ENSMUSG00000016541	6780.39914513494	-0.640032054969529	0.0708254634413389	-9.03675068077225	1.61397948513713e-19	7.8098463985722e-18
ENSMUSG00000054027	6090.30514800773	-1.54758369421833	0.171293593217483	-9.03468521588798	1.64475119186103e-19	7.94015166500762e-18
ENSMUSG00000021221	257.523876967254	-6.87478776119794	0.762200223911259	-9.01966116714019	1.8867194510874e-19	9.08703899728853e-18
ENSMUSG00000068099	1339.88883448574	-1.43325128984879	0.159018972710753	-9.01308356742934	2.00342507367505e-19	9.62669043541254e-18
ENSMUSG00000034361	1172.32434625641	3.07262186070699	0.340922590224162	9.01266724122532	2.01104737461675e-19	9.64089578986807e-18
ENSMUSG00000021676	8901.61343665469	4.75461486958433	0.527678172471363	9.01044446715742	2.05223049469047e-19	9.81555242622559e-18
ENSMUSG00000034648	6943.67104898284	2.30998790868625	0.25662384431163	9.00145469678619	2.22746384479421e-19	1.0629066503727e-17
ENSMUSG00000024268	26557.6380708454	-1.04589724568161	0.11650762343759	-8.97707132651174	2.78069627764788e-19	1.32384208499448e-17
ENSMUSG00000035513	727.293233661776	2.88447977773929	0.321517863577439	8.9714448386926	2.92650004724692e-19	1.39005388451071e-17
ENSMUSG00000049649	174.541067423953	-2.48530782523589	0.277999475192112	-8.93997308274921	3.89265176567655e-19	1.84211245069393e-17
ENSMUSG00000004040	609.905504820944	-2.25908872852719	0.252697980178727	-8.93987647597893	3.896056243119e-19	1.84211245069393e-17
ENSMUSG00000038332	1875.87226699886	1.57949447729441	0.176839943169379	8.93177439998131	4.19229722881009e-19	1.97765400323457e-17
ENSMUSG00000038128	5467.28922965506	-2.0130064490439	0.225480066790533	-8.92764703193899	4.35165542799748e-19	2.04815272103152e-17
ENSMUSG00000054871	684.926526136399	2.89757044637475	0.324638392835656	8.92553225471891	4.43561103911039e-19	2.08292262022952e-17
ENSMUSG00000050240	140.720730984578	3.09213345797189	0.346475433160025	8.92453883315802	4.47559981235803e-19	2.09693522274244e-17
ENSMUSG00000064367	84047.1335544129	-1.67203103488245	0.187469294033155	-8.91895946749946	4.70689586321369e-19	2.20031407976745e-17
ENSMUSG00000018451	5847.45506176127	2.24457030987681	0.251678319965754	8.9184094608635	4.73032628332786e-19	2.2062754326438e-17
ENSMUSG00000034780	2592.30188988889	1.3730701997786	0.154386601686697	8.89371347498815	5.90999634433847e-19	2.75027802852976e-17
ENSMUSG00000031065	3892.71690706344	-1.09105571584267	0.122788047110652	-8.88568343186903	6.3529014962306e-19	2.94974495989026e-17
ENSMUSG00000028524	19135.9304931066	-0.978931336545431	0.110331598727928	-8.87262894612293	7.14390513468117e-19	3.30958223974848e-17
ENSMUSG00000003279	31439.8175045868	0.903118859446702	0.101790436211526	8.87233509413372	7.16278654805212e-19	3.31090594308396e-17
ENSMUSG00000020672	100.637021306603	-5.03632574670624	0.568067338329757	-8.86571961963901	7.60115309273927e-19	3.50569252683435e-17
ENSMUSG00000057715	6310.43693788149	-1.81991390533087	0.205401568456417	-8.86027267954883	7.98189620811301e-19	3.67309441986706e-17
ENSMUSG00000108825	158.236926723691	-5.68273775085621	0.642450548400271	-8.84540882563874	9.11938150535082e-19	4.18721468141241e-17
ENSMUSG00000021993	1752.8208547548	-1.3819104247199	0.156267644350417	-8.84322810690789	9.29921127236664e-19	4.2603171465552e-17
ENSMUSG00000027346	4838.90926320363	-1.03356741882062	0.116917284020958	-8.84015932695929	9.55822003063088e-19	4.36929075824989e-17
ENSMUSG00000058897	1871.7447568493	2.17458901060611	0.246272756673449	8.83000231117551	1.04673560938869e-18	4.7743159296223e-17
ENSMUSG00000043668	516.570930950403	7.814213605563	0.885229531003569	8.82733046276051	1.0720369819427e-18	4.87894892530836e-17
ENSMUSG00000032549	54348.3184120044	-0.544439839792727	0.061876274546867	-8.79884646869538	1.38229645062596e-18	6.27714489293045e-17
ENSMUSG00000068617	616.365432358586	-2.54869227396685	0.290064701713322	-8.78663366798002	1.54108290029594e-18	6.98286291357779e-17
ENSMUSG00000064065	666.999436683993	-1.99018074758701	0.226660400367143	-8.78045191997955	1.62819106697316e-18	7.36141878026245e-17
ENSMUSG00000015002	7031.79953952675	-1.30369558343288	0.14881247914044	-8.76066033549871	1.94109886078012e-18	8.7569835505325e-17
ENSMUSG00000033965	2173.52341782168	1.1764470286975	0.134445001360187	8.75039619766689	2.126049848828e-18	9.5704666615434e-17
ENSMUSG00000027577	1761.57559729276	-2.57941260489374	0.295331545698018	-8.73395559149392	2.45917698294482e-18	1.10459814829578e-16
ENSMUSG00000016262	1137.54555254815	2.20828201224697	0.253262244548404	8.71934944817609	2.79804760816662e-18	1.25408372407676e-16
ENSMUSG00000034981	2289.75663978915	3.31517418972166	0.380404478808121	8.71486634465695	2.91101888903038e-18	1.30189333950532e-16
ENSMUSG00000003418	1284.14670346768	-3.66100619165115	0.42061702305466	-8.70389449543366	3.20685183627527e-18	1.43110092097451e-16
ENSMUSG00000067369	142.086160148783	-5.70313355513953	0.65539033536891	-8.70188839743771	3.264065035621e-18	1.45349378806037e-16
ENSMUSG00000063142	36089.0413850183	-0.951706865222527	0.109489928577277	-8.69218637356973	3.55530219216565e-18	1.5797775031081e-16
ENSMUSG00000040693	324.78663833812	-2.7373411666957	0.315627980547246	-8.6726821936053	4.22058705458334e-18	1.87136844896568e-16
ENSMUSG00000028957	662.749881632438	2.48110097254853	0.286547284118235	8.65860927694146	4.7755469206829e-18	2.11289829711242e-16
ENSMUSG00000060424	713.669424954712	4.04814250244141	0.467547834162812	8.65824244419822	4.79093698718875e-18	2.11517820575415e-16
ENSMUSG00000070695	2660.59633415907	5.0504045654537	0.584429390378541	8.64159922241847	5.5431578605066e-18	2.44206242460101e-16
ENSMUSG00000020251	274.452045921467	5.98561662842645	0.693185534125284	8.63494163359824	5.87570301880977e-18	2.58305905903505e-16
ENSMUSG00000046079	2608.46079461155	-1.77537044411579	0.205862744815059	-8.62404922129414	6.46273203296355e-18	2.83509488885547e-16
ENSMUSG00000047686	305.08802581672	-5.37465244152728	0.623805929363249	-8.61590470455045	6.93914564220799e-18	3.03764040803605e-16
ENSMUSG00000004110	46662.0215622094	0.751110319004338	0.0871904336473423	8.61459551907198	7.01889458440511e-18	3.06605496623633e-16
ENSMUSG00000064363	51684.4407489425	-1.78728434944714	0.207503291464938	-8.61328192352621	7.09982126005612e-18	3.0948630142464e-16
ENSMUSG00000079037	12181.0598210534	1.09508492750863	0.127236006537265	8.60672192810373	7.51795225648958e-18	3.27023009523342e-16
ENSMUSG00000027678	1180.78525095062	1.37759268015871	0.1601194469369	8.60353134183383	7.73001321782925e-18	3.3554103593863e-16
ENSMUSG00000022265	3450.83376205878	-1.09368893392792	0.127144336136929	-8.60194773245794	7.83744873580285e-18	3.39491332870353e-16
ENSMUSG00000042978	586.157523992665	1.83298689271852	0.213386732500728	8.58997591479719	8.69875581462838e-18	3.76011909292576e-16
ENSMUSG00000022305	2210.42181623214	-1.57661380779899	0.183794290206588	-8.57814356488904	9.64165633796612e-18	4.1589958925899e-16
ENSMUSG00000018293	7004.01177891439	-1.57597557789293	0.183892473629469	-8.57009287431964	1.03401613798576e-17	4.45100863397121e-16
ENSMUSG00000022208	8537.05883958737	0.885231103985041	0.103307026885508	8.56893408583054	1.04447295061095e-17	4.48667361861195e-16
ENSMUSG00000008763	10252.4825582917	-1.14913332163252	0.134146730408116	-8.56624174243006	1.0691730614238e-17	4.58324767533995e-16
ENSMUSG00000068798	2900.47609901366	-1.15550311428301	0.1349117509185	-8.56488116428824	1.08187365865298e-17	4.62808975881738e-16
ENSMUSG00000020029	2866.74231746398	-1.58793513510184	0.185410294489571	-8.56443888120337	1.08603422009403e-17	4.63628906107086e-16
ENSMUSG00000062591	25356.8107238016	-0.948955273325716	0.110846068698497	-8.56101875752479	1.11874500288832e-17	4.76608438137698e-16
ENSMUSG00000007480	147.572082208166	-9.94467729535689	1.16223171764575	-8.55653579606405	1.16309733809286e-17	4.94483892997421e-16
ENSMUSG00000020027	959.963655122565	-3.04861912995114	0.356501632354699	-8.55148715537417	1.21512599953897e-17	5.15542780338278e-16
ENSMUSG00000037872	957.653694751664	-1.63646828118175	0.191588616123231	-8.54157368164903	1.32406127840546e-17	5.60609715869131e-16
ENSMUSG00000042249	1101.05524340951	-1.63447366956916	0.191556648904294	-8.53258646420452	1.43111516554796e-17	6.04697373221921e-16
ENSMUSG00000031402	1859.64519529322	-1.16643386726374	0.137141214285959	-8.50534883577416	1.81050381203008e-17	7.63441423758478e-16
ENSMUSG00000028800	960.564092499094	-1.83471508906503	0.216268335756191	-8.48351231191509	2.18496085895396e-17	9.19463569607062e-16
ENSMUSG00000028373	273.013517970224	3.19888976683961	0.377222996101739	8.48010275062036	2.24995152901724e-17	9.44888180742971e-16
ENSMUSG00000000402	159.983338871164	9.37412739809786	1.10793664499595	8.46088757911979	2.65350111854667e-17	1.11210223349719e-15
ENSMUSG00000107272	3747.30543592043	-1.8649673187232	0.220549132716209	-8.45601746764945	2.76664182393094e-17	1.15717314506196e-15
ENSMUSG00000003411	223.78537932923	5.19311537019531	0.614217933698911	8.45484165355056	2.79466342052491e-17	1.16653203221991e-15
ENSMUSG00000097566	100.793591523847	6.31968753302111	0.747789905180696	8.45115384580381	2.88437876762348e-17	1.20155310678702e-15
ENSMUSG00000064341	79363.817484621	-1.38106996657296	0.163563974823794	-8.44360726780315	3.07691748423063e-17	1.27918046396727e-15
ENSMUSG00000027894	13879.1507420609	-0.898359226219156	0.106423816517207	-8.44133630627597	3.13730055099071e-17	1.30166473864598e-15
ENSMUSG00000027350	47607.612056557	-1.10067174864594	0.130445023164289	-8.43782094514787	3.23308400511914e-17	1.33871706841226e-15
ENSMUSG00000028004	4513.32736742808	-1.51135855149257	0.179288368565561	-8.42976353449225	3.46364406650677e-17	1.43131627404326e-15
ENSMUSG00000075702	1288.92354276679	-1.55193294973856	0.184203208861277	-8.42511354352854	3.60400587344742e-17	1.4863466937559e-15
ENSMUSG00000046159	2335.45784095178	1.57231985207475	0.186654658046286	8.4236839762384	3.64827492214338e-17	1.50160670201846e-15
ENSMUSG00000019960	1520.0454537881	2.81935597912125	0.334739514963292	8.4225370865774	3.68417779030395e-17	1.5133694135837e-15
ENSMUSG00000071234	160.862501637531	-7.8469986774976	0.931883697503656	-8.42057726572345	3.74633748850762e-17	1.53584970610207e-15
ENSMUSG00000001089	9292.34724808727	-0.829171313866687	0.0985128068786068	-8.41688852585878	3.86615237724293e-17	1.58183050333848e-15
ENSMUSG00000071847	367.73311785024	-3.25189830273363	0.386696561587783	-8.40943164682219	4.12002243308623e-17	1.68236963463296e-15
ENSMUSG00000104918	90.2907710429784	-6.71981592642715	0.799326400424597	-8.40684846998376	4.21174651486013e-17	1.7164320806714e-15
ENSMUSG00000020990	155.562399853231	3.90538241933393	0.465032600529957	8.39808309112803	4.53826030330301e-17	1.84585697611903e-15
ENSMUSG00000056665	364.365515170383	-2.35709684664266	0.281094881687757	-8.38541361013093	5.05477065121884e-17	2.05189923763229e-15
ENSMUSG00000021798	321.992332592277	-3.21670628095665	0.383944265373538	-8.37805528317273	5.38093711819639e-17	2.18001809286615e-15
ENSMUSG00000029608	5970.68901121958	-2.87773435869382	0.34399868803123	-8.36553876168436	5.98408532994813e-17	2.41963152812893e-15
ENSMUSG00000027878	425.112014301222	-4.05147151439902	0.484498356475179	-8.36219867467513	6.15600617550756e-17	2.48428514840502e-15
ENSMUSG00000031144	39462.0514096948	-1.1524445555148	0.13813069941447	-8.34314573371424	7.2339925728835e-17	2.91362094621674e-15
ENSMUSG00000039257	382.134208874811	3.22153629032529	0.386142887903548	8.34286061259782	7.25146219105927e-17	2.91497493758106e-15
ENSMUSG00000002808	4712.33389260154	-1.54691114369567	0.185487996394083	-8.33968328823358	7.44897721393559e-17	2.98855858629781e-15
ENSMUSG00000051726	900.288064160632	3.51944205160304	0.422055218270904	8.33881894890828	7.50361976500919e-17	3.00464712373294e-15
ENSMUSG00000039716	6552.76922641487	1.01029734778404	0.121179567615885	8.33719221532855	7.60753425042555e-17	3.04036504221069e-15
ENSMUSG00000045215	851.313627092266	2.63475308694662	0.316192017277299	8.33276282441993	7.89772781247748e-17	3.15024810929362e-15
ENSMUSG00000035681	3062.51870138176	2.02168905225663	0.24270690267196	8.32975506670748	8.10097807921003e-17	3.22509458714138e-15
ENSMUSG00000056258	31529.1133699361	1.35291742682806	0.162686010288477	8.31612641080234	9.08848834157531e-17	3.61127588680056e-15
ENSMUSG00000029467	56389.868534514	-1.06106098448596	0.127615269095053	-8.31453000891014	9.21165927891129e-17	3.65319201575557e-15
ENSMUSG00000042298	5903.90120806043	-0.933449032441871	0.112274266936307	-8.31400692174115	9.25237518342905e-17	3.66230988582397e-15
ENSMUSG00000027359	132.708613517567	-7.11317845011035	0.856319676927832	-8.30668574104228	9.84121298473123e-17	3.88793771874793e-15
ENSMUSG00000097493	197.132531673833	11.0309258370405	1.32805400672947	8.30608226860125	9.89136675731231e-17	3.90029427365624e-15
ENSMUSG00000042846	407.58305711722	4.30923356993255	0.518869644681033	8.30504080187921	9.97851513198867e-17	3.92716342204095e-15
ENSMUSG00000021417	278.386819568736	-2.58446489427038	0.311277392275939	-8.30277096378179	1.01710836189912e-16	3.99534086949802e-15
ENSMUSG00000028528	15203.7313531157	-1.0200270368152	0.12301473572335	-8.29190934579706	1.11444856413838e-16	4.36939966455923e-15
ENSMUSG00000115632	156.796679769896	-3.08589305780614	0.372900581616268	-8.275377432856	1.28049355087282e-16	5.01090108866177e-15
ENSMUSG00000030970	321.490214532379	-2.77065199621535	0.335286779262863	-8.26352891786161	1.41427920115156e-16	5.52397672101955e-15
ENSMUSG00000040037	15201.1263007637	-1.28904066765102	0.156561027969821	-8.23347089864213	1.81865575850045e-16	7.09001231738422e-15
ENSMUSG00000027624	8466.77329981831	-0.86903010161096	0.105558867714076	-8.23265842491675	1.83103750592515e-16	7.12483934979765e-15
ENSMUSG00000054843	5556.38725142327	-1.74722548500844	0.212392043536468	-8.22641684648812	1.92896885343468e-16	7.4917959491856e-15
ENSMUSG00000029403	4733.39805379589	-1.58927406833381	0.193291522678938	-8.22216125315354	1.99868203569433e-16	7.74798653311751e-15
ENSMUSG00000038894	4784.91544824627	-1.4943898239622	0.182123457107554	-8.20536710479684	2.29887353941477e-16	8.89500469501646e-15
ENSMUSG00000020889	1770.69277166582	1.34947126746521	0.16447243645333	8.20484755114657	2.30883668206123e-16	8.91685673359798e-15
ENSMUSG00000004558	285.648535606432	-5.1266033603158	0.625028943726125	-8.20218553360654	2.36055604255089e-16	9.0995912222363e-15
ENSMUSG00000024085	871.858762823799	2.47968133475921	0.302962302289457	8.18478509048979	2.72790020802656e-16	1.04960659400828e-14
ENSMUSG00000026109	4414.62339403729	-1.20924025437699	0.147824984303187	-8.18021567921731	2.83336272608697e-16	1.08815874807452e-14
ENSMUSG00000017210	2115.14232512161	1.27758777986962	0.156353653066248	8.1711412225738	3.05485782668311e-16	1.17104772569437e-14
ENSMUSG00000032265	586.926312230795	-6.92095997621372	0.849022851100756	-8.15167691569281	3.58912121850478e-16	1.37330412253233e-14
ENSMUSG00000036095	21772.8198982586	1.05487554881063	0.129523972837435	8.14424948294787	3.8164161790913e-16	1.4575746967169e-14
ENSMUSG00000037996	81362.9245707714	-0.893648198486762	0.109786726136555	-8.13985651940491	3.95746599963027e-16	1.5086561343978e-14
ENSMUSG00000028864	124.270614889063	-6.6753431525637	0.820832792400541	-8.13240310860575	4.20862560629201e-16	1.60144792407376e-14
ENSMUSG00000028433	1935.90814952296	-1.00675254883237	0.123826350292892	-8.13035792826849	4.28024693285394e-16	1.62570702438655e-14
ENSMUSG00000020248	1363.94880053409	1.63110657131784	0.20066062823312	8.12868267023901	4.33980756369503e-16	1.6453046583682e-14
ENSMUSG00000029084	153.538762231457	5.29426163777158	0.651324624026514	8.12845306698563	4.34803405863692e-16	1.64540439046806e-14
ENSMUSG00000022463	3585.27648966442	1.03098844647125	0.126844084066806	8.12799788067572	4.36438846803233e-16	1.6485739401551e-14
ENSMUSG00000044164	2855.49697268177	-1.34911026335405	0.16636415974923	-8.10938044220365	5.08785136700878e-16	1.91834279096962e-14
ENSMUSG00000059852	633.056223303435	-3.02076573818911	0.372530259454179	-8.10877951932027	5.11307278051223e-16	1.92434079764925e-14
ENSMUSG00000002900	1120.00521018835	-1.50332194849749	0.185399572007714	-8.10855134247524	5.12268185994771e-16	1.92445186527708e-14
ENSMUSG00000026730	8082.72085892765	6.83059692612473	0.842935645095467	8.10334331673817	5.34690754190009e-16	2.00504180818039e-14
ENSMUSG00000090223	3086.03124677559	-5.76105629117371	0.711688966959221	-8.09490740848285	5.73079262063082e-16	2.14510212187453e-14
ENSMUSG00000023913	100.082120191669	-3.84726176611983	0.475386862499588	-8.09290720801769	5.8257245916096e-16	2.17669297489761e-14
ENSMUSG00000026065	999.164674838869	-2.17356015840083	0.268823395393274	-8.08545757418558	6.19312347405614e-16	2.3097891195117e-14
ENSMUSG00000052632	2162.66510623277	3.0446553478592	0.376695825346469	8.08253010252729	6.34366727228628e-16	2.36167303026989e-14
ENSMUSG00000037509	2677.12599243701	-1.24871370391924	0.154532105880729	-8.08061015413211	6.444351629946e-16	2.39484160751698e-14
ENSMUSG00000021792	3688.25518755966	-1.0646394239282	0.131777294503482	-8.0790809064612	6.52567231383414e-16	2.42070810320361e-14
ENSMUSG00000035305	159.090473107709	5.02532461186122	0.622519777468983	8.07255414806739	6.88426248530404e-16	2.54915110163713e-14
ENSMUSG00000038028	1292.44790925238	-1.76637812999082	0.218975852369269	-8.06654300407564	7.23166171446527e-16	2.67299810991559e-14
ENSMUSG00000026018	1099.62982380871	1.61203620636528	0.2001680111786	8.05341571249834	8.05148525478254e-16	2.97071050596995e-14
ENSMUSG00000030303	1213.78105726341	1.74076132562608	0.216475976014137	8.04136032865098	8.88465765218258e-16	3.27227801086268e-14
ENSMUSG00000020785	1895.19446762596	1.58708171964677	0.197390543192984	8.04031284363565	8.96093977506125e-16	3.29450066961416e-14
ENSMUSG00000059325	142.805741489161	-4.30391118690917	0.535492293984789	-8.03729808113993	9.18410639134723e-16	3.37055073282445e-14
ENSMUSG00000019762	247.244923759372	-5.69723370929148	0.708882491274626	-8.03692259213146	9.21228246447947e-16	3.37489681349424e-14
ENSMUSG00000036766	1404.52940424221	1.53880118915659	0.191768564554643	8.02426191555565	1.02138173855272e-15	3.73518397911085e-14
ENSMUSG00000034472	581.109620839856	2.38580123156899	0.297510761110755	8.01920986878465	1.06427533339692e-15	3.88516907043236e-14
ENSMUSG00000055782	596.995949517896	2.54080236543145	0.317018784966081	8.01467447963156	1.10429092820902e-15	4.02413741775215e-14
ENSMUSG00000020023	785.241464729114	2.22006448380997	0.277116353014043	8.01130810096027	1.13494721531903e-15	4.12857031037357e-14
ENSMUSG00000050071	713.466415885694	2.27471566486741	0.284015657115579	8.00912065190027	1.15531524520724e-15	4.19527655474024e-14
ENSMUSG00000036782	1440.59930264494	3.1081453432496	0.388721675662062	7.99581175388761	1.28722927417031e-15	4.66609320401877e-14
ENSMUSG00000038967	3036.49395014582	-1.08583936465522	0.136060950250625	-7.98053638942766	1.45698737652079e-15	5.27220195686033e-14
ENSMUSG00000030226	12981.0928966464	1.43293118525884	0.179609072248543	7.97805571466874	1.48656295505385e-15	5.36981884218928e-14
ENSMUSG00000037348	935.042235708167	-1.82722958082364	0.229204941911539	-7.97203396045821	1.5608389753408e-15	5.6282818339427e-14
ENSMUSG00000066189	2415.72337592641	6.09327941268677	0.764582131046266	7.96942429762076	1.59415246448487e-15	5.73839341832517e-14
ENSMUSG00000044461	446.804648870281	-7.64541347812563	0.960019823789437	-7.96380792216069	1.66824149914737e-15	5.99464449658832e-14
ENSMUSG00000029651	1588.83309713626	1.90314059891474	0.239060514774791	7.96091567320352	1.70770745716284e-15	6.12580754859351e-14
ENSMUSG00000054263	2830.08540845263	1.49412123092137	0.187975632459303	7.94848359531309	1.88808335357718e-15	6.76110541622387e-14
ENSMUSG00000047205	2525.11102412527	1.42546176338855	0.179517544145145	7.94051506317415	2.01343398757135e-15	7.19750398809674e-14
ENSMUSG00000037400	4553.81840494487	-1.63417604982096	0.206032632407646	-7.93163699713189	2.16275836319916e-15	7.71794702943368e-14
ENSMUSG00000092083	4403.89165866133	1.2642026981429	0.15943849472969	7.92909328632467	2.20751680408772e-15	7.86408831138975e-14
ENSMUSG00000094500	265.200080123408	-2.61564971040124	0.329961251888926	-7.9271420369133	2.24246755374627e-15	7.97484760679957e-14
ENSMUSG00000066392	15664.5341529185	-0.855571676075427	0.107944457518051	-7.92603618330617	2.26251693442561e-15	8.03232386582507e-14
ENSMUSG00000040712	14355.2435316195	-1.03636673950867	0.130780119234773	-7.92449758856861	2.29070596805878e-15	8.11845055094863e-14
ENSMUSG00000038371	3599.09468649693	1.30138358393274	0.164245019874225	7.92342796712684	2.31050632032087e-15	8.17460301206676e-14
ENSMUSG00000036427	7629.27207281503	-0.833559673142047	0.105293045774358	-7.91656910493742	2.4415406298901e-15	8.62343803329729e-14
ENSMUSG00000040373	1683.90353777528	-6.02073343880355	0.760613076828544	-7.91563230007514	2.45999648840248e-15	8.673796492043e-14
ENSMUSG00000041849	396.673833399735	-3.78772956012055	0.478684061899676	-7.91279648018529	2.51670600774645e-15	8.85863365111706e-14
ENSMUSG00000058145	316.010300977287	-3.9750399386254	0.502372875022468	-7.91252899242942	2.52212108935149e-15	8.86259624969057e-14
ENSMUSG00000048483	176.946352016808	-4.47132266641408	0.565244705192874	-7.91041937294816	2.56523269280328e-15	8.99878402354861e-14
ENSMUSG00000019986	6994.9354195675	1.25845383598515	0.159174640204018	7.90612018580448	2.65534826234877e-15	9.29911962655089e-14
ENSMUSG00000031565	2906.15705172089	-1.5713575598048	0.198775062596529	-7.90520470364193	2.67493658187493e-15	9.35186796187814e-14
ENSMUSG00000026514	1634.77862570891	2.36500174616402	0.299227684045153	7.90368629731179	2.70773967885862e-15	9.45056034536769e-14
ENSMUSG00000034574	3592.11473445865	-0.821323960012984	0.103921266287596	-7.90332902353228	2.71551547459455e-15	9.46171681889927e-14
ENSMUSG00000043004	9492.49137503616	-0.811484626236304	0.102766092141672	-7.89642390135459	2.87019361709414e-15	9.98382836976416e-14
ENSMUSG00000001240	201.267665699107	2.64891458049776	0.33550004368363	7.89542246079594	2.89333507415597e-15	1.00474099667581e-13
ENSMUSG00000055675	12074.0492730111	0.844050845277608	0.106926160910901	7.89377303072661	2.93185150887377e-15	1.01640798450251e-13
ENSMUSG00000026484	1275.31515242449	1.58235276117283	0.200925682721431	7.87531359725003	3.39889258567918e-15	1.17634704531496e-13
ENSMUSG00000028033	7480.45788125743	-1.75958590549046	0.22364964015327	-7.86759998488973	3.61509320431196e-15	1.24908120045976e-13
ENSMUSG00000028883	137.664852751958	5.27566274142455	0.671126739217367	7.86090381017564	3.81371573424862e-15	1.3155090901677e-13
ENSMUSG00000025477	339.93876053572	2.3035222024566	0.293059536347963	7.86025335043703	3.83357285020568e-15	1.32015470384916e-13
ENSMUSG00000034832	3002.58114266618	0.996722103520613	0.126865380349686	7.85653344334987	3.9491045988744e-15	1.35767719171286e-13
ENSMUSG00000024222	1296.254002814	-1.63100438996444	0.208029770672375	-7.84024509902045	4.49667855110178e-15	1.54336166483165e-13
ENSMUSG00000032827	20344.7703305039	0.840098687945326	0.10717661141766	7.83845166247622	4.56135746633876e-15	1.56296464294347e-13
ENSMUSG00000026883	1287.72257888974	2.41165784551855	0.307753472461508	7.83633024910935	4.63904776746288e-15	1.5869537246907e-13
ENSMUSG00000063626	796.341061102375	-2.84157115886959	0.36274000834805	-7.83363040600445	4.73980748800813e-15	1.61874218706155e-13
ENSMUSG00000043629	379.669639218828	-2.9205491244135	0.373381686809062	-7.8218863634493	5.20375750586016e-15	1.77425804597496e-13
ENSMUSG00000038388	2639.53909000648	1.49198060953241	0.190921480296546	7.81462938174905	5.51249855285103e-15	1.87642907906109e-13
ENSMUSG00000030772	18399.2406441844	1.1517467783579	0.147507033194666	7.80808042446315	5.80655314142764e-15	1.97327304289766e-13
ENSMUSG00000039989	751.782526965247	0.988012366444632	0.12655210021607	7.80715898636005	5.8491467733801e-15	1.98448391841674e-13
ENSMUSG00000094626	1719.43605413347	1.08246902448515	0.139067153538856	7.78378644373922	7.03855311721246e-15	2.38162911321063e-13
ENSMUSG00000038351	848.601789017595	1.5779645866919	0.202726516294914	7.78371086097277	7.04276153408041e-15	2.38162911321063e-13
ENSMUSG00000022867	2103.92359638073	1.63562695927036	0.210239697704435	7.77981978251226	7.26279358243426e-15	2.45202354575583e-13
ENSMUSG00000031099	1523.05320118282	1.43911057872357	0.185074900195636	7.7758279334601	7.4955534022549e-15	2.52647837516135e-13
ENSMUSG00000091387	76.6220883931521	-10.8753230410796	1.40120477808814	-7.76140876133627	8.39911325343976e-15	2.8264247238204e-13
ENSMUSG00000066406	4086.10655240463	-1.56402026760985	0.20158769611024	-7.75851055291862	8.59325947336102e-15	2.88705572745667e-13
ENSMUSG00000041303	2024.55734121906	-1.169089182073	0.150899023672104	-7.74749334769303	9.37242421755546e-15	3.14371800621966e-13
ENSMUSG00000052861	133.146138571335	10.0316834355214	1.29643758244997	7.73788385289156	1.01085125400429e-14	3.38512295141599e-13
ENSMUSG00000057967	119.249710958874	-4.15466395603764	0.538765176943438	-7.7114559994545	1.24390345566441e-14	4.15882414254661e-13
ENSMUSG00000060985	224.070335187298	-3.93250399389718	0.51074224041087	-7.69958637204874	1.36507376256513e-14	4.55656770308897e-13
ENSMUSG00000109125	1090.24659989458	-1.67193086642489	0.217952967960736	-7.67106262451121	1.70577233906498e-14	5.68462388221945e-13
ENSMUSG00000024526	80.1487606875357	-6.36345335447933	0.829889671135204	-7.66783052712872	1.74929801423655e-14	5.82028914173197e-13
ENSMUSG00000066129	3740.17566714212	-1.5030978958964	0.196167677502918	-7.66231172754772	1.82615727104416e-14	6.06624783509878e-13
ENSMUSG00000010277	8525.29057663274	-0.789574129938943	0.103172521046731	-7.65294985455779	1.96420522820195e-14	6.51435127208807e-13
ENSMUSG00000058441	707.558774462576	2.03657248978762	0.26613599053263	7.65237533530031	1.97300351203243e-14	6.53304464192533e-13
ENSMUSG00000020524	37186.9167755486	0.684333641132959	0.0895238999181899	7.64414465587767	2.10338834367491e-14	6.95363359312177e-13
ENSMUSG00000021585	254.868066598697	-4.3328762970075	0.566843154040422	-7.64387161796527	2.10785582732727e-14	6.9572711029131e-13
ENSMUSG00000100546	122.817339662947	-3.57265356502601	0.467402698206775	-7.64363059676969	2.1118072045879e-14	6.95919624580466e-13
ENSMUSG00000074934	236.207748846106	3.70005422247	0.484305226483869	7.63992214028531	2.17353137244802e-14	7.15119509833137e-13
ENSMUSG00000024425	11679.9726572614	-0.68190300337307	0.0893038087327952	-7.63576619014518	2.24481385010239e-14	7.3739815215923e-13
ENSMUSG00000075270	256.313680592433	10.4690944002161	1.37211037972886	7.6299214369946	2.34896815196038e-14	7.70386983425481e-13
ENSMUSG00000028243	4214.97633139395	-0.999062112851921	0.130986440576497	-7.62721781319391	2.39874117483756e-14	7.85464186283578e-13
ENSMUSG00000062014	11098.5537336378	-1.01192039937	0.132694760710207	-7.62592580109428	2.42289169529453e-14	7.92116902028096e-13
ENSMUSG00000055692	588.149836257491	2.46483273024609	0.323856900792819	7.61086987559028	2.72257235891909e-14	8.88685467298359e-13
ENSMUSG00000026442	10011.9966117808	-0.905937313950581	0.119040909728733	-7.61030234072475	2.73455473803827e-14	8.91188801219981e-13
ENSMUSG00000039753	2775.66469222108	1.02145429241001	0.13425236369016	7.60846412184899	2.77372228346174e-14	9.02529918439158e-13
ENSMUSG00000051617	326.371679029297	9.31506308843817	1.224339613132	7.60823466669446	2.77864993319925e-14	9.0271171257489e-13
ENSMUSG00000039385	886.700926120904	6.31773931581053	0.83116244052702	7.60108855713524	2.9365006640756e-14	9.52495709907849e-13
ENSMUSG00000044308	18538.2009666376	-0.959583394100854	0.126537479631063	-7.5833926588284	3.36634065774599e-14	1.08941667289978e-12
ENSMUSG00000031963	113.596409387473	-7.92093833102324	1.04452615919707	-7.58328382805856	3.36916684727015e-14	1.08941667289978e-12
ENSMUSG00000022055	30022.3219266189	-0.967743695124473	0.12763507521022	-7.5821140351158	3.39969253006696e-14	1.0975694852538e-12
ENSMUSG00000034055	299.494795949225	-3.14308511163951	0.414585500295571	-7.5812711959263	3.42185479498176e-14	1.10300099491284e-12
ENSMUSG00000063296	272.897741879182	-2.4335939107015	0.321430539411394	-7.57113470038632	3.69978170502812e-14	1.19073036743444e-12
ENSMUSG00000035967	3627.88097889857	-1.35643996328166	0.179301208850628	-7.56514678276194	3.87426876617585e-14	1.24494776433477e-12
ENSMUSG00000112481	13.0737896449928	-20.5700377406134	2.72001367932459	-7.56247584229842	3.95468584010657e-14	1.26881550975593e-12
ENSMUSG00000035131	158.391289000947	6.34820676647256	0.839683885135957	7.56023412959116	4.02344481519492e-14	1.2888746786288e-12
ENSMUSG00000067889	8047.9308871178	0.792432967854173	0.104936048452739	7.55158002934584	4.30009181063514e-14	1.37536373051615e-12
ENSMUSG00000037362	1563.73013530687	5.20848475609396	0.690507590950545	7.54297972151764	4.59352607628327e-14	1.46694645731321e-12
ENSMUSG00000035829	144.107059433043	4.53451492200063	0.601479199736952	7.53893887599726	4.73810974207982e-14	1.51078431313045e-12
ENSMUSG00000022441	82.507797135764	8.45729583976926	1.12197043976413	7.53789542044191	4.77616631396283e-14	1.52057239413097e-12
ENSMUSG00000023033	34216.8641893552	-0.636212959460644	0.0845069790615827	-7.52852564989949	5.13164382816503e-14	1.63123115042378e-12
ENSMUSG00000005125	233.710639364052	5.09980928275271	0.677621586587068	7.52604312450933	5.2301072831264e-14	1.65997660036801e-12
ENSMUSG00000005506	12133.5355467318	0.778080280037808	0.103592415339259	7.51097729973416	5.868756952608e-14	1.85981987967464e-12
ENSMUSG00000027977	1286.5026733637	5.31760261965382	0.708079256014582	7.50989747896852	5.91736858350166e-14	1.87235328747797e-12
ENSMUSG00000026360	1710.10572022977	2.40886982872045	0.320846559508593	7.50785619272296	6.01034761672891e-14	1.89886548099163e-12
ENSMUSG00000026888	1141.53344124981	-1.78106906713998	0.237379619322354	-7.50304121400308	6.23539363466441e-14	1.96695730197612e-12
ENSMUSG00000028161	83554.8164265286	0.783037630120564	0.104399631878235	7.50038688866115	6.36297442784099e-14	2.00414295164711e-12
ENSMUSG00000040724	12211.1913751024	-0.931184849750688	0.124220054399717	-7.49625214906371	6.56684102314587e-14	2.06520653303257e-12
ENSMUSG00000000126	159.901696881434	8.47396599218792	1.1305066409907	7.49572420446989	6.59332969807232e-14	2.07038568725791e-12
ENSMUSG00000005683	7885.06894646124	-0.697878435772976	0.0931066657982148	-7.49547231436095	6.60600481912165e-14	2.07121808152794e-12
ENSMUSG00000031292	32849.6534650169	-0.688765053859809	0.0919687280523146	-7.4891223184909	6.9335700464436e-14	2.1706276409033e-12
ENSMUSG00000035580	76.9401425496838	-10.8660268748724	1.45107423812908	-7.4882639284413	6.97905777611606e-14	2.18156265915446e-12
ENSMUSG00000036192	270.182469304943	-4.41989689652999	0.590445899017986	-7.48569327669316	7.1170435063673e-14	2.2213346363831e-12
ENSMUSG00000025207	245.947918247473	3.66071577747084	0.490299940567304	7.46627824028532	8.2494816078781e-14	2.57090179459996e-12
ENSMUSG00000053581	2640.10870888347	-1.00048009308794	0.134129189997031	-7.45907802104887	8.7130004895087e-14	2.71126530292513e-12
ENSMUSG00000038264	3008.22990137877	-1.41911212633391	0.190342405771172	-7.45557523340306	8.94765793628094e-14	2.78009786886371e-12
ENSMUSG00000018287	464.258166165807	1.40942349734843	0.189216007664843	7.44875401792078	9.42258657046965e-14	2.92326552130697e-12
ENSMUSG00000056708	737.353972288606	2.19694734617147	0.295005209889237	7.44714761816017	9.53798786983796e-14	2.95463126486645e-12
ENSMUSG00000038026	1621.82143893891	1.54284389170709	0.207244792630847	7.44454841118861	9.72765969309455e-14	3.0088758170467e-12
ENSMUSG00000029436	8971.64548614755	-1.21774506439839	0.163690184923278	-7.43932853988256	1.0119835528624e-13	3.12550137058938e-12
ENSMUSG00000039943	769.375270872179	-2.40238146781642	0.323002946715524	-7.43764566932031	1.02495534375105e-13	3.16083989740063e-12
ENSMUSG00000027298	773.739173033416	3.99393049981784	0.537056995006888	7.43669766328362	1.03233451462133e-13	3.17885182430789e-12
ENSMUSG00000026313	2809.6612220697	-0.953636994350002	0.12827520951849	-7.43430471039333	1.05119401868462e-13	3.2321087520925e-12
ENSMUSG00000060739	763.557507348138	-1.38158691789424	0.18589487453639	-7.43208720164999	1.0689728640831e-13	3.2818896460156e-12
ENSMUSG00000034310	380.48872093326	5.09097176525845	0.687965759481527	7.40003654992244	1.36147019081518e-13	4.17369392917258e-12
ENSMUSG00000036469	2495.12137741172	2.51186963528909	0.33969252772159	7.39453897363265	1.41899732355659e-13	4.34360336286316e-12
ENSMUSG00000032802	1666.53620804526	-1.67631617999024	0.226840162230574	-7.38985620318124	1.46987687934008e-13	4.49269172794745e-12
ENSMUSG00000025478	715.393999435978	1.60407208011226	0.217195508018483	7.38538331085446	1.52014805848086e-13	4.63948289281116e-12
ENSMUSG00000036894	4486.42753363367	-1.08513384582545	0.146956579568802	-7.3840439741415	1.53552694506626e-13	4.67950704114441e-12
ENSMUSG00000029126	2333.52921504573	1.08725569319174	0.147294570087224	7.38150559486268	1.56509437039949e-13	4.76258908412286e-12
ENSMUSG00000040848	176.777758213053	4.51929184306643	0.612317255276323	7.38063773987063	1.57533104086689e-13	4.77966078801641e-12
ENSMUSG00000035765	1548.53833413518	-0.857425219557194	0.116169365818369	-7.38082035239634	1.57317160808207e-13	4.77966078801641e-12
ENSMUSG00000024548	3424.93704280227	1.17827357759359	0.159672216683402	7.37932748769852	1.59091070694148e-13	4.81985293648457e-12
ENSMUSG00000033502	46.4300706223655	-6.86282255036602	0.930106343107226	-7.37853536987957	1.60040277587954e-13	4.84151129651873e-12
ENSMUSG00000104586	2150.48539691094	1.38248107589598	0.187399233931376	7.37719705088141	1.61656664228512e-13	4.88326022849344e-12
ENSMUSG00000050896	380.717500494916	2.48538865861738	0.337006312282519	7.37490239213628	1.64465502217253e-13	4.96085577636916e-12
ENSMUSG00000028655	232.561743529972	-9.99403094285621	1.35701295812054	-7.36472771542134	1.77508803850463e-13	5.34648236903538e-12
ENSMUSG00000043671	3065.39964421616	1.6537292829283	0.224803757828415	7.35632401745944	1.89043823143177e-13	5.68562368818679e-12
ENSMUSG00000034187	53316.4476854033	-0.582055479034334	0.0791304776211481	-7.35564218152497	1.90011381921341e-13	5.70641740299236e-12
ENSMUSG00000033720	501.65907479362	-3.05421748444486	0.415297665143974	-7.35428522909233	1.91951462699752e-13	5.75631512670867e-12
ENSMUSG00000030231	1780.95066489046	1.42584192437708	0.193897883630502	7.35357136282214	1.92979900105474e-13	5.77876912460768e-12
ENSMUSG00000051243	1812.51932668851	-2.26542022138558	0.308166249617996	-7.35129244099184	1.96299407040625e-13	5.86966475871692e-12
ENSMUSG00000108079	88.0405407734036	4.57088005605458	0.621923008744658	7.34959149570754	1.98813524263285e-13	5.93625005538728e-12
ENSMUSG00000036699	439.970811204411	3.4745719089924	0.472924808310385	7.34698592236254	2.02726209987783e-13	6.04434192029954e-12
ENSMUSG00000074785	3666.24032909702	-1.54525203738636	0.210444697711922	-7.34279387500491	2.0918055767822e-13	6.22779349099046e-12
ENSMUSG00000031955	818.706400643678	-1.99703518604741	0.272235544479243	-7.33568862165858	2.20584331414006e-13	6.55786108730387e-12
ENSMUSG00000032826	56612.1033841964	-0.638864976535173	0.0871421776550558	-7.33129460069337	2.27939971391775e-13	6.76680415071387e-12
ENSMUSG00000030657	2118.59171653514	1.80660582958255	0.246439488127082	7.33082933791411	2.28732792654768e-13	6.78059822357650e-12
ENSMUSG00000056596	1604.9288758262	-1.9860177181582	0.271495860600865	-7.31509391621226	2.57201442101667e-13	7.61360486633903e-12
ENSMUSG00000001542	709.681343699476	2.17026891753049	0.296897556555026	7.30982411142971	2.6749229449165e-13	7.90690384661872e-12
ENSMUSG00000005034	10783.5248274682	1.28070350668117	0.175320373392438	7.30493257514593	2.77405812666984e-13	8.18822700189317e-12
ENSMUSG00000070056	2238.39982056466	-1.59984084272507	0.219022851249636	-7.30444715515832	2.78409060384816e-13	8.2061169838389e-12
ENSMUSG00000050963	1093.1143849533	1.62522849029043	0.223019710037909	7.28737603512342	3.16049877904659e-13	9.30231136362688e-12
ENSMUSG00000022836	1049.59479198165	-3.48705509236328	0.478864302984729	-7.28192740746951	3.29084155001795e-13	9.67217185013809e-12
ENSMUSG00000064023	200.811866507502	3.42172907671252	0.470148687727993	7.27797219481376	3.3887515377669e-13	9.94579322064485e-12
ENSMUSG00000029212	39103.1631071201	-1.09225361209721	0.150298645973286	-7.26722190359149	3.66955742544822e-13	1.07546660318597e-11
ENSMUSG00000072893	124.017554010039	3.60943839750435	0.496757578368474	7.26599563787032	3.70300536346604e-13	1.08373224957415e-11
ENSMUSG00000075020	114.378222548048	-5.47158004420194	0.75376917508934	-7.25895967230742	3.90078741455777e-13	1.14000098386977e-11
ENSMUSG00000049225	2975.45208032921	-1.15598344160824	0.159371128205277	-7.25340564897856	4.06420526670622e-13	1.1860820511396e-11
ENSMUSG00000020599	194.998438084317	3.8668847709029	0.533139035094373	7.25305129874501	4.07485658837333e-13	1.18751321338462e-11
ENSMUSG00000038143	8069.3575589013	-0.919820760766448	0.126844979060199	-7.25153464947095	4.12075573784075e-13	1.19919795852487e-11
ENSMUSG00000031996	12050.9812967133	-0.864537453575588	0.119338146434595	-7.24443507298324	4.34245370349906e-13	1.26193781183822e-11
ENSMUSG00000096847	1186.24834136128	-1.43778368068762	0.198476187840713	-7.24411173113376	4.35282478554571e-13	1.26317508032227e-11
ENSMUSG00000049792	1819.90445534747	1.26085234463377	0.174104234575899	7.24193956399215	4.42312958445103e-13	1.28177704732016e-11
ENSMUSG00000030682	1174.57236885869	-1.20022519102177	0.165763353656352	-7.24059428424683	4.46722903760612e-13	1.29274350665291e-11
ENSMUSG00000025006	3750.45956568055	-1.04787273811814	0.144807729394686	-7.23630390793621	4.61077511254842e-13	1.33241727797868e-11
ENSMUSG00000024887	408.353815511852	-2.84492870019323	0.393193768822896	-7.23543689084925	4.6403288333754e-13	1.33908483736316e-11
ENSMUSG00000097178	264.13988785145	2.66170109816327	0.367926774632526	7.23432291879736	4.67857356997378e-13	1.34823831384656e-11
ENSMUSG00000038990	1863.10754016391	-1.31604240624682	0.182093231061907	-7.22729998568367	4.92690991851763e-13	1.41782468992216e-11
ENSMUSG00000027531	1476.25945754296	-0.816104179525098	0.113107590349644	-7.21529100745861	5.38187578992588e-13	1.54659690641792e-11
ENSMUSG00000030753	1996.00574562791	1.0579105567205	0.146674098020228	7.21266106967707	5.48688673799809e-13	1.57458408028495e-11
ENSMUSG00000014498	1993.36814216552	-0.849272627559997	0.117831069822188	-7.20754406152456	5.69700087659004e-13	1.63261348283084e-11
ENSMUSG00000003948	10721.8335961857	1.94197659952133	0.269691355955859	7.20073727479487	5.98878432037192e-13	1.71385403916239e-11
ENSMUSG00000055540	9489.2918109254	1.00900275935282	0.140145088981823	7.19970115744612	6.03446699700163e-13	1.72453882561615e-11
ENSMUSG00000007944	356.265315511958	2.14483619218847	0.298474830788853	7.18598679332452	6.67234941615029e-13	1.90420005022786e-11
ENSMUSG00000028967	3163.03931686169	-1.47484040350182	0.205439378882462	-7.17895669040951	7.02453920792583e-13	2.00194522916087e-11
ENSMUSG00000025790	2418.36981378328	-1.66798802440403	0.23236526684778	-7.17830184791221	7.05825937651323e-13	2.00878450740381e-11
ENSMUSG00000040856	92.4010151272997	10.1331844720798	1.41393703471903	7.16664478209483	7.68581118391965e-13	2.18437731337205e-11
ENSMUSG00000017707	11904.7246760378	-0.788476781720807	0.110155289371395	-7.15786582941479	8.19426935515484e-13	2.32568672275013e-11
ENSMUSG00000097814	278.600325439056	-2.98188856413793	0.416622716048817	-7.15728751523123	8.22889953869195e-13	2.33231169092528e-11
ENSMUSG00000084519	144.630154105724	5.85620055435764	0.818255410307073	7.15693471817063	8.25009597485104e-13	2.33511620592291e-11
ENSMUSG00000056752	2193.41576106339	-1.61866407409751	0.226246082453371	-7.15444022961643	8.40150424748981e-13	2.37471793107571e-11
ENSMUSG00000020935	2019.80047840822	1.57313030753116	0.219966707176668	7.15167457713356	8.57256047576134e-13	2.41975743921012e-11
ENSMUSG00000065037	2002.67134445779	1.4415696352615	0.201620576053264	7.14991328504424	8.68327356742772e-13	2.4476643717625e-11
ENSMUSG00000052504	598.544968494928	2.62817497238132	0.367634828054213	7.14887375141118	8.74927493458478e-13	2.46290897409252e-11
ENSMUSG00000021557	21077.0661584959	-0.578751981556292	0.080962990459971	-7.14835233071625	8.78256580278721e-13	2.46891666145836e-11
ENSMUSG00000022311	4960.18955132569	-1.01504495004783	0.142062906092197	-7.14503861682997	8.99705926314179e-13	2.52577769694342e-11
ENSMUSG00000031224	1894.57890884971	-1.55716524294321	0.217951258768887	-7.14455723604886	9.02864324084624e-13	2.53120524616506e-11
ENSMUSG00000037306	629.922409992366	3.82383819590434	0.535502187609532	7.14065840323427	9.28849219917052e-13	2.60052609511194e-11
ENSMUSG00000064345	30957.5217484411	-1.74494931107498	0.244574631707823	-7.13462920863989	9.70484142362166e-13	2.71341587949757e-11
ENSMUSG00000085957	598.19092725274	-2.52955961920119	0.354576921348668	-7.1340221737494	9.74776173098478e-13	2.7217331471028e-11
ENSMUSG00000037624	1907.28521813556	-1.49463813982282	0.209520260506685	-7.13362104556532	9.77622560115858e-13	2.72599694158082e-11
ENSMUSG00000069539	2027.76092576081	-1.21189148697411	0.169962798561439	-7.1303337979342	1.00125810861649e-12	2.78813949329299e-11
ENSMUSG00000028756	2005.04808498267	1.12434876757854	0.15780796508255	7.12479098878426	1.04238746435933e-12	2.89876309402321e-11
ENSMUSG00000006362	1118.27574148152	2.17699215152532	0.305572222198825	7.12431298846539	1.04601105650142e-12	2.90493016793447e-11
ENSMUSG00000042429	8384.90101743385	-1.21323820582567	0.170430854155616	-7.11865355505342	1.08986470408038e-12	3.02265563969246e-11
ENSMUSG00000033960	3089.3265288624	2.40370688832207	0.337760320899161	7.11660529550391	1.10617676158897e-12	3.06378341125351e-11
ENSMUSG00000095139	75.9744289947571	7.71869522493523	1.08472495940638	7.11580862780123	1.11258582209454e-12	3.07329522140608e-11
ENSMUSG00000093383	177.698485403891	-1.9540261077973	0.27459748424368	-7.11596507586093	1.1113243545528e-12	3.07329522140608e-11
ENSMUSG00000039747	3504.67891378066	-0.9813534163019	0.138004207038073	-7.11103985424998	1.15171872815694e-12	3.17714450750049e-11
ENSMUSG00000027716	55.6797406791294	-6.52976482809979	0.919931751951152	-7.09809702105653	1.26486381345842e-12	3.48461548182372e-11
ENSMUSG00000027797	45788.1061767946	-0.591323209346775	0.0833096495901749	-7.09789576904561	1.26670655800924e-12	3.48504539302088e-11
ENSMUSG00000031626	10917.5194397038	-0.732798673892735	0.103339180558002	-7.09119880703364	1.32955180651518e-12	3.653085030082e-11
ENSMUSG00000072591	101.205657172843	-5.64480451571089	0.796207425454025	-7.08961551381165	1.34485107560365e-12	3.69021419975069e-11
ENSMUSG00000038077	469.177997270911	-2.74658615484412	0.388062573959005	-7.0776888552367	1.46578365466904e-12	4.01671377622968e-11
ENSMUSG00000024736	388.455036128029	2.04527920147635	0.289048787810429	7.07589613839771	1.48486044767633e-12	4.06360087018389e-11
ENSMUSG00000034206	646.217328365502	-1.80180056900301	0.255042314896968	-7.06471226051607	1.60949147517733e-12	4.39885090742248e-11
ENSMUSG00000025586	2438.07072719156	0.997555288246916	0.141233190720639	7.06317886862792	1.62736022355641e-12	4.44181201309413e-11
ENSMUSG00000036206	424.029334715511	2.50261927869469	0.354339117484988	7.06278013124171	1.6320385391075e-12	4.44870452441149e-11
ENSMUSG00000097462	98.6623459761824	-5.47928197645696	0.775921488129092	-7.06164484459459	1.64543104042756e-12	4.47930120649727e-11
ENSMUSG00000035936	2254.13870953235	-1.01408573553247	0.143626623087412	-7.0605693689205	1.65821739281878e-12	4.50816944347653e-11
ENSMUSG00000050534	296.315110600565	4.83053347015956	0.684226019634449	7.05985059255755	1.66681723042482e-12	4.52559495598393e-11
ENSMUSG00000036304	7083.71472454233	-1.3342551318407	0.189014138192582	-7.05902291013415	1.67677428984771e-12	4.54665490509624e-11
ENSMUSG00000040479	4034.33251421364	1.16715225128599	0.165388589659184	7.05703007499573	1.70098819772268e-12	4.60626712206369e-11
ENSMUSG00000064329	6431.44627066212	-1.02442491908801	0.145503254961656	-7.04056358985211	1.91463804556877e-12	5.17804336355262e-11
ENSMUSG00000032360	322.638908200758	-3.01611623896584	0.428429328938817	-7.03993876058042	1.92324340687203e-12	5.19451702912287e-11
ENSMUSG00000002475	268.639109277262	-2.41463313466378	0.3433405946605	-7.03276330330647	2.0248270367222e-12	5.46174624448486e-11
ENSMUSG00000062202	1932.24135896944	1.11163067031811	0.158094830492237	7.031416946759	2.04446549399542e-12	5.50752881837463e-11
ENSMUSG00000004035	529.560699359593	2.89355621788455	0.412023546750428	7.02279333476358	2.17475779060309e-12	5.85089133716681e-11
ENSMUSG00000033981	74507.698381531	0.446925773429776	0.0636641578584489	7.02005317377279	2.21783824029733e-12	5.95903429402125e-11
ENSMUSG00000031762	46.1515307462944	-6.58375668788541	0.938737130916029	-7.01341884864075	2.32563882086593e-12	6.24056484632881e-11
ENSMUSG00000041740	1768.71280764771	-0.710932001220678	0.101454441998835	-7.00740142288539	2.42784956672583e-12	6.50638492187925e-11
ENSMUSG00000037573	1490.30019413782	0.904282637878567	0.129179496782665	7.00020251201284	2.55592792770043e-12	6.84074907281687e-11
ENSMUSG00000027956	511.661442200068	1.91917374266648	0.274217251004316	6.9987345275964	2.58284725746958e-12	6.90385382067741e-11
ENSMUSG00000021125	211.060184611619	-3.02228692573635	0.432013745265325	-6.99581195936298	2.63727060107412e-12	7.04021772085187e-11
ENSMUSG00000061718	193.748741354028	2.66745762699086	0.381783565379719	6.98683198774632	2.81162602497396e-12	7.495976377808e-11
ENSMUSG00000064293	891.851691378243	3.06046904793658	0.438194960596482	6.98426345152532	2.86354272977947e-12	7.62455153127621e-11
ENSMUSG00000049577	127.915691638678	4.09030707770637	0.585759583705072	6.98291106367255	2.89125456874266e-12	7.68843010287784e-11
ENSMUSG00000032220	222.470852961853	-2.56780627468533	0.367887184582622	-6.979874217686	2.95444456356541e-12	7.84636678308335e-11
ENSMUSG00000019124	3868.34789923417	-0.932121400834627	0.133552318671173	-6.97944753119308	2.96343077572255e-12	7.86012922823869e-11
ENSMUSG00000003992	1633.27868895974	1.56615821380281	0.224487085201523	6.97660719500571	3.02393633658673e-12	8.01032981878909e-11
ENSMUSG00000104283	1073.12956622667	2.84061370894184	0.407512773203624	6.97061269174612	3.15563628050177e-12	8.34849639279483e-11
ENSMUSG00000032280	694.615808347481	1.80394722393757	0.259038967914609	6.96399942626482	3.30745954235021e-12	8.73896791100255e-11
ENSMUSG00000043391	2323.27858849958	-0.925678311298544	0.132986030000824	-6.96071844007082	3.38541784841673e-12	8.93352536193953e-11
ENSMUSG00000021943	283.475318873864	-4.5356394691577	0.651978272011574	-6.95673408741631	3.48251386773385e-12	9.1780231549894e-11
ENSMUSG00000033713	1311.48643129881	-1.54540478285957	0.222357684512796	-6.95008488798434	3.65066475202618e-12	9.60892166960063e-11
ENSMUSG00000060534	5381.96148004523	1.06997295469612	0.153987479497071	6.94844125113739	3.69344249134584e-12	9.709148696716e-11
ENSMUSG00000036617	1873.30912658614	4.16801729879314	0.600083679833662	6.9457268025494	3.76516788638333e-12	9.88512056778302e-11
ENSMUSG00000027297	138.031106195376	4.294064307074	0.618410126659196	6.94371602591891	3.81917852237431e-12	1.00141962727536e-10
ENSMUSG00000035954	20762.2126733549	-0.641188998695656	0.0923505515171997	-6.94299046580397	3.83885339460614e-12	1.0053027736293e-10
ENSMUSG00000039178	1871.96476298852	-0.998985011438105	0.143904039256216	-6.94202203497183	3.86526905082961e-12	1.01093910288913e-10
ENSMUSG00000060923	793.87006941961	-1.38213232143652	0.199171771082086	-6.93939866039999	3.93772470576832e-12	1.02858745727668e-10
ENSMUSG00000038976	5064.66632799237	-0.807242012101262	0.116417399264137	-6.93403234571255	4.09011069559606e-12	1.06704377768189e-10
ENSMUSG00000039519	936.827668814229	-1.83390226183899	0.264507425036147	-6.93327327801243	4.11212727825472e-12	1.07143472664942e-10
ENSMUSG00000024725	405.137983042063	-3.48217233975825	0.502283318521295	-6.93268562055703	4.1292519010739e-12	1.0745415967253e-10
ENSMUSG00000021460	1441.59979037589	-1.03122063992545	0.148870671146084	-6.92695634396333	4.29991201237575e-12	1.11754442766928e-10
ENSMUSG00000040147	193.883748887179	-5.8020936401071	0.837942462747944	-6.92421484534839	4.38400147526883e-12	1.13796782012568e-10
ENSMUSG00000052837	614.125946090049	1.39135340804669	0.200979687120575	6.92285587653426	4.42628039520157e-12	1.1460627258854e-10
ENSMUSG00000034987	130.938650505983	4.01169065110107	0.579475737675254	6.92296569170473	4.42284913935711e-12	1.1460627258854e-10
ENSMUSG00000028289	16357.3981382818	1.20796435546233	0.174572572871732	6.91955406047598	4.53067568928941e-12	1.17162479464453e-10
ENSMUSG00000026496	6416.60339193611	-0.96024243445528	0.138791657328496	-6.91858900555203	4.56164156700819e-12	1.17815797571904e-10
ENSMUSG00000021782	1655.24746855707	-1.24024763932368	0.179270624047665	-6.91829822042631	4.57101264588454e-12	1.17910441060258e-10
ENSMUSG00000010797	106.829609575641	4.41789051053556	0.638907183316197	6.91476105747449	4.68652621876548e-12	1.20739407396674e-10
ENSMUSG00000049946	382.877509247575	3.96484234969095	0.573481132726062	6.91364043808021	4.72371576792217e-12	1.215459716025e-10
ENSMUSG00000048490	5720.6370352137	0.996064450886648	0.144088099577041	6.91288492117333	4.74895191357983e-12	1.22043338853715e-10
ENSMUSG00000104459	367.544243616304	8.92459869941122	1.29132292956073	6.9112059385851	4.80550825038037e-12	1.23343368284918e-10
ENSMUSG00000026860	1662.02720647831	1.22523356722085	0.177296834016824	6.91063421417096	4.82491700147945e-12	1.23687884720308e-10
ENSMUSG00000053550	8173.80447041215	0.630459350028358	0.0912646473312627	6.9080346932146	4.91413821287111e-12	1.25818988543176e-10
ENSMUSG00000030583	6948.80926575267	0.82550080954071	0.119509586188088	6.90740245925971	4.93608118266681e-12	1.26224392817155e-10
ENSMUSG00000028475	40.4631523265282	-9.96665994491618	1.44341036065615	-6.90493862077139	5.02251390244687e-12	1.28275874230355e-10
ENSMUSG00000074505	24029.9698235226	-0.757895745151926	0.109791963230929	-6.90301660384575	5.09096767246717e-12	1.29863671664835e-10
ENSMUSG00000110427	65.6110000805987	-5.29639385969032	0.767544445735296	-6.90043930239956	5.18419689332801e-12	1.32078762281064e-10
ENSMUSG00000015217	103.541515171765	5.18889069405948	0.752270859929196	6.89763617129588	5.28749522393668e-12	1.34544613690862e-10
ENSMUSG00000048251	8858.1614190053	0.795597914963952	0.115538377422536	6.88600560880623	5.73807293332306e-12	1.45830335729792e-10
ENSMUSG00000087625	156.655885545488	3.17504883355483	0.461615310411615	6.87812722399456	6.06445004390512e-12	1.53935708608314e-10
ENSMUSG00000022477	5857.12119464596	-0.79591642786126	0.115774463606158	-6.87471488158918	6.21139645200772e-12	1.57472237412741e-10
ENSMUSG00000075012	518.842339086171	-2.19701128424482	0.31960453360171	-6.87415556808943	6.23581286074248e-12	1.57897506530222e-10
ENSMUSG00000035284	13608.9287091595	-0.841510943532781	0.122479243316198	-6.87064126743745	6.39139348653080e-12	1.61638888884577e-10
ENSMUSG00000026841	1973.22815508227	5.48513015866837	0.798767263679307	6.86699418977512	6.55687393789976e-12	1.65621184969297e-10
ENSMUSG00000020246	2752.85859192786	1.65973875791407	0.241800937708766	6.86407080816669	6.69254305729762e-12	1.68841666239174e-10
ENSMUSG00000046523	4075.70007559941	-1.75897379760497	0.256288306432542	-6.86326201179199	6.73056124362167e-12	1.69593727336233e-10
ENSMUSG00000055538	11.8653684992356	-19.9211080104082	2.903817942226	-6.86031576591786	6.87085027837001e-12	1.72917793485604e-10
ENSMUSG00000037458	5331.68680487498	-1.03193395194753	0.150428688958033	-6.85995443485795	6.88825153699935e-12	1.7314483364657e-10
ENSMUSG00000075511	502.277239912569	3.69115220221903	0.538349611088877	6.85642215799734	7.06065251082032e-12	1.77262700095467e-10
ENSMUSG00000043587	328.159056093032	3.16250212304025	0.461435768246333	6.85361287673733	7.20077836488241e-12	1.80561265261165e-10
ENSMUSG00000036158	2057.72913092283	1.348642513356	0.196949908091261	6.84764225800538	7.50770216680872e-12	1.88029263237093e-10
ENSMUSG00000030268	2310.39803780326	-1.18633762984141	0.173333460610411	-6.84425053110693	7.68772792308494e-12	1.92304884197071e-10
ENSMUSG00000049532	1392.1061923965	2.1212232086323	0.309940154636502	6.84397673841286	7.7024434050401e-12	1.9244000681371e-10
ENSMUSG00000039911	257.59643749114	-5.22649667832768	0.764514825084406	-6.83635752616131	8.12320664538291e-12	2.02707361964857e-10
ENSMUSG00000051067	1835.12472443957	-1.00380370146036	0.146842939707984	-6.83590033989072	8.14915832649519e-12	2.03109661449992e-10
ENSMUSG00000029472	2866.23371834206	-0.800129777869137	0.117209926086103	-6.82646772835054	8.70308614835774e-12	2.16654416864298e-10
ENSMUSG00000097466	63.9693948714705	5.99283974271764	0.878221150602267	6.82383900525268	8.86392160944889e-12	2.20392717562494e-10
ENSMUSG00000032418	1425.98629058929	-1.01589030321802	0.148937733894731	-6.82090613743357	9.04680396088431e-12	2.24669547403596e-10
ENSMUSG00000039059	320.063711307506	2.76040969137918	0.404743729117128	6.82014196341099	9.09505884134659e-12	2.25596765642141e-10
ENSMUSG00000034848	1008.30775529626	-1.31110881741975	0.192476160179492	-6.8117984907694	9.6386057747747e-12	2.38792413091601e-10
ENSMUSG00000026469	10294.8643444613	-0.9821745231614	0.144285327110652	-6.80716842682257	9.95383764988031e-12	2.46012193207927e-10
ENSMUSG00000041115	3402.62949948422	0.875097648809953	0.128554833744287	6.80719365676005	9.95209283423578e-12	2.46012193207927e-10
ENSMUSG00000022307	7197.09646499148	0.973062818286302	0.142999894602488	6.80464010824084	1.01302157301789e-11	2.50072302768169e-10
ENSMUSG00000046844	120.693026995938	7.45671484903363	1.0959361286902	6.80396845566675	1.01775833163652e-11	2.50941797712099e-10
ENSMUSG00000029330	1177.21821210495	2.23812214761665	0.32927797632733	6.79705995700049	1.06775669427228e-11	2.62955766591822e-10
ENSMUSG00000030560	686.91887216425	-6.30119799416429	0.928034756390775	-6.78982974589261	1.12265951760258e-11	2.7598708308528e-10
ENSMUSG00000050751	7854.98360865776	-1.19777284369309	0.176409185403958	-6.789741934074	1.12334303007802e-11	2.7598708308528e-10
ENSMUSG00000040896	5886.96372394235	-1.87879971658335	0.276965802480645	-6.78350792681216	1.17292354956239e-11	2.87825966520881e-10
ENSMUSG00000044726	80.8883383862852	6.25769124753653	0.922630158025997	6.78244819237765	1.18156239929519e-11	2.89601925198542e-10
ENSMUSG00000032192	2261.45528825549	1.20666589537681	0.177957297314599	6.7806485802244	1.19637565824394e-11	2.92885235197112e-10
ENSMUSG00000033712	1026.53133916853	0.994305129641768	0.146801208730072	6.77313993694716	1.26016952826351e-11	3.08137547845926e-10
ENSMUSG00000033082	279.348726817835	-6.06309905210661	0.896664293083491	-6.76183840359756	1.3625162874146e-11	3.32769639841139e-10
ENSMUSG00000020792	655.892625721949	1.58359990361042	0.234217997077381	6.76122212370908	1.36832550311586e-11	3.33793878930105e-10
ENSMUSG00000027276	208.825492762202	-5.43004656339019	0.804012020924682	-6.75368828086074	1.44133248936297e-11	3.51188819519077e-10
ENSMUSG00000049866	149.020948283849	-3.10089189369454	0.45943150067219	-6.74941071554225	1.48446824903815e-11	3.61273061974397e-10
ENSMUSG00000024789	965.511990930677	0.863438414819559	0.127968094049503	6.74729448174439	1.50627369126651e-11	3.66148553046454e-10
ENSMUSG00000005973	185.70019160909	9.14497779406731	1.35561390483632	6.7460047152375	1.51971682608139e-11	3.68982245129185e-10
ENSMUSG00000026950	285.041534306679	-4.35723831719098	0.647313589778893	-6.73126346486764	1.68196088558811e-11	4.07895256080065e-10
ENSMUSG00000022797	5484.46621714603	-0.854188411297593	0.126931303337775	-6.72953313198499	1.70208328064119e-11	4.12291263125536e-10
ENSMUSG00000029103	2198.8087693202	0.82025477356696	0.121927095192007	6.72741995760048	1.72697775499602e-11	4.1783155004365e-10
ENSMUSG00000024376	191.275163937727	3.10573188889455	0.461864908715104	6.72432962602554	1.76402688266157e-11	4.2629618069653e-10
ENSMUSG00000002341	17759.6116224367	-0.80056674370144	0.119210408634585	-6.71557754789194	1.87322771313086e-11	4.52156904307357e-10
ENSMUSG00000032373	2238.36141584463	4.40133757489124	0.655410991633274	6.71538566041313	1.87569458777571e-11	4.5222405568987e-10
ENSMUSG00000045216	1252.49481384862	-1.3725113383925	0.204451607642108	-6.71313546624234	1.90486115294453e-11	4.58720759232399e-10
ENSMUSG00000000149	589.342979220507	-1.88340725659399	0.280875775903393	-6.70548127739496	2.00743630885257e-11	4.82859709121209e-10
ENSMUSG00000019820	172.408115483971	-3.85331265236829	0.574835718908774	-6.70332849128294	2.03724779020842e-11	4.8946062606147e-10
ENSMUSG00000070348	885.214627107601	2.34652192078415	0.350077205912643	6.70286977030345	2.04365589097816e-11	4.90429942153204e-10
ENSMUSG00000045994	6302.51004918146	1.10270100540488	0.164540452701087	6.70170154088553	2.06006472661035e-11	4.9379416915572e-10
ENSMUSG00000009628	213.35027702599	-3.88302701289897	0.579558452414576	-6.69997477686912	2.08455517683779e-11	4.9908550479516e-10
ENSMUSG00000034460	125.11161067332	-7.97819889960363	1.19122990854052	-6.69744676691202	2.12092450422375e-11	5.07205348452211e-10
ENSMUSG00000033792	485.184401636698	-2.15734354526632	0.32219090845624	-6.69585481354241	2.14414522910156e-11	5.12165649984931e-10
ENSMUSG00000028434	1221.48623013074	1.99306901600304	0.298104377962995	6.68580927801887	2.29651957079798e-11	5.47929415379074e-10
ENSMUSG00000018593	69.1982904529082	-4.48864662712606	0.672001764955414	-6.67951612809213	2.39732457898477e-11	5.71320881787581e-10
ENSMUSG00000022096	136.204945914249	-4.18949141971474	0.627292931924699	-6.67868424224115	2.41096989399633e-11	5.73910828914196e-10
ENSMUSG00000053716	2236.75445645928	1.02049698607501	0.152821722288392	6.67769588507327	2.42728063814755e-11	5.7712856784125e-10
ENSMUSG00000026463	3679.83054183031	4.49443374656384	0.673431247075017	6.67393110445198	2.4904056504328e-11	5.90777974158926e-10
ENSMUSG00000028222	3316.00078651861	6.71795054163126	1.00658866716496	6.67397792243403	2.48961086068498e-11	5.90777974158926e-10
ENSMUSG00000105703	255.823096165007	-2.07103059449509	0.310469761965612	-6.6706354312356	2.54698210059809e-11	6.03506240396303e-10
ENSMUSG00000045287	4103.9291386778	0.680267294621065	0.101985568641265	6.67023093251466	2.55401218593923e-11	6.0447880625288e-10
ENSMUSG00000050600	3688.04903483386	0.985296629225442	0.14778248511108	6.66720842111195	2.60714731266938e-11	6.16348715953945e-10
ENSMUSG00000039953	11381.1079960942	0.584318482709505	0.0876935471861595	6.6631867618388	2.67952796564931e-11	6.32736078014242e-10
ENSMUSG00000024743	8137.22673540785	0.815758775569172	0.122446214861181	6.66218042341293	2.69794523168394e-11	6.36357812523444e-10
ENSMUSG00000022212	13451.7561141366	0.823169019763926	0.123636531207586	6.657975694755	2.7762467109689e-11	6.54079926363049e-10
ENSMUSG00000030256	1016.35915728306	6.29064944471734	0.945930812686042	6.65022151763359	2.92652226575973e-11	6.88699351425144e-10
ENSMUSG00000051851	670.517180457918	1.82003806059439	0.273741284531171	6.64875253914118	2.95587474286942e-11	6.94815516918862e-10
ENSMUSG00000025241	1213.51864176198	1.48386125942436	0.22332257588517	6.64447494187665	3.04299870411054e-11	7.14482263912864e-10
ENSMUSG00000032883	3678.61242603642	0.922449643828059	0.138902614439644	6.64098114747062	3.11601897124274e-11	7.30796639997929e-10
ENSMUSG00000022537	147.410707589402	7.59429634553118	1.14401580822981	6.63827920112587	3.17366294629056e-11	7.43471925127615e-10
ENSMUSG00000026576	90963.7275142002	-0.629723459140785	0.0949706235237239	-6.63071838191604	3.34057041308973e-11	7.81685910252095e-10
ENSMUSG00000021091	2801.3902267664	-2.15244161007354	0.324657197065821	-6.62989032594019	3.35936377018931e-11	7.85194278502845e-10
ENSMUSG00000036053	2606.27092858653	-1.82764793467382	0.275859587474279	-6.62528336030457	3.46582686263896e-11	8.091628772412e-10
ENSMUSG00000022494	3999.75641848085	-1.90005512431833	0.286936955318859	-6.62185573903121	3.54717153828451e-11	8.27219619910095e-10
ENSMUSG00000030898	270.807961509142	-3.31973917618746	0.501446390490175	-6.62032719577928	3.58404668855497e-11	8.34876805850314e-10
ENSMUSG00000037235	479.143805031331	1.6245620833642	0.245400781375359	6.62003631063956	3.59110647498194e-11	8.3557930164501e-10
ENSMUSG00000030207	4800.5581226039	1.01382832981955	0.153204672523797	6.61747656333443	3.65382121549931e-11	8.49215455057893e-10
ENSMUSG00000033352	11928.7966327235	-1.0386738549584	0.157004422407018	-6.6155706892494	3.70121065633499e-11	8.59263085181951e-10
ENSMUSG00000040836	1959.6893283116	4.135548442084	0.62516656474657	6.61511455552724	3.71264128837749e-11	8.60949430981546e-10
ENSMUSG00000024294	16404.7774375032	-0.903788758881654	0.136852211933775	-6.60412240409392	3.9987903456678e-11	9.26266884777893e-10
ENSMUSG00000027834	3264.77378338325	1.54407736517229	0.23391013741455	6.6011562484604	4.07963293831433e-11	9.43934779075596e-10
ENSMUSG00000026354	1488.04013597712	5.52777732135437	0.837721455128482	6.5985863051658	4.15096813023791e-11	9.59365811039997e-10
ENSMUSG00000027562	815.598992319037	2.7582182601811	0.418068425095517	6.59752828631086	4.18068945429262e-11	9.65155368766415e-10
ENSMUSG00000021820	2913.18616946833	1.35100343187031	0.204829730868316	6.59573893957254	4.23142939740608e-11	9.75778953227727e-10
ENSMUSG00000015981	246.970919813715	2.59394851418677	0.393448062744383	6.59286131972144	4.31429547159945e-11	9.93778963591838e-10
ENSMUSG00000051590	164.312480916541	-3.35211818085583	0.508534196510311	-6.591726188443	4.34741843459104e-11	1.00029353781203e-09
ENSMUSG00000033389	5170.45234138366	-1.04696768401881	0.158886966610267	-6.58938682231194	4.41646746444794e-11	1.01505062013819e-09
ENSMUSG00000002504	372.033619548011	-4.16003726779806	0.631581055701705	-6.58670368631646	4.49698488063139e-11	1.03240779559562e-09
ENSMUSG00000025776	728.458963198276	-2.55639923938369	0.388723732455145	-6.57639095827181	4.82004178092673e-11	1.10534631828533e-09
ENSMUSG00000041762	3645.81025539837	-1.34885315629164	0.205149702563994	-6.5749700800608	4.86629523839991e-11	1.11471609995365e-09
ENSMUSG00000104406	102.206471225629	8.42400749268214	1.28170487917755	6.57250169640274	4.94768236983812e-11	1.13210424280836e-09
ENSMUSG00000071332	9.90781035881291	-20.2123757273697	3.07618437329277	-6.57059957226629	5.01130590097205e-11	1.14539383325094e-09
ENSMUSG00000038481	2101.91815044257	1.36696005668826	0.208148441839706	6.56723655774925	5.12575841479399e-11	1.17025878857982e-09
ENSMUSG00000042109	1144.26705050765	-1.41905012666405	0.216221293335516	-6.56295272668671	5.27525757091537e-11	1.20306150033392e-09
ENSMUSG00000013698	5974.9938106236	-0.817165896508181	0.124556677904771	-6.56059482521637	5.35935608391698e-11	1.22089322387974e-09
ENSMUSG00000024228	167.604683455643	-4.80475357505767	0.732540923708374	-6.55902410302807	5.41610487731195e-11	1.23246210324911e-09
ENSMUSG00000024299	169.348759484333	4.01577080312374	0.613020803562989	6.55079041328344	5.72333371622517e-11	1.30094082777387e-09
ENSMUSG00000021983	2442.485512167	-1.06544472698404	0.162720343511992	-6.54770450939664	5.84281798804574e-11	1.32664071724177e-09
ENSMUSG00000028788	6445.08752262403	-0.92715200080607	0.141714281685515	-6.54240341748727	6.05379322903059e-11	1.37303485947563e-09
ENSMUSG00000062257	22263.7584543264	1.03464170604261	0.158210818525169	6.53963942344446	6.166732936075e-11	1.39711662198664e-09
ENSMUSG00000030263	37.0528283687134	9.1652179593887	1.4017025467299	6.53863259417677	6.20838298807693e-11	1.40501215005088e-09
ENSMUSG00000060988	1245.95868729137	1.43760825824055	0.219892671829265	6.5377724790973	6.24418165538841e-11	1.41156762979907e-09
ENSMUSG00000056211	12932.7636926064	0.754568940268092	0.115543623630587	6.53059785177395	6.55076726454307e-11	1.47925631934414e-09
ENSMUSG00000050505	6809.69325589462	-0.691192061837041	0.105881078248998	-6.52800361752625	6.66520875457738e-11	1.50345571274102e-09
ENSMUSG00000038331	1210.76535021116	7.08680590111525	1.08599302308589	6.52564588396506	6.77091187820647e-11	1.52563338306982e-09
ENSMUSG00000063760	1293.14783432385	-1.31366839980004	0.20140216831153	-6.52261299276603	6.90929754744759e-11	1.55511880092987e-09
ENSMUSG00000020169	198.058979818058	-3.94762285078272	0.606093607588578	-6.51322304237599	7.35551635612732e-11	1.65231735245187e-09
ENSMUSG00000022790	1623.00398248601	1.76450509765987	0.270912581355478	6.51318993319315	7.35713853574543e-11	1.65231735245187e-09
ENSMUSG00000007817	4320.67706489109	0.945898649906126	0.145338620588936	6.50824017782191	7.60362813776233e-11	1.70582154812644e-09
ENSMUSG00000028645	479.5983452405	-2.01031786055047	0.308999815633145	-6.50588692563229	7.72363086366255e-11	1.73086400113878e-09
ENSMUSG00000026185	3771.9621418929	2.17021721150214	0.333776254856339	6.50201199134499	7.92527812395075e-11	1.77412889054247e-09
ENSMUSG00000021750	2729.17523935924	-3.93135083981634	0.605270734487136	-6.49519399471295	8.29264822113485e-11	1.85435819853992e-09
ENSMUSG00000025759	922.86833122433	1.61633236867941	0.249091340751356	6.48891432276979	8.64571118821968e-11	1.93121821157832e-09
ENSMUSG00000112036	67.1065349044779	-7.72494190999612	1.19139995856058	-6.48391990824746	8.93696760999315e-11	1.99412121768551e-09
ENSMUSG00000020321	13018.1533474403	-0.794165036161507	0.122509040592881	-6.48250147350886	9.02142031265025e-11	2.01079381337626e-09
ENSMUSG00000029095	1667.59918146163	1.29424566302734	0.199925016927163	6.47365538800412	9.56599396764569e-11	2.12987680344284e-09
ENSMUSG00000042359	6673.93860964954	1.29126756042569	0.199495770538129	6.47265632219952	9.62948117185606e-11	2.14170441305586e-09
ENSMUSG00000024581	6528.74723867223	-0.692208935161713	0.106955538161462	-6.47193167423218	9.6757876311506e-11	2.1496895057509e-09
ENSMUSG00000021478	344.558985898438	-7.51872263743324	1.16198394104347	-6.47059083336501	9.76204483324231e-11	2.16652384902742e-09
ENSMUSG00000036606	488.792587862448	3.22266801381308	0.498470970259545	6.46510670849117	1.01227350663402e-10	2.24242341241465e-09
ENSMUSG00000024442	430.803615139864	2.46888647812025	0.381881343435217	6.46506178047704	1.01257431215897e-10	2.24242341241465e-09
ENSMUSG00000005268	141.995037118288	7.31960555832361	1.1327990758917	6.46152147728569	1.03655440213746e-10	2.29307141937518e-09
ENSMUSG00000031755	426.505275143218	1.36230801153981	0.211001574675003	6.45638789017625	1.07231551754858e-10	2.36964526455495e-09
ENSMUSG00000057963	556.332336275285	-1.46453209994311	0.226935916003093	-6.45350513808994	1.09292295045967e-10	2.41260406008523e-09
ENSMUSG00000054934	309.697073779286	-1.97028746914426	0.30549328401433	-6.44952793480014	1.12199079085427e-10	2.47412739814631e-09
ENSMUSG00000049303	484.633740461264	2.1780820900236	0.338026406031882	6.44352645579461	1.16728911072839e-10	2.57127159977292e-09
ENSMUSG00000043384	18560.135249669	0.71768945555015	0.111403626618205	6.44224499090831	1.17719052886551e-10	2.59032062911812e-09
ENSMUSG00000021209	2254.99954683986	1.45370320249784	0.22580198623686	6.43795578030457	1.21093264596219e-10	2.66173301392243e-09
ENSMUSG00000047261	3207.00795251487	1.68782228620582	0.262240828769558	6.4361537222298	1.22538933909363e-10	2.69064766464957e-09
ENSMUSG00000110523	298.577343152593	2.76033773819035	0.429112988097576	6.43265949704295	1.2539034071359e-10	2.75033462826349e-09
ENSMUSG00000045912	442.768800850089	4.89667062360078	0.763340489205285	6.41479220982855	1.41015065640657e-10	3.0897701869218e-09
ENSMUSG00000037492	1025.84847659775	4.23958433145403	0.660971532022497	6.41417084708836	1.41591351329182e-10	3.09911070038513e-09
ENSMUSG00000008575	16579.6456100584	-0.708311726578314	0.110506602701534	-6.40967787681779	1.45827418247166e-10	3.18845091621475e-09
ENSMUSG00000117093	98.0176172149152	-4.52080490546335	0.705482705802419	-6.40810167036111	1.47342645683878e-10	3.21817520625823e-09
ENSMUSG00000002870	92.4019991608797	-3.54141064067682	0.552681368188419	-6.40768957398522	1.47741329578754e-10	3.22231808865083e-09
ENSMUSG00000075254	601.197768701467	1.92733492831193	0.300789675693803	6.40758338485633	1.47844233280466e-10	3.22231808865083e-09
ENSMUSG00000028441	39.5351396988057	-6.95232422392176	1.08564573216027	-6.40386087097461	1.51496174339539e-10	3.29843409294368e-09
ENSMUSG00000108088	105.12505338303	-7.10895375698145	1.11176443867055	-6.39429856695391	1.61286010855668e-10	3.50788584873664e-09
ENSMUSG00000007653	6897.29779468499	1.20119479521833	0.187911465917922	6.3923443380672	1.63361500120279e-10	3.54929055256068e-09
ENSMUSG00000022861	9850.26151022594	-0.775844793145482	0.12137547567362	-6.39210506768054	1.63617403638313e-10	3.55111638022565e-09
ENSMUSG00000020152	20031.1898972148	0.582790403995542	0.0912083722426939	6.38965908134849	1.66255997166836e-10	3.60459749576198e-09
ENSMUSG00000102336	433.484834466973	2.78650412140135	0.436185410588448	6.38834783043785	1.67687573735428e-10	3.63182457916291e-09
ENSMUSG00000001229	1016.41547765874	1.12838628494154	0.176646377518405	6.38782578388267	1.68260871464365e-10	3.6404252630332e-09
ENSMUSG00000039982	1005.43122663369	1.19725578377401	0.187506499896772	6.3851428320252	1.71237565013837e-10	3.70095247731788e-09
ENSMUSG00000021385	1991.90866902041	-1.08150851306792	0.169394685924147	-6.38454805809083	1.71904392107831e-10	3.71148228812122e-09
ENSMUSG00000020231	904.727354559374	-1.82186583434072	0.28552268288271	-6.38080945424967	1.76154378632206e-10	3.79927116001946e-09
ENSMUSG00000042115	144.552605776283	-4.83789447690401	0.758226567230029	-6.38053938755789	1.764653312379e-10	3.80200904487748e-09
ENSMUSG00000045087	117.545271761166	-3.11096943538506	0.488038255910626	-6.37443765464724	1.83635498075761e-10	3.95237152212643e-09
ENSMUSG00000028226	2873.01841551532	-0.977543663027873	0.153386384906623	-6.37307974643886	1.85269484970258e-10	3.98339032097344e-09
ENSMUSG00000046873	2321.64754280604	-1.25563757801719	0.197137588012074	-6.36934635692248	1.89835478547067e-10	4.07731877103897e-09
ENSMUSG00000110308	63.4118411655531	-9.45450446791873	1.48457961219763	-6.3684725226175	1.90919966034241e-10	4.09635341453737e-09
ENSMUSG00000003657	1010.20949466608	8.12565855480966	1.27704961140034	6.36283702862531	1.98060811838522e-10	4.24515818901197e-09
ENSMUSG00000060450	11868.4190152459	-0.829971670247572	0.130473578768191	-6.36122407374261	2.00152204572792e-10	4.28553870557827e-09
ENSMUSG00000025871	5904.27454666157	-0.734433882365307	0.115579690779386	-6.35435064251179	2.09308901090562e-10	4.47695705417515e-09
ENSMUSG00000037463	318.589758497988	2.39064819871707	0.376636834753467	6.34735633407153	2.19046371587387e-10	4.68038896560351e-09
ENSMUSG00000019947	1910.10764379537	1.17429725567139	0.185030086202471	6.34652061063414	2.20239053052784e-10	4.70101168819899e-09
ENSMUSG00000021319	122.219100401343	-7.1748907382807	1.13066605980448	-6.34572045040552	2.21386924546623e-10	4.72063636221087e-09
ENSMUSG00000034613	3611.85685748507	-0.638388988904844	0.100621384446781	-6.34446636184468	2.23197746668655e-10	4.75434210481211e-09
ENSMUSG00000062044	1533.86855511079	1.09167203660438	0.172108498094344	6.34292930733702	2.25436894064583e-10	4.79709279625377e-09
ENSMUSG00000032570	8727.06634250071	-0.888327088800112	0.140070666074413	-6.34199232213392	2.26812622741199e-10	4.82140165748833e-09
ENSMUSG00000035158	298.350299056695	-2.42784662436069	0.382870850187902	-6.34116340580427	2.28036513152012e-10	4.84243621248393e-09
ENSMUSG00000109372	613.912032032624	5.42780531207511	0.856526203564867	6.33699855239052	2.34284192276896e-10	4.96999998031337e-09
ENSMUSG00000040563	3276.07701455256	1.00801885378941	0.159139343138558	6.33419011232035	2.38591180057881e-10	5.05617534600608e-09
ENSMUSG00000063856	527.086953116911	2.53394593030678	0.400456984638172	6.32763574493849	2.4894594490131e-10	5.26822661919133e-09
ENSMUSG00000005958	226.783876716226	4.97071970965641	0.785569608208796	6.32753566038574	2.49107414913848e-10	5.26822661919133e-09
ENSMUSG00000031516	1383.56804974575	0.81490660545919	0.128849647401549	6.32447679829189	2.54092025439848e-10	5.36814870106149e-09
ENSMUSG00000041633	40.1477691998561	8.58063061928443	1.35677901990043	6.32426540610431	2.54440078435618e-10	5.37001113446041e-09
ENSMUSG00000024502	4359.94856685796	-0.56306401558346	0.089051621250892	-6.32289460510884	2.56708401296064e-10	5.41235610977477e-09
ENSMUSG00000051675	5877.8311445915	-0.725643009144801	0.114814612972236	-6.32012764194288	2.61347341145949e-10	5.50454512003833e-09
ENSMUSG00000021270	22751.8649906414	-0.511539220944344	0.0809896275294486	-6.31610783440563	2.68232917470472e-10	5.64381725129825e-09
ENSMUSG00000009772	54.3805451900562	-6.43831154177068	1.0202250629012	-6.31067768857015	2.77816237942576e-10	5.83951079183062e-09
ENSMUSG00000091275	46.3954049598738	-5.24656403600034	0.832317242171653	-6.30356283658283	2.90880203283852e-10	6.10789304903552e-09
ENSMUSG00000038619	9685.97524154566	0.682166812386454	0.108355839455142	6.29561651514743	3.06180471040073e-10	6.42264050013196e-09
ENSMUSG00000020092	127.203523389582	-3.46180952384788	0.549995389134338	-6.29425190145062	3.08885873055125e-10	6.47281938039046e-09
ENSMUSG00000006369	203.892543668108	5.9988523748605	0.953307542878384	6.29267272631429	3.12045794578503e-10	6.53241155783287e-09
ENSMUSG00000036422	1005.8562086464	1.88675777035968	0.299908095377082	6.29111984452241	3.15183875223744e-10	6.59142634602531e-09
ENSMUSG00000021591	1090.17297501062	-1.53584708871001	0.24419383471055	-6.28945890681676	3.18574421420817e-10	6.65559625419305e-09
ENSMUSG00000035064	871.212836696636	-1.89294287798756	0.301358183901344	-6.28137206523402	3.35597904285069e-10	7.00416555387686e-09
ENSMUSG00000030223	2180.48155996162	-1.06509255570015	0.169667862640122	-6.27751501743904	3.44027044561799e-10	7.17284237612097e-09
ENSMUSG00000117671	26.4535120005609	-20.5301806149903	3.27659649611155	-6.26570303647526	3.71147053134207e-10	7.73048428614817e-09
ENSMUSG00000055430	2209.51461274961	1.85812180661768	0.297138166651701	6.25339325323268	4.01629115340506e-10	8.35695949764908e-09
ENSMUSG00000027070	236.998328891227	-5.19545532975112	0.83091381536872	-6.25270062147856	4.03415011688881e-10	8.38567502164553e-09
ENSMUSG00000000531	633.526013012214	1.2563615337193	0.201075754941925	6.24820000841057	4.15209775260152e-10	8.6221752526887e-09
ENSMUSG00000042826	1062.2506556303	4.16680471157216	0.667360892899137	6.24370525139824	4.27324915907604e-10	8.86484679968164e-09
ENSMUSG00000029166	5837.11222111867	-0.625843043155177	0.100297228825288	-6.23988369853526	4.3789634822023e-10	9.06835010519605e-09
ENSMUSG00000070570	28781.9857921245	-0.777126350813903	0.124542628248283	-6.23984222706987	4.38012457893024e-10	9.06835010519605e-09
ENSMUSG00000037416	8231.0063622685	-0.910639808460184	0.145977727685431	-6.23821060170584	4.42604524047148e-10	9.15424892478695e-09
ENSMUSG00000091002	407.069357746593	7.80633171373421	1.25142454650073	6.2379563638595	4.4332427269375e-10	9.15996612239826e-09
ENSMUSG00000049100	4151.09076524202	-1.44457817668798	0.231668587581956	-6.23553754855496	4.50229338393165e-10	9.29334524463494e-09
ENSMUSG00000005610	25193.0984603602	-0.579603504681151	0.0929745880674271	-6.23399916825457	4.54675495214259e-10	9.37575357496708e-09
ENSMUSG00000061482	1019.86166767281	1.35805580658931	0.217931372564049	6.23157552128105	4.6176728768015e-10	9.51249820343695e-09
ENSMUSG00000045053	866.952197934788	-2.59674010165807	0.416777245546597	-6.23052272983975	4.64881370847779e-10	9.56711044268607e-09
ENSMUSG00000107012	41.830734923418	-5.76360449650595	0.925239125208539	-6.22931341690387	4.68483732210973e-10	9.63165261188371e-09
ENSMUSG00000043336	83.5433296260073	4.88269868614366	0.783970812420053	6.22816386629391	4.71933321319012e-10	9.69292871281652e-09
ENSMUSG00000005686	91.3265590781954	7.40455362803484	1.18920894970127	6.22645299625002	4.77113274312177e-10	9.78958736230210e-09
ENSMUSG00000078566	986.320314443125	-1.31858517265419	0.212019089467581	-6.21918137638175	4.99755347238261e-10	1.02439930403144e-08
ENSMUSG00000051177	14076.3386274362	-0.682073861057529	0.109785929482571	-6.21276209321349	5.20612423058981e-10	1.0660945376853e-08
ENSMUSG00000013921	20779.9671643476	-0.832623208582532	0.13402865942644	-6.21227737519459	5.22221380097575e-10	1.06833051045308e-08
ENSMUSG00000064368	8812.25453842472	-1.26783106990311	0.204101328085405	-6.21177275912967	5.2390154132791e-10	1.07070758129746e-08
ENSMUSG00000020571	1344.95895644548	1.47293515017505	0.237280279211194	6.20757508829483	5.38084012095599e-10	1.09860591481416e-08
ENSMUSG00000050379	2790.77830681479	3.3745073635063	0.544047977766191	6.20259150187765	5.5540872095067e-10	1.1328583407979e-08
ENSMUSG00000038576	4294.8529098404	-1.07118030079278	0.172715673849349	-6.20198663456052	5.57548139437703e-10	1.13610055789564e-08
ENSMUSG00000055373	3589.33394644766	-0.989625321314113	0.159660374667848	-6.19831516350189	5.70707750137425e-10	1.16176980624034e-08
ENSMUSG00000027905	584.094858347421	-1.18297635502854	0.190962217155183	-6.19481891576072	5.83520776176031e-10	1.18668368871547e-08
ENSMUSG00000040473	546.190185714956	-1.77592197098021	0.287118356198572	-6.18533065768871	6.19724304070535e-10	1.25907016427782e-08
ENSMUSG00000056296	2677.51999374115	2.4269141516761	0.392523733873001	6.18284690133237	6.29557648616637e-10	1.27779176185825e-08
ENSMUSG00000047250	262.305232003555	-6.84971805914389	1.10884991597471	-6.17731756161321	6.51998478879408e-10	1.32204048779257e-08
ENSMUSG00000024617	91320.19566562	-0.573038657048326	0.0927712736089028	-6.17689759724646	6.53734438439429e-10	1.32426087912113e-08
ENSMUSG00000040209	2205.01377864187	1.48200941403585	0.239998370119288	6.17508116117305	6.61294910003133e-10	1.33826399906804e-08
ENSMUSG00000020601	1331.51246092929	-1.88581387825898	0.305403213040154	-6.17483313121211	6.6233387079078e-10	1.33905503309972e-08
ENSMUSG00000044835	2539.05354222157	-1.86835054598063	0.3027103165233	-6.17207423730741	6.73998380788779e-10	1.36130542950711e-08
ENSMUSG00000075707	97.3564390776131	9.3012605299858	1.50721715257343	6.17114827422497	6.77958056576991e-10	1.36796575830018e-08
ENSMUSG00000030614	1708.8135620213	-1.15782325134457	0.18800990354611	-6.15830990552375	7.3525369287092e-10	1.48212798069258e-08
ENSMUSG00000091243	2493.37341413236	8.69289836886709	1.41201690971616	6.15636987705377	7.44312755506085e-10	1.49892691562054e-08
ENSMUSG00000025255	1278.24421136009	2.44165045456915	0.39689281695085	6.15191394323349	7.65534159937528e-10	1.54016229918493e-08
ENSMUSG00000060771	2461.45990827399	-0.807924978532492	0.131377768827374	-6.14963235974937	7.76627522976976e-10	1.56096088324419e-08
ENSMUSG00000037795	597.404446513847	3.00581847154361	0.48934894002132	6.14248489311666	8.12404064608665e-10	1.63128209746786e-08
ENSMUSG00000068744	203.060010316697	3.96532558525738	0.646118447543352	6.13714962068363	8.40152514622518e-10	1.68536225797383e-08
ENSMUSG00000090841	1514.32096549579	-0.770518567249031	0.12565478146482	-6.13202743474394	8.67661360422496e-10	1.73885732580501e-08
ENSMUSG00000004151	6188.28959065936	1.3190230161369	0.215213386294483	6.12890786603786	8.8484344538149e-10	1.77157318492949e-08
ENSMUSG00000036067	556.230836425549	-1.81963956683917	0.296993170053896	-6.12687344462823	8.96227006466855e-10	1.79262753219924e-08
ENSMUSG00000003273	1975.75176104069	0.964201824050958	0.157405498360351	6.12559176200818	9.03471834150388e-10	1.80537089334771e-08
ENSMUSG00000032482	555.493195437565	3.33287469041911	0.544137740913503	6.12505702108413	9.06511363137895e-10	1.80969447199567e-08
ENSMUSG00000064036	295.687373202099	-3.79762194270535	0.620033523460785	-6.12486550970424	9.07602359357410e-10	1.8101235472049e-08
ENSMUSG00000039713	1495.78611975135	1.18437064431961	0.193388880779246	6.12429545870101	9.10857392579557e-10	1.81486359165659e-08
ENSMUSG00000023944	65956.0828445099	-0.479573060503092	0.0783563842526749	-6.12040824850491	9.33359142297783e-10	1.85790622332917e-08
ENSMUSG00000021451	877.407547484482	1.44885913058711	0.236757412784618	6.11959352632882	9.3814354863355e-10	1.86563253145971e-08
ENSMUSG00000000266	1461.72218692917	-1.63455747153853	0.267335494852778	-6.1142553196637	9.70088855852497e-10	1.92730537881003e-08
ENSMUSG00000053702	6978.09129976275	-0.63385909792872	0.103703375079045	-6.11223209896088	9.82471514679624e-10	1.95003135795489e-08
ENSMUSG00000022472	2307.00075899596	-1.18090979923351	0.19326681891123	-6.11025630724493	9.94712585129304e-10	1.97243295911149e-08
ENSMUSG00000036473	3631.41464913233	-1.11798831168477	0.183070218336328	-6.10688249484059	1.0159597830876e-09	2.01263288956433e-08
ENSMUSG00000054459	55650.7372947093	-0.875818350224087	0.143431725981998	-6.10616894015491	1.02050989070208e-09	2.01971028368644e-08
ENSMUSG00000107905	282.824029531599	-4.35655530009692	0.713576804114455	-6.10523671029831	1.02648436694305e-09	2.02959042964376e-08
ENSMUSG00000085133	1168.24343751404	-1.33721454000997	0.219251126089692	-6.09900876615312	1.06728217578404e-09	2.10823941836041e-08
ENSMUSG00000025092	18283.6545203019	0.489582247367376	0.0802908997809939	6.09760569009425	1.07668931544827e-09	2.12479031860479e-08
ENSMUSG00000085438	34432.1949296995	-0.924919459104567	0.151690577637301	-6.09740877456535	1.078016018411e-09	2.12537852790154e-08
ENSMUSG00000061544	72.7199991584334	-3.02955910848336	0.49723369416539	-6.09282746529977	1.10933606859437e-09	2.1850430742895e-08
ENSMUSG00000015222	25066.7735026754	0.673624148651692	0.11064917332978	6.08792753149647	1.14381619975521e-09	2.25081241136592e-08
ENSMUSG00000020598	28896.7865812246	-0.915722522861184	0.150437561296149	-6.08706040546952	1.15002590389858e-09	2.26087870850166e-08
ENSMUSG00000028011	299.738979062459	-3.33445633425232	0.548023637574995	-6.08451188165404	1.1684673758684e-09	2.29494989735673e-08
ENSMUSG00000044647	8385.86638286389	-0.726604284934881	0.119566554054566	-6.07698608260707	1.22462386712245e-09	2.40296090621882e-08
ENSMUSG00000031438	733.177842517354	-1.67189279981105	0.275197777215941	-6.07524092935951	1.23801702199901e-09	2.42693621523183e-08
ENSMUSG00000048779	139.715272015626	-5.26886826830318	0.867653657510744	-6.0725477530047	1.25896643015438e-09	2.46566487012795e-08
ENSMUSG00000037972	3787.1871919479	0.735000662112289	0.121076017083359	6.0705718590516	1.27455568694451e-09	2.49383234883025e-08
ENSMUSG00000032625	3591.07159641209	1.66483223856716	0.274274778659338	6.06994287518854	1.2795575634652e-09	2.50125055594305e-08
ENSMUSG00000022098	482.266304978343	2.79283538662904	0.460167134961955	6.06917611980252	1.28568092774185e-09	2.51084492712684e-08
ENSMUSG00000021730	8171.77306458254	0.772981418114637	0.127383868416301	6.06812642546283	1.29411020481209e-09	2.52492021263714e-08
ENSMUSG00000111945	53.6482045144697	-9.42751320035492	1.55369786117589	-6.06779055048699	1.29681871371404e-09	2.52781776063769e-08
ENSMUSG00000020173	180.964803675361	5.87467189759611	0.96849806237118	6.06575493110757	1.3133526507401e-09	2.55763359751102e-08
ENSMUSG00000028389	2226.27007812127	-1.14612962947795	0.188989869915787	-6.0645029809728	1.32362324245461e-09	2.57520747981142e-08
ENSMUSG00000052707	1923.3173043141	-0.895853022549502	0.147807852075941	-6.06092984890428	1.35336853491676e-09	2.63060213249766e-08
ENSMUSG00000052407	330.596171563078	-2.12786582260477	0.351361388765417	-6.05606048542066	1.39495568139974e-09	2.7088885610039e-08
ENSMUSG00000021725	2026.04575332253	1.44354565834728	0.238377444358125	6.05571413115152	1.39796073675473e-09	2.71217509322312e-08
ENSMUSG00000002881	1454.06844602343	-1.59984691214286	0.264467525566058	-6.04931327095302	1.45464556808718e-09	2.81950156921364e-08
ENSMUSG00000049154	107.599862759714	-4.70750212604804	0.778365074759189	-6.04793596051884	1.46713246768705e-09	2.84103946085753e-08
ENSMUSG00000028785	85925.3077275145	-1.0829096814367	0.179195002733657	-6.04319129951553	1.51095324237417e-09	2.92315691890778e-08
ENSMUSG00000009406	1827.02823486262	1.09306365208387	0.181287248032881	6.02945691958219	1.64511561310685e-09	3.17973608961774e-08
ENSMUSG00000105011	156.384417111379	3.97370309616779	0.659425320779147	6.0260092704245	1.68057547643959e-09	3.24523836394345e-08
ENSMUSG00000026478	964.990201469538	1.34582310959363	0.223408650729704	6.02404206461057	1.7011412290288e-09	3.28188422728226e-08
ENSMUSG00000031380	158.147552271792	5.49499774610205	0.912880979452579	6.01940216718854	1.75062425753754e-09	3.37419761280229e-08
ENSMUSG00000050334	3189.44469480168	-0.742271278165452	0.123324348197927	-6.01885425718331	1.75655932549365e-09	3.38248171326653e-08
ENSMUSG00000032394	87.3939279992141	-4.41353771743572	0.733719853677723	-6.01529002563193	1.79564918238059e-09	3.45453476781636e-08
ENSMUSG00000023571	117.798602025124	3.37307984868379	0.561663216390758	6.0055203015771	1.9071929755e-09	3.66571360556103e-08
ENSMUSG00000037750	3286.15984365565	-0.986967085606643	0.164388181013927	-6.00388105470322	1.92655861247312e-09	3.69949387090331e-08
ENSMUSG00000003134	531.423483471694	-2.57231822164578	0.428469784618526	-6.0034996958676	1.93109128222089e-09	3.7047546957519e-08
ENSMUSG00000029328	7626.08379014601	0.604310190400489	0.10068780143983	6.00182129075109	1.95116389031742e-09	3.73979112261026e-08
ENSMUSG00000034573	179.921176453629	-2.42253931892926	0.403734032014398	-6.00033469272381	1.96911226355185e-09	3.77069486464395e-08
ENSMUSG00000033419	20276.4498945861	-0.869279464373118	0.145002340765056	-5.99493401131772	2.03568087765591e-09	3.894559101308e-08
ENSMUSG00000030500	191.109516599341	3.23792340632431	0.540296576119454	5.99286308564064	2.06178430222333e-09	3.93822054165176e-08
ENSMUSG00000023991	533.234295921621	1.73914140816327	0.290204117435948	5.99282127190053	2.06231469657691e-09	3.93822054165176e-08
ENSMUSG00000019785	2219.89180519395	-1.09372572389678	0.182540143409791	-5.99169970761681	2.07659109648811e-09	3.95869479595115e-08
ENSMUSG00000034765	433.948041048066	-2.54217441935725	0.42428421810672	-5.99167800938054	2.07686824064033e-09	3.95869479595115e-08
ENSMUSG00000001630	1413.43992575943	-1.56727857382253	0.261621012689868	-5.99064485573418	2.09010614554061e-09	3.98025559254932e-08
ENSMUSG00000032177	3656.43663525551	-0.909072246982825	0.151827736699869	-5.9875241951335	2.13059256586134e-09	4.05361911563786e-08
ENSMUSG00000026667	37349.3583926298	-0.821271979867387	0.137178346037221	-5.98689227266635	2.13888343889399e-09	4.06564945854901e-08
ENSMUSG00000028360	2637.80940867446	-0.960915717249172	0.160544586201673	-5.98535111014012	2.15923562839536e-09	4.10056310238098e-08
ENSMUSG00000049872	1232.7453454819	-1.89970190868951	0.317486663724181	-5.98356443198473	2.18306621303735e-09	4.14201231347821e-08
ENSMUSG00000051323	9897.00850589491	1.26320171198127	0.211179738814522	5.98164255279589	2.20898611312242e-09	4.18734596966381e-08
ENSMUSG00000021087	81545.0035261757	-0.598038956179284	0.100078452159332	-5.97570149493481	2.291021705434e-09	4.33887172114366e-08
ENSMUSG00000109244	85.2530701594009	-6.03675843347619	1.01079505600521	-5.97228725804637	2.33950120101155e-09	4.4266276387638e-08
ENSMUSG00000063564	283.660961377532	4.66014920108284	0.780864433954355	5.96793630039403	2.40273130091262e-09	4.54210742355504e-08
ENSMUSG00000108912	194.223712064681	6.9690837338298	1.16810537596545	5.96614301862091	2.42927375006551e-09	4.58808539523341e-08
ENSMUSG00000102692	1067.39177750584	-5.33615615435334	0.896064898017226	-5.95510008947004	2.59912713005562e-09	4.90439860832961e-08
ENSMUSG00000048076	13490.9509087838	0.659508084580237	0.110829955336414	5.95063024773728	2.67111907921346e-09	5.03564438090407e-08
ENSMUSG00000016239	250.039561962635	-2.91041163750424	0.489284641992397	-5.9482995943892	2.70942346805905e-09	5.10320033701332e-08
ENSMUSG00000030527	517.17684582766	-1.25869440398386	0.211964666284542	-5.93822746992267	2.88120104929153e-09	5.42180110022419e-08
ENSMUSG00000032300	393.629275090138	-2.25506936766956	0.380131119970431	-5.93234610164243	2.98636269358182e-09	5.61457925157303e-08
ENSMUSG00000050840	79.7836669342387	6.65696765915855	1.12229789120166	5.93155142796431	3.00085537211822e-09	5.63669760897333e-08
ENSMUSG00000022010	10766.2723232361	-0.50206800431788	0.0846720938678021	-5.92955696952239	3.03753113598152e-09	5.70040584302001e-08
ENSMUSG00000034761	1819.62988061742	0.56084019784943	0.0946771869356716	5.9237099876076	3.14758352488054e-09	5.90157629683136e-08
ENSMUSG00000040929	17245.4653224878	-1.07396994162478	0.181307962491333	-5.92345712161493	3.15242954564413e-09	5.90530365114226e-08
ENSMUSG00000022309	97.3494756223353	-5.87401917876319	0.991715308806331	-5.92309015158131	3.15947522310055e-09	5.91314103801663e-08
ENSMUSG00000025083	59.9308056313615	-9.67704087639928	1.63412630374359	-5.92184389556078	3.18351747408034e-09	5.95274552483692e-08
ENSMUSG00000034730	6633.21813177419	0.911058304153917	0.153882265621204	5.92048928104927	3.20985216524628e-09	5.99656107037239e-08
ENSMUSG00000032050	1779.95978014366	-0.895555093341251	0.151308884482753	-5.91872114055096	3.24454539018793e-09	6.05589854128844e-08
ENSMUSG00000027663	10286.4563663546	-0.544762221801977	0.0920532884288011	-5.91790071924834	3.26076686581167e-09	6.08068276005421e-08
ENSMUSG00000038058	54.6592008794581	-8.79540629041267	1.48757070124328	-5.91259715122224	3.36755097699783e-09	6.27415133333897e-08
ENSMUSG00000025372	7860.1782089731	0.621942081991978	0.105193232016819	5.91237734660097	3.37204930425057e-09	6.27687231751578e-08
ENSMUSG00000040560	14717.2422444871	-0.499068997988356	0.0844353812639172	-5.91066198219003	3.40735597141015e-09	6.33688470578546e-08
ENSMUSG00000053199	7000.83129095259	1.11613218352386	0.189002134877458	5.90539458322793	3.51803686964476e-09	6.53684152883094e-08
ENSMUSG00000022200	4038.62668134166	-1.05892319344919	0.179332488239318	-5.90480399756713	3.53066258421012e-09	6.55440703638361e-08
ENSMUSG00000027489	402.610434824925	3.66005646322949	0.619944463141563	5.90384571656981	3.55124290964846e-09	6.58669488322769e-08
ENSMUSG00000100600	186.712410152409	4.93892380370945	0.837385454638976	5.89802912905715	3.67869043052903e-09	6.81695979153281e-08
ENSMUSG00000053963	24743.184576677	0.588134992661997	0.0997518437297072	5.89598117359753	3.72461441269558e-09	6.8958766124656e-08
ENSMUSG00000021728	941.044787049339	-1.49495822396171	0.253616400774036	-5.89456446585909	3.75670915364177e-09	6.94907113093521e-08
ENSMUSG00000063531	5105.55129968196	1.15742578329991	0.196786738917068	5.88162489845256	4.06258207541884e-09	7.50814587140465e-08
ENSMUSG00000003974	114.932205604561	3.3963187786308	0.577571778070517	5.88034060455103	4.09423108341372e-09	7.55427314591029e-08
ENSMUSG00000022893	1414.80160531882	-2.72423212223875	0.463279928534167	-5.8803154517363	4.09485331691972e-09	7.55427314591029e-08
ENSMUSG00000034724	4018.75404816355	0.814864210856685	0.138594135121807	5.87949995243683	4.11507718320295e-09	7.57805033505698e-08
ENSMUSG00000020961	1116.37724513406	-1.86784235928107	0.317681728198403	-5.8796027391117	4.11252279452757e-09	7.57805033505698e-08
ENSMUSG00000019906	2662.20217219898	-1.25666807973414	0.213849945069017	-5.87640122763918	4.19281384696025e-09	7.71432944843212e-08
ENSMUSG00000075334	184.099622796016	3.92245633351838	0.667543221910896	5.87595859679324	4.20403398739465e-09	7.72809165903454e-08
ENSMUSG00000018340	1913.60958072979	-0.822347569810894	0.140005749201629	-5.87367000641232	4.26251466093327e-09	7.82862914881806e-08
ENSMUSG00000022811	6932.3249618617	0.526877874187059	0.0897206763765392	5.87242423336023	4.29468007173518e-09	7.88069979060322e-08
ENSMUSG00000021846	295.572209434021	5.49169436320249	0.936029272574946	5.867011346873	4.43720320904739e-09	8.13500378929345e-08
ENSMUSG00000032349	669.006075515237	-1.0173351988304	0.173451536787541	-5.86524177111513	4.48478729009939e-09	8.21495345638596e-08
ENSMUSG00000074781	4994.26732224693	-0.862893980256145	0.147172786694366	-5.86313543174337	4.54207454812198e-09	8.31251942544698e-08
ENSMUSG00000105824	191.302391415988	-2.65505705299199	0.453539367975086	-5.85408288776784	4.79649378404463e-09	8.77036766070178e-08
ENSMUSG00000057359	197.099809988207	2.10040657543508	0.358943380376259	5.85163758482842	4.86756378454767e-09	8.89244941788894e-08
ENSMUSG00000026893	897.830844258626	-1.54661301439173	0.264405131002954	-5.84940620677462	4.93330969740368e-09	9.00459761199247e-08
ENSMUSG00000029223	6103.39175816388	-0.672028453393448	0.114953819145302	-5.84607330482865	5.03312316327293e-09	9.17867526915669e-08
ENSMUSG00000074575	1498.95106694652	2.62114024428488	0.449225086186605	5.83480380967879	5.3853896489055e-09	9.81242688939025e-08
ENSMUSG00000009734	103.042351152651	-5.60478378020693	0.960703718433365	-5.83403985293899	5.41011903162017e-09	9.84879994989744e-08
ENSMUSG00000029366	1225.24527154891	-1.5089480425939	0.258767890330256	-5.83128007369108	5.50037723896449e-09	1.00042952915039e-07
ENSMUSG00000030075	751.742641602582	4.12495335382428	0.708146730298034	5.82499809338699	5.71132517807679e-09	1.03788391230803e-07
ENSMUSG00000022475	326.852029969751	-2.27505959392192	0.390690515868562	-5.82317589374837	5.77397298956933e-09	1.04834648427488e-07
ENSMUSG00000031176	8957.8139458812	-0.74180379499956	0.127438666307689	-5.82086910112932	5.85424065604302e-09	1.06198700996629e-07
ENSMUSG00000090119	56.6437463835668	-5.37727754756606	0.92432144438099	-5.81754061885601	5.97197531969847e-09	1.08239433382114e-07
ENSMUSG00000037712	1415.70501731436	-1.45998206831188	0.251199600712112	-5.81203976508346	6.1716175021559e-09	1.11759825442196e-07
ENSMUSG00000078816	38738.4079628527	0.632198422618575	0.108798155801294	5.81074576092269	6.21951557445575e-09	1.12502363965302e-07
ENSMUSG00000049511	213.722673933905	4.83167901206124	0.831522943824744	5.81063823667575	6.22351185811346e-09	1.12502363965302e-07
ENSMUSG00000098912	2850.06760473637	-0.721075652118268	0.124117467699053	-5.80962265413485	6.2613807649598e-09	1.13087980214685e-07
ENSMUSG00000022199	8029.10768971187	0.662431804940161	0.114068403372494	5.80732074224771	6.34804575625323e-09	1.14553119140353e-07
ENSMUSG00000039470	2419.81345695712	1.8205198485061	0.313517057008188	5.80676492015731	6.36914621256893e-09	1.14833594279319e-07
ENSMUSG00000024472	3970.30479371742	-0.740836418020495	0.127698182850177	-5.80146405755583	6.57383890991539e-09	1.18420801705904e-07
ENSMUSG00000026826	2409.15363350638	2.07589650459049	0.358320766407807	5.7934027251658	6.89744424435561e-09	1.24141979945014e-07
ENSMUSG00000016200	3536.09283951317	0.967351921289002	0.167047642950839	5.79087441283854	7.00209205921326e-09	1.25915775567854e-07
ENSMUSG00000053819	1219.93887189392	2.04561837488941	0.353349698582681	5.78921782895126	7.07149427154783e-09	1.27053230120627e-07
ENSMUSG00000017418	4414.16961292552	-1.15958227141056	0.200332375900376	-5.7882919133711	7.11057626954874e-09	1.27644419532073e-07
ENSMUSG00000020948	1591.05435431254	-0.729993360477177	0.12615451163671	-5.7865022107125	7.18671415187022e-09	1.28899208164881e-07
ENSMUSG00000028053	15498.1600004136	0.490475107883065	0.084779029105254	5.78533527759719	7.2367844263536e-09	1.29684683276078e-07
ENSMUSG00000034570	1778.71727488538	-1.16922459847549	0.202261822412248	-5.78074786695232	7.43692775519174e-09	1.33155806999802e-07
ENSMUSG00000026432	277.896686853528	-10.8700886182537	1.8809877862025	-5.7789256782997	7.51791249533101e-09	1.34489270977082e-07
ENSMUSG00000038418	9309.36437378613	1.30725087974847	0.22628653243684	5.77697163711384	7.60571007396872e-09	1.3594219857123e-07
ENSMUSG00000071265	384.061755211172	2.45545161298533	0.425509835405522	5.77061070902208	7.89847530767664e-09	1.41052979090073e-07
ENSMUSG00000090061	2803.02201220359	-1.20194308360428	0.208418367217231	-5.76697293838559	8.07080057179397e-09	1.44005942499488e-07
ENSMUSG00000029769	379.402821783609	-2.63314329794805	0.456633633018216	-5.76642434448759	8.09710326809303e-09	1.44350602006331e-07
ENSMUSG00000014592	27108.2042984345	-0.706953232660826	0.122617819657992	-5.76550157744344	8.14153405946982e-09	1.45017566152384e-07
ENSMUSG00000049112	561.808033545755	-2.5589458688162	0.443950589246297	-5.76403304962512	8.21273220028018e-09	1.46159752560025e-07
ENSMUSG00000057455	3041.69311747348	-1.22890756001248	0.213254390970826	-5.76263660700236	8.28099677425704e-09	1.47247810111617e-07
ENSMUSG00000051777	71.0808863040536	-3.29654899520741	0.572412499988448	-5.75904438717522	8.45914581750095e-09	1.50286217438697e-07
ENSMUSG00000007989	12831.4102186483	0.816717246005584	0.141827914721923	5.75850845446678	8.48604175537973e-09	1.50634531571869e-07
ENSMUSG00000059203	88.3061946787087	9.33999270885481	1.62253557850625	5.75641781455014	8.59175811613628e-09	1.52380176991938e-07
ENSMUSG00000086363	122.231534427652	2.78430095808153	0.48376733943305	5.75545459795733	8.6408944099533e-09	1.53120206087869e-07
ENSMUSG00000021277	1404.37638622253	-1.0472472014241	0.181973550849934	-5.7549418392551	8.66716294030091e-09	1.53454087979861e-07
ENSMUSG00000025764	904.844969628047	1.18989161554387	0.206777422477348	5.75445617460592	8.69211502950243e-09	1.53764110222242e-07
ENSMUSG00000063919	2805.9763851839	-0.970886461527339	0.168728658597408	-5.75412896420819	8.70896554489676e-09	1.53930407261469e-07
ENSMUSG00000037579	535.582288459154	1.77356331826907	0.308416742162021	5.75054163997805	8.8957989917838e-09	1.57098289545502e-07
ENSMUSG00000049092	1611.2347769074	1.88114909936992	0.327193049678265	5.74935531552303	8.9584376386709e-09	1.58069375311886e-07
ENSMUSG00000041921	635.144493900548	1.09477213025493	0.190444124334676	5.74852143157243	9.00272361950414e-09	1.58715252070132e-07
ENSMUSG00000045095	1316.0520670416	1.54107316153794	0.26826045509636	5.74469002889146	9.20895244041507e-09	1.62212596184021e-07
ENSMUSG00000022639	607.074749848945	-1.7048101454891	0.297390228243789	-5.73256947801111	9.89204928561326e-09	1.7409669705225e-07
ENSMUSG00000025795	140.021589163721	3.44261195466825	0.600595455478933	5.73199800841484	9.92544382731141e-09	1.74535762008433e-07
ENSMUSG00000022377	3698.06491222226	1.95690190877126	0.341492985158403	5.73043076672143	1.00175908852318e-08	1.76006345978451e-07
ENSMUSG00000026737	4379.40799345266	-0.945624242730227	0.165041846746137	-5.7296028938937	1.00666013199793e-08	1.76717176273078e-07
ENSMUSG00000097441	20.9397008056636	-8.95800233948993	1.56527513527827	-5.72295703010538	1.04685749784918e-08	1.83617738714428e-07
ENSMUSG00000068037	1284.49483308712	-2.16961753910743	0.379301028303537	-5.72004127911613	1.06498176489067e-08	1.86638280120196e-07
ENSMUSG00000036501	1916.12163171831	-0.841963629019057	0.147273991737064	-5.71698790185749	1.08428833428704e-08	1.89860725110499e-07
ENSMUSG00000085565	99.0058724185237	4.31588434647581	0.755236953367521	5.71460960329303	1.09956160836239e-08	1.92372074106551e-07
ENSMUSG00000069727	161.478453549723	2.0424541009473	0.357431732763465	5.71424950201308	1.10189230463487e-08	1.92616741102925e-07
ENSMUSG00000040536	3236.61540345153	4.26621885128648	0.746634735380105	5.71393031843687	1.10396218105874e-08	1.92815440279254e-07
ENSMUSG00000075318	30363.9170824913	-0.521125879147394	0.0912217263856238	-5.71273861825884	1.1117236910252e-08	1.94007051553738e-07
ENSMUSG00000056895	250.74806984394	1.75402664340465	0.307225898490327	5.70924082905684	1.13481219449559e-08	1.97869110233485e-07
ENSMUSG00000030313	3109.81768762033	0.893800127318647	0.15673882981867	5.7024805426497	1.18076393175865e-08	2.05707793912287e-07
ENSMUSG00000040054	2481.47323858028	-0.644952145210645	0.113169546066365	-5.69899029931983	1.20519082396056e-08	2.0978646002252e-07
ENSMUSG00000031129	381.324864651394	1.81084663913479	0.317936760934999	5.69561894575951	1.22925149553252e-08	2.13794565662398e-07
ENSMUSG00000069833	134.115631949492	4.55678500014592	0.800094908633501	5.69530558309457	1.2315114625789e-08	2.14007483934443e-07
ENSMUSG00000045664	46.6998615630528	-5.29325873116915	0.929784757402005	-5.69299366227461	1.24831022350933e-08	2.16744418807982e-07
ENSMUSG00000086804	497.829515541853	-3.4571887609821	0.607935704535942	-5.6867670959071	1.29466831015513e-08	2.2441641463444e-07
ENSMUSG00000034994	7081.25864489526	-0.636661731768827	0.11195419392384	-5.68680555372435	1.29437691448753e-08	2.2441641463444e-07
ENSMUSG00000103867	177.136057299429	2.58796217335479	0.455146558898825	5.68599745017533	1.30051335068203e-08	2.25240627424913e-07
ENSMUSG00000036676	1060.5000801747	-1.32452417541286	0.232987904957412	-5.68494821932908	1.30852300432185e-08	2.26438042841693e-07
ENSMUSG00000019889	3374.27786066926	-0.826012823440436	0.145525921424607	-5.6760528664192	1.37838195824481e-08	2.38327431140204e-07
ENSMUSG00000026672	162.557213904478	-2.38436492231442	0.420147376517332	-5.67506797752446	1.38633592812221e-08	2.39502282164391e-07
ENSMUSG00000047786	1735.94251460352	-1.09970372978422	0.193882744356614	-5.67200414577126	1.4113656053084e-08	2.43622691202022e-07
ENSMUSG00000047221	561.688996133247	-1.2088778348681	0.213250950641534	-5.66880396655383	1.43797776968166e-08	2.48009154233409e-07
ENSMUSG00000047641	26.8191820889872	-6.88372486140517	1.21441675405322	-5.66833818656583	1.44189153051872e-08	2.48476753991475e-07
ENSMUSG00000000416	8805.93922897413	0.816652200964348	0.14409687052976	5.66738332319081	1.44994723759525e-08	2.49656748526608e-07
ENSMUSG00000014470	508.190223596738	1.37986710089337	0.24348286665999	5.66720410278509	1.45146409622391e-08	2.4970983477251e-07
ENSMUSG00000006057	4429.90040542647	-0.612743887338202	0.10821949346253	-5.66204726831733	1.49577605874908e-08	2.57119175756019e-07
ENSMUSG00000036825	3313.22195649963	0.869637240174156	0.15370733672827	5.65774711009103	1.53372900079228e-08	2.63424011757025e-07
ENSMUSG00000024241	4672.34194282804	-0.684508619549082	0.121045956206256	-5.65494826099529	1.5589322578208e-08	2.67530384643632e-07
ENSMUSG00000040254	184.961024523771	-3.38197501540003	0.598548259474465	-5.65029629919809	1.60171509417404e-08	2.74644292745428e-07
ENSMUSG00000024525	102.807457248345	-3.70193350996438	0.655751469606842	-5.64533010072229	1.64864611233943e-08	2.82457097621536e-07
ENSMUSG00000029776	417.577311840872	-1.34143659513714	0.23790500206452	-5.63853884322004	1.71499138238279e-08	2.93580380636232e-07
ENSMUSG00000027131	3129.45189796179	-0.796239432660603	0.141346009602161	-5.63326431996018	1.76830117448159e-08	3.02455619761081e-07
ENSMUSG00000016382	12491.8056213014	0.733172177763638	0.130191891498858	5.63147342989537	1.7867650595313e-08	3.0536095665869e-07
ENSMUSG00000003469	12854.9328947505	0.797059596317892	0.141555972102128	5.63070271413799	1.794768552545e-08	3.06475271344502e-07
ENSMUSG00000054667	27.8394951189992	8.75966021636281	1.55808151743105	5.62208082078121	1.88670953629724e-08	3.21909103542308e-07
ENSMUSG00000075224	926.530497095503	-2.22651052096496	0.396080185971883	-5.62136304673169	1.89456658336165e-08	3.22982959945696e-07
ENSMUSG00000032294	10183.2485291916	-0.645784298501079	0.114917333767862	-5.61955518221119	1.91449724943188e-08	3.26111641943624e-07
ENSMUSG00000035246	1821.27990142607	-0.879070518930428	0.156709790353531	-5.60954434912637	2.02860008663749e-08	3.45263055931663e-07
ENSMUSG00000115867	34.4995531690114	8.17201504939459	1.45693478134668	5.60904657780288	2.03444269544323e-08	3.45972468915621e-07
ENSMUSG00000001334	4694.82242219294	-1.02850519482792	0.183455557481212	-5.60629074937262	2.06708611215831e-08	3.50986800764104e-07
ENSMUSG00000036097	3206.4126529056	0.691458502546514	0.123336625557755	5.60627063874653	2.0673261858964e-08	3.50986800764104e-07
ENSMUSG00000030323	480.302070103386	1.37545628832839	0.245422181284253	5.60444977357327	2.08917559398546e-08	3.54405140582327e-07
ENSMUSG00000044072	1763.55847939141	0.766531905995999	0.136897439634339	5.59931513725496	2.15200280398812e-08	3.64763592584106e-07
ENSMUSG00000031189	1552.4609111973	-1.55085034184265	0.277007904562846	-5.59857793332681	2.16117244558576e-08	3.66017582546663e-07
ENSMUSG00000025468	2436.53515425112	1.05659391041767	0.18874361389458	5.59803793418843	2.16791322908492e-08	3.668585023698e-07
ENSMUSG00000019189	2609.28249794235	0.841329968780541	0.15042496006897	5.59302105444996	2.23152217954688e-08	3.77313512878868e-07
ENSMUSG00000053093	43.8705024872928	4.79956109561267	0.858222684788911	5.592442591742	2.23897195575811e-08	3.78263602206656e-07
ENSMUSG00000100252	268.325151580726	3.06596333306052	0.548670655349038	5.58798489252191	2.29719623046918e-08	3.8778323949309e-07
ENSMUSG00000025762	257.682828599499	-1.49804924907708	0.268220867538479	-5.58513311370962	2.33521278934589e-08	3.93878911456856e-07
ENSMUSG00000087095	900.985786780692	-2.1407852397763	0.383791701077064	-5.57798731386961	2.43317395043487e-08	4.10067211777204e-07
ENSMUSG00000026141	158.508060614222	8.12650988097618	1.45731524889209	5.57635685700418	2.45607834401844e-08	4.13589981614581e-07
ENSMUSG00000026787	123.748642275472	4.97244933204812	0.891825274882545	5.57558691381897	2.46696698733842e-08	4.15085275996632e-07
ENSMUSG00000036264	930.027361932016	1.85472854400934	0.332967185444808	5.57030429749895	2.5429480754744e-08	4.27521506390984e-07
ENSMUSG00000034687	767.204844799876	2.54845581024869	0.457642509065579	5.5686606024693	2.56704952932997e-08	4.31222580284682e-07
ENSMUSG00000039145	19890.6839855274	-0.596528061368139	0.107213399066865	-5.56393199506816	2.63762769464446e-08	4.42718630599056e-07
ENSMUSG00000032009	3008.89007480341	-1.04266814349079	0.187443632021485	-5.56256903606774	2.658318132038e-08	4.45829295813062e-07
ENSMUSG00000043556	123.221761398909	3.64259313604223	0.654964907261488	5.5615088620129	2.67452095129464e-08	4.48182902641119e-07
ENSMUSG00000024194	1617.16309532213	-0.902376346705964	0.162275362182499	-5.56077234750602	2.68583359835254e-08	4.49713888242789e-07
ENSMUSG00000043439	119.001042641535	5.49939718457461	0.989762835852847	5.55627771155497	2.75588287732906e-08	4.61069247055652e-07
ENSMUSG00000021974	552.148688398756	-1.45353853148415	0.2616836546529	-5.55456370942289	2.78305997104168e-08	4.65239361825754e-07
ENSMUSG00000089774	2948.74558654053	1.0692357668908	0.192503040880021	5.55438377494104	2.78592803628508e-08	4.6534232082233e-07
ENSMUSG00000039208	43.5240428502742	5.69824271978904	1.02596811424017	5.55401541305124	2.79180848791775e-08	4.65947875422913e-07
ENSMUSG00000031549	201.228204547603	2.19217006593251	0.394801524633772	5.55258763999461	2.81471517616079e-08	4.69141833820701e-07
ENSMUSG00000035105	32.9201057581007	-7.71317475044919	1.3891255364718	-5.55253974384465	2.81548675799859e-08	4.69141833820701e-07
ENSMUSG00000030447	3713.53073465827	0.560385942743493	0.101030434033873	5.546704298584	2.91104442923154e-08	4.846736502561e-07
ENSMUSG00000034158	4505.1148233434	-0.910971562060902	0.164288220741379	-5.54495969309294	2.94021893834353e-08	4.89136905829743e-07
ENSMUSG00000029819	49.5669426241165	9.33332542799126	1.68417334384231	5.54178431936109	2.99404945969531e-08	4.97691471731492e-07
ENSMUSG00000003161	1148.22164737059	-0.814511092344311	0.146983781089313	-5.54150319380735	2.99886105083516e-08	4.98090570999647e-07
ENSMUSG00000104736	46.8314731525231	-8.26548190537161	1.49195547939198	-5.54003254087721	3.02415447026367e-08	5.01888190077012e-07
ENSMUSG00000004933	1756.61174551175	-0.819310988065659	0.148211457370298	-5.52798685474534	3.23926315739612e-08	5.37156142521017e-07
ENSMUSG00000059820	854.371566207801	-1.1691739783218	0.211508245951491	-5.52779383641594	3.24282804839202e-08	5.37316063639743e-07
ENSMUSG00000078161	894.90835776125	-1.71555509358187	0.310506302903884	-5.52502502376874	3.29438653441385e-08	5.45421591138294e-07
ENSMUSG00000047777	380.479974728075	1.46177578463938	0.264589292136879	5.52469743893931	3.3005388927289e-08	5.46002678955681e-07
ENSMUSG00000052105	413.859597122969	3.75974392550232	0.680937056579601	5.52142652418977	3.36258423244083e-08	5.5582172328554e-07
ENSMUSG00000027282	2669.97396221203	-0.783885935813615	0.142085623843469	-5.51699682634461	3.4484165928086e-08	5.69553826064039e-07
ENSMUSG00000042594	199.617776723386	3.80287302772208	0.689565081385611	5.51488631077519	3.49005493466398e-08	5.75929461969348e-07
ENSMUSG00000046182	206.227303463981	4.42104932969773	0.801675971011377	5.51475844301562	3.49259324289804e-08	5.75929461969348e-07
ENSMUSG00000037126	973.735437262191	1.07254263429085	0.194497461379598	5.5144299914413	3.4991215585281e-08	5.76545850417127e-07
ENSMUSG00000113631	64.5469490721734	7.58878468362843	1.37621402795948	5.51424744222406	3.50275502895261e-08	5.76684656639194e-07
ENSMUSG00000102179	135.783709524967	2.72011282355692	0.493673177861404	5.50994655075341	3.58942675416718e-08	5.90483563651293e-07
ENSMUSG00000107996	156.168330609762	-5.65838265766794	1.02755420608044	-5.50665125419671	3.65723748358419e-08	6.01160229799654e-07
ENSMUSG00000023046	48.5359984662761	7.68007354645169	1.39842280559632	5.49195387526358	3.97511222049499e-08	6.52891643083208e-07
ENSMUSG00000060568	3427.30388844445	-0.960499557073495	0.174943681224868	-5.49033580606376	4.01170278209762e-08	6.58378100744249e-07
ENSMUSG00000018965	30645.05200672	-0.536424639228948	0.0977625596896508	-5.48701507951345	4.08782249835285e-08	6.70338003658464e-07
ENSMUSG00000111990	285.530854767514	-3.44570722868154	0.628115395463328	-5.48578693273363	4.11632807016491e-08	6.74477165628449e-07
ENSMUSG00000044365	773.666364643146	1.66877936943787	0.304222203541579	5.48539636492967	4.12543356460796e-08	6.75433504848888e-07
ENSMUSG00000025630	4605.68877012598	-0.762784281014491	0.139097923443989	-5.48379344657609	4.16300814631234e-08	6.80506917081532e-07
ENSMUSG00000022687	139.709063980413	2.55827318836903	0.466509841831163	5.48385684282071	4.16151577008238e-08	6.80506917081532e-07
ENSMUSG00000020847	59.4456491274994	5.46001244381244	0.996304452727649	5.48026502226724	4.24689203779248e-08	6.93670223595796e-07
ENSMUSG00000022454	31483.1739177438	-0.539366437734109	0.0984231032393432	-5.48007957463492	4.25134585924137e-08	6.93849195447434e-07
ENSMUSG00000104210	242.685146823478	2.55443968221154	0.466298273976318	5.4781238206798	4.29859299738284e-08	7.01006539162781e-07
ENSMUSG00000042035	670.946516390237	-2.13082065076676	0.389087864278083	-5.4764510703008	4.33940691320788e-08	7.07104303160104e-07
ENSMUSG00000030782	413.645731545122	-2.61054511541388	0.477054691557305	-5.4722134833052	4.44448966265081e-08	7.23656780218211e-07
ENSMUSG00000003545	883.622943587113	2.39043907034274	0.437053153680339	5.46944702312138	4.51441830855624e-08	7.3446386686133e-07
ENSMUSG00000028420	515.850608638807	1.39584702003639	0.255258786916454	5.468360313462	4.54217818312028e-08	7.38398785362952e-07
ENSMUSG00000063801	2415.65294391598	-0.803009776655602	0.146880298058373	-5.467103398282	4.57449235586914e-08	7.43067303906983e-07
ENSMUSG00000036357	333.364922796757	5.47886746352739	1.00217841963142	5.46695813460284	4.57824129163912e-08	7.43092078302023e-07
ENSMUSG00000030393	508.50307980682	1.25860073311283	0.230432509984995	5.46190610515322	4.71049219744402e-08	7.63957533623142e-07
ENSMUSG00000026596	4150.28986483882	-0.560515328579864	0.102663768602482	-5.45971900515559	4.76888745723085e-08	7.7282158934356e-07
ENSMUSG00000032840	500.442128729043	-1.07181955801078	0.196396594142929	-5.45742436465451	4.83090823635627e-08	7.82258824291483e-07
ENSMUSG00000021301	3095.85788211995	0.735592896284154	0.134930070054718	5.45166022655921	4.99017316024856e-08	8.07415488152356e-07
ENSMUSG00000027706	4894.75872029619	-0.68175314487976	0.125157973406622	-5.44714113151093	5.11858488382642e-08	8.27544607743518e-07
ENSMUSG00000032589	27813.5677111677	-0.4758252575802	0.0874789850382777	-5.4393093080812	5.34875243353439e-08	8.64080709786454e-07
ENSMUSG00000023959	29.6343668056372	-9.46926013354174	1.74205806732004	-5.43567422417162	5.45896147731815e-08	8.81195797221465e-07
ENSMUSG00000030621	1659.75436042859	-0.907657549212135	0.167045017319339	-5.43361043494624	5.52250782682916e-08	8.90757663684185e-07
ENSMUSG00000032020	1003.71582656024	4.07152456113046	0.749506585447146	5.43227323173077	5.56406388495417e-08	8.9676043674667e-07
ENSMUSG00000050555	307.10850161156	1.50012627221732	0.276345510412948	5.42844452213339	5.68473102576428e-08	9.14781249644404e-07
ENSMUSG00000018865	5013.38674956592	-0.829312751854857	0.152771613230506	-5.42844795782555	5.68462161672533e-08	9.14781249644404e-07
ENSMUSG00000063160	1486.72456801762	0.600866505070285	0.110760515755477	5.4249160991341	5.79817687009918e-08	9.32310743112756e-07
ENSMUSG00000047604	843.49533426288	-1.27012850729693	0.234163938770778	-5.42409951747631	5.82474252833354e-08	9.3585404448233e-07
ENSMUSG00000002897	154.78556009269	2.22513486350964	0.410344616415897	5.42260035709692	5.87382171191214e-08	9.43006248729826e-07
ENSMUSG00000097640	115.766345681115	3.58094583377718	0.660413082024855	5.42228179792842	5.88430213284073e-08	9.43955362335056e-07
ENSMUSG00000037541	9246.71947003845	-0.760702890881122	0.1403165773266	-5.42133299838491	5.91562457971985e-08	9.48243871731354e-07
ENSMUSG00000019841	6640.89730799359	-0.721854755349767	0.133187941396841	-5.41982065177327	5.96588550942507e-08	9.55559119346828e-07
ENSMUSG00000002688	139.080900451894	7.7084343634688	1.42260737071122	5.41852553429064	6.00925578357276e-08	9.61760209141599e-07
ENSMUSG00000056656	53.7909979456895	4.58962620252296	0.847171946090547	5.41758520652479	6.04093629340982e-08	9.66082242216979e-07
ENSMUSG00000024269	2399.70154030457	-0.854707512147134	0.157928383676806	-5.41199429924044	6.23266738401825e-08	9.9597349952502e-07
ENSMUSG00000037940	318.752208804112	-2.83968925387536	0.525007568901308	-5.40885393294048	6.34293341395894e-08	1.01281058886569e-06
ENSMUSG00000022601	3176.12658141839	-0.69211240885637	0.128073544188268	-5.40402323714073	6.5162497171986e-08	1.03968147997496e-06
ENSMUSG00000019936	34.4041655115578	6.47808451856512	1.19918732595579	5.402062195247	6.5879098469673e-08	1.05030396032437e-06
ENSMUSG00000078532	312.10214847592	-1.85606032283649	0.343750251807312	-5.39944425663113	6.68476503456999e-08	1.06413016099026e-06
ENSMUSG00000035161	2316.64146652173	-0.76793530694658	0.142224998223493	-5.39943973660552	6.68493344770766e-08	1.06413016099026e-06
ENSMUSG00000041329	6313.06024644494	1.49542798147207	0.276976005269671	5.3991246643047	6.69668296581483e-08	1.06517985711829e-06
ENSMUSG00000058230	11814.1604297437	-0.53440665907409	0.098991358708576	-5.39851827518954	6.71935245194139e-08	1.06796354124625e-06
ENSMUSG00000045038	38799.1535651845	-0.52296042569353	0.0969360030065426	-5.39490395181894	6.85602172522057e-08	1.08884796991935e-06
ENSMUSG00000041078	2408.00923232508	-1.01043375655559	0.187346118226391	-5.39340641867251	6.9134338848289e-08	1.09712266458014e-06
ENSMUSG00000042817	168.187318541404	-2.96742493778555	0.55026711361927	-5.39269904441119	6.94071475435177e-08	1.10060666350281e-06
ENSMUSG00000051920	399.752643027143	2.54885620430092	0.472734133666536	5.39173294835288	6.97814210720699e-08	1.10569303849011e-06
ENSMUSG00000036155	2568.06120833159	0.730554844225519	0.135583064064851	5.38824556934399	7.11487946027434e-08	1.12649532113554e-06
ENSMUSG00000031751	4239.73136922734	-0.747412669395202	0.138804181644361	-5.38465527868747	7.25836202305536e-08	1.14833289525551e-06
ENSMUSG00000041272	168.082525049089	2.90125680905078	0.538823570410802	5.38442816604858	7.26753200661586e-08	1.14890395042614e-06
ENSMUSG00000055116	706.132582609936	1.99901642721717	0.371301459893932	5.38380976952855	7.29255752146851e-08	1.15197877300139e-06
ENSMUSG00000063632	978.970810497503	1.08540682560289	0.201622847277468	5.38335233461503	7.3111228631719e-08	1.15402918715705e-06
ENSMUSG00000079481	10360.3789675227	-0.926679580083962	0.17223851397618	-5.38021118907306	7.43985077641173e-08	1.17345188352839e-06
ENSMUSG00000108665	53.6331365602354	-2.71507386090004	0.504735848458484	-5.379197592547	7.48185565816864e-08	1.17917697642319e-06
ENSMUSG00000106515	28.8783321026598	7.82464932839514	1.45493819973478	5.37799428856942	7.53202053004987e-08	1.18617841609673e-06
ENSMUSG00000021036	1455.61587359	-0.733941854590119	0.136537140510259	-5.37540080191566	7.64125122741496e-08	1.20246407357843e-06
ENSMUSG00000109898	193.996553795142	7.17909041138947	1.3357712040247	5.37449107284149	7.67992880314889e-08	1.20763081377978e-06
ENSMUSG00000048078	6651.1475366249	0.746882054716067	0.138989561571819	5.37365573550743	7.7156105077897e-08	1.21231896815172e-06
ENSMUSG00000089762	64.6633310061928	3.71868770013653	0.692048977271338	5.37344584309458	7.72460133807307e-08	1.21280936814032e-06
ENSMUSG00000020891	105.720108986685	-6.13142531548733	1.14112805127153	-5.37312645031838	7.73830213282628e-08	1.21403795496171e-06
ENSMUSG00000065954	4343.51345660384	0.855228352725915	0.159305926437901	5.36846539139453	7.94094250556166e-08	1.24488432511316e-06
ENSMUSG00000096936	71.0699303298706	4.60820125140567	0.858411484702973	5.36828937348176	7.94869474727629e-08	1.24515489665067e-06
ENSMUSG00000044707	183.132608313331	-3.40346220450019	0.634211955342064	-5.36644283639297	8.03046356185e-08	1.25701089481019e-06
ENSMUSG00000030042	559.449797417786	1.64647068963231	0.306843275288158	5.36583598935352	8.05751351314173e-08	1.2602902665294e-06
ENSMUSG00000058793	13919.7490660682	-0.59501622047361	0.110978480375589	-5.36154593629207	8.25127334564298e-08	1.28877474195668e-06
ENSMUSG00000037949	124.830322848268	-1.8304411792063	0.341402905240139	-5.36152783444767	8.25210039496993e-08	1.28877474195668e-06
ENSMUSG00000021987	4460.66145612884	-0.8963187828305	0.167183968837661	-5.361272310151	8.26378352963091e-08	1.28962458677669e-06
ENSMUSG00000083307	121.65428168052	-2.16490402755112	0.403927822828488	-5.35963086769181	8.33921671404902e-08	1.30041430751457e-06
ENSMUSG00000024968	223.644221167326	-1.42760491233145	0.266446710864978	-5.35793783191	8.41771926227973e-08	1.31166602863668e-06
ENSMUSG00000028517	256.694880704496	-3.72631459113314	0.695821998229496	-5.35526988312337	8.54288078611788e-08	1.33016580861166e-06
ENSMUSG00000045083	1194.30729770732	3.74094296156165	0.698873088244195	5.35282159878292	8.6593213443333e-08	1.3472808555468e-06
ENSMUSG00000048644	11056.4025122116	0.612879735688307	0.114511031410124	5.35214579889045	8.69173211451184e-08	1.35130601166323e-06
ENSMUSG00000025128	2238.17797837438	-1.26236419357439	0.235909374854602	-5.35105565157141	8.74426232494918e-08	1.35845073803083e-06
ENSMUSG00000022722	1020.909765258	-1.22185587470625	0.228363562548338	-5.35048525724245	8.77186989979087e-08	1.36171582170908e-06
ENSMUSG00000005469	6290.18620237297	-0.79684771722826	0.148955284509304	-5.34957668573677	8.81601990109696e-08	1.36685392948687e-06
ENSMUSG00000047126	22111.4790236401	-0.431368341648419	0.0806366510748643	-5.34953195474264	8.81819905142773e-08	1.36685392948687e-06
ENSMUSG00000039831	304.741087502453	2.71407229215438	0.507665557391564	5.34618165963347	8.98290545528359e-08	1.39134027374115e-06
ENSMUSG00000045201	235.910847936815	3.5463212118379	0.663532895048118	5.34460497483057	9.0614449649535e-08	1.40245375180426e-06
ENSMUSG00000101054	67.5061248590168	6.00482185768769	1.12388917801772	5.34289498923623	9.14737606040553e-08	1.41469374371332e-06
ENSMUSG00000028224	355.764129269786	1.78667761696763	0.334600434383126	5.3397348998114	9.30825923918895e-08	1.43849852206524e-06
ENSMUSG00000044250	163.840050918522	-1.83333555087204	0.343520454962045	-5.33690359450242	9.4547277158298e-08	1.46004173441312e-06
ENSMUSG00000070639	9591.67221667945	-0.505075364356981	0.0946720598052539	-5.33499921091767	9.5544972866584e-08	1.47324643982788e-06
ENSMUSG00000020078	3761.83874224983	-0.638579961573986	0.119696188794227	-5.33500663644176	9.55410629565111e-08	1.47324643982788e-06
ENSMUSG00000032109	98.4180926223483	3.49718979193696	0.655697126606368	5.33354448270507	9.63139551455697e-08	1.48399622760459e-06
ENSMUSG00000029291	13652.8332540361	-0.541495568717028	0.101545821563327	-5.33252437550405	9.68567629380492e-08	1.49013733121815e-06
ENSMUSG00000054728	7077.8370365155	0.591708125057505	0.110961998050007	5.33252947365677	9.6854042818673e-08	1.49013733121815e-06
ENSMUSG00000074415	447.913024813575	2.09566529776094	0.393025385088065	5.33213725442026	9.70635275360917e-08	1.49220729609429e-06
ENSMUSG00000102900	59.7798620099086	7.31556774914587	1.37313126630357	5.32765361088831	9.94896286901171e-08	1.52836781263584e-06
ENSMUSG00000027035	9434.33632100502	-0.625596022949679	0.11745012352797	-5.32648246045224	1.00132944442528e-07	1.53685381026939e-06
ENSMUSG00000062296	7519.40404986016	0.90753464428355	0.170384964682601	5.32637751208939	1.00190789005559e-07	1.53685381026939e-06
ENSMUSG00000085282	138.749583131703	3.80460471827045	0.714474214966637	5.32504132209742	1.00930092409482e-07	1.54704567460291e-06
ENSMUSG00000036006	3201.3462944146	1.22973180285479	0.230995277927337	5.32362312290046	1.01720546725778e-07	1.55800588320832e-06
ENSMUSG00000040964	68.7212207883411	3.82116508747001	0.718414561105698	5.31888591120554	1.04404574700153e-07	1.59793134996634e-06
ENSMUSG00000019528	1303.6126765519	-0.947298514982684	0.178116847800243	-5.31841050794405	1.04677684384619e-07	1.60092547354182e-06
ENSMUSG00000027175	2035.66803196746	-1.19037364283182	0.223981041886373	-5.3146178480396	1.06881392919561e-07	1.63341963055027e-06
ENSMUSG00000020362	1285.24903957434	1.41219803909178	0.265745072323385	5.31410809143161	1.07180986248788e-07	1.63678753723019e-06
ENSMUSG00000047161	164.751723711543	6.13298431228737	1.15461002039511	5.31173660712613	1.08585469846447e-07	1.65701106201425e-06
ENSMUSG00000026656	18.3812044588521	-8.78458797106476	1.65403954674163	-5.31099028942198	1.09031140566456e-07	1.66258407851226e-06
ENSMUSG00000114210	293.621325627615	-3.11856270653487	0.587347875993525	-5.3095666707906	1.09886182040211e-07	1.67438664698735e-06
ENSMUSG00000024640	873.918748620375	-1.41435034963651	0.266400350975683	-5.30911593943662	1.10158246325941e-07	1.67729527309255e-06
ENSMUSG00000032174	896.237807731566	0.974127792110488	0.183697813791163	5.30288179269203	1.13988737019474e-07	1.7343411519119e-06
ENSMUSG00000022551	2887.41273979949	-0.589850452564248	0.111245270367123	-5.30225195747802	1.14382823406336e-07	1.73905658368043e-06
ENSMUSG00000071636	93.2397403048282	2.78035474468252	0.524752942960852	5.29840714945728	1.16817253977844e-07	1.77476331006633e-06
ENSMUSG00000026024	1745.1915833807	-0.833098292448286	0.157252630872554	-5.29783373305517	1.1718459536621e-07	1.77903608336269e-06
ENSMUSG00000025422	8739.37520822103	-0.562469405110245	0.106175061981418	-5.29756606319367	1.17356452161047e-07	1.78033701508925e-06
ENSMUSG00000033826	72.1075947602735	2.48517164405561	0.469157868688509	5.29709040371143	1.17662450134354e-07	1.78366951186796e-06
ENSMUSG00000068284	9875.36697935385	-0.631669020959361	0.119413418038724	-5.28976585156051	1.22473045952618e-07	1.85523319316202e-06
ENSMUSG00000019828	3311.89211820041	-0.646332306629508	0.122230324555375	-5.28782287849277	1.23780745913738e-07	1.87366869748693e-06
ENSMUSG00000034275	2571.37431974245	1.08256432004471	0.204769748801292	5.2867395031833	1.24515757351861e-07	1.88341477189176e-06
ENSMUSG00000042082	2217.45494228217	-0.918657421876777	0.173790813300466	-5.2859952976255	1.25023105253683e-07	1.88832412335644e-06
ENSMUSG00000024883	1589.42168362411	1.17167242755492	0.221655182021057	5.28601414535671	1.25010231523765e-07	1.88832412335644e-06
ENSMUSG00000037236	4139.83551362169	0.5265775801624	0.0996561085178751	5.28394684474308	1.26429949564915e-07	1.90817795318501e-06
ENSMUSG00000030123	281.659543305205	4.11940243197164	0.779919464353472	5.28183052257389	1.27899486823716e-07	1.9289483187968e-06
ENSMUSG00000038630	1949.77325201672	1.21768894603752	0.230591937249893	5.28070912001537	1.28684853425142e-07	1.93937741901553e-06
ENSMUSG00000111080	2115.30423766009	-1.01647513972152	0.192540227791667	-5.27928709433839	1.29687470696496e-07	1.95267251532001e-06
ENSMUSG00000022951	1215.34061275858	0.830601294136055	0.157334981042278	5.27919022606206	1.29756043148503e-07	1.95267251532001e-06
ENSMUSG00000074517	96.5263155084941	-6.20226813537719	1.17489671903812	-5.27899008897986	1.29897830065676e-07	1.95338352606769e-06
ENSMUSG00000024805	386.656918641219	2.55301303995701	0.483782117927155	5.27719596353793	1.31175588723989e-07	1.97116364670186e-06
ENSMUSG00000038970	7335.78377604772	0.621729538123126	0.117886627959142	5.2739615076496	1.33509921548833e-07	2.00478342953632e-06
ENSMUSG00000070709	315.043781010913	1.34227293356428	0.254656061450728	5.2709247363585	1.35738126130792e-07	2.03676191874686e-06
ENSMUSG00000028701	271.593623522535	1.92733630415539	0.365862179984231	5.26792986429607	1.37970797262279e-07	2.06876096736808e-06
ENSMUSG00000027820	149.945273552098	7.82620641788686	1.48663002439828	5.26439415957211	1.40652399853029e-07	2.10744009119891e-06
ENSMUSG00000020349	10432.7068696805	-0.710112338344279	0.134946918364109	-5.26216046244405	1.423724248912e-07	2.12858107315628e-06
ENSMUSG00000020988	1428.93830503242	-1.13595711788074	0.215863854225153	-5.26237763130042	1.42204308475865e-07	2.12858107315628e-06
ENSMUSG00000035818	27.1841788453597	8.35172087094989	1.58710906588578	5.26222239571716	1.4232446104817e-07	2.12858107315628e-06
ENSMUSG00000056158	2197.61388478069	-1.58075539303159	0.300505277676649	-5.26032489430192	1.43801088886313e-07	2.14838618840853e-06
ENSMUSG00000027327	461.960608093029	2.38720139556318	0.453900810901679	5.25930189642309	1.44603318271597e-07	2.15881052176859e-06
ENSMUSG00000042388	829.197214166576	1.16197404397898	0.220993023318419	5.25796709113636	1.45656576298563e-07	2.17296475052774e-06
ENSMUSG00000030067	5171.6709048646	0.926469136973889	0.176282749127139	5.2555859354434	1.4755393316963e-07	2.19968208308146e-06
ENSMUSG00000022847	196.420207045792	2.05733186024543	0.391553306950851	5.2542829385519	1.4860228582445e-07	2.21371335955644e-06
ENSMUSG00000110588	25.9482290596907	-8.05242150971766	1.53269189608017	-5.25377705089429	1.49011246302377e-07	2.21820631923611e-06
ENSMUSG00000104093	114.019520158365	3.11588766974351	0.593121569904311	5.25337102517819	1.49340265400873e-07	2.22150364558159e-06
ENSMUSG00000034685	315.203596164644	1.76975657872193	0.336954840041281	5.25220702722392	1.50287399133571e-07	2.23398434596967e-06
ENSMUSG00000051652	249.630836689486	-2.61913690804128	0.498863771373642	-5.25020468178994	1.51930296536513e-07	2.25678201799959e-06
ENSMUSG00000027748	3171.56432869247	1.40129490673033	0.267001456910983	5.24826689315598	1.53536755937093e-07	2.27900607124441e-06
ENSMUSG00000000184	3211.40462617466	-1.08719907131076	0.207162511948711	-5.24804927823975	1.5371818498796e-07	2.28006111860821e-06
ENSMUSG00000027347	56837.3746025969	0.734210205947669	0.139989123118482	5.2447660903359	1.56480721257503e-07	2.31937206787842e-06
ENSMUSG00000019970	1616.52227222335	-0.933522983757291	0.17812489308573	-5.24083393166161	1.59852528410218e-07	2.36765085448884e-06
ENSMUSG00000033545	1068.85483299389	-1.47566803878114	0.281702811807806	-5.23838590502933	1.61987070202323e-07	2.39754788289427e-06
ENSMUSG00000043241	2251.34120672084	0.711253079190546	0.135800395321714	5.23748901839034	1.62775982486389e-07	2.40749989272281e-06
ENSMUSG00000022376	722.558309346352	4.03979860432927	0.771407658019606	5.23691794128727	1.63280243315368e-07	2.41323060613887e-06
ENSMUSG00000011877	4443.60922579469	0.958570517298984	0.183103695480315	5.23512381759678	1.64874299984504e-07	2.43504845338086e-06
ENSMUSG00000030711	60.4999363582189	-3.16936148713106	0.605617559843627	-5.23327211309626	1.66535292580181e-07	2.45782301092264e-06
ENSMUSG00000103509	412.373770601653	1.44780411093898	0.276750935990183	5.23143347558665	1.68200566875826e-07	2.47885885362933e-06
ENSMUSG00000044770	253.399729349953	8.70238184476599	1.66344510068258	5.23154136027394	1.68102411483131e-07	2.47885885362933e-06
ENSMUSG00000054196	63.7302964390923	-4.86832345633629	0.930740131459509	-5.23059368752284	1.68966517715585e-07	2.48837219461112e-06
ENSMUSG00000074305	8723.64336845367	-0.584252632457525	0.111731042869223	-5.22909853389064	1.70338567005915e-07	2.50500745300798e-06
ENSMUSG00000023495	249.166749175527	2.30802453542054	0.441371475876072	5.22921090638985	1.70235073495008e-07	2.50500745300798e-06
ENSMUSG00000030889	328.785138080213	-3.65962841153302	0.699954504768738	-5.22838039701187	1.7100139913712e-07	2.51296650709188e-06
ENSMUSG00000040183	979.142031974126	1.93163891003831	0.369609543989985	5.22616079981595	1.73065864710498e-07	2.54149743898246e-06
ENSMUSG00000021671	1082.08819329216	-1.45809287579341	0.279734294279753	-5.21242087798938	1.86392074739446e-07	2.73525074450742e-06
ENSMUSG00000107655	99.9513115028337	-4.01632901503756	0.771115259126012	-5.20846782307187	1.90406361720286e-07	2.79217618585134e-06
ENSMUSG00000020061	58.6231281707459	-4.89660484584032	0.940192525424267	-5.20808740064243	1.90797055395459e-07	2.79592110537657e-06
ENSMUSG00000047810	50.3777992826655	-5.85820051037493	1.12494224661959	-5.2075566794461	1.91343400666736e-07	2.80194000324315e-06
ENSMUSG00000059824	77.6857617601173	2.60087584701253	0.499576070424785	5.2061657893282	1.92782422021483e-07	2.82101303385827e-06
ENSMUSG00000043518	140.060839490603	3.35860308051717	0.645331389051177	5.20446260247046	1.94558798385432e-07	2.84499213888166e-06
ENSMUSG00000019235	414.196596216899	1.26700418592593	0.243457883628224	5.20420274358719	1.94831211228212e-07	2.84696074002639e-06
ENSMUSG00000041594	497.382524659325	1.71704581309516	0.330028104175478	5.20272604475584	1.96386264496197e-07	2.86765582828299e-06
ENSMUSG00000015733	13989.1208438838	-0.702319692252363	0.135105458015382	-5.19830732650642	2.01111432708199e-07	2.9345793945034e-06
ENSMUSG00000039676	226.18886678505	-3.20630550268025	0.616887686786136	-5.19755146902749	2.01930640406092e-07	2.94445369941472e-06
ENSMUSG00000027291	2078.65390667548	0.783120760089673	0.150693565175441	5.19677637978731	2.02774040623566e-07	2.95466659193521e-06
ENSMUSG00000042453	115.060970149718	7.59392424482395	1.4620890438486	5.19388629356988	2.05948955231166e-07	2.99881417405663e-06
ENSMUSG00000070044	135.860231923013	-2.55827268608725	0.492728856921132	-5.1920496438404	2.07991523161888e-07	3.02642313490911e-06
ENSMUSG00000063229	8725.25547108693	-0.555596202987055	0.10702348616824	-5.19134839350742	2.08776547968864e-07	3.03570797616655e-06
ENSMUSG00000099964	36.1171583889156	7.57800747102007	1.46063370501498	5.18816418175312	2.12377325382504e-07	3.08461233733595e-06
ENSMUSG00000004455	1247.04276779574	-1.07001576546054	0.206243824189504	-5.18811057574928	2.12438454942844e-07	3.08461233733595e-06
ENSMUSG00000032291	81.2668592884934	-4.20159685933617	0.810080199560766	-5.18664307757963	2.14118534898129e-07	3.10682385397833e-06
ENSMUSG00000061046	245.732088712048	1.76960888446961	0.341210831175135	5.18626234218606	2.14556517038705e-07	3.11099421407279e-06
ENSMUSG00000031379	50.5870608825291	3.38038279176497	0.652130015488795	5.18360252016808	2.17640506033659e-07	3.15349799135166e-06
ENSMUSG00000070283	877.98268156977	1.02655214660729	0.198090358198325	5.18224186146163	2.19234669152012e-07	3.17437052138674e-06
ENSMUSG00000040177	1315.64259511576	-1.39254678017238	0.269088052126282	-5.17505987043553	2.27837909735665e-07	3.296629475461e-06
ENSMUSG00000028653	546.117213675051	-1.35432729197185	0.261770092404784	-5.17372813498346	2.29468639145059e-07	3.31790134500714e-06
ENSMUSG00000028937	5114.17794895985	-0.711739158443268	0.137588523628213	-5.17295439819173	2.30421264468093e-07	3.32701898423462e-06
ENSMUSG00000018830	31.5058964665104	-6.31173202345651	1.22013992958369	-5.17295751939705	2.30417413972834e-07	3.32701898423462e-06
ENSMUSG00000034818	7521.33826917278	0.573555625960435	0.110919253204537	5.17092938682872	2.32932581795169e-07	3.36093086944956e-06
ENSMUSG00000110020	39.7355781662494	4.18874627860035	0.810139384083643	5.17040198377503	2.33590968695528e-07	3.36735810555929e-06
ENSMUSG00000021975	592.183073394446	-0.949157255881568	0.183578346625398	-5.17031160444199	2.33703974609042e-07	3.36735810555929e-06
ENSMUSG00000016319	3762.94808242336	-0.756948605897873	0.146421658456132	-5.16964917539612	2.34533857429972e-07	3.37460902661427e-06
ENSMUSG00000039904	889.490889934762	1.4891093442869	0.288047559362132	5.16966485529146	2.34514180995158e-07	3.37460902661427e-06
ENSMUSG00000038059	240.829601742047	-2.0067510703341	0.388248631424695	-5.16872670734278	2.35694258385222e-07	3.38894555793699e-06
ENSMUSG00000050192	2377.89823718713	-0.999483596537635	0.193392586826784	-5.16815878487029	2.36411422179417e-07	3.39689346666976e-06
ENSMUSG00000022272	343.698534204886	-2.63946634854094	0.510810548326289	-5.16721190897361	2.37611812774692e-07	3.41176878078574e-06
ENSMUSG00000046541	191.945970861672	1.5274240411259	0.295619592583692	5.16685659355774	2.38063777327626e-07	3.41588456051625e-06
ENSMUSG00000037014	1339.61665432296	1.23890110500934	0.23981662415536	5.16603512943602	2.39111869456473e-07	3.42854229473258e-06
ENSMUSG00000014773	42.8109459144619	6.39482032559773	1.23790555247986	5.16583863186265	2.39363237305741e-07	3.42976644189405e-06
ENSMUSG00000059447	405.507911521159	-1.26127858203142	0.244163948659279	-5.16570357318182	2.39536157993962e-07	3.42986562472019e-06
ENSMUSG00000063297	5915.39276507187	-1.37536454093564	0.266305881406878	-5.16460445285574	2.40947897540731e-07	3.44769076107104e-06
ENSMUSG00000050822	816.487781491378	2.37141391562646	0.459194398802764	5.16429190297038	2.41350810641658e-07	3.45106605500203e-06
ENSMUSG00000092048	22.6272655255076	7.38339760911581	1.42995743077498	5.16336881798943	2.42544577986311e-07	3.46573725473939e-06
ENSMUSG00000047238	477.205637350445	0.911929041087049	0.176704467821636	5.16075825545929	2.45951612389117e-07	3.50714438591023e-06
ENSMUSG00000036356	224.640483136815	3.58646252050153	0.69493881983527	5.16083203029537	2.45854697452003e-07	3.50714438591023e-06
ENSMUSG00000025153	3726.99558513899	0.88372596581911	0.171235625999569	5.16087677818478	2.45795931984434e-07	3.50714438591023e-06
ENSMUSG00000027882	126.112984721267	2.47356232915235	0.479364595363383	5.16008556551254	2.46837001358382e-07	3.51734215314958e-06
ENSMUSG00000021156	6869.36273380034	0.576335867784497	0.111809829304261	5.15460824303871	2.54161714849893e-07	3.61922078030909e-06
ENSMUSG00000029338	98.8925270302891	-4.54345580078063	0.881881868212893	-5.15200047143253	2.5772238799819e-07	3.66739668100455e-06
ENSMUSG00000108325	198.733633653108	-3.06347227441324	0.594724029461606	-5.15108205260606	2.5898784036606e-07	3.68286769280353e-06
ENSMUSG00000026278	868.855544690064	-1.12684920169927	0.218917872767383	-5.14736045739233	2.64177388145528e-07	3.75408060100613e-06
ENSMUSG00000030691	1326.89214650831	-0.981857100313765	0.190846052084354	-5.14475981866152	2.67863292810054e-07	3.8038428563858e-06
ENSMUSG00000102252	9254.26344835811	-0.589474731940746	0.114586101838924	-5.14438245546901	2.68402242034549e-07	3.80887851986117e-06
ENSMUSG00000079043	136.575322505033	2.31172591610776	0.449417921000203	5.1438222823044	2.69204211798128e-07	3.81763721631635e-06
ENSMUSG00000027351	3784.48372097711	1.02004808907107	0.19833130210883	5.14315228219167	2.70166454637656e-07	3.82551734389303e-06
ENSMUSG00000091337	9087.34409066243	-0.855346898299185	0.166311253656835	-5.14304882857837	2.70315328723445e-07	3.82551734389303e-06
ENSMUSG00000027479	3981.11161029141	-0.634128158418574	0.123291963235432	-5.14330489820879	2.69946978362831e-07	3.82551734389303e-06
ENSMUSG00000043885	3223.62588435316	-1.07386945975729	0.208838670098741	-5.14210064280507	2.71683503908053e-07	3.84224815725407e-06
ENSMUSG00000095407	162.979871374441	-2.98929275553008	0.582717435831643	-5.12991815881365	2.89868175813482e-07	4.09661850113418e-06
ENSMUSG00000002602	49.3178702648323	-5.0159191044598	0.978582780764398	-5.12569728699061	2.96438568893151e-07	4.18661224229001e-06
ENSMUSG00000041119	161.845660023439	3.47831862599806	0.678634382052123	5.12546773047361	2.96799999655512e-07	4.18885354705068e-06
ENSMUSG00000022205	11776.0456620872	0.772228514497683	0.150887945710684	5.1178940163873	3.08966126523848e-07	4.3575823250756e-06
ENSMUSG00000027950	1483.22517426381	-1.14620752312422	0.224060865848547	-5.11560784514238	3.12732200669558e-07	4.40768944763603e-06
ENSMUSG00000029461	12173.6252536913	-0.730468969822984	0.14279903433439	-5.11536351228018	3.1313730874657e-07	4.4103906430277e-06
ENSMUSG00000037818	377.293785439938	1.11170741370653	0.21756184036912	5.1098456044515	3.22422187940106e-07	4.5380703318927e-06
ENSMUSG00000017843	4211.81384510001	-0.831311501950668	0.162724984179291	-5.10869001550939	3.2440006078357e-07	4.56280058264814e-06
ENSMUSG00000115783	42.6009355393465	3.6108666984084	0.707486059371317	5.10379907925969	3.32901719223546e-07	4.6791940970047e-06
ENSMUSG00000024513	1349.34656195959	-0.73836551852819	0.144698844300364	-5.10277412441179	3.34710407352905e-07	4.70141837982714e-06
ENSMUSG00000103183	44.9515583287675	7.21261032173854	1.41422663762568	5.10003851564249	3.39584372396299e-07	4.76663879242685e-06
ENSMUSG00000026527	5106.47406735717	0.591662372709516	0.11603843095731	5.09884844036874	3.41726019801838e-07	4.79344400620881e-06
ENSMUSG00000041014	6177.88280652624	-0.733984195407554	0.143955767996459	-5.09867861234715	3.42032701615887e-07	4.79449096389922e-06
ENSMUSG00000001157	1030.60327525769	-1.26134232775108	0.247442873367445	-5.09750921732154	3.44151663708758e-07	4.82092316986465e-06
ENSMUSG00000043531	97.1960432153312	4.03129636016296	0.791008156621856	5.09640302241552	3.46167765314471e-07	4.84587965238998e-06
ENSMUSG00000018417	928.947433473744	-3.67880287055821	0.722069808902744	-5.09480222715379	3.49105501736735e-07	4.88369524501315e-06
ENSMUSG00000062397	5429.85675250946	0.7192344356007	0.141264682955347	5.09139595653957	3.55436893715523e-07	4.96890196072404e-06
ENSMUSG00000027490	46.8276635984687	7.85225402781539	1.54268059245857	5.09000636048793	3.58051504277782e-07	5.00206908815925e-06
ENSMUSG00000043301	3975.08446300529	-0.515349559684787	0.101356124141833	-5.0845428833055	3.68512504148026e-07	5.14473335182872e-06
ENSMUSG00000021752	1417.57766295608	0.731689112789674	0.143921252051771	5.0839546096116	3.69656313160793e-07	5.15721724681182e-06
ENSMUSG00000032502	63.0372005206646	4.26253441237006	0.839462162631873	5.07769688988269	3.8203752812792e-07	5.32635587461477e-06
ENSMUSG00000103825	35.4488023793936	-3.72863495771871	0.734742915470166	-5.07474775082756	3.88010382546789e-07	5.40598147281306e-06
ENSMUSG00000051674	7024.57070834229	0.53373950929103	0.105203666053764	5.07339268023478	3.90784909800108e-07	5.44096887216297e-06
ENSMUSG00000037370	58.7459266130348	-8.99138018494717	1.77234094673198	-5.07316619949812	3.91250495887126e-07	5.44378299395273e-06
ENSMUSG00000022762	7108.97271363449	-0.77472359510453	0.152745760142874	-5.07198101197622	3.93695679380097e-07	5.47411852446269e-06
ENSMUSG00000057406	4440.398991567	0.852911671651004	0.168298585383685	5.06784813257072	4.02338199826243e-07	5.59052581359101e-06
ENSMUSG00000038550	198.628608784562	2.43430500330169	0.48046106006185	5.06660207382535	4.04979631959922e-07	5.62344701314241e-06
ENSMUSG00000013275	3102.46373182204	-0.966119475473891	0.190823926775828	-5.06288436569513	4.12960353654002e-07	5.73041425601007e-06
ENSMUSG00000113689	31.0039265934872	7.77987490742522	1.5370798886317	5.06146425112025	4.16048757692716e-07	5.7693955915751e-06
ENSMUSG00000114797	3716.37056402115	-0.520755914121091	0.102902959775902	-5.06065049300013	4.17828514831235e-07	5.79018965354995e-06
ENSMUSG00000030409	62.2226518686679	6.19431887227818	1.22413614594568	5.06015519008541	4.18915377480842e-07	5.80136027446994e-06
ENSMUSG00000030316	89.5719327185508	1.93692908854208	0.382905368934352	5.05850595391928	4.22554058743949e-07	5.84783118671632e-06
ENSMUSG00000022807	507.04102741764	1.26475809121511	0.250148067670795	5.05603782188549	4.28056476413898e-07	5.92001533846316e-06
ENSMUSG00000020774	23.8394341759701	-21.4756394412569	4.24836538893971	-5.05503587265987	4.30309878593186e-07	5.94719913812202e-06
ENSMUSG00000041608	130.409916114989	-2.79938397444808	0.55380226298195	-5.05484387040022	4.30742999895029e-07	5.94920579133094e-06
ENSMUSG00000036275	2719.0621222979	0.473136419345503	0.0936143102917146	5.05410356462753	4.32416932168877e-07	5.96833577319528e-06
ENSMUSG00000050321	13477.441436461	-1.1628387079151	0.230600482434525	-5.04265513948034	4.5911625117798e-07	6.33261681030669e-06
ENSMUSG00000100980	47.1443623266993	6.98324060795535	1.38511367328734	5.04163719023998	4.61565769349839e-07	6.36215605490752e-06
ENSMUSG00000056917	91.3499155714452	-2.41615416707849	0.4792795973117	-5.04122057486028	4.62571913105098e-07	6.37177391238502e-06
ENSMUSG00000025986	8338.35953231532	0.663413141509126	0.131680709086809	5.03804350773792	4.70314550615722e-07	6.47411008982148e-06
ENSMUSG00000032656	41.853393518584	4.38975537789162	0.872028534925217	5.03395841085415	4.80453949942976e-07	6.60928063496789e-06
ENSMUSG00000026688	713.532027325972	-1.68039269514013	0.333961514179324	-5.03169564094691	4.86160645501623e-07	6.68100709333895e-06
ENSMUSG00000098739	41.5554378986215	-7.57788530087465	1.5060483207909	-5.03163490590736	4.86314716309253e-07	6.68100709333895e-06
ENSMUSG00000021000	2898.91607229258	-0.866453011114213	0.172373766103245	-5.02659442153885	4.99266712893273e-07	6.85438459920319e-06
ENSMUSG00000041444	9183.85001113754	0.702863818761151	0.13988151849435	5.02470824113579	5.04198448531144e-07	6.91749558004681e-06
ENSMUSG00000105520	65.6542297602342	7.73240076162814	1.54021999929348	5.02032226901032	5.1584861155949e-07	7.0726370351972e-06
ENSMUSG00000063568	2505.88028458909	-0.599345604797017	0.119407154950727	-5.01934415106308	5.1848189737498e-07	7.10402716416568e-06
ENSMUSG00000026003	21.4868398715664	-4.10897286930733	0.819104327000879	-5.01642188163282	5.26426663337784e-07	7.20810319276692e-06
ENSMUSG00000067150	1741.03849419676	0.783855257617553	0.156272528425395	5.01595043937468	5.27719319293364e-07	7.22101759949634e-06
ENSMUSG00000028266	6766.3411890795	1.18620623019476	0.236499119459807	5.01568983810259	5.28435179558632e-07	7.22602758440797e-06
ENSMUSG00000028552	16500.3323005916	-0.621742139070554	0.12399309545519	-5.01432871554727	5.3218936679669e-07	7.27255072536588e-06
ENSMUSG00000085254	20.288521534148	8.10780978857183	1.61710921829289	5.01376759025027	5.33744512171121e-07	7.28898156674138e-06
ENSMUSG00000023022	71.4625996238749	-3.76950137943748	0.751907029710552	-5.0132546052782	5.35170071114534e-07	7.3036221990545e-06
ENSMUSG00000079465	21.3152280227371	-7.11597011075671	1.41999197287284	-5.01127488513906	5.40706112519328e-07	7.3743034302801e-06
ENSMUSG00000036815	270.718616869352	2.10890778690253	0.420902152619083	5.01044666504971	5.43038472656156e-07	7.40122752112235e-06
ENSMUSG00000022761	3071.74615105215	-0.597821984190187	0.11938086796345	-5.00768669543614	5.5088108525164e-07	7.5031674248315e-06
ENSMUSG00000037419	1368.40838231771	1.29671387285363	0.258962966400722	5.00733325261298	5.51893266555658e-07	7.51200176124704e-06
ENSMUSG00000034867	1024.57135241931	-1.45676442465029	0.290938280990891	-5.00712529024635	5.52489661970039e-07	7.51516879237981e-06
ENSMUSG00000026834	1138.60930360135	1.95188569657561	0.389970119505789	5.00521860251562	5.57986712252064e-07	7.58494832141588e-06
ENSMUSG00000020241	45.7228559802701	5.08885854023566	1.01675105048951	5.00501921073564	5.58564602081099e-07	7.5878118397105e-06
ENSMUSG00000020807	688.831923816368	1.81936451244358	0.36373406574932	5.0019084923914	5.67655351210419e-07	7.70623841439532e-06
ENSMUSG00000001985	712.064957716083	2.59210604524676	0.51826182381205	5.00153769031384	5.68748448874381e-07	7.71600817507712e-06
ENSMUSG00000098097	195.506277043591	-2.6703710869696	0.534018226725353	-5.00052423930275	5.71746391394429e-07	7.7515905111494e-06
ENSMUSG00000025980	7770.46435868811	-0.569308339921797	0.113960810688818	-4.99565014043604	5.8637882293856e-07	7.94476015708625e-06
ENSMUSG00000015501	34972.5823453458	-0.54833454279435	0.10981491626196	-4.99326103829389	5.93682290220281e-07	8.03317844173638e-06
ENSMUSG00000102441	61.0238161770272	-7.71575154436809	1.54519836725197	-4.99337283024057	5.93338596215817e-07	8.03317844173638e-06
ENSMUSG00000097248	24.0916804494583	6.96593368743831	1.39553002279703	4.991604317818	5.98798275212749e-07	8.09710076076296e-06
ENSMUSG00000030795	4843.84974106947	0.72523462162009	0.145302753107532	4.99119669868454	6.00063510138523e-07	8.10890271189154e-06
ENSMUSG00000032548	477.866006332712	-1.88358496072023	0.377972814047398	-4.98338740437566	6.24806778477908e-07	8.43775010255591e-06
ENSMUSG00000035443	2257.56015151133	-0.848307776799249	0.17024323923802	-4.98291609461926	6.26331145112798e-07	8.45281131307683e-06
ENSMUSG00000022656	3423.55671942096	-0.610765549317398	0.122579861291499	-4.98259292254358	6.27378457977134e-07	8.46141886339657e-06
ENSMUSG00000041912	1674.49642049999	-0.73230034701351	0.146992046782855	-4.98190455225994	6.29614908569466e-07	8.48604255764012e-06
ENSMUSG00000064372	119.041293453108	-1.51753630841048	0.304711848542994	-4.98023400030785	6.35074371871412e-07	8.55404607014805e-06
ENSMUSG00000040605	132.923299979322	6.9524252943381	1.39653057909826	4.97835521713194	6.41268858388435e-07	8.63185482216407e-06
ENSMUSG00000045498	239.018547818941	2.85699209032061	0.573911287413005	4.97810751065545	6.42089896880386e-07	8.63727958941571e-06
ENSMUSG00000004535	8000.89521544215	-0.553022500860651	0.111099838501034	-4.97770751354875	6.43417851394656e-07	8.64951180580116e-06
ENSMUSG00000028034	4636.85550524881	-0.618909874137394	0.124361511031857	-4.97669953510659	6.46775999064064e-07	8.68900240095038e-06
ENSMUSG00000033579	45.5557379786309	-6.17383389593248	1.24059802043916	-4.97649826472154	6.47448564993811e-07	8.69238612729183e-06
ENSMUSG00000062372	197.818226214244	6.5910961042247	1.32460400135943	4.97589928571884	6.49454105693173e-07	8.71364982586516e-06
ENSMUSG00000024991	11321.3940718475	-0.546420622635319	0.109835501439242	-4.97489987731868	6.52813725857076e-07	8.75304166363329e-06
ENSMUSG00000085269	98.3655451005328	2.29922343314908	0.462694716481793	4.96920183275869	6.72290632703999e-07	9.00834568931908e-06
ENSMUSG00000042331	6447.09513861927	-1.11752517611554	0.225024865328969	-4.966229729687	6.82670807174404e-07	9.14150629801525e-06
ENSMUSG00000027646	635.822354958895	1.10985838273615	0.223586053098407	4.96389809362423	6.90922059068692e-07	9.24600491222624e-06
ENSMUSG00000026483	34.1443068452529	-6.23990849479303	1.25765273569186	-4.9615512436033	6.9932414980391e-07	9.35069405235775e-06
ENSMUSG00000039633	1888.40001450381	-0.866121085439522	0.174569776027718	-4.96146071300452	6.99650227710052e-07	9.35069405235775e-06
ENSMUSG00000058420	2794.75936055877	6.14324901538607	1.23848647946638	4.96028750998797	7.03889205757505e-07	9.40126617282584e-06
ENSMUSG00000038400	1235.61236786322	-1.26250438374083	0.254692391238205	-4.95697722889589	7.15983642764275e-07	9.55662404831748e-06
ENSMUSG00000035735	7152.31664988074	0.682158874275305	0.137673354284886	4.95490850657798	7.23643319119323e-07	9.65262637807841e-06
ENSMUSG00000042529	44.4311896035336	2.76571630274706	0.558800456909218	4.94938088999519	7.44499228296461e-07	9.92441487423321e-06
ENSMUSG00000031214	1288.63785711513	0.989285354542596	0.199908628670825	4.94868761353758	7.47155499224884e-07	9.95340227271731e-06
ENSMUSG00000030451	10894.1179550373	0.477223691018363	0.0964490208127335	4.9479371277905	7.50041256862952e-07	9.98540750599376e-06
ENSMUSG00000038936	1270.65715555277	1.17123596485521	0.237169406098891	4.93839396961193	7.87685866982768e-07	1.04730793974247e-05
ENSMUSG00000031139	143.284375364673	-2.23201730716196	0.451969729112047	-4.93842211854993	7.87572197856321e-07	1.04730793974247e-05
ENSMUSG00000022462	4267.84803058602	-0.799981518316521	0.162051131707418	-4.93659939235032	7.9496531538549e-07	1.05630696762026e-05
ENSMUSG00000019892	343.291224662405	-1.39231457040454	0.282096545637406	-4.93559595796736	7.99063805147579e-07	1.06107045899481e-05
ENSMUSG00000003872	358.653768429801	1.0079310766975	0.204250712120155	4.93477386803219	8.0243676050439e-07	1.06486501898148e-05
ENSMUSG00000023232	143.785369323028	2.65236268980304	0.537657523562628	4.93318250664093	8.09004969308618e-07	1.07289221282764e-05
ENSMUSG00000029245	10670.3625382591	-0.734112482787338	0.148820311716518	-4.93287827662744	8.10266535089338e-07	1.07387601975727e-05
ENSMUSG00000097183	20.4283505730644	-8.00835220995466	1.62365972314247	-4.93228482286616	8.127328946435e-07	1.07645429930282e-05
ENSMUSG00000021365	319.546861063436	2.03907917185735	0.413531014534155	4.93089780497936	8.18525491326085e-07	1.08343201164507e-05
ENSMUSG00000040270	742.002061185502	-1.64541756260992	0.333794674981109	-4.92943023343031	8.2469779228934e-07	1.090903059173e-05
ENSMUSG00000075415	1393.28585573913	0.912600875359409	0.185303772897098	4.92489095657102	8.44074101444573e-07	1.11581951913293e-05
ENSMUSG00000036902	2805.51547029476	1.23897766910326	0.251675816549912	4.92291109288028	8.52661968077802e-07	1.12645150795547e-05
ENSMUSG00000034453	669.694091920382	-1.05905583583773	0.215154899353029	-4.92229477005779	8.55352463564159e-07	1.12928387234266e-05
ENSMUSG00000020271	7747.3470060028	-0.734466663109885	0.149219307389152	-4.92206186961085	8.56371294031291e-07	1.12990700365738e-05
ENSMUSG00000106537	40.0250396720301	-4.57129294660342	0.929623153555004	-4.91736132982723	8.77185522306686e-07	1.15663096757503e-05
ENSMUSG00000030499	216.387744716181	1.60499825016941	0.326422165852882	4.91694014092407	8.79074167710591e-07	1.15838204421149e-05
ENSMUSG00000050029	3201.75977244772	-0.630117940607702	0.12816932730203	-4.9162927969719	8.81984546798933e-07	1.16147639936007e-05
ENSMUSG00000024456	1073.11826527605	1.30873701777243	0.266251019018104	4.91542538540837	8.85898871846479e-07	1.16588805669376e-05
ENSMUSG00000026889	2068.84922377054	-0.739007571646225	0.150351650414689	-4.91519427693643	8.86944602452292e-07	1.16652128426921e-05
ENSMUSG00000105895	555.428470232792	-1.39403122437256	0.283662877609238	-4.91439428423523	8.90573633696163e-07	1.17054913609606e-05
ENSMUSG00000067279	38.8025173402732	-8.27261842820868	1.68607809640223	-4.90642660376223	9.27506742033554e-07	1.21831813756499e-05
ENSMUSG00000029405	4807.43485659051	-0.592953815830312	0.120883384933901	-4.90517217196175	9.33454234057993e-07	1.22535142211603e-05
ENSMUSG00000087141	1011.22156747223	-2.11951234407402	0.432193531500389	-4.90408159676982	9.38654673689374e-07	1.23139573763618e-05
ENSMUSG00000057329	156.831461878384	1.80936359384797	0.369021023038542	4.90314502666964	9.43142988836191e-07	1.23649875858714e-05
ENSMUSG00000086968	1513.01053495097	-0.787836286502745	0.160704739536415	-4.90238364329152	9.46806977795901e-07	1.24051526792764e-05
ENSMUSG00000020253	65.6349602041728	3.51026835521554	0.716320849557094	4.90041349122529	9.56351617430612e-07	1.25222668690439e-05
ENSMUSG00000046329	8352.34276815677	0.550006825837699	0.112272088685212	4.89887408596989	9.63873850115298e-07	1.26127685187348e-05
ENSMUSG00000022519	883.756575144559	-2.01398482833376	0.41128036541795	-4.89686597678231	9.73772033288917e-07	1.27342264251997e-05
ENSMUSG00000025020	6117.75542053759	-0.598045883421995	0.122182645995065	-4.89468760928743	9.8462007182733e-07	1.2867944291016e-05
ENSMUSG00000087556	58.2761904706339	3.51260416419787	0.71775084606956	4.89390459577034	9.8854774546995e-07	1.29111084177624e-05
ENSMUSG00000018398	8622.71971532567	-0.521785549779911	0.106629595244012	-4.89344021784808	9.90884231322786e-07	1.29334491393502e-05
ENSMUSG00000031563	1268.2809920093	0.916127030201409	0.187286385204659	4.89158370588606	1.00027836378919e-06	1.30478229498814e-05
ENSMUSG00000033966	433.700503165547	1.43788950415141	0.294049654768269	4.88995474347545	1.00859163508433e-06	1.31479623748343e-05
ENSMUSG00000040857	738.643683469906	1.29804855771653	0.26561325600882	4.88698710757653	1.02390796011188e-06	1.33392095030464e-05
ENSMUSG00000027955	363.890758822305	3.29114270955057	0.6734695728593	4.88684692253817	1.02463698182802e-06	1.33402957268624e-05
ENSMUSG00000036561	2195.30541686086	0.658466582914991	0.134775687565027	4.88564810769221	1.03089176592246e-06	1.34132781281423e-05
ENSMUSG00000018427	1383.21998525015	1.07020299644248	0.219230054379186	4.88164362077574	1.05205258829519e-06	1.36799940713374e-05
ENSMUSG00000036985	2183.37683354235	-0.727691431738248	0.149086409877824	-4.88100446133613	1.05546853971863e-06	1.3715780482809e-05
ENSMUSG00000036611	482.967027668394	-1.72625067925537	0.353728715144027	-4.8801542123955	1.06002919565984e-06	1.37663879577145e-05
ENSMUSG00000055723	732.206389295065	0.988027264040185	0.202468206545173	4.87991315228914	1.06132566660762e-06	1.3774567162969e-05
ENSMUSG00000000282	743.366202634547	1.0799520688168	0.221422471376398	4.87733725535464	1.07527499505201e-06	1.39468499358222e-05
ENSMUSG00000080780	17.1532913016751	-6.02715761323655	1.23583097614422	-4.87700804525974	1.07707044136266e-06	1.39613735630084e-05
ENSMUSG00000025940	1312.32127405693	-0.791637575155781	0.162385293872508	-4.87505707122291	1.08777002487752e-06	1.40912252376297e-05
ENSMUSG00000001786	985.737625917278	1.45869755240097	0.299282236769371	4.87398640208991	1.09368521135339e-06	1.41516848650292e-05
ENSMUSG00000040666	38.6353149864507	-5.70956674083529	1.17144202500684	-4.87396441219696	1.09380702397888e-06	1.41516848650292e-05
ENSMUSG00000039683	187.473384918769	-3.2748121642824	0.672012229109011	-4.87314370547143	1.09836266300561e-06	1.42017330056457e-05
ENSMUSG00000021371	1140.54662291266	-1.42641631530568	0.292770616984348	-4.87212934821918	1.10401846535032e-06	1.4265934666084e-05
ENSMUSG00000022768	39.89995484596	4.98017725855705	1.02384895006681	4.86417186659424	1.14937011246236e-06	1.48426782898108e-05
ENSMUSG00000109561	90.0480123887538	-5.60992075313607	1.15364507911408	-4.86277873039089	1.15749216188876e-06	1.49382280130828e-05
ENSMUSG00000025932	395.229868008232	5.20736932942917	1.07098454749702	4.86222638935288	1.16072759991094e-06	1.49706327524094e-05
ENSMUSG00000085953	69.6731131611777	4.19428630649366	0.862671715961561	4.86197267035534	1.16221672001848e-06	1.49804877536006e-05
ENSMUSG00000047495	5055.64397919107	-0.616142587996131	0.126736548284873	-4.86160145857211	1.16439873787354e-06	1.49992560610617e-05
ENSMUSG00000036112	2511.8471382624	-0.670011243219828	0.137861559660728	-4.8600294735436	1.17368278168766e-06	1.51094290562183e-05
ENSMUSG00000109625	404.718795077663	-1.34345433899976	0.276910682502917	-4.85158003604868	1.22481763531528e-06	1.57578966257062e-05
ENSMUSG00000031230	176.303454877959	-2.26163200131635	0.466513467841942	-4.84794578767146	1.24746477960026e-06	1.60392764630371e-05
ENSMUSG00000025239	55.3823696372438	3.9472128572685	0.814517128691653	4.84607716428118	1.25926554458528e-06	1.61809357476499e-05
ENSMUSG00000020635	988.887497897208	1.48592560019219	0.30690075395592	4.84171374960393	1.28724107908533e-06	1.65301275177508e-05
ENSMUSG00000015806	511.551851885625	-0.951128803930384	0.196456546428341	-4.84142076821713	1.28914076074775e-06	1.65357580678298e-05
ENSMUSG00000047037	2519.09670962563	-0.971296879129176	0.20062317136504	-4.8413992886289	1.28928013973835e-06	1.65357580678298e-05
ENSMUSG00000021111	7878.71539469839	-0.524900258252231	0.108516058555011	-4.83707448687088	1.31764060626171e-06	1.68890137757937e-05
ENSMUSG00000020923	2177.76558714342	0.771662407514733	0.159551393132007	4.83645045252777	1.32178200710867e-06	1.69315931995533e-05
ENSMUSG00000017400	828.685836038704	-1.07926215149361	0.223177020028014	-4.8359017938233	1.32543351805758e-06	1.69678484201398e-05
ENSMUSG00000103358	77.9648288915106	5.51899103598666	1.14184336916973	4.8334046376253	1.34217587285452e-06	1.71715404860186e-05
ENSMUSG00000025959	2713.63928704854	-1.25446978589662	0.259619813735672	-4.83194933331954	1.35202667392367e-06	1.72868658023582e-05
ENSMUSG00000022211	538.504539565873	1.72636080335533	0.357347936525331	4.83103616083972	1.35824330665306e-06	1.73556111330028e-05
ENSMUSG00000038437	1026.53558155509	1.71184436142496	0.354578249236069	4.82783240402673	1.38027176400382e-06	1.76261898565184e-05
ENSMUSG00000059901	77.2428434461006	-6.70662881346832	1.39036661962196	-4.82364055553337	1.40961350300398e-06	1.79897678808328e-05
ENSMUSG00000005873	14592.3685195785	-0.734266588536688	0.152235428071123	-4.82323068841536	1.412514433329e-06	1.80156624823728e-05
ENSMUSG00000038777	133.187005336606	2.24003841191843	0.46460543148833	4.82137801261304	1.42569895759016e-06	1.81726044797827e-05
ENSMUSG00000044749	77.5125920960792	-2.60138551574806	0.539797690744494	-4.81918607721386	1.44145066959055e-06	1.83620553237238e-05
ENSMUSG00000085830	71.7688388823615	3.42041772916876	0.70981161473508	4.81876832974246	1.44447161719556e-06	1.83778771887283e-05
ENSMUSG00000042757	1739.39419116809	-3.05214780677989	0.633386362165995	-4.81877727259936	1.44440688306045e-06	1.83778771887283e-05
ENSMUSG00000050248	408.72074863577	1.94934472527617	0.404590747194534	4.81806551136695	1.44956780145648e-06	1.84200306972286e-05
ENSMUSG00000068606	19.8298648076576	-6.93514542135719	1.4393681282392	-4.81818742911938	1.44868252981767e-06	1.84200306972286e-05
ENSMUSG00000033610	2225.71432092141	-0.886678126471002	0.184052324225281	-4.81753289562214	1.45344134542207e-06	1.84579010934916e-05
ENSMUSG00000044340	2239.08461883753	0.816673873173912	0.169582743333525	4.81578406576268	1.46623014157542e-06	1.86088741924026e-05
ENSMUSG00000052423	351.713145477974	1.58710860305704	0.329717401522935	4.81354212949128	1.48278324128924e-06	1.88074078155422e-05
ENSMUSG00000066197	35.8108292868802	7.82288028313601	1.62635827050312	4.8100596436946	1.50885265821433e-06	1.91263273767022e-05
ENSMUSG00000052133	378.000371672149	-4.64588656781	0.966070451667959	-4.80905565405576	1.51644985585089e-06	1.92108442192466e-05
ENSMUSG00000036777	608.539958693285	3.79618411157006	0.789652032304864	4.80741384339837	1.52895275666323e-06	1.93573663346664e-05
ENSMUSG00000108752	32.0004787111886	5.38358528482588	1.12008921399148	4.80638972108417	1.5368018950512e-06	1.94448259372615e-05
ENSMUSG00000034220	1140.6885010926	-1.22414800316002	0.254765010072542	-4.8050083597094	1.54745039300399e-06	1.95675765117799e-05
ENSMUSG00000051615	7047.56565339091	0.490377473546442	0.102099221489773	4.80295017328374	1.56344801242411e-06	1.97577754328483e-05
ENSMUSG00000038119	687.736246373392	2.0435292688761	0.425716641120222	4.80020997886953	1.58499356383089e-06	2.00178099119034e-05
ENSMUSG00000030104	771.496688390868	-0.925095443078859	0.192771977971087	-4.79891036454277	1.59531166124435e-06	2.01358152380151e-05
ENSMUSG00000053930	25699.133263279	-0.675412426854206	0.140833834510059	-4.79581081637002	1.62018135764981e-06	2.04372327300125e-05
ENSMUSG00000032537	440.616695345503	-2.39741624982613	0.500064234548422	-4.79421659097674	1.63311757981702e-06	2.05878434619764e-05
ENSMUSG00000108264	74.2870689630401	-4.72383366547415	0.985619414206594	-4.79275630875915	1.6450540054481e-06	2.07256743052248e-05
ENSMUSG00000022634	3493.13995105091	-0.629726082059896	0.131494872984859	-4.78897821462897	1.67632676403802e-06	2.11068029241643e-05
ENSMUSG00000045482	6743.32723820722	0.645981325774744	0.134983568509149	4.78562933925518	1.70452375591674e-06	2.14487636082532e-05
ENSMUSG00000030556	1124.08936817755	-1.08576559757615	0.226906549943542	-4.78507825290327	1.7092072772191e-06	2.14815333101587e-05
ENSMUSG00000021065	1525.44376674053	0.555766616426448	0.1161444048521	4.78513465314297	1.70872738058578e-06	2.14815333101587e-05
ENSMUSG00000029090	330.573202820215	1.5780366434019	0.329894805289334	4.78345405293024	1.72308292951179e-06	2.16427595681293e-05
ENSMUSG00000033805	1294.64846011847	1.19591631969605	0.250056972724128	4.78257537339471	1.7306346091693e-06	2.17244060113342e-05
ENSMUSG00000056124	11431.8219073999	-0.601730668236549	0.125901815756265	-4.77936449623131	1.75850140859225e-06	2.20608112351749e-05
ENSMUSG00000048582	100.185454920613	-3.87481210874933	0.811071604057677	-4.77739830782411	1.7757780461802e-06	2.22640327610287e-05
ENSMUSG00000017167	3100.87977523515	-0.843438108491017	0.176665053521971	-4.7742215660446	1.80403682523914e-06	2.26046142408072e-05
ENSMUSG00000045328	179.551578641855	-2.68258587916109	0.561972999858829	-4.77351381620643	1.81039123301653e-06	2.26612773569495e-05
ENSMUSG00000018849	1566.29587699561	0.66774032320497	0.139885620556436	4.77347364617491	1.81075253684656e-06	2.26612773569495e-05
ENSMUSG00000004347	78.1355259570365	-3.69191814283784	0.773511024918029	-4.77293538670516	1.81560052711347e-06	2.27081949704713e-05
ENSMUSG00000020151	1862.03653358295	-1.06726390381242	0.223695312875792	-4.77106064535659	1.8325834883913e-06	2.29067392844169e-05
ENSMUSG00000086165	26.180009218354	-7.25217459446105	1.52042376372201	-4.76983770413301	1.84374405462063e-06	2.30323093449646e-05
ENSMUSG00000034708	1085.4671859694	-0.853290531613219	0.178960521997262	-4.76803778895031	1.86028895744912e-06	2.32249489056277e-05
ENSMUSG00000040945	1823.35178003963	1.08945516391353	0.228531947502343	4.76718977727328	1.86813326715539e-06	2.33087980470802e-05
ENSMUSG00000040046	27.2150031763372	-9.20703293328454	1.93159508088241	-4.76654399486176	1.87412821429993e-06	2.33694853131353e-05
ENSMUSG00000047694	4268.64176576931	-0.687620303031563	0.144267590207127	-4.76628397302774	1.87654727290619e-06	2.33855366422122e-05
ENSMUSG00000026103	26054.451038997	-0.483513985719489	0.101458346794071	-4.76564029473959	1.88254851113335e-06	2.34461828433015e-05
ENSMUSG00000015597	3751.89187264137	0.575435330760915	0.120769760274535	4.76473025575964	1.89106459636466e-06	2.35380582470402e-05
ENSMUSG00000021994	136.129249548602	2.90795767503727	0.610385296071501	4.76413454543084	1.89665924601073e-06	2.35934818429101e-05
ENSMUSG00000022763	471.301340862006	-1.63450996250264	0.343342723804964	-4.76057842260005	1.93038905031891e-06	2.39986152573341e-05
ENSMUSG00000027799	34548.7055235622	0.359065832993045	0.0754605103395771	4.75832765213521	1.95203459737761e-06	2.42531201749947e-05
ENSMUSG00000044155	1436.98328485196	1.52189240878143	0.320065131987569	4.75494596781177	1.9849949876124e-06	2.46478163666151e-05
ENSMUSG00000117634	38.9124360116021	3.53105594775763	0.742912047852931	4.75299324861217	2.00427043214433e-06	2.48722136149946e-05
ENSMUSG00000025745	1238.50759575599	-0.825190229062673	0.17366614464627	-4.75158949801904	2.01823791505234e-06	2.50305112850009e-05
ENSMUSG00000006958	533.905182797739	0.99362426109353	0.209121701948877	4.75141628933585	2.01996782820717e-06	2.50369377722955e-05
ENSMUSG00000022540	4777.98133153872	0.592241735458544	0.124708842582931	4.74899552583615	2.04429464648545e-06	2.53232709746297e-05
ENSMUSG00000040249	10689.0075431763	0.596413210795044	0.125595286170729	4.74869104549277	2.04737429128339e-06	2.53462238505078e-05
ENSMUSG00000036533	15.8175868184631	7.71893101529406	1.62567788049716	4.74813067699087	2.05305375016635e-06	2.54013153209204e-05
ENSMUSG00000022372	35.1073378765752	6.22161581623881	1.31056528418596	4.74727653121325	2.06173982981593e-06	2.54935178717276e-05
ENSMUSG00000022512	61.2593033079059	5.93193330582987	1.25025877251259	4.74456443437604	2.08955460229604e-06	2.58219959286129e-05
ENSMUSG00000107498	717.639335283153	-3.43824229412856	0.725024082231662	-4.74224564175231	2.11362120197599e-06	2.6103790361762e-05
ENSMUSG00000046167	87.4438024109797	-4.91703867568562	1.03730143197054	-4.7402216213515	2.13484579437184e-06	2.6350169536028e-05
ENSMUSG00000002625	839.863174212724	0.801779169050496	0.169170516543165	4.7394734344617	2.14274324445082e-06	2.64318572637868e-05
ENSMUSG00000030739	66.18073689061	5.91161907031167	1.2485550274954	4.73476854453933	2.19305223112309e-06	2.70040793798959e-05
ENSMUSG00000034674	259.762971038117	1.34932807916809	0.284981980311808	4.73478385437473	2.19288669956921e-06	2.70040793798959e-05
ENSMUSG00000024639	24154.7370617736	0.455734073256391	0.0962497737168945	4.73491059414717	2.1915168365204e-06	2.70040793798959e-05
ENSMUSG00000017057	64.8414549481815	6.57987356086105	1.39123690853925	4.72951337078147	2.2505863342448e-06	2.76909334148735e-05
ENSMUSG00000040606	427.504445357548	2.56483247135059	0.542313259988076	4.72942976059075	2.2515133160869e-06	2.76909334148735e-05
ENSMUSG00000016552	368.945626909837	4.76354252149382	1.007314266199	4.72895369532349	2.2567984179288e-06	2.77394223148393e-05
ENSMUSG00000022292	2469.19504126063	-0.604271239227469	0.127843851524029	-4.72663512577208	2.28270907662202e-06	2.80412217248301e-05
ENSMUSG00000107677	75.1945022471261	7.33644963695527	1.55345681212387	4.72266082951155	2.32778876032394e-06	2.85779984348266e-05
ENSMUSG00000107826	79.6955381442631	-3.56534156296164	0.755039819359976	-4.72205766046071	2.33470466190404e-06	2.8645883446711e-05
ENSMUSG00000032303	68.9070157940322	6.1250865993303	1.2972880151351	4.72145470232564	2.34163786072642e-06	2.8713899987139e-05
ENSMUSG00000003949	4706.29907796297	0.835091497644876	0.176955141969552	4.71922707840029	2.36742433387936e-06	2.90128835033305e-05
ENSMUSG00000029636	5759.58869022788	0.704873550219053	0.1494297692507	4.71708919684189	2.39242820258682e-06	2.93012182064838e-05
ENSMUSG00000062270	2764.37856845267	-0.594542543932735	0.126043222941355	-4.71697351161324	2.39378841992763e-06	2.93012182064838e-05
ENSMUSG00000079110	609.934791106302	-4.55605408923508	0.966537664453121	-4.71378846039378	2.43153095198437e-06	2.9745584683186e-05
ENSMUSG00000042099	138.943064537844	2.37701896826966	0.504424294329469	4.71234037494057	2.44887891793231e-06	2.99400805930872e-05
ENSMUSG00000033327	167.780358940935	3.07702349217463	0.653328564454701	4.70976421296207	2.48003529339186e-06	3.03030687356965e-05
ENSMUSG00000028525	2923.43237574352	-1.0282022297787	0.218331022694616	-4.70937302948864	2.4847994591929e-06	3.03433371311133e-05
ENSMUSG00000003575	3855.35646098249	0.991119702093209	0.210556392364852	4.70714610447825	2.51208866463651e-06	3.06584618952863e-05
ENSMUSG00000029385	1072.68138778411	1.10092052543525	0.234020816288155	4.70437007654766	2.54650968708699e-06	3.10602025705971e-05
ENSMUSG00000030770	1429.46252371777	-1.05404531616237	0.224086717376682	-4.70373848348432	2.55440402863014e-06	3.11381097578501e-05
ENSMUSG00000025969	5686.07856334119	-0.632110148469173	0.13441105498791	-4.70281368244619	2.56600559757877e-06	3.12610894205027e-05
ENSMUSG00000027111	152.446494428416	2.6095988753335	0.555026084080686	4.70175898067186	2.57929849495151e-06	3.14045170905646e-05
ENSMUSG00000028634	3844.37375076868	-0.556546701470526	0.118425940561119	-4.69953372406018	2.60756161377655e-06	3.17299399669323e-05
ENSMUSG00000022124	4030.95911388282	0.790548407404621	0.168299272713182	4.6972776213471	2.63651984832039e-06	3.20634332583849e-05
ENSMUSG00000046949	244.977179252601	-2.84171141196189	0.605112408515023	-4.69617111130739	2.65083504026216e-06	3.22185609422922e-05
ENSMUSG00000042604	4486.83237585918	-0.828192640807078	0.176514035274695	-4.69193647699588	2.70631164443525e-06	3.28734927673845e-05
ENSMUSG00000029632	4793.00799341274	-0.587001118043697	0.125139528015769	-4.69077299036745	2.72174817759102e-06	3.30221731329334e-05
ENSMUSG00000004771	2668.5174483567	-0.544197761155279	0.11601187682249	-4.69087972766753	2.72032853002577e-06	3.30221731329334e-05
ENSMUSG00000004018	204.636604523358	2.38170510538537	0.507882759964231	4.68947814954993	2.73902679083259e-06	3.32123072489336e-05
ENSMUSG00000022439	217.092485816886	-2.98781475094	0.637303339510893	-4.68821449018772	2.75599077406822e-06	3.33984054978285e-05
ENSMUSG00000036377	2033.62097253614	0.812608502897054	0.173379910739764	4.68686654312993	2.77419739804327e-06	3.35993356614127e-05
ENSMUSG00000022802	457.611484588292	1.49026359859501	0.318072628864244	4.68529343098888	2.79559126856213e-06	3.38386097194087e-05
ENSMUSG00000031283	36.9674405646602	-5.55313741924303	1.18532757143963	-4.68489686146295	2.80100943343545e-06	3.38843424552947e-05
ENSMUSG00000021039	553.842130509528	0.840251817313212	0.17937656302657	4.6842898711843	2.80932200919197e-06	3.39650154206696e-05
ENSMUSG00000033917	2078.13427958818	-0.763513608953044	0.163091992903691	-4.68149046044163	2.84796652351548e-06	3.44120960870625e-05
ENSMUSG00000052459	41529.3458519683	-0.447305453295345	0.0955761015745651	-4.68009728296328	2.86738824988983e-06	3.46265201748824e-05
ENSMUSG00000031212	98.7157262257991	5.98291657087012	1.27842704178473	4.67990458221047	2.87008459738135e-06	3.46388364200312e-05
ENSMUSG00000032238	666.168197710851	1.01067329390244	0.216053523024368	4.67788388615377	2.89850590599173e-06	3.49614296728553e-05
ENSMUSG00000024780	3448.07140375462	-0.724553670749989	0.154945019297669	-4.67619852534937	2.92241703797484e-06	3.5229277035377e-05
ENSMUSG00000035431	182.03532467848	3.35012142958017	0.716529262790816	4.67548445478941	2.93260492359773e-06	3.53314769279162e-05
ENSMUSG00000045573	693.990642956385	1.66954948624355	0.357113521700238	4.67512257249385	2.93778102204195e-06	3.53732118166846e-05
ENSMUSG00000107840	93.0880203308533	-4.03354825723473	0.86303072629779	-4.6737017980087	2.95818762361829e-06	3.55981786133961e-05
ENSMUSG00000031119	2350.01186642719	1.5273169377345	0.326863487947562	4.67264467905185	2.97345920017805e-06	3.57580983382493e-05
ENSMUSG00000109511	1050.35571415184	0.961719456426937	0.205823582999128	4.67254258435007	2.97493810102848e-06	3.57580983382493e-05
ENSMUSG00000024811	11135.9962967553	0.42537672689736	0.0910772057711128	4.67050699783631	3.00457247155291e-06	3.60933002367595e-05
ENSMUSG00000029120	13295.1744034871	-0.614288405002693	0.131555248277773	-4.66943290400435	3.02032322013912e-06	3.62614284570102e-05
ENSMUSG00000031245	1442.84178277391	-0.75383468821844	0.161496983602836	-4.6677942299673	3.04450580194637e-06	3.65305336119721e-05
ENSMUSG00000041570	17562.8975135595	-0.454213211672071	0.0973175621938904	-4.66733035058071	3.05138512202755e-06	3.65918278533565e-05
ENSMUSG00000069114	542.306675081711	2.06290428651406	0.442009545123777	4.66710348061914	3.05475502549445e-06	3.66109909145976e-05
ENSMUSG00000026241	62.2102957572767	-2.74208119205749	0.587608338666044	-4.66651170792165	3.06356196748242e-06	3.66952564476068e-05
ENSMUSG00000025579	6412.66268569538	0.634367329335884	0.13594950215884	4.66619825201497	3.06823677651606e-06	3.67299584451766e-05
ENSMUSG00000033060	6190.6429135742	0.943408972753778	0.20219796594356	4.66576885851123	3.0746517609629e-06	3.67810682258688e-05
ENSMUSG00000047507	52.9930354958197	6.45525050535851	1.38356218657277	4.66567427760427	3.07606649377123e-06	3.67810682258688e-05
ENSMUSG00000026335	3850.48505330478	0.903011864204682	0.193563871717455	4.66518806527495	3.08334907630724e-06	3.68468239529556e-05
ENSMUSG00000028760	12895.5041925754	-0.457294882449105	0.0980846871861226	-4.66224540820889	3.12777897909283e-06	3.73561672057896e-05
ENSMUSG00000040136	749.471373298394	1.36876675426011	0.293697366193631	4.66046656120744	3.15493415128597e-06	3.76587229542869e-05
ENSMUSG00000021268	37564.6621326366	1.07667839372634	0.231132638758317	4.65827067743625	3.18876760255307e-06	3.80405982701798e-05
ENSMUSG00000018401	2517.85185131372	-0.628475678920086	0.134924096102251	-4.65799436183586	3.19304955206377e-06	3.80696998527073e-05
ENSMUSG00000047415	548.434801743544	-2.09358630715647	0.449790723992844	-4.65457866398724	3.24643878172496e-06	3.86839204775093e-05
ENSMUSG00000037752	58.3249540858025	6.02885047586825	1.29557289576517	4.65342436197507	3.26467393361299e-06	3.88787854849059e-05
ENSMUSG00000058301	555.804782785061	1.12138722085148	0.241069775153982	4.651712227861	3.29190249490737e-06	3.91804662153088e-05
ENSMUSG00000056501	59.0110986311353	3.06039890964389	0.657960342654762	4.65134250689894	3.29781080106188e-06	3.92281904269088e-05
ENSMUSG00000020572	4207.48253847809	-0.522947106148891	0.11253771169449	-4.64686102351676	3.37024053810262e-06	4.0066691598548e-05
ENSMUSG00000041852	9024.96416546016	0.532700657461429	0.11465067158147	4.64629338941899	3.3795227637619e-06	4.0153938668688e-05
ENSMUSG00000030254	540.946478825985	-1.11800779769685	0.240795576156323	-4.64297482347037	3.43428212855441e-06	4.07811134139029e-05
ENSMUSG00000061578	7246.77238005724	0.512430528423656	0.110396208778983	4.6417402743382	3.45486963755637e-06	4.10020197881618e-05
ENSMUSG00000075014	441.576731932991	5.9503232770554	1.28204247181344	4.64128405094	3.462507586654e-06	4.10690767826894e-05
ENSMUSG00000025316	851.766474838413	1.10027699787172	0.237083357591368	4.64088668664854	3.46917332569875e-06	4.11245319882889e-05
ENSMUSG00000022856	519.743360897338	-1.26054391316459	0.271679463556336	-4.6398203848897	3.48712127872905e-06	4.13135893698966e-05
ENSMUSG00000040624	1088.20331051977	5.53656477558561	1.19416144287339	4.63636203348144	3.54594683546095e-06	4.19864490053262e-05
ENSMUSG00000074736	633.59643067391	-1.56579386366511	0.337958586123231	-4.6330938995412	3.60241041495462e-06	4.26305864798353e-05
ENSMUSG00000032966	47108.3486504028	0.504231790462824	0.10886435795803	4.63174357448761	3.62599078117781e-06	4.28850724216919e-05
ENSMUSG00000031833	12227.5783615633	0.665119373543419	0.143676729027267	4.62927697509868	3.66944691977453e-06	4.3374206096328e-05
ENSMUSG00000117943	526.339318554441	-1.52455297418964	0.329476930607519	-4.62719186857341	3.70657100357436e-06	4.37879760296474e-05
ENSMUSG00000113505	46.400129585463	3.99676598355311	0.863865790013779	4.62660523168693	3.71708045679416e-06	4.38870379418749e-05
ENSMUSG00000037852	56613.3127891785	-0.605017741327008	0.130783252311337	-4.62611022921138	3.72597051834643e-06	4.39668776985002e-05
ENSMUSG00000038816	149.513244011396	-2.70405296345108	0.584605026877294	-4.62543570296506	3.73811757795892e-06	4.40785749713145e-05
ENSMUSG00000024059	1622.90688175019	1.03552395672139	0.223880234794133	4.62534782346285	3.73970292927666e-06	4.40785749713145e-05
ENSMUSG00000059857	1235.08939131552	1.80697313369694	0.390702893682093	4.62492897523108	3.74726783668586e-06	4.41425587466381e-05
ENSMUSG00000037211	178.235874373128	-2.49852118054549	0.540415206200523	-4.62333619017079	3.77616965130961e-06	4.44576736953614e-05
ENSMUSG00000038291	1704.77860016438	-0.645359516416794	0.139813999376175	-4.6158433296828	3.91502221044703e-06	4.60661668065242e-05
ENSMUSG00000044117	7250.56429650835	-0.562601236157378	0.12190184463091	-4.61519871057571	3.92719382719225e-06	4.61830841533558e-05
ENSMUSG00000040746	1241.29933627712	-0.785060531409549	0.170170357358604	-4.61338004806074	3.9617294077391e-06	4.65627150299802e-05
ENSMUSG00000032411	1845.33854070624	0.968662239792569	0.210001050641198	4.61265425499036	3.97559299385073e-06	4.66990917788196e-05
ENSMUSG00000040612	10579.2752641087	-0.733325136717283	0.159049641164978	-4.61066828787514	4.01376562138068e-06	4.71206961755498e-05
ENSMUSG00000020130	1440.34690124229	0.813649317709797	0.176489914707047	4.61017457603942	4.02330972231487e-06	4.72059202058318e-05
ENSMUSG00000044442	888.86965095501	-0.860408379575883	0.186680068073581	-4.60899970979627	4.04610897734437e-06	4.7446483365431e-05
ENSMUSG00000099616	68.0510901267543	-6.49749695008635	1.41043702240236	-4.60672603376457	4.09058371610635e-06	4.79408058662447e-05
ENSMUSG00000054640	79458.1437857261	-0.428228843230142	0.0929804698676737	-4.60557839554458	4.11320988860381e-06	4.81786523346553e-05
ENSMUSG00000040097	374.393931643435	1.40526268472282	0.305284029226604	4.60313200229589	4.16184256409306e-06	4.87206748211279e-05
ENSMUSG00000058672	11563.6204258733	-0.492851399782332	0.107074710191133	-4.60287400173739	4.16700344567296e-06	4.87534684000536e-05
ENSMUSG00000028232	3229.17750819841	-0.625801594761185	0.136005332496323	-4.60130189952739	4.19858357934612e-06	4.90951521881435e-05
ENSMUSG00000100833	87.0435192514505	1.73584265511781	0.377391539586564	4.59958020526756	4.23343178326021e-06	4.94746422543679e-05
ENSMUSG00000054408	2821.44038688821	0.843476810545781	0.183394504511839	4.59924801340669	4.24018738224706e-06	4.95255803798692e-05
ENSMUSG00000021116	2187.44550092343	-0.598880172248745	0.130216912083544	-4.59909671229587	4.2432677306135e-06	4.95335581073086e-05
ENSMUSG00000032377	57.3854024887047	6.05540303442434	1.3166932914664	4.59894728230934	4.24631208923259e-06	4.95411069382969e-05
ENSMUSG00000073433	503.067866750128	-1.28338415555012	0.279081155952649	-4.59860556034056	4.25328190775423e-06	4.95944191749536e-05
ENSMUSG00000105822	57.2234923257628	5.32899755698012	1.15901880567877	4.5978525377414	4.26867939681388e-06	4.97458847698638e-05
ENSMUSG00000063260	393.831430891385	-1.84454470047636	0.40132768960097	-4.59610624502473	4.30459267504371e-06	5.01361295669409e-05
ENSMUSG00000032679	40.3862551113485	6.55049983640591	1.4253131836797	4.5958319276151	4.31026037811421e-06	5.01738591169554e-05
ENSMUSG00000021076	6544.99423004169	-0.527855815937251	0.114908091113399	-4.59372191133457	4.35409531431983e-06	5.06555841128808e-05
ENSMUSG00000019872	508.587418462443	-1.80809010415107	0.393801172125182	-4.5913781678037	4.40328654264199e-06	5.11990470141074e-05
ENSMUSG00000035297	1825.47669215722	-0.95010658246562	0.207057926149279	-4.58860281340131	4.46222523232369e-06	5.18551730878921e-05
ENSMUSG00000107560	37.5971912105358	3.33323697888791	0.72691542844762	4.58545361460587	4.53001841494048e-06	5.26134010621136e-05
ENSMUSG00000002032	810.885814578276	-1.14515730463388	0.249743725287707	-4.58532963466708	4.53270743149078e-06	5.26150567131812e-05
ENSMUSG00000022332	4339.08106407453	0.537560797262469	0.117278547742217	4.58362426557371	4.56985092973624e-06	5.3016428922072e-05
ENSMUSG00000021732	581.887947782348	1.41458150222127	0.308631174972894	4.58340445467154	4.57465964361279e-06	5.30398848223172e-05
ENSMUSG00000032501	701.704999404725	-2.10861633274941	0.460065367900092	-4.58329724398494	4.57700680661076e-06	5.30398848223172e-05
ENSMUSG00000026430	456.718299798715	-2.07949904446984	0.453859892809446	-4.58180834529681	4.60972275593776e-06	5.33720961537141e-05
ENSMUSG00000035397	562.269335683303	1.20187978445402	0.262318498209166	4.58175764446348	4.61084075280126e-06	5.33720961537141e-05
ENSMUSG00000030282	3467.04237054814	-0.71240823878916	0.155515808189024	-4.58093776501004	4.62895589930593e-06	5.35517843177263e-05
ENSMUSG00000041343	401.553712645201	-1.13483506330509	0.247759448870235	-4.58039065101192	4.64108222866974e-06	5.36620263059732e-05
ENSMUSG00000020121	985.671681245108	1.08581253416048	0.237229380835133	4.57705757329901	4.71561711692117e-06	5.44933338198127e-05
ENSMUSG00000030592	493.413150632506	-1.49791767418162	0.327389059823073	-4.57534431660948	4.7543740693017e-06	5.49104958188439e-05
ENSMUSG00000057335	6242.47182426711	-0.711833398646084	0.155607107969479	-4.5745558023333	4.77231403475696e-06	5.50869008861164e-05
ENSMUSG00000091318	54.8556802507507	4.76221278078656	1.04106771269908	4.57435450422338	4.7769042684144e-06	5.51090988241085e-05
ENSMUSG00000034265	1404.92171639021	1.41784169606583	0.310144071194675	4.57155827807478	4.84110607297235e-06	5.58186013837916e-05
ENSMUSG00000014547	776.8509513658	-1.8750820100177	0.410339313968203	-4.56958898694021	4.8868164071008e-06	5.63142223109407e-05
ENSMUSG00000047888	13232.1201002965	0.394310750126537	0.0863569088414546	4.56605910767909	4.96978689040499e-06	5.7238426270651e-05
ENSMUSG00000007603	750.991833871465	0.859026094087315	0.188151555398915	4.56560718972546	4.980506219499e-06	5.73299273021105e-05
ENSMUSG00000071757	1372.24156380631	-1.36957082657601	0.299989921767648	-4.56538945877252	4.98567861863794e-06	5.73575120369137e-05
ENSMUSG00000033949	99.6929972576921	3.77957491634125	0.828160700064124	4.56381824934291	5.02315694242669e-06	5.77565212823708e-05
ENSMUSG00000018102	504.949158185028	-1.01622100347901	0.22267930356551	-4.56360778575925	5.02819760909377e-06	5.77823242486627e-05
ENSMUSG00000018548	14828.8685656446	-0.435537033492099	0.0954627548407259	-4.56237654380253	5.05778342606882e-06	5.8090006197573e-05
ENSMUSG00000026238	1039.04260082412	0.764910822645431	0.1676804936341	4.56171619052221	5.07371982483125e-06	5.82406661225907e-05
ENSMUSG00000029247	4031.57586674221	-0.822257236950761	0.18028010593745	-4.56099819042736	5.09110198397037e-06	5.84077452486373e-05
ENSMUSG00000033585	3058.98241945643	-1.16234487346218	0.254912409949698	-4.55978143116512	5.12068894608915e-06	5.87145810233596e-05
ENSMUSG00000031344	19.258282294402	7.7350019543682	1.69688365986961	4.55835726237271	5.15552847265243e-06	5.90812697182166e-05
ENSMUSG00000116029	45.9455893363138	4.79155861122736	1.05133686640202	4.55758640674844	5.17448051861193e-06	5.92655856294677e-05
ENSMUSG00000028098	1635.85202676554	-0.91039623145667	0.199874709918126	-4.55483453524256	5.24268291758205e-06	6.00134706055847e-05
ENSMUSG00000032295	257.199759710886	1.41243834675213	0.310256968958014	4.55247903534851	5.30174455986341e-06	6.06559502192125e-05
ENSMUSG00000041957	2721.04229161548	-0.687962234970669	0.151140209538705	-4.55181474916834	5.31851565161964e-06	6.08141507436441e-05
ENSMUSG00000037351	6498.23764171555	-0.583131410535635	0.128179892196518	-4.54932049436904	5.38194213421429e-06	6.15053586156723e-05
ENSMUSG00000026042	60.3389386060007	6.20369827516573	1.3639638780282	4.54828634034944	5.40845148519727e-06	6.17741429448016e-05
ENSMUSG00000100005	77.0288368368405	6.18681329123882	1.36108126854335	4.54551350769823	5.48014823843901e-06	6.2558465692059e-05
ENSMUSG00000062542	73.5449317649264	6.65816691101617	1.46575751113743	4.54247504135211	5.5597580763191e-06	6.34322039607428e-05
ENSMUSG00000028518	3556.04064731722	-0.720512871041258	0.158628089969051	-4.54215184197095	5.5682909630271e-06	6.34944966214492e-05
ENSMUSG00000023094	543.384075927905	-0.972128039609998	0.214082942792753	-4.54089441656771	5.60160805811145e-06	6.38391757841693e-05
ENSMUSG00000033740	2883.3871664066	-2.40972621259567	0.530999856464917	-4.53809202254442	5.67654899807796e-06	6.46575829097502e-05
ENSMUSG00000035596	2824.50880519233	0.784849239393236	0.172998711681486	4.53673459047631	5.71319321712463e-06	6.50391174943411e-05
ENSMUSG00000061436	1143.81007267701	-0.917334203119	0.20222540068835	-4.53619673886915	5.72777519680562e-06	6.51692131698225e-05
ENSMUSG00000108123	124.880522369434	2.75084976257478	0.606747299713711	4.53376515045513	5.79414503130131e-06	6.58880707962288e-05
ENSMUSG00000092335	52.2959499589519	3.41028258310328	0.752440970414616	4.53229252153045	5.83469743050678e-06	6.62973431266634e-05
ENSMUSG00000025089	1035.97754854325	3.33874644733861	0.736668233496952	4.53222535671131	5.83655343855391e-06	6.62973431266634e-05
ENSMUSG00000070520	2118.50220728293	0.88020320821287	0.1942174927809	4.53204907348814	5.8414274729273e-06	6.63162496953977e-05
ENSMUSG00000059395	43.9643372955367	-3.11729423217061	0.687960650948159	-4.53121007411443	5.86467831064479e-06	6.65436481353886e-05
ENSMUSG00000056069	991.862363274941	-0.840449105039488	0.185516691435945	-4.53031529688355	5.88957249222928e-06	6.67894329497483e-05
ENSMUSG00000028199	408.979454941395	-1.53990344415549	0.340014255244404	-4.52893789129105	5.92809196622933e-06	6.71836554229169e-05
ENSMUSG00000022843	657.139643431351	1.51896395757722	0.335398017341512	4.52884000214755	5.93083861636823e-06	6.71836554229169e-05
ENSMUSG00000002718	3602.36342299831	-0.57969169965519	0.128084134023104	-4.52586656478957	6.0148524233586e-06	6.80980168610605e-05
ENSMUSG00000038718	39.2793496866229	3.88514443738294	0.8584841816337	4.52558651691111	6.02282353699646e-06	6.81136179099183e-05
ENSMUSG00000018001	1871.39467375851	-0.798881373823689	0.176523450056697	-4.52563879511248	6.02133475481671e-06	6.81136179099183e-05
ENSMUSG00000103428	617.213682410688	-1.27303154594195	0.281316287144378	-4.52526783594511	6.03190657701102e-06	6.81790228086443e-05
ENSMUSG00000021337	133.639357926824	-7.05403416021255	1.5590708939751	-4.52451148146778	6.0535166885176e-06	6.83858730553038e-05
ENSMUSG00000045662	47.0956619135069	-3.91537310328154	0.865735474593708	-4.52259751180813	6.10853295936594e-06	6.89696765062399e-05
ENSMUSG00000024143	250.725610571497	2.1193735151742	0.468986934056871	4.51904597179502	6.21189069439669e-06	7.00983536469822e-05
ENSMUSG00000028698	1319.94220686856	-0.744183322432623	0.164743176077376	-4.5172330663523	6.2652933396985e-06	7.06623859087612e-05
ENSMUSG00000020719	26645.4900720691	0.429786357088698	0.0951465725311185	4.51709762795851	6.26930052643431e-06	7.06690057158678e-05
ENSMUSG00000063015	4594.68011173266	-0.50148358628071	0.111084006207874	-4.51445355096638	6.348023286045e-06	7.15173703033053e-05
ENSMUSG00000046709	23952.9933131893	-0.448952752473276	0.0994917655689119	-4.51246140729419	6.40795971491776e-06	7.215327718236e-05
ENSMUSG00000029414	85.3404213871899	-2.8810258836418	0.638505791642782	-4.51213743297354	6.41775797902363e-06	7.22242458401886e-05
ENSMUSG00000040952	473.784157936134	0.817944982639734	0.181366989135923	4.50988896345816	6.48615662394806e-06	7.29542559412165e-05
ENSMUSG00000022957	5203.35384306009	-0.554533919445989	0.122980379914772	-4.50912511272361	6.5095513339745e-06	7.31775569437329e-05
ENSMUSG00000061288	1999.09053711895	0.734509816613023	0.162964074454212	4.50718858787124	6.56922424613765e-06	7.38082171689484e-05
ENSMUSG00000029050	4733.39513122978	0.452340400832337	0.100374209110576	4.50654012460533	6.58932297272858e-06	7.39937995991945e-05
ENSMUSG00000047606	115.44721064022	-4.08042533248023	0.905932697886162	-4.50411530790444	6.66500123416772e-06	7.48029633353468e-05
ENSMUSG00000027221	5218.9024876653	-0.496279723581554	0.11020272742474	-4.50333431103577	6.68955258747226e-06	7.503775003385e-05
ENSMUSG00000048578	4092.03985728044	-0.846501433001537	0.188004278266684	-4.50256473313216	6.71382958723326e-06	7.52692061483525e-05
ENSMUSG00000038872	109.411936181122	4.50068613099607	1.0004139011873	4.4988240623752	6.83303764407675e-06	7.65641126908426e-05
ENSMUSG00000068263	60.2620157420304	2.83282691827704	0.629902418054315	4.49724725145089	6.88389186962245e-06	7.70921267263626e-05
ENSMUSG00000033192	53.4558696814385	2.7928560968051	0.621328925445766	4.49497195837356	6.95791158115032e-06	7.78788564949772e-05
ENSMUSG00000054920	673.205142967943	1.58037522415546	0.351601880114572	4.49478604505892	6.96399322998258e-06	7.79047255646454e-05
ENSMUSG00000038780	944.489044715895	1.11802740205824	0.248775719085552	4.49411785912179	6.98589311951218e-06	7.81074262096108e-05
ENSMUSG00000041954	32.3741549016435	7.52716486858425	1.67601694894788	4.49110307226274	7.08552490112268e-06	7.9178537321253e-05
ENSMUSG00000103753	20.8529831580451	7.62267229875207	1.69763601303713	4.49016882312413	7.11667452474292e-06	7.94836373136423e-05
ENSMUSG00000083563	240.157587432524	-1.27804827724381	0.284729395125526	-4.4886418442338	7.16786902672379e-06	8.00121609023052e-05
ENSMUSG00000031441	1724.91956595752	-0.910299704571405	0.202843785525016	-4.48768840620529	7.20001303241233e-06	8.03275752028637e-05
ENSMUSG00000116004	35.503430726447	-5.69116559265621	1.26825882774654	-4.4873849628694	7.21027214294348e-06	8.03552551334942e-05
ENSMUSG00000095253	1645.25992704971	0.874025151901322	0.194771098369633	4.48744787711067	7.20814392833638e-06	8.03552551334942e-05
ENSMUSG00000060224	12.5174766670947	6.69925216261002	1.49307209963422	4.48689126549966	7.2269934304787e-06	8.04981877415369e-05
ENSMUSG00000066306	1528.17264659126	0.928098893054922	0.206903910669262	4.4856517697169	7.2691381346859e-06	8.09239936093104e-05
ENSMUSG00000025898	722.134499124568	-0.99212720566225	0.221223186293154	-4.48473427350211	7.30048564445323e-06	8.12292053773251e-05
ENSMUSG00000090255	168.021334559683	-2.36309121761665	0.527133481303501	-4.48290860177043	7.3632471871028e-06	8.18834302367696e-05
ENSMUSG00000053626	66.0772388499115	-4.8055570809591	1.07244602915012	-4.48093139453121	7.43179998656108e-06	8.26013186241662e-05
ENSMUSG00000066415	2385.907116691	0.804035296238053	0.1794555329496	4.480415192681	7.44979771276073e-06	8.27568388930442e-05
ENSMUSG00000028048	969.943297589169	-1.26700245224219	0.282899099894641	-4.4786372693093	7.51210573139579e-06	8.34041529404083e-05
ENSMUSG00000049744	805.28052311879	-1.29919758282519	0.290175750225643	-4.47727827640636	7.56006785829654e-06	8.38915800688094e-05
ENSMUSG00000028059	2595.07300563545	0.528094516907521	0.117971663607427	4.47645223233315	7.58936386873792e-06	8.41714633686865e-05
ENSMUSG00000116632	253.774823147706	1.69088571197053	0.377856351721688	4.4749432006795	7.64316282907941e-06	8.47226557802783e-05
ENSMUSG00000037224	510.186041760355	1.08024939982237	0.241439632254846	4.47420081671653	7.66976342483272e-06	8.49719313050368e-05
ENSMUSG00000029381	33.8552004585855	-6.07365418580631	1.3576145207947	-4.47376931579296	7.68526532392074e-06	8.50980450819133e-05
ENSMUSG00000031012	4568.61122209715	0.64771882461817	0.14479587827863	4.47332363544054	7.70130807410149e-06	8.51874568851719e-05
ENSMUSG00000020315	72182.7446303196	-0.365202291359003	0.0816401742362663	-4.4733159228949	7.70158597722878e-06	8.51874568851719e-05
ENSMUSG00000038902	5134.563499192	0.453748577482834	0.101476044051042	4.47148469105281	7.76784214014355e-06	8.58743468697946e-05
ENSMUSG00000021756	1683.81295465629	-0.880042132294518	0.196871531936646	-4.4701340190603	7.8170599105234e-06	8.63722416423714e-05
ENSMUSG00000020134	2966.08051119863	-0.539079975459294	0.120626172072938	-4.46901336745837	7.85812202888763e-06	8.67795389422107e-05
ENSMUSG00000067028	1273.93113743563	-1.00931353935384	0.225878023230155	-4.46840079844957	7.88065443015844e-06	8.69354414500447e-05
ENSMUSG00000033065	3112.55954242956	-0.595277698241555	0.13321771698497	-4.46845743729955	7.87856846911039e-06	8.69354414500447e-05
ENSMUSG00000061576	11395.5577358313	-0.488634423531573	0.109380972823313	-4.46727077771453	7.92238266030584e-06	8.73491304841192e-05
ENSMUSG00000034520	45.1499360750216	4.9850954437061	1.11605216850332	4.4667225998865	7.94270120890152e-06	8.7526449268439e-05
ENSMUSG00000031310	3191.21355039808	0.688647937953906	0.154196230508077	4.46604910953277	7.96773274956035e-06	8.77554872448912e-05
ENSMUSG00000021972	1615.06371572789	-1.35377397281693	0.303304402182018	-4.46341682836673	8.06629174066131e-06	8.87936707221864e-05
ENSMUSG00000041552	225.951545758675	3.41470172028278	0.765166920285946	4.46268863662675	8.09376213596637e-06	8.90012311087478e-05
ENSMUSG00000035545	2444.24734426148	1.00734879155732	0.225725761946106	4.46271078175752	8.09292541344391e-06	8.90012311087478e-05
ENSMUSG00000024987	39.413234688215	6.56086243370882	1.47026561622344	4.46236541296615	8.10598410186642e-06	8.90882146344489e-05
ENSMUSG00000033249	23.7425651963256	6.23768913278541	1.3992678523985	4.45782351255575	8.27960247847634e-06	9.09479778895684e-05
ENSMUSG00000036131	158.512254969998	-3.3813415138019	0.75860501767638	-4.4573149860767	8.29926117104568e-06	9.1099777886775e-05
ENSMUSG00000097287	803.124533702443	1.01169470416447	0.226977939440418	4.45723803228919	8.3022399458328e-06	9.1099777886775e-05
ENSMUSG00000058152	208.408772296936	2.96069990960401	0.664729070133909	4.45399493211209	8.42870905297856e-06	9.24384216839931e-05
ENSMUSG00000040195	216.482979567192	2.18614371852174	0.491325284970885	4.44948343875949	8.6077066704574e-06	9.43514245225415e-05
ENSMUSG00000001924	12366.8598696747	-0.342999297025056	0.0771129915968374	-4.44800921248559	8.66698135228559e-06	9.49507787385604e-05
ENSMUSG00000019852	18792.1720096836	0.433163571823234	0.0974771952698081	4.44374266847005	8.84073372410118e-06	9.68029889811227e-05
ENSMUSG00000042417	38.4710358900349	6.87988630211707	1.54884393826143	4.4419493353473	8.91475535693735e-06	9.75617982971608e-05
ENSMUSG00000037408	658.282745012293	-1.34022892986875	0.301746297164765	-4.44157539781486	8.93026444738891e-06	9.76797903715986e-05
ENSMUSG00000066037	3507.76214412407	0.678633340022786	0.152814477550289	4.44089690258215	8.95847094794717e-06	9.79364691674521e-05
ENSMUSG00000006169	3584.63766827585	-0.596715496474502	0.134386053878443	-4.44030819607408	8.98301369726291e-06	9.81528445334988e-05
ENSMUSG00000028274	1588.38126656144	-0.761000307955727	0.171426283812897	-4.43922770201516	9.02822598006526e-06	9.85947173362095e-05
ENSMUSG00000107091	22.0711071474998	-8.65995200390295	1.95164577227329	-4.43725604663175	9.11128905452898e-06	9.94492627811293e-05
ENSMUSG00000055026	1339.46035301832	1.49899232355017	0.33801480665149	4.4346942620644	9.22030461623566e-06	0.000100586026388945
ENSMUSG00000107835	16.320416772458	7.30651363204216	1.64791145544866	4.43380231861602	9.25855250360863e-06	0.000100949979857288
ENSMUSG00000014932	155.689491217018	2.56154138433107	0.577789027916518	4.43335068782437	9.27797688001982e-06	0.000101108416822241
ENSMUSG00000032202	340.20409038184	-1.78291514108756	0.402568746184707	-4.42884639700648	9.47384631113885e-06	0.000103188514750001
ENSMUSG00000106692	68.6050608937278	2.35098744988793	0.531215333672805	4.42567693525199	9.61403171230867e-06	0.000104660233529885
ENSMUSG00000028610	16.0020032897261	-8.58779449737449	1.94090217234402	-4.42464057165902	9.66029844012081e-06	0.000105108523628107
ENSMUSG00000053395	1092.05077679472	0.924257986927697	0.208953821279424	4.42326434265938	9.72206673155071e-06	0.000105724917267
ENSMUSG00000021257	150.110286455755	-2.36012220815832	0.533785119586698	-4.42148370487684	9.80254581026004e-06	0.000106544030263857
ENSMUSG00000108070	151.297983958805	3.12512291722413	0.70682480791369	4.42135431896971	9.80841836856836e-06	0.000106551808796719
ENSMUSG00000022844	88.6020707945504	4.32554980887602	0.978954653544318	4.41853950355648	9.93701191950525e-06	0.000107892033778674
ENSMUSG00000020657	2155.30719196057	-0.631099243985573	0.1428404614809	-4.4182106207348	9.95214141885183e-06	0.000107999551468654
ENSMUSG00000027200	1697.22407305706	1.80892059265918	0.409501513643628	4.41737217663476	9.99081172258195e-06	0.000108322142470347
ENSMUSG00000021147	4007.42938055472	-0.502357162924191	0.113724635168602	-4.41731171244842	9.99360596279023e-06	0.000108322142470347
ENSMUSG00000097039	496.7923657531	-1.31984719638901	0.29879552791841	-4.41722540355225	9.99759586153096e-06	0.000108322142470347
ENSMUSG00000039759	117.288547083647	2.54714552130653	0.576778326409596	4.41616025546995	1.00469610820905e-05	0.000108799952766328
ENSMUSG00000046415	85.4992570723856	-4.29326757614459	0.972371858064814	-4.4152528073868	1.00892011324251e-05	0.000109200143424918
ENSMUSG00000079355	42.7558621247278	-4.41200851319956	0.999601543042589	-4.41376720945255	1.0158719356754e-05	0.000109895004894896
ENSMUSG00000118364	43.5572898838969	4.26547141557559	0.967502727622862	4.40874355574768	1.03972049944583e-05	0.000112416038511511
ENSMUSG00000097927	37.174609277194	5.91436291820564	1.34154753284286	4.40861227307585	1.04035084391586e-05	0.000112425361595133
ENSMUSG00000036019	110.676758193018	3.02371060712201	0.685966845796193	4.40795444510504	1.04351485810132e-05	0.000112708332452114
ENSMUSG00000031021	2722.89477274718	-0.716902940652256	0.162679163759174	-4.40685164643174	1.04883971287781e-05	0.000113224274542745
ENSMUSG00000031523	3225.39615189916	-1.57304405856561	0.357111709489246	-4.40490753107881	1.05829010824813e-05	0.000114184805308736
ENSMUSG00000028801	158.647584598486	3.2844236473602	0.745675570570832	4.40462820157283	1.05965459864737e-05	0.000114228714445905
ENSMUSG00000005514	1375.19660381381	0.776160783634973	0.17621603665381	4.4045978923008	1.05980275671668e-05	0.000114228714445905
ENSMUSG00000060380	53.9108863927549	2.72758177224132	0.619343004756647	4.40399221641817	1.06276757768062e-05	0.000114488548957439
ENSMUSG00000109206	75.4387124725271	3.52600015970229	0.800786624539505	4.40317064702464	1.06680187057497e-05	0.00011486326341751
ENSMUSG00000078349	32.7809622567962	5.7144376482065	1.29801704688945	4.40243651799526	1.07041915778578e-05	0.000115192711657134
ENSMUSG00000032580	9094.96362683566	0.554561124614116	0.125983239486887	4.40186430252761	1.07324676424299e-05	0.000115436879972871
ENSMUSG00000027016	2727.12364219951	-0.645036584098297	0.1465517857518	-4.40142425279437	1.07542612272388e-05	0.000115611105867434
ENSMUSG00000071226	565.634871162469	1.61217634863869	0.366367391946066	4.4004362399043	1.080334688557e-05	0.000116078394877611
ENSMUSG00000021109	2505.97051337629	0.641634058979557	0.14582781017511	4.39994304384797	1.08279294258286e-05	0.000116282057066772
ENSMUSG00000037410	219.292488389747	-2.22921166045124	0.506848473143831	-4.39818166290232	1.09161592380367e-05	0.000117134159211123
ENSMUSG00000042942	350.67592737791	1.62054244657986	0.368461457855654	4.39813286309776	1.09186134275783e-05	0.000117134159211123
ENSMUSG00000029821	1162.6585036662	1.02351552120882	0.232726278764821	4.39793703848596	1.09284669368434e-05	0.00011717902638768
ENSMUSG00000020052	55.9777859426093	3.64071987452973	0.828200405572542	4.39594070472939	1.10294041736507e-05	0.000118199973566375
ENSMUSG00000006800	3418.64549798832	-1.11306604378641	0.253251193125438	-4.39510681094833	1.10718299426778e-05	0.000118593131298916
ENSMUSG00000037754	1339.88509758575	1.04521478867983	0.237918613920449	4.39316105392791	1.11714303944334e-05	0.00011959797658538
ENSMUSG00000033530	2785.00062877761	-0.769353040282709	0.175257791723186	-4.38983643875804	1.13435949841009e-05	0.000121378228669857
ENSMUSG00000082396	49.822925688271	-5.94424056826701	1.35430100863903	-4.38915760259275	1.13790584146461e-05	0.000121694671306117
ENSMUSG00000025060	9243.37750856385	0.422349277293506	0.0962804925510695	4.38665472208175	1.15107293634288e-05	0.000123039156806604
ENSMUSG00000061758	185.029616352306	-1.63911350661408	0.373704886785929	-4.38611740058144	1.15391856589172e-05	0.000123279552267088
ENSMUSG00000026930	100.657357113259	3.01235915617695	0.686974255174447	4.38496658861257	1.16003582157623e-05	0.000123869044679112
ENSMUSG00000059498	15.3126524004884	-6.74532697859961	1.53980472930353	-4.38063791481572	1.18332367127201e-05	0.000126290463304867
ENSMUSG00000044667	28253.4291060336	0.591320160525264	0.135001259422145	4.38010847496039	1.1862024436725e-05	0.000126532343268773
ENSMUSG00000061080	31099.8379100637	0.531357416046059	0.121372792191697	4.37789562595567	1.19830708753705e-05	0.000127757590519559
ENSMUSG00000107804	87.4604164807756	4.86292694796234	1.11099835484011	4.37707844190479	1.20280695218711e-05	0.000128171208076793
ENSMUSG00000050017	1656.09128750031	1.01330152064915	0.231577895613405	4.37564007551371	1.21076659013965e-05	0.00012895288291477
ENSMUSG00000050947	3136.596367403	-0.765500289731712	0.174978318535373	-4.37482938537303	1.21527491549905e-05	0.000129366359114072
ENSMUSG00000113831	318.795020191125	1.14807970201287	0.262488819512805	4.37382325138181	1.2208924044731e-05	0.000129897419470768
ENSMUSG00000046550	309.543776383617	1.4566461343762	0.333056313096656	4.37357310790104	1.22229285735816e-05	0.000129979490575061
ENSMUSG00000029192	2017.13277763627	-0.578816007647413	0.132365518385315	-4.37286095886758	1.22628829376686e-05	0.000130337287684212
ENSMUSG00000028661	21.5291165649057	7.05708678039765	1.61429540876458	4.37162042466469	1.23327796160998e-05	0.000131012798163421
ENSMUSG00000097423	13.6645731822642	-8.39683831494603	1.92130440856432	-4.37038413981493	1.24028150054277e-05	0.000131689087174793
ENSMUSG00000085499	146.4614131773	-2.85832362619952	0.654106216388736	-4.36981571889054	1.24351431979181e-05	0.00013196452427087
ENSMUSG00000026470	1134.25520035943	0.813314505728743	0.18615991860414	4.36890234926571	1.24872583647283e-05	0.000132449554585224
ENSMUSG00000034248	739.646972981255	-1.11669114964569	0.255607789750305	-4.36876806742294	1.24949377868247e-05	0.000132463009005322
ENSMUSG00000032913	2495.03228219078	0.50676171486261	0.11605290615855	4.36664390093151	1.26170175109594e-05	0.000133688623493048
ENSMUSG00000018196	3199.21767002367	-0.635979810078782	0.145651662082117	-4.36644389076881	1.26285709060154e-05	0.000133742456207119
ENSMUSG00000087307	29.2203985912356	6.70408675822279	1.53594998542682	4.3647819407087	1.27249630656285e-05	0.000134694255564557
ENSMUSG00000104282	29.9650263620573	-4.33975652077137	0.994441344708743	-4.36401457347131	1.27697064581114e-05	0.000135098655830772
ENSMUSG00000045318	242.049374250031	2.35003602044346	0.538796136455642	4.36164230111723	1.29089794172678e-05	0.000136502217359052
ENSMUSG00000041096	2727.67705382023	0.598961294652531	0.137364896052645	4.36036652641573	1.29844765200615e-05	0.000137230308878522
ENSMUSG00000033768	3595.9769461617	-0.829911627801362	0.190366113965615	-4.35955544037246	1.30326933763473e-05	0.000137669483917223
ENSMUSG00000042688	651.725144136755	1.07981334315547	0.247787781325007	4.35781513269676	1.3136727055609e-05	0.000138697523977002
ENSMUSG00000027568	145.781717649969	-1.9922673228797	0.457415559050617	-4.35548656677689	1.32771659596267e-05	0.000140037163378155
ENSMUSG00000030747	1654.81312469336	-0.725630582678246	0.166600047490937	-4.35552446476775	1.32748688586624e-05	0.000140037163378155
ENSMUSG00000035686	348.168218427485	-2.64593092381	0.607591689848251	-4.35478458316445	1.33197837344964e-05	0.000140414985470492
ENSMUSG00000033033	245.750596955146	3.20973283117848	0.737124598477347	4.35439658072559	1.3343395522905e-05	0.000140592166391772
ENSMUSG00000044768	853.447924202594	1.0383778574827	0.238499443297911	4.35379572851101	1.33800390405113e-05	0.0001408346238691
ENSMUSG00000060240	8057.05760005881	-0.532045677029354	0.122200673686401	-4.35386860791555	1.33755893135455e-05	0.0001408346238691
ENSMUSG00000004667	657.376392732666	0.980647796402857	0.225247580744434	4.35364407982476	1.33893026337544e-05	0.00014086037220908
ENSMUSG00000097869	121.5376592521	-2.34486001736725	0.538719008828571	-4.35265876818805	1.3449640445391e-05	0.000141423140398305
ENSMUSG00000052684	2486.56087051478	1.76766750207139	0.406213356969853	4.35157404782871	1.35163657119989e-05	0.000142052466094263
ENSMUSG00000049420	1999.82759581279	0.920173033095166	0.211585977103753	4.34893203080255	1.3680209967669e-05	0.000143701320972027
ENSMUSG00000031976	637.713755614328	0.982607752061192	0.226012345239517	4.34758442517761	1.37645094022938e-05	0.000144513360401521
ENSMUSG00000017417	19.7189553949023	5.65144587925483	1.30038268366036	4.34598672395957	1.38650955498941e-05	0.000145495482098483
ENSMUSG00000067081	476.606178269635	-1.80577817252056	0.415597168869898	-4.34502038940949	1.39262727235806e-05	0.000145936360047474
ENSMUSG00000048058	318.856946102359	-2.01405605066386	0.463534457305554	-4.34499748383588	1.3927725959687e-05	0.000145936360047474
ENSMUSG00000042770	391.353472779336	2.47105012899152	0.568712702214911	4.34498846142835	1.39282984228835e-05	0.000145936360047474
ENSMUSG00000023904	401.979434740036	-0.72947887074918	0.168082369691326	-4.34000824767539	1.42477368351566e-05	0.000149207672827169
ENSMUSG00000047945	683.073202936084	4.58364276485459	1.05648620106102	4.33857324426127	1.43410691007602e-05	0.000150109001904715
ENSMUSG00000020580	32858.0705770937	-0.387729456939169	0.0893938326620992	-4.33731774768795	1.44232042443174e-05	0.000150892276504348
ENSMUSG00000028780	313.690665256644	-2.32335204111539	0.535801623653792	-4.33621687308776	1.44955929079367e-05	0.00015157284446548
ENSMUSG00000107985	18.8841011082189	6.56285069087974	1.51358061282398	4.3359769775559	1.45114132920264e-05	0.000151661518178983
ENSMUSG00000075478	9079.45203532065	0.688139738233329	0.158792605040775	4.33357547133022	1.46706954418624e-05	0.000153248690202104
ENSMUSG00000073423	495.327386607437	1.45449064033519	0.335693583236552	4.33279250175675	1.47229860347249e-05	0.000153717199317578
ENSMUSG00000072704	6099.49229836879	1.15588192306001	0.266856777484269	4.3314692396304	1.48117642731326e-05	0.000154565996672458
ENSMUSG00000020483	4613.79736814401	0.563100505008656	0.130014305553211	4.33106574397841	1.48389363732512e-05	0.000154771379779968
ENSMUSG00000049907	2894.50652690406	-0.879856573932669	0.203173068789552	-4.33057677956339	1.48719277896475e-05	0.000155037220983702
ENSMUSG00000031644	2508.63816407672	-0.720479022198141	0.166392482622109	-4.32999743043926	1.49111081747825e-05	0.000155367280437396
ENSMUSG00000022517	2657.79655197386	0.676408190109535	0.15625449074027	4.32888800126631	1.498641182617e-05	0.00015607320622597
ENSMUSG00000031286	15.2517145726347	-8.04167287311991	1.85800395048918	-4.32812474430028	1.50384290767563e-05	0.000156536031024655
ENSMUSG00000101249	43.3168437220941	-1.97811670338013	0.45708873355425	-4.32764266141194	1.50713724950293e-05	0.000156799948888367
ENSMUSG00000023827	1667.26947002961	-0.879615804981719	0.203279722726979	-4.32712025174844	1.5107149346189e-05	0.000157093064816787
ENSMUSG00000027931	20.0770599571403	6.01798992039626	1.39084000006897	4.32687434938444	1.5124017808014e-05	0.00015718936415955
ENSMUSG00000060206	3668.6484538203	1.23556907142357	0.285723267722884	4.32435580507892	1.52978224751757e-05	0.000158899488112331
ENSMUSG00000020901	55.6969680726223	-5.99906186238252	1.38730122961332	-4.32426767476783	1.53039386963285e-05	0.000158899488112331
ENSMUSG00000097558	19.8919397020652	-6.75479577608698	1.56284691272773	-4.32210968398526	1.54544322205218e-05	0.000160381455821407
ENSMUSG00000025738	5577.97881569619	-0.534782265308766	0.123852405657533	-4.31789970061224	1.57520978109147e-05	0.000163388476390121
ENSMUSG00000020577	11659.6440398674	0.608246562406453	0.140881605664408	4.31743065063689	1.57855982023592e-05	0.000163653803340264
ENSMUSG00000072772	120.875340923032	1.77329304466745	0.410866785177032	4.31598052858759	1.58895986186068e-05	0.000164649391503337
ENSMUSG00000021936	7099.23482566635	-0.790759882563007	0.183254041743972	-4.31510200286767	1.59529224327559e-05	0.000165222698398798
ENSMUSG00000109473	36.5390966965955	-6.51647082171298	1.51049192843268	-4.3141381288112	1.60226748510681e-05	0.000165831992244136
ENSMUSG00000054072	30.4211606032715	6.05049331242522	1.40250319247901	4.31406740809668	1.60278041095508e-05	0.000165831992244136
ENSMUSG00000063952	754.311089969052	1.26042810359096	0.292269761061413	4.31255049791522	1.61382007079476e-05	0.000166890642155962
ENSMUSG00000022994	508.107632468332	-1.04472314378567	0.24237014833194	-4.31044479270961	1.62926501655696e-05	0.000168403570645822
ENSMUSG00000043673	84.6340725641507	3.43819363703054	0.79787409055565	4.30919323954503	1.63851156735361e-05	0.000169274630023302
[truncated: 2,862 more rows]

## Sheet: CA1vsCA3 (3470)
Ensembl ID	baseMean	log2FoldChange	lfcSE	stat	pvalue	padj
ENSMUSG00000032564	13688.0590694126	-6.55795180191207	0.183840645125156	-35.671936406922	1.07701398230587e-278	1.07959881586341e-274
ENSMUSG00000038156	4316.70373192518	5.94540614050957	0.179340161055435	33.1515601721347	5.37762872709173e-241	3.5936900240245e-237
ENSMUSG00000044968	2980.9456643111	-3.82794643239736	0.121208628705092	-31.5814680298958	6.63402653673935e-219	3.32497410021376e-215
ENSMUSG00000051359	6428.33131303296	-5.6136993904615	0.180872228767957	-31.0368232243292	1.71816276483846e-211	6.88914542189629e-208
ENSMUSG00000030102	10626.9997997716	2.98571338758676	0.102252841489221	29.1993194917863	1.97817910655153e-187	6.6097557880242e-184
ENSMUSG00000044071	2068.24940855257	-4.89114255158968	0.172588438749167	-28.3399200261512	1.11420240149595e-176	3.1910756778844e-173
ENSMUSG00000046318	3910.04784278287	-5.93469087213617	0.216111976382335	-27.4611845742265	5.10852007976894e-166	1.2801951319901e-162
ENSMUSG00000056296	2677.51999374115	-5.67896442343195	0.21165202226743	-26.8316095570132	1.38272024886021e-158	3.08008617212771e-155
ENSMUSG00000020811	1865.08877864761	-5.75497625849906	0.221434119836889	-25.9895641319334	6.49800692778863e-149	1.30272042888306e-145
ENSMUSG00000041708	1463.30011814632	7.10505685365229	0.292346596493814	24.3035388092936	1.79851896750329e-130	3.2778825691369e-127
ENSMUSG00000025969	5686.07856334119	-3.16471439811503	0.133000339872023	-23.7947842927335	3.78195336283822e-125	6.31838341818172e-122
ENSMUSG00000059921	6574.84240493741	-2.3580444879723	0.110365268919025	-21.3658201630659	2.77929206734792e-101	4.28609595124547e-98
ENSMUSG00000022231	11244.6003427824	-6.83058935738327	0.325128477132195	-21.0088929079135	5.4387995752379e-98	7.78836099174068e-95
ENSMUSG00000022656	3423.55671942096	-2.46439679709799	0.121194008197473	-20.3343121805372	6.39296099061152e-92	8.54440546265198e-89
ENSMUSG00000045515	1934.30245229584	5.14360382984828	0.255862576508284	20.1029939588752	6.94731934177961e-90	8.70499113524986e-87
ENSMUSG00000046186	511.490455491915	-6.32080569056844	0.316351678014309	-19.9803134607762	8.17092428350898e-89	9.63592294328165e-86
ENSMUSG00000059742	10711.6007115882	6.24285611868815	0.327740183532928	19.0481864365617	6.80180945420917e-81	7.57570421877697e-78
ENSMUSG00000056158	2197.61388478069	-5.56210587343824	0.295448477303876	-18.8259757646931	4.62607946015685e-79	4.88124426406444e-76
ENSMUSG00000039126	4750.4876570936	-1.90323450141783	0.10362207907392	-18.3670750329196	2.41057593390367e-75	2.41636131614504e-72
ENSMUSG00000029608	5970.68901121958	-6.232213931619	0.342660129377226	-18.1877417222303	6.45453316054591e-74	6.16192765726783e-71
ENSMUSG00000037706	5624.07171609313	-1.36399291888148	0.0766214698638201	-17.8017065100123	6.8547890844386e-71	6.24658234385569e-68
ENSMUSG00000040265	6396.39467289323	-2.09459539646626	0.119083930676389	-17.5892363022374	2.97864806539907e-69	2.59634506152698e-66
ENSMUSG00000026158	22928.7011052538	-2.0209045756008	0.115908166671838	-17.4353941885944	4.4448427890772e-68	3.71292534314249e-65
ENSMUSG00000020431	34965.777900797	2.91822167613124	0.170049887657393	17.1609738549825	5.20337717790496e-66	4.17269222650555e-63
ENSMUSG00000097789	7576.1552575304	4.55908115498312	0.267458394686811	17.045945259343	3.74637977280082e-65	2.88874698788888e-62
ENSMUSG00000038760	1317.72884412539	-5.76122946104506	0.339684799055506	-16.9605159755873	1.60925097285436e-64	1.1948986482883e-61
ENSMUSG00000035456	7380.50319207622	-3.62904641701785	0.215228578895398	-16.8613593772859	8.6574745624341e-64	6.19875178670282e-61
ENSMUSG00000025475	2174.18576057488	-2.14643286873569	0.127568896246772	-16.8256756300813	1.58246167068383e-63	1.09397212323688e-60
ENSMUSG00000038793	291.868210113958	6.12321983888546	0.364670550681	16.7911004259892	2.83538522952695e-63	1.89479343605188e-60
ENSMUSG00000107272	3747.30543592043	3.74861239281366	0.224557761274968	16.6933103159304	1.4661132069186e-62	9.48149599106584e-60
ENSMUSG00000029999	857.092395673455	-5.93287859163666	0.356133776446532	-16.6591291925027	2.59779227265416e-62	1.62751685881783e-59
ENSMUSG00000027674	7566.67771435808	2.68353621329337	0.167398032415042	16.0308707012749	7.77851903987108e-58	4.72556817307077e-55
ENSMUSG00000028207	13773.391647228	-1.77758516401337	0.110905789178283	-16.0278843618872	8.1614349741178e-58	4.81236612826805e-55
ENSMUSG00000046593	821.189654876223	-5.87203347768348	0.369956966967198	-15.8722067753467	9.87083693556052e-57	5.65401539668907e-54
ENSMUSG00000058975	3520.91448636599	-2.75060119169444	0.173771829660622	-15.828809520314	1.9691158490573e-56	1.09657873727502e-53
ENSMUSG00000032589	27813.5677111677	-1.37048772833062	0.0873179900294355	-15.6953650429724	1.62704003608882e-55	8.81591855229964e-53
ENSMUSG00000026278	868.855544690064	-3.37525769377285	0.215171144157507	-15.6863863274443	1.87426018388745e-55	9.88820214909883e-53
ENSMUSG00000042063	2985.03532366322	3.02144291206178	0.193359436826555	15.6260431952542	4.83936004370084e-55	2.48767923477217e-52
ENSMUSG00000032487	2527.91969627675	-2.3994859491804	0.153610183783929	-15.6206176574567	5.26927057428004e-55	2.64095841182916e-52
ENSMUSG00000056222	19853.3757749622	-4.78413287682452	0.306443219011807	-15.6118085831757	6.04974357695208e-55	2.95817705440818e-52
ENSMUSG00000048218	3466.98275616648	-5.67196111727517	0.366260221571994	-15.4861510565659	4.30291659935648e-54	2.05392552342616e-51
ENSMUSG00000026109	4414.62339403729	-2.2622685604222	0.14707007830965	-15.3822489688152	2.15336164432187e-53	1.00396730803174e-50
ENSMUSG00000027273	311824.718384047	-1.47993054282577	0.0963178825208658	-15.36506517889	2.80756159934991e-53	1.27922715781289e-50
ENSMUSG00000021701	10827.5895306274	1.58988711768877	0.104638966641442	15.1940254067752	3.87382132822468e-52	1.7258304441833e-49
ENSMUSG00000042751	6136.42709838076	-1.18067243548191	0.0781013604216126	-15.1171814307499	1.24769806173055e-51	5.43779363947261e-49
ENSMUSG00000019888	1048.77150670885	-4.15943679592519	0.275831996057172	-15.079602277406	2.20593766866182e-51	9.40949752794304e-49
ENSMUSG00000008489	5226.39925599459	-3.19808469195214	0.21480846674777	-14.8880755976316	3.93945924673053e-50	1.64538081205112e-47
ENSMUSG00000039474	10592.0281684088	4.68076188367488	0.317440107738483	14.745338631031	3.29662085019594e-49	1.34878887356588e-46
ENSMUSG00000039579	1042.78854670734	4.28971038930824	0.291506294204052	14.7156698657954	5.11373361150362e-49	2.05040262886849e-46
ENSMUSG00000034275	2571.37431974245	3.00628122327423	0.20535363131261	14.6395328101004	1.5714429493774e-48	6.1773114213957e-46
ENSMUSG00000074305	8723.64336845367	-1.62938465090724	0.111353547717338	-14.6325346996873	1.74175396725805e-48	6.7151314491518e-46
ENSMUSG00000034488	3608.3875378798	-3.3544195481004	0.229480307670974	-14.6174614377366	2.17354677290668e-48	8.22174824589303e-46
ENSMUSG00000051331	11014.7642016248	-1.77327315274786	0.121513167861592	-14.5932591829692	3.10025646405824e-48	1.15099891835999e-45
ENSMUSG00000050321	13477.441436461	-3.30439330867022	0.230358928132374	-14.3445419522501	1.15258734768712e-46	4.20128566298753e-44
ENSMUSG00000060882	8330.29531270741	1.79549150680837	0.126195169537668	14.2278940896579	6.15062107802736e-46	2.2019223459338e-43
ENSMUSG00000032017	1660.49780421117	-4.1193532435327	0.290610147794114	-14.1748430837698	1.31135942987643e-45	4.61230418423905e-43
ENSMUSG00000067879	6638.32404295983	1.84786088215528	0.130799516306893	14.1274290175483	2.5737014822563e-45	8.89613229590935e-43
ENSMUSG00000022270	1076.34396436351	-2.18919539837803	0.155405677185302	-14.0869718405955	4.56730059386255e-45	1.5519532594196e-42
ENSMUSG00000043668	516.570930950403	5.60890345333646	0.398632618977858	14.0703574828331	5.77766032808696e-45	1.93050890429146e-42
ENSMUSG00000024479	5348.31487598872	2.40426370381693	0.172838187402859	13.9104889951951	5.47041646562796e-44	1.79788375906409e-41
ENSMUSG00000027220	4391.17030700652	-1.8648855937831	0.134342002687434	-13.8816271640823	8.18641797473388e-44	2.64711786383008e-41
ENSMUSG00000062760	3425.29301534542	-2.75576425491115	0.198585805568932	-13.8769447645874	8.73902606298985e-44	2.78095229382255e-41
ENSMUSG00000029641	277.944392611074	-4.64538044143519	0.336140056872047	-13.8197764487303	1.93670351587734e-43	6.06672376348576e-41
ENSMUSG00000030337	1540.27481509187	-2.27628627113311	0.164800579671185	-13.8123681098381	2.14657208337771e-43	6.62068878885482e-41
ENSMUSG00000026797	23780.1507737456	-0.960115760788033	0.0702657971693523	-13.6640556211722	1.66449158926999e-42	5.05601930025525e-40
ENSMUSG00000039252	997.472291760004	-3.18078371662813	0.233229426202863	-13.6380034389892	2.37987346719518e-42	7.12114974184014e-40
ENSMUSG00000051379	4379.82859210872	-2.87586927980038	0.2121740598674	-13.5542925539422	7.47291385110968e-42	2.20319083657422e-39
ENSMUSG00000050663	4852.59810678322	-2.94020163346033	0.216993345524767	-13.5497317963824	7.95201541013019e-42	2.31046383974333e-39
ENSMUSG00000019943	80042.3761335859	1.42472432157917	0.105177602905226	13.5458907811672	8.37912307194007e-42	2.39978084780363e-39
ENSMUSG00000022421	26645.6713635389	-1.75313583248199	0.129438601067865	-13.544150029579	8.5801288526574e-42	2.42273835546585e-39
ENSMUSG00000042734	915.660684428791	3.54236156806524	0.262074434115127	13.5166239317686	1.24771682838554e-41	3.47419819103797e-39
ENSMUSG00000032549	54348.3184120044	-0.831437590364937	0.0618015233592861	-13.4533510692177	2.94229817341266e-41	8.08043750418862e-39
ENSMUSG00000021948	481.651302846518	-10.3560362876014	0.774215437172918	-13.376168686867	8.33334897915166e-41	2.25766189640584e-38
ENSMUSG00000030022	623.639831698323	-5.30040075820094	0.396681326985935	-13.3618610144179	1.01006871563811e-40	2.69998101481505e-38
ENSMUSG00000025813	6123.82129174397	2.19544129645252	0.164483558715382	13.34748173981	1.22521191899335e-40	3.23198007262878e-38
ENSMUSG00000104586	2150.48539691094	2.49997761273514	0.187389533338851	13.3410739020013	1.33522088875507e-40	3.47642965944957e-38
ENSMUSG00000035847	25293.0744405002	-1.62198103085988	0.121897490725827	-13.3061068050044	2.13310720234473e-40	5.48263246059065e-38
ENSMUSG00000040640	19070.6602479967	-1.1248287203508	0.0849890162525533	-13.2349892956551	5.51045876728151e-40	1.39840097932228e-37
ENSMUSG00000005338	20058.5979328132	-1.09617685566142	0.0829442643763361	-13.2158246733955	7.11027393661306e-40	1.78183464851523e-37
ENSMUSG00000009681	2192.75523174359	1.97450044097568	0.149510374655296	13.2064443389163	8.0539910553067e-40	1.99341250218258e-37
ENSMUSG00000019929	1186.22500238381	9.04585353592978	0.685649573010906	13.1931148096637	9.61296931621207e-40	2.35025376648073e-37
ENSMUSG00000031772	216.406830601108	-5.30332808924227	0.402077760491826	-13.1898070730278	1.00441962654704e-39	2.42609694855602e-37
ENSMUSG00000054162	1471.23347396679	-2.81942767721215	0.214107898202545	-13.1682562898496	1.336487984718e-39	3.18975132352695e-37
ENSMUSG00000029309	12089.123707962	-1.16784313507565	0.0887049557902482	-13.1654778999849	1.38657489694755e-39	3.27035923929464e-37
ENSMUSG00000030770	1429.46252371777	-2.91175902741792	0.222126766772481	-13.1085463932421	2.94182857312603e-39	6.85788130628262e-37
ENSMUSG00000022587	12736.1420888736	-1.84997327355312	0.14121514556696	-13.1003885321629	3.27576442560086e-39	7.54856611545357e-37
ENSMUSG00000021215	1678.38132236309	3.76237159388273	0.288052916496924	13.0613903849257	5.47191773384334e-39	1.24660234918286e-36
ENSMUSG00000031343	792.184539781992	3.69511882660949	0.285113767857038	12.9601557104121	2.05829294872455e-38	4.63647831865503e-36
ENSMUSG00000028373	273.013517970224	4.95916089539126	0.384017782393084	12.9138834782266	3.75856397992576e-38	8.37241007439462e-36
ENSMUSG00000034098	1871.65577103223	-4.34171774760951	0.337499647630985	-12.864362312925	7.1428976191017e-38	1.5736352908544e-35
ENSMUSG00000056306	2342.9620944901	4.81909203955263	0.37595669481814	12.8182104640636	1.29658545757826e-37	2.82542883190533e-35
ENSMUSG00000027296	2381.48289787781	2.27145726769678	0.178333345459288	12.7371426911033	3.67613190289149e-37	7.92463359023319e-35
ENSMUSG00000090272	294.956076364924	-6.59959864469515	0.519934616014117	-12.6931318697118	6.45519005836024e-37	1.37674096053198e-34
ENSMUSG00000051067	1835.12472443957	1.87935896855019	0.148994082941596	12.613648350632	1.7757819182191e-36	3.74746062067963e-34
ENSMUSG00000066129	3740.17566714212	-2.45823522533288	0.195667637970555	-12.563320387722	3.35933361139166e-36	7.01540835845626e-34
ENSMUSG00000005089	30102.9309022922	-2.82600561662716	0.224968164565253	-12.5618023425153	3.42442136959005e-36	7.07760820799395e-34
ENSMUSG00000018589	392.016168243152	3.82537630610137	0.304831567881441	12.54914749377	4.01812616240165e-36	8.21993809222737e-34
ENSMUSG00000020823	6653.50651320653	1.55197653194768	0.123853832900945	12.5307105609635	5.07063279275972e-36	1.02682874979037e-33
ENSMUSG00000000402	159.983338871164	6.02439381175443	0.480832097287473	12.5291007936865	5.17460361635792e-36	1.03740453300744e-33
ENSMUSG00000019889	3374.27786066926	-1.80785384083481	0.14450366831442	-12.510781642589	6.51796710119844e-36	1.29378420242402e-33
ENSMUSG00000034825	8058.90016315765	-4.26907570978253	0.341773355603024	-12.4909553064784	8.36432194506931e-36	1.64399927798774e-33
ENSMUSG00000033615	5959.26871670175	-1.69350291410483	0.135955626629587	-12.4562914833882	1.29242203019045e-35	2.51558027779206e-33
ENSMUSG00000059974	4257.40398785891	3.5918882220241	0.288980140645481	12.4295330952538	1.8068659908391e-35	3.48308167157137e-33
ENSMUSG00000030103	3593.96404454821	3.3942636807604	0.273865410393829	12.3939115782432	2.81947898859567e-35	5.38332521555867e-33
ENSMUSG00000050074	1942.14615032867	3.49307622447272	0.284121432019785	12.2943074010323	9.71861767957031e-35	1.83810233245307e-32
ENSMUSG00000019230	947.175572698027	-3.52240820300596	0.287469575884551	-12.2531512845052	1.61592479006392e-34	3.0276691767478e-32
ENSMUSG00000060424	713.669424954712	5.71110774288267	0.470599519228578	12.1358129567249	6.82290005152052e-34	1.26653240956374e-31
ENSMUSG00000019828	3311.89211820041	-1.47001738064002	0.121215517316393	-12.1273036091825	7.57011647565508e-34	1.39234582664159e-31
ENSMUSG00000032548	477.866006332712	-4.50308001912562	0.371809149127835	-12.111267379215	9.20605913638045e-34	1.67784612332868e-31
ENSMUSG00000021596	4967.11143960082	-2.86885264494656	0.236997265274616	-12.1050031595189	9.93655534982187e-34	1.79466722210116e-31
ENSMUSG00000029838	6017.32234667603	3.55847230321202	0.29442799512337	12.0860528283697	1.2515660237084e-33	2.24030318243803e-31
ENSMUSG00000037624	1907.28521813556	2.57096876210417	0.212738702210953	12.0851012786323	1.26614051035019e-33	2.24633495146024e-31
ENSMUSG00000039997	380.905219829377	-5.52786268345684	0.458347198066035	-12.060426477529	1.7089566947619e-33	3.005365247069e-31
ENSMUSG00000020607	1801.69172569132	2.71989437630251	0.225626977715661	12.0548278571996	1.82914251231234e-33	3.18875209450763e-31
ENSMUSG00000062184	492.142149001782	3.81807611922251	0.31681627557197	12.0513888130573	1.90709278642102e-33	3.2959824294973e-31
ENSMUSG00000001741	1094.08107450126	-5.08776051425579	0.422426628599698	-12.0441283048874	2.08266316602095e-33	3.56865223524684e-31
ENSMUSG00000031613	138.605759478378	-7.0914147722638	0.589555532992715	-12.0284084796325	2.51971066467215e-33	4.28094571231757e-31
ENSMUSG00000024256	456.19542952654	-6.29340934220855	0.523372656716397	-12.0247194068046	2.63481663501919e-33	4.43889108393821e-31
ENSMUSG00000038679	4178.35117643444	-3.99580413033377	0.332767414729661	-12.0077987010235	3.23337493949215e-33	5.40189173224488e-31
ENSMUSG00000022883	6733.21292250115	-1.50664601638457	0.126283431430497	-11.9306705505052	8.19110091117158e-33	1.35715033939808e-30
ENSMUSG00000050556	8279.8995936561	0.905872280491841	0.0760889286552765	11.9054413894553	1.10875065801644e-32	1.82198632720603e-30
ENSMUSG00000061751	34507.5251036885	1.07568560289278	0.0906888985771714	11.8612710019565	1.88097907341347e-32	3.06584296453604e-30
ENSMUSG00000027350	47607.612056557	-1.54045187432404	0.130406544536926	-11.8126883876433	3.35654294777774e-32	5.42677201750388e-30
ENSMUSG00000031778	15939.7228045047	1.21695366116744	0.103241942872813	11.7873959681933	4.53342107116942e-32	7.27088205078436e-30
ENSMUSG00000024268	26557.6380708454	-1.36817316828789	0.116419150552579	-11.7521315161115	6.88596681144994e-32	1.09563383044404e-29
ENSMUSG00000049907	2894.50652690406	2.39681860596214	0.204370083554856	11.7278349368527	9.17761659352089e-32	1.44876265721974e-29
ENSMUSG00000019762	247.244923759372	-8.24798184493965	0.70368515868717	-11.7211251979898	9.93436527266146e-32	1.5559699608306e-29
ENSMUSG00000078137	657.511532137169	4.94901709199731	0.422290597414592	11.7194584068338	1.01317644098715e-31	1.57458614642716e-29
ENSMUSG00000000184	3211.40462617466	-2.41801424215772	0.206345245211871	-11.7182939673505	1.02719755769261e-31	1.5840966643555e-29
ENSMUSG00000025255	1278.24421136009	4.67175953254044	0.399557266474379	11.6923403089705	1.3948907395246e-31	2.13471523251826e-29
ENSMUSG00000053550	8173.80447041215	1.06297019600253	0.0909936624670762	11.681804723347	1.57906827663139e-31	2.39826975832622e-29
ENSMUSG00000044164	2855.49697268177	-1.93573995639523	0.165790739342825	-11.6758026658682	1.69458602775258e-31	2.55436546499125e-29
ENSMUSG00000003657	1010.20949466608	-5.75478749595583	0.493351775532453	-11.664673730514	1.93142081794034e-31	2.88963616104985e-29
ENSMUSG00000023886	540.042882745802	-4.38388584647807	0.376347489052427	-11.6485056337585	2.33517797538812e-31	3.46782578152453e-29
ENSMUSG00000046523	4075.70007559941	-2.95549268221157	0.255567040242735	-11.5644516577899	6.2388574793979e-31	9.19680990786537e-29
ENSMUSG00000035594	151.300933111947	6.24269902886723	0.542547190931985	11.5062784089685	1.22658217665837e-30	1.79492842902532e-28
ENSMUSG00000087022	127.018032870646	8.06087433421293	0.701663616284463	11.4882318922248	1.51174366682791e-30	2.19619108931637e-28
ENSMUSG00000030067	5171.6709048646	2.02366490547477	0.176271860947834	11.4803627453259	1.65584349787261e-30	2.38822665074461e-28
ENSMUSG00000043154	1861.97141152845	-2.40149282571288	0.20979226787107	-11.4470035053377	2.43414996856084e-30	3.48570275497912e-28
ENSMUSG00000031765	1380.31796857043	-2.80020407379517	0.244936156561187	-11.4323834958015	2.88090712194236e-30	4.09620042416316e-28
ENSMUSG00000049866	149.020948283849	-5.14501735745155	0.450598944129751	-11.4181744641861	3.39285806526601e-30	4.79014214735584e-28
ENSMUSG00000063415	328.253459979541	-7.70881694633268	0.67682973936885	-11.3895954889944	4.71171959800125e-30	6.60563318186917e-28
ENSMUSG00000041225	4164.99770273591	3.97459555894682	0.350050511867947	11.3543486559625	7.05638025256609e-30	9.82404939607257e-28
ENSMUSG00000006800	3418.64549798832	-2.85609823786387	0.252668384712745	-11.3037420218241	1.25743246269901e-29	1.73855213877171e-27
ENSMUSG00000026107	1307.95839521998	-1.51252716073123	0.133870516099585	-11.2984337761578	1.33579082220838e-29	1.83424208244065e-27
ENSMUSG00000063626	796.341061102375	-4.07265855901463	0.360973333156867	-11.2824360830133	1.60245996201336e-29	2.18545015771727e-27
ENSMUSG00000041417	2937.83413144815	2.03312825477441	0.180608223412536	11.2571189526096	2.1362901650515e-29	2.89380711006436e-27
ENSMUSG00000028528	15203.7313531157	-1.38311133379274	0.122880639607837	-11.2557302615515	2.17021002209027e-29	2.92002486730642e-27
ENSMUSG00000020658	7524.57963411275	-2.75437165448803	0.245208890686208	-11.2327560667969	2.81556644268078e-29	3.76309840285763e-27
ENSMUSG00000034574	3592.11473445865	-1.15856168353306	0.103176046010156	-11.2289792867137	2.93853493273085e-29	3.90144028684689e-27
ENSMUSG00000039058	6293.11427339367	-1.77645473495855	0.158361387200894	-11.2177265326993	3.33740000534261e-29	4.40185495441504e-27
ENSMUSG00000039087	1553.67294138347	-3.09304635503311	0.277382311846301	-11.1508420794581	7.09318903292768e-29	9.29439566876693e-27
ENSMUSG00000022441	82.507797135764	6.33782856821945	0.570131827264593	11.1164265265235	1.04369080558022e-28	1.35869566690079e-26
ENSMUSG00000078591	4142.36241226123	-2.02815281066272	0.18253584547822	-11.1109837377378	1.10930638518756e-28	1.43479834904775e-26
ENSMUSG00000028926	9898.58301412493	-1.39504130186502	0.126925046328915	-10.9910639563597	4.21922736235158e-28	5.4222480872067e-26
ENSMUSG00000025810	4393.93038806799	-1.38267955217328	0.126025958137377	-10.9713869476482	5.246142325508e-28	6.69902301540028e-26
ENSMUSG00000072294	2509.73821832926	-2.16859703359503	0.198050725075919	-10.949705095822	6.66642996374633e-28	8.45877138691053e-26
ENSMUSG00000021097	4588.14933300892	-2.11560886531543	0.193436879672375	-10.9369468164429	7.67408935064959e-28	9.67610964162409e-26
ENSMUSG00000067889	8047.9308871178	1.14094986496738	0.104685712728107	10.8988116452022	1.16772377273996e-27	1.46315788724317e-25
ENSMUSG00000024798	431.619162390966	-3.83627793127103	0.352807204595341	-10.8735816086044	1.54032827583653e-27	1.91804355738948e-25
ENSMUSG00000052459	41529.3458519683	-1.03749439374484	0.0954895624028863	-10.8650031232469	1.69217390640411e-27	2.0941174367648e-25
ENSMUSG00000027894	13879.1507420609	-1.15420275738443	0.10625884616914	-10.8621804112874	1.74531391350545e-27	2.14662903913848e-25
ENSMUSG00000052861	133.146138571335	6.69703896624852	0.617140330773769	10.8517279333402	1.95690387583839e-27	2.39219566480536e-25
ENSMUSG00000062866	2700.50442833715	-3.86992884716619	0.356864444953178	-10.8442544554248	2.12360152320659e-27	2.56469658658107e-25
ENSMUSG00000033763	1023.11816549038	-2.25043279400623	0.20751811875495	-10.8445123129883	2.11762204645963e-27	2.56469658658107e-25
ENSMUSG00000038370	344.073990146019	5.26701763827607	0.486127408871539	10.8346444618347	2.35879903957849e-27	2.83168881110596e-25
ENSMUSG00000068735	1288.58005685768	-5.22199058509617	0.483252582415354	-10.8059238069584	3.22692306137376e-27	3.85079485323936e-25
ENSMUSG00000032332	501.870638366547	-6.18932051334578	0.573073437121072	-10.8002222968819	3.4337123315859e-27	4.07331744518545e-25
ENSMUSG00000074345	7478.70079440097	-2.36666019207551	0.219769021525825	-10.7688525691389	4.82982756808328e-27	5.69578724029021e-25
ENSMUSG00000020027	959.963655122565	-3.8294897158674	0.355758965332691	-10.7642816879857	5.07558090305969e-27	5.95059917804331e-25
ENSMUSG00000037747	4135.44056569007	-1.67953929550504	0.156098980389381	-10.7594507748578	5.34879915040179e-27	6.234460777166e-25
ENSMUSG00000071369	956.867271628164	-2.5788084141918	0.241037246467187	-10.6987963561178	1.03108824674143e-26	1.19487035668625e-24
ENSMUSG00000022237	1983.81724754063	2.29811324977756	0.215222189957588	10.6778638867602	1.29210607582747e-26	1.48874382805685e-24
ENSMUSG00000031119	2350.01186642719	3.50292266712819	0.328525417414622	10.6625621076596	1.52341825196383e-26	1.74522794944977e-24
ENSMUSG00000017493	1502.10431893604	4.8228868964741	0.45236068781885	10.6615959926329	1.53932889462412e-26	1.75343554996729e-24
ENSMUSG00000020848	2607.44606913721	2.9801046792831	0.280552260866959	10.6222800346503	2.34755985591901e-26	2.6589762707042e-24
ENSMUSG00000059003	77125.4640099511	1.00411195046443	0.0948103582151977	10.5907410262635	3.2897716356245e-26	3.70524391859551e-24
ENSMUSG00000029330	1177.21821210495	3.48140338876071	0.32945655262121	10.5671092623962	4.23342949244546e-26	4.74144103153891e-24
ENSMUSG00000059493	242.112141070803	-5.84706916096255	0.556773482358688	-10.5017019420399	8.48365554775988e-26	9.44890702341612e-24
ENSMUSG00000022105	2638.75558457612	1.27830035443433	0.121780826039641	10.4967292143201	8.94251238388973e-26	9.90494410343764e-24
ENSMUSG00000038855	344.589424889542	3.17511096101954	0.302580759453681	10.4934331143603	9.26012933141735e-26	1.02003886173767e-23
ENSMUSG00000052133	378.000371672149	-9.88075648467453	0.943364744552779	-10.4739513976205	1.13791673013023e-25	1.24660954129239e-23
ENSMUSG00000051747	1284.85939689277	-3.7248938933348	0.356667330613934	-10.4436082971858	1.5673736854582e-25	1.70775585032967e-23
ENSMUSG00000020262	4153.09282155131	-1.45770920176477	0.139772698245295	-10.4291411703775	1.82530596712983e-25	1.97803967724426e-23
ENSMUSG00000026259	786.947667108132	2.55651859255921	0.245147251953391	10.4285019399087	1.83762552504497e-25	1.98068368419901e-23
ENSMUSG00000021556	1822.08375524909	-2.11032543250168	0.202701570758818	-10.4109969380189	2.20896121895185e-25	2.36819542874582e-23
ENSMUSG00000038132	1121.5755420774	2.67147979789337	0.257411646505154	10.3782398122374	3.11464675162736e-25	3.32140628067156e-23
ENSMUSG00000097566	100.793591523847	6.69688916295629	0.645936670096497	10.367717878528	3.47729907794125e-25	3.68851279971249e-23
ENSMUSG00000026315	592.780298623922	-3.85524902208953	0.372079865773879	-10.3613481317273	3.71685895511456e-25	3.92187307011246e-23
ENSMUSG00000041670	7556.23217080234	-1.47134813053239	0.142035519209716	-10.3590153978311	3.80862275726043e-25	3.99765806479357e-23
ENSMUSG00000090061	2803.02201220359	-2.1478520127579	0.207825760937903	-10.3348689934529	4.90081285497211e-25	5.11726542273338e-23
ENSMUSG00000046027	796.145489274309	-2.84799836782496	0.275722413885466	-10.329223249177	5.19797856387789e-25	5.39943389889244e-23
ENSMUSG00000054423	21089.4289970574	-1.30148448700463	0.126352109584527	-10.3004571216436	7.012726114884e-25	7.24696562635023e-23
ENSMUSG00000028527	1895.08900415621	-2.20549765768076	0.214944877591067	-10.2607593276855	1.05870925506467e-24	1.0884616997711e-22
ENSMUSG00000079481	10360.3789675227	1.77041201816869	0.17256524014687	10.2593779411306	1.07396326969621e-24	1.09851100157498e-22
ENSMUSG00000002957	6653.97726437782	-1.01358536612843	0.0988766641443144	-10.2510068973308	1.17117076443677e-24	1.1918594662654e-22
ENSMUSG00000039239	4557.43022534318	-2.10458513484274	0.205412266772123	-10.2456643311253	1.23771648678868e-24	1.25321919834038e-22
ENSMUSG00000068373	12398.89508061	-1.64253348155652	0.160464459707256	-10.2361201013177	1.36605163401166e-24	1.37621121400331e-22
ENSMUSG00000040990	1699.43768667563	-2.40260940726674	0.234756771335997	-10.2344626465662	1.3896446596577e-24	1.39297980684088e-22
ENSMUSG00000117254	178.991960902505	-6.20885819880774	0.607804735606396	-10.2152185316774	1.69496786383734e-24	1.69058287234881e-22
ENSMUSG00000042473	1540.10456646567	-2.85815237836591	0.280305714650491	-10.1965540799969	2.05432290511518e-24	2.03886463374996e-22
ENSMUSG00000022306	2284.85615910973	-3.047064782763	0.298978854656667	-10.1915728664561	2.16236984660258e-24	2.13552663471372e-22
ENSMUSG00000032826	56612.1033841964	-0.886623392823696	0.0870907437981547	-10.1804549388001	2.42425323977641e-24	2.38242298779595e-22
ENSMUSG00000045053	866.952197934788	-4.21840581722986	0.414829059206915	-10.1690219708686	2.72632330572163e-24	2.66621120161499e-22
ENSMUSG00000034701	1144.97973528042	-1.80114378375638	0.177722795331171	-10.1345681649904	3.88084491855899e-24	3.77685334598401e-22
ENSMUSG00000006304	19140.3437044849	1.12999007629565	0.111642797396333	10.1214776290868	4.43666333570426e-24	4.29691915720768e-22
ENSMUSG00000061601	57717.2519010963	-0.861261963409467	0.0852263294873761	-10.1055855460376	5.21828979208811e-24	5.02962854575877e-22
ENSMUSG00000033569	9418.44702681931	1.21874663823645	0.120730925426528	10.0947345009638	5.82885893809544e-24	5.5912422962171e-22
ENSMUSG00000058248	3403.69958263864	-1.71267120511614	0.170518793938547	-10.0438852841838	9.77465373738275e-24	9.33153610128806e-22
ENSMUSG00000051000	607.525276515088	-3.45310114866537	0.344572110757684	-10.0214179872895	1.22729325009563e-23	1.16610308426147e-21
ENSMUSG00000026341	13163.9226835141	0.770268231357091	0.0769077184571743	10.015486700285	1.30318887055374e-23	1.23237407909723e-21
ENSMUSG00000028161	83554.8164265286	1.04405036040944	0.104372465509991	10.0031206056879	1.47668864440008e-23	1.38988985647572e-21
ENSMUSG00000021221	257.523876967254	-7.57400891940002	0.760706608346651	-9.95654413448789	2.36128340566093e-23	2.21210325778927e-21
ENSMUSG00000030729	63176.8583672117	-0.921227626251614	0.092631542096219	-9.9450749216148	2.64974562803722e-23	2.47079536515768e-21
ENSMUSG00000037940	318.752208804112	-5.13420423851853	0.516484422468232	-9.94067587553296	2.76941668821811e-23	2.57042897062022e-21
ENSMUSG00000063760	1293.14783432385	-1.9726381121654	0.198613595554149	-9.93203968067529	3.02013464035615e-23	2.79021471289678e-21
ENSMUSG00000044835	2539.05354222157	3.04421490439143	0.30683865328187	9.92122365233736	3.36603895831285e-23	3.0955205979934e-21
ENSMUSG00000007594	6238.88466991694	-1.91856931218809	0.193611724253053	-9.9093653526916	3.79046228381903e-23	3.46991725415543e-21
ENSMUSG00000029174	1145.7154853256	1.98610669062042	0.200455501610348	9.90796797625979	3.84384209786583e-23	3.50278847172791e-21
ENSMUSG00000049252	12729.5223078731	-1.02277453681104	0.103548942856647	-9.87720886950017	5.22684782069731e-23	4.7415314529113e-21
ENSMUSG00000020303	361.17012608613	-6.37914979528599	0.646022304254018	-9.87450395021918	5.36979817136409e-23	4.84926638466249e-21
ENSMUSG00000019947	1910.10764379537	1.81819209501255	0.184321564169723	9.8642397225881	5.94833576163876e-23	5.34763387216743e-21
ENSMUSG00000051855	1407.30857105516	-1.83486379114989	0.186292475325967	-9.8493714678455	6.89739520742321e-23	6.17316871064377e-21
ENSMUSG00000021782	1655.24746855707	-1.75321855192861	0.178044949326405	-9.84705580563523	7.05812538021024e-23	6.288946560998e-21
ENSMUSG00000048644	11056.4025122116	1.12394667411568	0.114348424397089	9.82914001694181	8.43358555181035e-23	7.4812620859599e-21
ENSMUSG00000053025	59126.0637786008	-0.92115271675013	0.0937794147967988	-9.82254707758716	9.00392824777639e-23	7.95201557319036e-21
ENSMUSG00000021730	8171.77306458254	1.24944519704083	0.127230539465844	9.82032460356146	9.20466722609376e-23	8.09364774336525e-21
ENSMUSG00000027965	901.697909439703	4.11623483395719	0.419280459972327	9.81737816789475	9.47764086293404e-23	8.29728139825771e-21
ENSMUSG00000018965	30645.05200672	-0.955004013330056	0.0976730202805457	-9.77756201852879	1.40555356909074e-22	1.22515382404918e-20
ENSMUSG00000029093	2245.20354171225	-2.05835697468789	0.211141432903491	-9.74871178234698	1.86823861273341e-22	1.62140466268742e-20
ENSMUSG00000048027	3988.2958904932	-1.27197843587786	0.130514783696273	-9.74585713475911	1.92150384703856e-22	1.6604443588547e-20
ENSMUSG00000028082	1179.82305205839	-2.42692136463123	0.249935478340031	-9.71019152922923	2.72823971750332e-22	2.34745707538655e-20
ENSMUSG00000042686	2739.64897562908	1.20096839958064	0.123828687616037	9.69862818303102	3.05579429860124e-22	2.61805829480161e-20
ENSMUSG00000031093	1959.91248224169	-2.10773269405272	0.217530735395806	-9.68935580628463	3.34632611030646e-22	2.85477216423081e-20
ENSMUSG00000020953	642.377888299769	-5.15880398567683	0.533000197588678	-9.67880313931504	3.71034004836097e-22	3.15190242752291e-20
ENSMUSG00000036564	75312.6377877248	-0.95336418085836	0.0988488953635915	-9.6446619595661	5.17815173702141e-22	4.38023569720697e-20
ENSMUSG00000038967	3036.49395014582	-1.30265697670152	0.135474702047579	-9.61549984619286	6.87744962040533e-22	5.79323991554143e-20
ENSMUSG00000041112	772.368856140004	-1.82889935206605	0.190480496023804	-9.60150456473767	7.87858378101844e-22	6.608780236061e-20
ENSMUSG00000015709	3481.55232033334	1.64921494225377	0.171889736253887	9.59460976668101	8.42352488504081e-22	7.00725422802067e-20
ENSMUSG00000020152	20031.1898972148	0.874078904761432	0.091099561112709	9.59476526654191	8.41083308559049e-22	7.00725422802067e-20
ENSMUSG00000021943	283.475318873864	-6.20947497418742	0.647583653242043	-9.5886839377438	8.92156954345661e-22	7.39089364492637e-20
ENSMUSG00000040896	5886.96372394235	-2.65028248810072	0.276720421015446	-9.57747345994674	9.94478615444321e-22	8.20465320264516e-20
ENSMUSG00000033350	9997.59752784669	-1.21375925131431	0.126817403190357	-9.57092024264536	1.05958295936388e-21	8.70595047923236e-20
ENSMUSG00000030303	1213.78105726341	2.05967396195176	0.215282083214001	9.56732641751864	1.09705896265428e-21	8.97707676869104e-20
ENSMUSG00000025867	31271.3944476124	-1.19771028353148	0.125257762830944	-9.56196451590779	1.15542307734297e-21	9.41622839616741e-20
ENSMUSG00000067242	14756.9925726316	-1.14469445284493	0.120086684067687	-9.53223466641583	1.53933356934945e-21	1.24941536025578e-19
ENSMUSG00000085957	598.19092725274	-3.35598416516088	0.352555100797894	-9.51903449295073	1.74795471786929e-21	1.41302403967111e-19
ENSMUSG00000070576	843.15758119147	1.6037739742404	0.1685973627621	9.51244994563415	1.86224116176878e-21	1.49936589602974e-19
ENSMUSG00000021182	1350.17106937315	2.9009030685774	0.30515855257964	9.50621584764636	1.97724531449834e-21	1.58559256260251e-19
ENSMUSG00000039405	781.687903038196	-3.20710322684315	0.337715826307277	-9.49645523548874	2.17156730743459e-21	1.73448531392226e-19
ENSMUSG00000079523	389.592533503978	4.72219157272959	0.498420566409702	9.47431123628222	2.68526334140674e-21	2.13627616938581e-19
ENSMUSG00000028572	2807.60361252388	1.00410429454895	0.106015883141177	9.47126284098232	2.76480637185178e-21	2.19086316770294e-19
ENSMUSG00000047976	7310.6433916239	-1.62708672715662	0.172396921330495	-9.43802658771035	3.79865982937082e-21	2.99824930154434e-19
ENSMUSG00000029621	2972.70029911904	0.981498111975948	0.10417096243649	9.42199331770922	4.42604412655928e-21	3.47973853526511e-19
ENSMUSG00000042350	5594.69775478983	0.868949490664516	0.0922501203118895	9.41949438902274	4.53265368471508e-21	3.5496344168425e-19
ENSMUSG00000028639	3243.59542592972	1.21557601459939	0.129069985917238	9.41796038762133	4.59935142069554e-21	3.58785203432312e-19
ENSMUSG00000059991	1054.48701085143	2.99532699510109	0.319345458865429	9.37958224219907	6.62346348503474e-21	5.14679054061925e-19
ENSMUSG00000046743	6447.82474562942	1.75008724507713	0.187485669278181	9.33451208198984	1.01457462033875e-20	7.85335598013566e-19
ENSMUSG00000070348	885.214627107601	3.26211938673934	0.34965633571626	9.32950172361955	1.06369782765606e-20	8.20192848032645e-19
ENSMUSG00000017400	828.685836038704	-2.05873520110449	0.221408781264767	-9.29834485039052	1.42648910869173e-20	1.09571853069164e-18
ENSMUSG00000022296	2355.23395307462	-2.16997301411676	0.233459289837913	-9.29486685076159	1.47390562922621e-20	1.12781908605828e-18
ENSMUSG00000041544	1161.18572025758	-2.18567306341181	0.23520140789677	-9.29277202443916	1.50321352315911e-20	1.1458716620644e-18
ENSMUSG00000022378	5377.67924994609	1.53360389484089	0.165071290984705	9.29055492140662	1.5348599213664e-20	1.1655633221043e-18
ENSMUSG00000046532	3778.73658228161	2.78536996215907	0.300678815849413	9.26360559951802	1.97642803252686e-20	1.495223743249e-18
ENSMUSG00000059213	10568.5854031662	1.37068496830927	0.148063472046233	9.257414738196	2.09441755011889e-20	1.57852943777382e-18
ENSMUSG00000032479	25103.4157300435	1.26436908136771	0.136828966939607	9.24050739874232	2.45331068013785e-20	1.84209634889152e-18
ENSMUSG00000087141	1011.22156747223	-3.98109122564747	0.430958202891127	-9.23776644449487	2.51696183776709e-20	1.88283772102816e-18
ENSMUSG00000035469	1271.10861753859	-1.57359248040443	0.170376057688987	-9.23599537252435	2.55895564097785e-20	1.90713541599717e-18
ENSMUSG00000031328	1381.11389233585	2.17752553821577	0.235820803758314	9.2338144197297	2.61162083772605e-20	1.93917683536044e-18
ENSMUSG00000022790	1623.00398248601	2.49225457262281	0.270280538200449	9.22099160086202	2.94365241151505e-20	2.17765105335992e-18
ENSMUSG00000021708	2736.79715785477	-2.91005914213977	0.315773987951152	-9.2156392013833	3.0942914182107e-20	2.28067479236353e-18
ENSMUSG00000008305	1816.79330706788	1.78124716429129	0.19424013292693	9.17033538564023	4.71549625818234e-20	3.46286699575237e-18
ENSMUSG00000032280	694.615808347481	2.35586385027221	0.257849696746212	9.13657793668441	6.44597728740751e-20	4.71638513350167e-18
ENSMUSG00000014592	27108.2042984345	-1.11438889681389	0.122529068505786	-9.09489405578294	9.46787314424384e-20	6.90225166530184e-18
ENSMUSG00000038026	1621.82143893891	1.87233124199451	0.205896998296246	9.09353345356007	9.58715417529261e-20	6.9638864821111e-18
ENSMUSG00000040125	8519.9600529146	-1.12250954394976	0.123531308293949	-9.08684251346784	1.01956915752136e-19	7.37917778699933e-18
ENSMUSG00000048834	2271.03784411747	-1.81248365978854	0.19979908181266	-9.07153147724672	1.17355741203705e-19	8.46312194119384e-18
ENSMUSG00000031841	1276.17054163926	-3.84893542856847	0.425137137068683	-9.05339734634062	1.38587899038854e-19	9.95845949796034e-18
ENSMUSG00000028601	409.2429123515	-3.48400748202837	0.385798060874306	-9.0306505795618	1.70654181146942e-19	1.22188393701211e-17
ENSMUSG00000073678	2403.72610636885	-1.97592507414323	0.219038832034469	-9.02088938199002	1.86568399866945e-19	1.33107590054538e-17
ENSMUSG00000039910	861.254839261671	-1.72173246432056	0.190991096471329	-9.01472632039169	1.97362631495345e-19	1.40309433908464e-17
ENSMUSG00000031837	1618.62512939523	-2.7883859095132	0.309511039953698	-9.00900307120009	2.07938066217368e-19	1.47305383446141e-17
ENSMUSG00000026825	29302.5433493507	-0.711077805089283	0.0794272937188793	-8.95256242276154	3.47324369333287e-19	2.45181653394146e-17
ENSMUSG00000032452	13412.4236800455	-1.59214941071358	0.177951360245716	-8.947104470093	3.64928840086963e-19	2.56705031089945e-17
ENSMUSG00000021567	714.581393727031	-4.45803384811783	0.498577368419142	-8.94150864138315	3.8389307738701e-19	2.68798597946936e-17
ENSMUSG00000024109	44539.0216579051	-0.818584789561444	0.0915515218122955	-8.94124721640079	3.84802462144706e-19	2.68798597946936e-17
ENSMUSG00000039470	2419.81345695712	2.80178553106573	0.313433892289819	8.9389998975447	3.92708211087834e-19	2.73368549162809e-17
ENSMUSG00000031230	176.303454877959	5.59186686365255	0.626628917672534	8.92372934913732	4.50844760925567e-19	3.12752102665597e-17
ENSMUSG00000110427	65.6110000805987	-6.77370570734173	0.759875347297884	-8.91423275071236	4.91205505940107e-19	3.38970980717839e-17
ENSMUSG00000054871	684.926526136399	2.86740265821149	0.321672311923791	8.91404871330929	4.92021924326073e-19	3.38970980717839e-17
ENSMUSG00000051391	42651.7932020987	-0.755242819321928	0.0848065249599138	-8.90548008751584	5.31554958720879e-19	3.64952527823157e-17
ENSMUSG00000035686	348.168218427485	-5.34608567513349	0.601393966086217	-8.88949004580977	6.13900044191837e-19	4.20050105322797e-17
ENSMUSG00000022438	453.783167596185	-3.14762198602499	0.354313953182391	-8.88370880614088	6.4667426841212e-19	4.40970263031503e-17
ENSMUSG00000033419	20276.4498945861	-1.28587822576321	0.144912548790697	-8.87347739373804	7.08966373041941e-19	4.81808740567621e-17
ENSMUSG00000044629	3086.40598434852	-0.954432656252182	0.10757222971057	-8.8724818554021	7.15335027238552e-19	4.8449448061076e-17
ENSMUSG00000037259	6750.3411337455	-0.851631513576887	0.096093118814162	-8.86256502116336	7.81941794915021e-19	5.2782387557092e-17
ENSMUSG00000029878	4595.58168428282	2.24068654054444	0.253509297239069	8.83867599708341	9.68595654497383e-19	6.51624351723609e-17
ENSMUSG00000027004	1103.91262667798	-2.41366672676513	0.274380244615746	-8.7967948645331	1.40779321316309e-18	9.40781277916456e-17
ENSMUSG00000063358	29740.7019083143	-0.72454965991651	0.0823637673176581	-8.79694656416199	1.40589213653319e-18	9.40781277916456e-17
ENSMUSG00000027797	45788.1061767946	0.73288793324413	0.0833217972142171	8.79587284177156	1.41940258895956e-18	9.45388142972133e-17
ENSMUSG00000045312	1175.82389929589	-3.88100767386779	0.441773257140021	-8.78506702509087	1.562713306077e-18	1.03739325696131e-16
ENSMUSG00000022658	2125.77899535321	-1.57839374785694	0.179845136069299	-8.7764049801644	1.68783248062752e-18	1.11675463932741e-16
ENSMUSG00000055761	2228.32297396488	-2.11938946629576	0.241886956266002	-8.76190059609943	1.91985540263068e-18	1.26609411552434e-16
ENSMUSG00000017978	3192.74608971321	2.02340084688622	0.23114258780429	8.75390756029538	2.06089921199027e-18	1.3546527017043e-16
ENSMUSG00000045573	693.990642956385	3.13465619022573	0.358396970829049	8.74632445406721	2.20414747128365e-18	1.44407674850636e-16
ENSMUSG00000021983	2442.485512167	-1.41664053487375	0.162030081861446	-8.74307115443626	2.26857709426639e-18	1.48144734807338e-16
ENSMUSG00000000416	8805.93922897413	1.25716172508412	0.143903812139927	8.73612523802841	2.41242513262692e-18	1.57026944996443e-16
ENSMUSG00000036943	2745.64062999129	1.87911058443954	0.215124243679649	8.73500146844356	2.43652965491173e-18	1.58082674827412e-16
ENSMUSG00000037872	957.653694751664	-1.66458955331956	0.190599365365848	-8.73344751240094	2.47025376912164e-18	1.5975370181726e-16
ENSMUSG00000003746	3284.27032634043	2.88664441278509	0.330653864378499	8.73010940976256	2.54426377380075e-18	1.64010932916905e-16
ENSMUSG00000051243	1812.51932668851	-2.68325810179156	0.307598835657426	-8.72323881219083	2.7035525412812e-18	1.73720581242325e-16
ENSMUSG00000026749	1678.427030962	-1.68609794756376	0.193324425152426	-8.7215981438163	2.74302331111134e-18	1.75693710355145e-16
ENSMUSG00000057230	43862.9647092106	-0.705407898683589	0.0809674788113355	-8.71223741975811	2.97934853136662e-18	1.90222864193751e-16
ENSMUSG00000035033	2469.39848262362	-1.32443266244242	0.152101728880194	-8.70754508967897	3.10526710324413e-18	1.97632999637582e-16
ENSMUSG00000019082	3626.45178715774	-1.1328291126759	0.130104100084882	-8.70709771588154	3.1175432383397e-18	1.97786414057704e-16
ENSMUSG00000024935	9468.75791742213	0.883336355924536	0.101626567553611	8.69198259066019	3.56168669810042e-18	2.25251403544218e-16
ENSMUSG00000034731	14162.7951100817	1.77986336506616	0.204787306257708	8.69127778274669	3.58385568302431e-18	2.25940687840476e-16
ENSMUSG00000031557	776.547521787626	-3.99157892254589	0.459406659560234	-8.68855259165554	3.6708627156133e-18	2.30700488158669e-16
ENSMUSG00000052087	2405.31081048087	2.04594450554667	0.235768526887923	8.67776769254384	4.03612392949087e-18	2.52863164182603e-16
ENSMUSG00000025875	413.249248759607	-2.85058522985031	0.329046485264835	-8.66316875427494	4.58828408740956e-18	2.86560496524569e-16
ENSMUSG00000000223	3043.28301087675	1.15436513378616	0.133259606089158	8.66252848604267	4.61413640883483e-18	2.87280145106586e-16
ENSMUSG00000039809	18890.6386646051	-0.854734897062058	0.0988755210575116	-8.64455517321518	5.40153100965156e-18	3.35262828735277e-16
ENSMUSG00000030499	216.387744716181	2.82530334638542	0.326940358242202	8.64164755179107	5.54081306739829e-18	3.42846359182719e-16
ENSMUSG00000071379	485.337455854655	-3.70366571171176	0.429158741357582	-8.63006005655563	6.13197677436727e-18	3.78258062684661e-16
ENSMUSG00000025372	7860.1782089731	0.904237103023129	0.104878461400757	8.62176171299745	6.59317943709664e-18	4.05460310904642e-16
ENSMUSG00000027210	1013.12537707741	2.88152977171865	0.334300098545045	8.61958995602983	6.71942959387806e-18	4.11960625376353e-16
ENSMUSG00000032437	2415.25912786153	1.51484016271996	0.176203402472196	8.59711073376688	8.17480999618351e-18	4.99660337815509e-16
ENSMUSG00000018672	93.464280191748	-6.94148741421799	0.807957663017263	-8.59139993585243	8.5916013320083e-18	5.23539281167484e-16
ENSMUSG00000026163	18002.9089224227	0.925368453454696	0.107824723885946	8.58215463119133	9.31123558672802e-18	5.65671669826434e-16
ENSMUSG00000091002	407.069357746593	-3.62432456813531	0.423218414252595	-8.56372134595296	1.09281769491572e-17	6.61897557331433e-16
ENSMUSG00000061143	786.987133978666	-3.45909932788771	0.406020153824755	-8.51952617450787	1.60207400682818e-17	9.67421074966609e-16
ENSMUSG00000034187	53316.4476854033	-0.673546769211298	0.0790743495936751	-8.51789199243913	1.62483625502605e-17	9.78219736959827e-16
ENSMUSG00000003273	1975.75176104069	1.33267467797308	0.156590144112549	8.51059104342622	1.73048966666157e-17	1.03870828853985e-15
ENSMUSG00000025889	12833.3065991821	-0.739610106954298	0.0872369354638722	-8.47817616496394	2.2875142677017e-17	1.36895779220548e-15
ENSMUSG00000022708	112194.328607742	-0.526620940053116	0.0621419560505981	-8.47448283771956	2.36126141631472e-17	1.40888597840112e-15
ENSMUSG00000031561	4562.70373951191	2.63535259327121	0.311158098496708	8.46949703704751	2.46454885720241e-17	1.46615060798795e-15
ENSMUSG00000070044	135.860231923013	-4.11256511486701	0.486180810309247	-8.45892110026126	2.69862539772282e-17	1.60065212939488e-15
ENSMUSG00000028004	4513.32736742808	-1.51313391550443	0.179033163850535	-8.45169622745241	2.87100790190286e-17	1.697875115556e-15
ENSMUSG00000034584	305.249771586153	-5.26859005486562	0.624874230274424	-8.43144075976989	3.4143512693638e-17	2.01326218377075e-15
ENSMUSG00000024074	7188.36609855895	1.5433625923807	0.183171336031044	8.42578662045204	3.58334676413938e-17	2.10671366356206e-15
ENSMUSG00000029860	768.614063213321	-1.94705840619236	0.231654374716188	-8.40501461963669	4.27808300948646e-17	2.50780725655511e-15
ENSMUSG00000091243	2493.37341413236	-6.53991491900732	0.778629852031357	-8.39926044698315	4.49299292597633e-17	2.62610851836657e-15
ENSMUSG00000037362	1563.73013530687	5.77873691688273	0.689096562121773	8.38596103148393	5.03130016567418e-17	2.92369581801264e-15
ENSMUSG00000024172	1546.48790717191	2.28859285606428	0.272901747481564	8.38614218188136	5.02355710627759e-17	2.92369581801264e-15
ENSMUSG00000032537	440.616695345503	-4.16963537120278	0.497594832736029	-8.37957932214853	5.31172082666197e-17	3.0777277206046e-15
ENSMUSG00000026065	999.164674838869	-2.24725028833052	0.268242683980537	-8.37767597230564	5.39830183234131e-17	3.11888055143454e-15
ENSMUSG00000020205	544.171133209671	-2.33664387804642	0.279834942146803	-8.35007901486657	6.82173148133989e-17	3.92994461890523e-15
ENSMUSG00000006273	18293.4512237765	-0.686911702767719	0.0822768880923977	-8.34878079001129	6.89712098383384e-17	3.96199087346421e-15
ENSMUSG00000021750	2729.17523935924	-5.0439440260539	0.605083426876986	-8.33594807262726	7.68796571602036e-17	4.40366676213646e-15
ENSMUSG00000023092	1399.46404733315	-1.96248255770457	0.235592534160462	-8.32998619713443	8.0851780798543e-17	4.61799573062447e-15
ENSMUSG00000015217	103.541515171765	6.0568355601849	0.728643128777917	8.31248566131879	9.37179785481175e-17	5.33766486912687e-15
ENSMUSG00000095139	75.9744289947571	6.55486164127143	0.790135747046331	8.29586772371036	1.07795429633931e-16	6.12204751643355e-15
ENSMUSG00000032966	47108.3486504028	0.901239952475427	0.108829611794948	8.28120157382813	1.2193858104328e-16	6.90571941456407e-15
ENSMUSG00000045967	16339.9284088549	-0.73765103621517	0.0890839932904049	-8.28039930597297	1.2276293617963e-16	6.93282068881469e-15
ENSMUSG00000019923	9816.79328509822	-1.10492902089834	0.13356341924764	-8.27269193258439	1.30967789696004e-16	7.3753995725435e-15
ENSMUSG00000026587	21188.0766349631	-0.744804355518414	0.0903156007423486	-8.24668550501241	1.62848256153674e-16	9.14504716910046e-15
ENSMUSG00000000168	12378.7510037907	-0.798420272491591	0.0968666425877371	-8.24246872981502	1.68693214117743e-16	9.4468199905936e-15
ENSMUSG00000030077	13730.913253717	1.5578978962555	0.189115334407858	8.23781900676358	1.75378222610218e-16	9.79382341751994e-15
ENSMUSG00000097462	98.6623459761824	-6.35365859400785	0.771423195655742	-8.2362814986487	1.77645673382264e-16	9.89289016657674e-15
ENSMUSG00000031549	201.228204547603	3.24491195009493	0.394158408085081	8.23250724463678	1.83335058110502e-16	1.0181443891965e-14
ENSMUSG00000097929	1162.13188483041	3.22204211726237	0.392165680019408	8.21602266955871	2.10363710256529e-16	1.16501979647041e-14
ENSMUSG00000015484	65.361893283153	-6.76443716491101	0.823835927006614	-8.21090334029182	2.19530560812712e-16	1.21243765376674e-14
ENSMUSG00000041272	168.082525049089	4.46057775082742	0.543958593971969	8.2002156051188	2.39956271425834e-16	1.32160531031459e-14
ENSMUSG00000039358	347.997586631496	2.44328555601618	0.298102919525585	8.1961141471024	2.48282580799412e-16	1.3637175835251e-14
ENSMUSG00000009376	121.807092743901	7.49806158177754	0.915418510122313	8.19085642126211	2.59373861165384e-16	1.41687388791379e-14
ENSMUSG00000039716	6552.76922641487	0.988403381525007	0.1206713100356	8.19087305204036	2.59338019625022e-16	1.41687388791379e-14
ENSMUSG00000026103	26054.451038997	-0.829821935704447	0.101354519100833	-8.18732053653073	2.671060960857e-16	1.45514755824079e-14
ENSMUSG00000036225	1890.53928910207	1.11483454537578	0.136174276988655	8.18682184351647	2.68214758012483e-16	1.45722749827486e-14
ENSMUSG00000029337	1169.9842158865	-2.64884611444125	0.323665938135403	-8.18388901130871	2.7482721663511e-16	1.48911784840559e-14
ENSMUSG00000026676	166.766955717379	-4.26853328863888	0.522150330162702	-8.17491255307414	2.96080536486658e-16	1.5999521820713e-14
ENSMUSG00000031558	3726.5808792046	-2.38987955727826	0.2923616719606	-8.17439420581892	2.97356111359552e-16	1.60252562380008e-14
ENSMUSG00000029212	39103.1631071201	-1.2261859476959	0.15026108766172	-8.16036917326456	3.34002153831379e-16	1.79519441823364e-14
ENSMUSG00000046982	558.474771706057	-4.33243160942136	0.531549069064938	-8.15057698632161	3.62191976230817e-16	1.94150394103621e-14
ENSMUSG00000036169	811.957018478287	-3.450659612189	0.424571104524607	-8.12740098281702	4.38592633851587e-16	2.34477469958843e-14
ENSMUSG00000026672	162.557213904478	-3.37814684453598	0.415697486014099	-8.1264548336032	4.42028104269804e-16	2.35685623255347e-14
ENSMUSG00000045414	1156.84077784218	3.70591264463271	0.456199131244816	8.12345397177874	4.53100630613997e-16	2.40948579377968e-14
ENSMUSG00000019876	1363.83074257159	-3.25156369778645	0.400444781562939	-8.11988031182619	4.66643650757766e-16	2.47493965883378e-14
ENSMUSG00000020589	17463.3019564665	1.11373973113718	0.137180289393611	8.11880289843633	4.70804408849138e-16	2.49041867773285e-14
ENSMUSG00000027660	10022.115183225	1.01931963794009	0.126041094164866	8.08720080299198	6.10515685228511e-16	3.22095222564768e-14
ENSMUSG00000071708	9242.99567944812	-1.22512103355969	0.151797080460584	-8.07078126827215	6.98497539273555e-16	3.67036739812364e-14
ENSMUSG00000039899	99.179733442027	-6.19977993622827	0.768190301009953	-8.07063032178006	6.99361704949737e-16	3.67036739812364e-14
ENSMUSG00000068923	20939.2395794433	-0.565837113114129	0.0701301188524905	-8.06838947905241	7.12315068051366e-16	3.7285881160036e-14
ENSMUSG00000031139	143.284375364673	-3.59853547902649	0.446032040818525	-8.06788559948008	7.15260177736094e-16	3.73425417793053e-14
ENSMUSG00000034361	1172.32434625641	-2.59784546499196	0.322018733396273	-8.0673737133022	7.18264369650469e-16	3.74019846305262e-14
ENSMUSG00000046093	23601.3810822776	-0.869520742898875	0.108022508697576	-8.04944037481316	8.3173466461243e-16	4.31984884874352e-14
ENSMUSG00000014813	973.424733907686	-2.18350259045071	0.271532643930909	-8.04139995412963	8.88178455707592e-16	4.60108570543302e-14
ENSMUSG00000111990	285.530854767514	-5.02661449854828	0.625774091092063	-8.03263441248604	9.54016268456434e-16	4.92941189433366e-14
ENSMUSG00000041268	25226.0473529538	-0.676816073684296	0.0843067811292185	-8.02801464625873	9.9062656683788e-16	5.10541938610946e-14
ENSMUSG00000044072	1763.55847939141	1.08716708941098	0.135716021276278	8.01060242694435	1.14147901397661e-15	5.86778750569309e-14
ENSMUSG00000032418	1425.98629058929	-1.18446656387814	0.148041769040852	-8.00089442021788	1.23518666629424e-15	6.33325378155163e-14
ENSMUSG00000040797	3585.11764200233	-1.12846616312937	0.141086321799678	-7.99840940450359	1.26036704012051e-15	6.44587714804487e-14
ENSMUSG00000024517	620.563467512273	3.26706730241	0.410096677696262	7.96657832187987	1.63128114277476e-15	8.32160924945253e-14
ENSMUSG00000041000	297.867914835049	-2.35332085429398	0.295421109672983	-7.96598745735872	1.63909568110776e-15	8.32178450880452e-14
ENSMUSG00000004936	7838.60080177126	-0.902463095068708	0.113290104632525	-7.96594811167308	1.63961735882771e-15	8.32178450880452e-14
ENSMUSG00000022265	3450.83376205878	-1.00614126608181	0.126675548913603	-7.94266355828489	1.97885160982462e-15	1.00181861297384e-13
ENSMUSG00000038807	3329.05427551019	-1.69414183407916	0.213428314452644	-7.93775576789771	2.05872209459023e-15	1.03962872927821e-13
ENSMUSG00000097493	197.132531673833	5.04019306920345	0.635035845635516	7.93686388547003	2.0735739157123e-15	1.04449773523116e-13
ENSMUSG00000020467	94.0225480461666	-6.86793695931758	0.865613692185164	-7.9341824434178	2.11886428406576e-15	1.06463637009901e-13
ENSMUSG00000015002	7031.79953952675	-1.17927550354784	0.148663542522905	-7.93251313358246	2.14754998966265e-15	1.07635205481892e-13
ENSMUSG00000056492	88.6652510207757	-9.23486435871101	1.16566263972658	-7.92241600955585	2.32939434120502e-15	1.16458099133362e-13
ENSMUSG00000032050	1779.95978014366	-1.1905235607215	0.150333911471879	-7.91919500440986	2.39053183102587e-15	1.19217368528375e-13
ENSMUSG00000039458	4685.10085052179	-1.33543959125708	0.168734008205776	-7.91446612012244	2.48316328206736e-15	1.2352967116349e-13
ENSMUSG00000051617	326.371679029297	2.74777133714979	0.347516472247568	7.90688084331237	2.63918017707816e-15	1.30966049975403e-13
ENSMUSG00000025085	3804.30747987757	-1.9322276788726	0.244432786012052	-7.90494479237878	2.68052371796053e-15	1.32689233327587e-13
ENSMUSG00000035864	74523.4183959222	-0.639690708433737	0.0810545645145014	-7.89209975114098	2.97144066644668e-15	1.46727690839712e-13
ENSMUSG00000009734	103.042351152651	-7.53228605668105	0.954496988553125	-7.89136702054856	2.98894207402607e-15	1.47229264619348e-13
ENSMUSG00000024431	2666.05278350674	1.76125494941606	0.223256607777826	7.88892641049517	3.04797177235087e-15	1.49768965911986e-13
ENSMUSG00000037999	5908.47649706495	1.01814764188495	0.129187998194545	7.88113180879012	3.24428849222124e-15	1.59025661838756e-13
ENSMUSG00000039960	1481.9168377572	1.33620107266872	0.16985409885322	7.86675789215661	3.63950019218667e-15	1.77962682568191e-13
ENSMUSG00000022108	10579.7459486989	1.00201610775186	0.127504540151643	7.85867002508416	3.88233476962611e-15	1.89374811341762e-13
ENSMUSG00000028059	2595.07300563545	0.92187616345892	0.117315777340148	7.85807488438673	3.90082088047274e-15	1.89814701484751e-13
ENSMUSG00000044726	80.8883383862852	5.28765091631193	0.673802016357242	7.84748455473377	4.24464668645434e-15	2.06045222203478e-13
ENSMUSG00000022594	21269.6750879608	-1.00778290075848	0.12845989984672	-7.84511666256145	4.32551182019007e-15	2.09463432297513e-13
ENSMUSG00000097466	63.9693948714705	6.41913348862051	0.819327720753965	7.8346348183038	4.70207304513726e-15	2.2714978411786e-13
ENSMUSG00000019894	3024.84814956851	-0.936265597441417	0.119552990763582	-7.83138582700032	4.8252141400677e-15	2.32538204519416e-13
ENSMUSG00000028654	732.696235897177	-2.39615162925912	0.306123410138695	-7.8274040792029	4.98046357446908e-15	2.39444445421957e-13
ENSMUSG00000049511	213.722673933905	6.59578945056556	0.842802721897737	7.82601821184658	5.03564422623565e-15	2.41518170927206e-13
ENSMUSG00000026156	466.112745298166	-3.28276892678717	0.419646770325779	-7.82269555950282	5.17040427347759e-15	2.47389653638851e-13
ENSMUSG00000030209	214351.295806532	0.717522713905161	0.0917518283617995	7.82025521143619	5.27163497146423e-15	2.51632709304559e-13
ENSMUSG00000019820	172.408115483971	-4.45817317743802	0.570190904558623	-7.81873779780656	5.33556155839116e-15	2.54079187939729e-13
ENSMUSG00000016494	739.14750432241	2.73046004071816	0.350079104619162	7.79955160045477	6.21275323971324e-15	2.95149945378604e-13
ENSMUSG00000009394	15855.3190625629	-1.12648160931761	0.144500655706265	-7.79568510476155	6.40599555062107e-15	3.03610871864896e-13
ENSMUSG00000029659	100.995591466222	-6.403656567249	0.823330271572962	-7.77774945043002	7.38260987041539e-15	3.49072081797377e-13
ENSMUSG00000029822	687.431247551809	4.0216412314932	0.517967696821634	7.76427035155067	8.21165732643645e-15	3.87358367247995e-13
ENSMUSG00000005873	14592.3685195785	-1.18074104750225	0.152117214077298	-7.76204754119585	8.35690656464306e-15	3.93284654478789e-13
ENSMUSG00000048490	5720.6370352137	1.1143460590407	0.143751142853994	7.75191095470121	9.05198599760994e-15	4.24998162248441e-13
ENSMUSG00000074607	343.549364521718	4.87402509017549	0.628777372551843	7.7515911083038	9.07481995667241e-15	4.25074744138711e-13
ENSMUSG00000022103	1971.46342147074	2.5755935334044	0.332502962968132	7.74607693842193	9.47750978388233e-15	4.42902368641662e-13
ENSMUSG00000049076	5744.71484368695	0.876922494539022	0.113302748322147	7.73964010163038	9.96986233151275e-15	4.64827441912018e-13
ENSMUSG00000032300	393.629275090138	-2.92481981246226	0.377999368327371	-7.73763148177851	1.01285917256252e-14	4.71132266624903e-13
ENSMUSG00000031932	293.141328799174	-3.32555280202791	0.430094519103071	-7.73214410860919	1.05750133773094e-14	4.9075895413958e-13
ENSMUSG00000059325	142.805741489161	-4.12578536139264	0.533937358267806	-7.72709625484432	1.10027452322995e-14	5.09429645305172e-13
ENSMUSG00000042156	1223.87246573363	1.40666616566209	0.182172740992325	7.72160619640323	1.14872836342465e-14	5.30638392394869e-13
ENSMUSG00000032060	281.802479001928	-5.07958076403235	0.658207389368342	-7.71729525690534	1.18824182519345e-14	5.47629243942028e-13
ENSMUSG00000032740	11063.6570361582	0.673678926468104	0.0873955268426509	7.70839138805138	1.27413487968124e-14	5.85868258436914e-13
ENSMUSG00000055296	5885.48541352311	-1.00370603316009	0.130223648384308	-7.70755577510785	1.28250261705505e-14	5.88366418002737e-13
ENSMUSG00000024534	132.102678027909	-5.87930783644311	0.763741813761726	-7.69803057853442	1.38179309315971e-14	6.32470044101962e-13
ENSMUSG00000030123	281.659543305205	6.08194080846249	0.790097946268347	7.69770486961478	1.38531874478394e-14	6.3263941219655e-13
ENSMUSG00000030172	9007.64921552207	-1.05572488862491	0.137339176632649	-7.68699008185213	1.50636807895788e-14	6.86356073794265e-13
ENSMUSG00000052387	7052.224399103	-2.57507398304634	0.33525299195415	-7.68098732851432	1.57867097150684e-14	7.1766883530089e-13
ENSMUSG00000010803	10480.4241498837	2.22406801029957	0.290053058730878	7.66779712660485	1.74975346476202e-14	7.93643833971698e-13
ENSMUSG00000047415	548.434801743544	-3.42761963419193	0.447495442142969	-7.65956322991296	1.86566479086278e-14	8.44308075106477e-13
ENSMUSG00000064339	3486163.22178314	-0.932489942654723	0.121860790031715	-7.65209172213668	1.97736109301957e-14	8.9284088272199e-13
ENSMUSG00000022307	7197.09646499148	-1.08657401905389	0.142168206429526	-7.64287632476052	2.12422011826777e-14	9.56996964742296e-13
ENSMUSG00000030638	563.142705616097	-2.28325450989423	0.298929263905328	-7.63810969881269	2.20434017684651e-14	9.88649035020555e-13
ENSMUSG00000022262	394.49491076903	-2.97815575368312	0.389905535585936	-7.63814688911163	2.20370370131114e-14	9.88649035020555e-13
ENSMUSG00000034593	24348.657398196	-0.688832393312104	0.0901944799471544	-7.63719014418284	2.22013509075148e-14	9.93510453111286e-13
ENSMUSG00000028488	14066.3170695537	-0.983104390696562	0.128776206406212	-7.63420835364148	2.27212208834431e-14	1.01451010305405e-12
ENSMUSG00000044847	2802.99082105777	-2.26892657008195	0.297287077706316	-7.63210627110867	2.30948930464403e-14	1.02890314621119e-12
ENSMUSG00000033308	551.202613361954	-2.21488142927954	0.290256717137704	-7.63076717438637	2.33360797630143e-14	1.03734307558517e-12
ENSMUSG00000030970	321.490214532379	-2.54079900894988	0.333866532797327	-7.61022372521615	2.73621863423701e-14	1.213621928743e-12
ENSMUSG00000056211	12932.7636926064	0.877387385726116	0.115351198758213	7.60622685478288	2.82213750128494e-14	1.24621613713129e-12
ENSMUSG00000020672	100.637021306603	-4.31230845520362	0.566924925612393	-7.6064894316394	2.81641247833495e-14	1.24621613713129e-12
ENSMUSG00000028273	1177.31349160355	-3.69358699949447	0.486270670829307	-7.59574290835857	3.06031579767846e-14	1.34842222223863e-12
ENSMUSG00000020524	37186.9167755486	0.679298484416462	0.0894380046763143	7.59518827454744	3.07345243038868e-14	1.35124066500948e-12
ENSMUSG00000117357	127.644452881246	4.78895694041811	0.630582701638108	7.59449462850393	3.08995967375294e-14	1.35552541661705e-12
ENSMUSG00000048612	173.831832568534	-5.2462072458412	0.690843075341412	-7.59392028826308	3.10369366624522e-14	1.35857752447345e-12
ENSMUSG00000056367	3969.04926018488	1.1492814738937	0.15150839070553	7.58559620719245	3.30961637212975e-14	1.4455596738226e-12
ENSMUSG00000041836	2995.08172388373	-1.46228993285232	0.193294314915329	-7.56509540124273	3.87580049135388e-14	1.68917496197092e-12
ENSMUSG00000041889	1409.43244173653	-2.51421757129289	0.332457001851388	-7.5625345752735	3.95289997404334e-14	1.71903988459048e-12
ENSMUSG00000017167	3100.87977523515	-1.33105375791943	0.176072064234306	-7.55971007500739	4.03968765307024e-14	1.75297961187775e-12
ENSMUSG00000052727	232733.743618831	-0.708347642963108	0.0937658362185071	-7.55443209947396	4.20691361589357e-14	1.82160268188843e-12
ENSMUSG00000050534	296.315110600565	5.1003704268237	0.67593699267475	7.54562996565852	4.50106384122316e-14	1.94476999760435e-12
ENSMUSG00000040724	12211.1913751024	-0.935938509474881	0.124093316563494	-7.54221528921739	4.6205410402727e-14	1.99209907043843e-12
ENSMUSG00000046167	87.4438024109797	-7.72253695897007	1.02507671827384	-7.53361852952264	4.93531711704175e-14	2.12324544125436e-12
ENSMUSG00000002897	154.78556009269	3.07131106752674	0.407891748470045	7.52972100820101	5.08488513506749e-14	2.18290743442897e-12
ENSMUSG00000027276	208.825492762202	-6.02280672110217	0.800341005024673	-7.52530069469138	5.25991315591436e-14	2.25322091773015e-12
ENSMUSG00000025006	3750.45956568055	-1.08119145357309	0.144219111922235	-7.49686667156903	6.53614019607148e-14	2.79395604799235e-12
ENSMUSG00000031996	12050.9812967133	-0.892984223955226	0.11918924780975	-7.49215420320972	6.77522527950203e-14	2.88999396603099e-12
ENSMUSG00000032875	6969.69658513453	-1.01229625884698	0.135346423606826	-7.47929817331304	7.47205675641316e-14	3.18046271449195e-12
ENSMUSG00000009647	1727.02075454997	-1.15258664529223	0.154250547966661	-7.47217212830481	7.88817291102047e-14	3.35046801949446e-12
ENSMUSG00000019970	1616.52227222335	-1.32292989758575	0.177252400221465	-7.4635372831783	8.42300289825564e-14	3.57007108042768e-12
ENSMUSG00000097814	278.600325439056	-3.08822798871326	0.414912713032052	-7.44307872888603	9.83654236197038e-14	4.1604008707338e-12
ENSMUSG00000010936	748.292652389052	-1.34182964323678	0.180454779681374	-7.43582212455681	1.03919597355246e-13	4.38606334269048e-12
ENSMUSG00000020656	742.359041705672	2.00803217672367	0.270222788918454	7.43102454371321	1.07759712544936e-13	4.53858554012787e-12
ENSMUSG00000058254	10029.93208839	-0.90808871752625	0.122425093548044	-7.41750478769196	1.19347375713614e-13	5.00559872030654e-12
ENSMUSG00000019848	571.820237233236	-2.55043291801596	0.343837545768376	-7.41755212426406	1.19304741854096e-13	5.00559872030654e-12
ENSMUSG00000038332	1875.87226699886	1.29369059720449	0.174628600413742	7.40824008289243	1.27986453445974e-13	5.35672738765113e-12
ENSMUSG00000026994	180.119111799516	-2.94578050312772	0.397741352954155	-7.4062716417301	1.29899621809067e-13	5.42547420422537e-12
ENSMUSG00000024462	17809.58722999	0.630050994860727	0.0852470654242869	7.39088192332337	1.4585810372114e-13	6.07934150395303e-12
ENSMUSG00000042978	586.157523992665	1.54709218989567	0.209450687672263	7.38642688209492	1.50827028409542e-13	6.27340304056948e-12
ENSMUSG00000033316	2050.98516543493	1.06908425831287	0.144886206592141	7.37878562396465	1.59739794557789e-13	6.63035900889142e-12
ENSMUSG00000026768	1064.46613637636	1.701032114169	0.230621197483237	7.37587061697849	1.63274520595255e-13	6.76307353077206e-12
ENSMUSG00000066406	4086.10655240463	-1.48447052756854	0.20139958233687	-7.37077262198864	1.6964197026343e-13	7.01233447389946e-12
ENSMUSG00000034902	2758.20377059624	-1.03846659295388	0.141139589896465	-7.35772715306644	1.87067909606322e-13	7.71674372795792e-12
ENSMUSG00000044461	446.804648870281	-7.05852701972098	0.959871321211042	-7.35361799414471	1.92912555359177e-13	7.94150084156219e-12
ENSMUSG00000026514	1634.77862570891	2.1748176952255	0.295912681524103	7.34952515054127	1.98912225443769e-13	8.1717055239686e-12
ENSMUSG00000031438	733.177842517354	-2.0131201407981	0.273977569868522	-7.34775529896178	2.0156306338481e-13	8.26367340437356e-12
ENSMUSG00000017466	8861.29139237307	-1.5068973314706	0.205237950789878	-7.34219634171535	2.10116845882192e-13	8.59678066580855e-12
ENSMUSG00000036782	1440.59930264494	2.84035668309956	0.387058453562232	7.33831455419404	2.16300341165176e-13	8.83174997898054e-12
ENSMUSG00000073975	116.759970525218	-7.53116740519989	1.02661427344996	-7.33592703702749	2.20191961115137e-13	8.97237487080542e-12
ENSMUSG00000024084	49.0373222249605	-5.37295807449146	0.733715561967251	-7.32294413939564	2.42588801649601e-13	9.8649498893939e-12
ENSMUSG00000035547	1687.90008464463	-1.36645994671321	0.186869975424273	-7.31235685995447	2.62496847857613e-13	1.06529085138652e-11
ENSMUSG00000038418	9309.36437378613	1.6533737009601	0.226152870624696	7.31086762857811	2.65422911162966e-13	1.07498960060508e-11
ENSMUSG00000043004	9492.49137503616	-0.74912839343967	0.102564538933653	-7.30397076054002	2.79397119519808e-13	1.12930513147845e-11
ENSMUSG00000041997	5358.867002244	0.786777434524777	0.107838210273153	7.29590589951259	2.96656195266351e-13	1.19424967925699e-11
ENSMUSG00000020183	341.974372344967	-2.90704116292655	0.398434607681856	-7.29615627477767	2.96104963174307e-13	1.19424967925699e-11
ENSMUSG00000042506	6700.42799829811	-0.936105057726655	0.128331240671781	-7.29444407165696	2.99894768867485e-13	1.20486780085277e-11
ENSMUSG00000052373	1390.81856844324	-1.69582905602548	0.232499852632063	-7.29389303617826	3.01124538541619e-13	1.20738894973647e-11
ENSMUSG00000031309	3082.2461562888	-1.63350833032063	0.224434559111501	-7.2783279758136	3.37982846032504e-13	1.35247107729733e-11
ENSMUSG00000038257	379.45619322895	-4.82067338954108	0.663674585305813	-7.26361005268836	3.76893522000444e-13	1.505171579495e-11
ENSMUSG00000007613	281.600665134146	4.46770929437713	0.616167039412655	7.2508086421433	4.14290658405509e-13	1.65123242936653e-11
ENSMUSG00000030222	1026.89364768872	-3.01879792275155	0.416408489379917	-7.249607055915	4.17982474410124e-13	1.66264139820916e-11
ENSMUSG00000031137	6109.15509550455	-0.926388333308359	0.127821619748253	-7.24750895140353	4.24506404535329e-13	1.68524839566817e-11
ENSMUSG00000020577	11659.6440398674	1.01797059141327	0.140775303579611	7.2311731214814	4.78839461891133e-13	1.89718844505799e-11
ENSMUSG00000029338	98.8925270302891	-6.29253616863534	0.870254248255817	-7.23068710235771	4.80556409073104e-13	1.900235678323e-11
ENSMUSG00000030711	60.4999363582189	-4.2746431799271	0.591417136509537	-7.22779729575551	4.90890681524834e-13	1.9372788155925e-11
ENSMUSG00000038486	7659.5408849368	-0.905236869078085	0.12539987389329	-7.21880206871979	5.24475268819676e-13	2.06575249298563e-11
ENSMUSG00000027217	2327.34854898969	-5.54731545504397	0.769140411716887	-7.21235728943324	5.49914524320602e-13	2.16170321246655e-11
ENSMUSG00000020015	9202.92446054345	0.956557591373682	0.132746145055854	7.20591615651967	5.76548726140207e-13	2.26196650913089e-11
ENSMUSG00000042035	670.946516390237	-2.78236533749771	0.386364652052233	-7.20139723631229	5.95986363149516e-13	2.33365910320732e-11
ENSMUSG00000067028	1273.93113743563	1.6425637507725	0.228123850850868	7.20031572606714	6.00732939784238e-13	2.3476596445993e-11
ENSMUSG00000043067	757.300394156281	2.363670186922	0.328316056667894	7.19937431909689	6.04894823216947e-13	2.35932517818158e-11
ENSMUSG00000105771	459.451603317999	1.99941421492799	0.27779073525629	7.19755542992939	6.13016319925118e-13	2.38635945278811e-11
ENSMUSG00000028613	3541.2273017417	-1.34317331497837	0.186622324439481	-7.19728102740431	6.14250807743995e-13	2.38653104528132e-11
ENSMUSG00000030231	1780.95066489046	1.38328353376498	0.192256986672933	7.19497146867395	6.2473827596691e-13	2.42258277690225e-11
ENSMUSG00000026787	123.748642275472	9.97448093101636	1.38750341066686	7.18879741435911	6.53644737086534e-13	2.52978179326464e-11
ENSMUSG00000045875	156.125731902898	3.72562459042481	0.518484700560365	7.18560178612455	6.69118037265516e-13	2.58467792121369e-11
ENSMUSG00000051146	417.833518040141	-3.81406834124713	0.530889851102399	-7.18429318874183	6.75557557503468e-13	2.60453421400568e-11
ENSMUSG00000020935	2019.80047840822	1.57258336725038	0.218960438775008	7.18204336841999	6.8677127192813e-13	2.64268530894725e-11
ENSMUSG00000074934	236.207748846106	3.40390373159708	0.474062289490656	7.18028792219333	6.95647612093148e-13	2.67171328108112e-11
ENSMUSG00000028433	1935.90814952296	-0.880796706591104	0.122923870379899	-7.16538377671466	7.75689411150373e-13	2.9734266376181e-11
ENSMUSG00000052713	2521.53239308936	0.949075983651802	0.132545653880439	7.16037045249256	8.04593335549247e-13	3.07833725020827e-11
ENSMUSG00000027489	402.610434824925	-3.4755663968449	0.486103685866262	-7.1498458001841	8.68754339791731e-13	3.31748323888469e-11
ENSMUSG00000050505	6809.69325589462	-0.754567361808347	0.10554595724678	-7.1491829861761	8.72958992889368e-13	3.32720188012282e-11
ENSMUSG00000031109	719.873791876901	-2.02353571231605	0.283469745492496	-7.13845390731342	9.43865090951693e-13	3.5906275793927e-11
ENSMUSG00000022763	471.301340862006	-2.42610379749185	0.340073890452019	-7.13404899819602	9.74586118469272e-13	3.70047395891514e-11
ENSMUSG00000039145	19890.6839855274	-0.764111194645973	0.107114922587384	-7.13356436422401	9.780254254749e-13	3.70651299242359e-11
ENSMUSG00000030263	37.0528283687134	6.84454751228731	0.960164212442709	7.12851762603651	1.01455608740945e-12	3.83770196988389e-11
ENSMUSG00000039621	481.829385596317	2.6240920187835	0.368609172506932	7.11890049001468	1.08791416370559e-12	4.10743938869486e-11
ENSMUSG00000028843	5352.84734540343	0.86055064552245	0.120988564554521	7.11266100801336	1.13826622751127e-12	4.289466415253e-11
ENSMUSG00000028519	7949.04496866736	1.34001342138605	0.18848194082989	7.10950564009442	1.16459342181976e-12	4.38044445040199e-11
ENSMUSG00000026841	1973.22815508227	5.66069698018083	0.797016059720472	7.10236250718228	1.22642022137804e-12	4.6043581644545e-11
ENSMUSG00000075224	926.530497095503	-2.80596786375929	0.395141996978138	-7.10116334183163	1.23711055764738e-12	4.63581167471301e-11
ENSMUSG00000057716	21323.0881345089	-0.521637714730796	0.0734830657101306	-7.09874730578751	1.25892750740123e-12	4.70876467693655e-11
ENSMUSG00000049775	29932.3598596776	0.856868191760958	0.120729606441808	7.09741559684426	1.27111385535231e-12	4.74549172664862e-11
ENSMUSG00000028033	7480.45788125743	-1.58619011650101	0.223573050311126	-7.09472861015073	1.29605566103897e-12	4.82961410641435e-11
ENSMUSG00000024052	3812.48246717651	-0.809253059221877	0.114152912624718	-7.08920202397577	1.3488749669155e-12	5.01711416265712e-11
ENSMUSG00000063065	1971.99604016335	-2.2467970946288	0.317595129642864	-7.07440664205188	1.50089568672304e-12	5.57221420878214e-11
ENSMUSG00000020092	127.203523389582	-3.85745302682704	0.545516451106714	-7.07119467983274	1.53605460391927e-12	5.6922038261319e-11
ENSMUSG00000025207	245.947918247473	-2.42953413481612	0.344034186052688	-7.061897431449	1.6424420849769e-12	6.07521751284443e-11
ENSMUSG00000024304	4359.88420069559	-1.04636249961256	0.148556971436978	-7.04350990391896	1.87456670073255e-12	6.92105215769542e-11
ENSMUSG00000026904	12684.3243499023	-0.821952447693271	0.116865180541698	-7.03333913389196	2.01648436156513e-12	7.41885258213203e-11
ENSMUSG00000039385	886.700926120904	5.77759391360464	0.821460698172861	7.0333175116661	2.01679701579308e-12	7.41885258213203e-11
ENSMUSG00000064367	84047.1335544129	-1.31771135369751	0.187460365996639	-7.02927974503759	2.07602381876574e-12	7.62273361146804e-11
ENSMUSG00000033740	2883.3871664066	-3.72384716723128	0.530595526908145	-7.01824078489817	2.24679112971099e-12	8.23467432695537e-11
ENSMUSG00000028266	6766.3411890795	-1.65237617153611	0.235588507959673	-7.01382332205674	2.31892196302467e-12	8.48353056837931e-11
ENSMUSG00000066800	170.120949363242	-3.78758745795821	0.540237224030992	-7.01097090218449	2.36669957579365e-12	8.64254883342641e-11
ENSMUSG00000004110	46662.0215622094	0.609626037968866	0.0871001509233155	6.99913870993853	2.57540790335739e-12	9.37821387259075e-11
ENSMUSG00000030283	6007.88824071762	1.04491716236026	0.149294690235568	6.99902428352621	2.5775118933547e-12	9.37821387259075e-11
ENSMUSG00000022661	3169.52420498956	-1.56272877803805	0.223561353762808	-6.99015617742258	2.74580410215356e-12	9.97244214492294e-11
ENSMUSG00000057818	125.813492698692	-5.52388127360539	0.790584881999374	-6.98708184203523	2.80662536925817e-12	1.01749051361461e-10
ENSMUSG00000002504	372.033619548011	-4.39950263331221	0.630615477611764	-6.97652181004784	3.02577385930873e-12	1.09495874244443e-10
ENSMUSG00000061911	16912.7579939475	0.638010019423084	0.0914775893296364	6.97449532829332	3.06970744960347e-12	1.10885576485856e-10
ENSMUSG00000022415	6026.29268339999	-1.07070850736618	0.153769868712633	-6.96305795361726	3.32964763163299e-12	1.20058949134853e-10
ENSMUSG00000022637	4560.28477920994	-1.29218339410485	0.185702821038493	-6.95834014194646	3.44305124056995e-12	1.2392511897836e-10
ENSMUSG00000023913	100.082120191669	-3.28883072450705	0.473721256629471	-6.94254411952527	3.85100621284244e-12	1.38360165869292e-10
ENSMUSG00000047414	5847.86190915512	1.11404439341989	0.160639474429242	6.93505999928183	4.06048788652205e-12	1.45625511894444e-10
ENSMUSG00000021536	2809.69373655189	1.02156529055788	0.147320971373322	6.93428288610154	4.08286922847176e-12	1.46166718379289e-10
ENSMUSG00000030137	165.426903731649	-4.98719395310398	0.719379065228954	-6.93263703957901	4.13067069900494e-12	1.47614413856776e-10
ENSMUSG00000039114	6585.9432290023	-0.989580364811922	0.142780844153117	-6.93076421197445	4.18573211591426e-12	1.49315938540657e-10
ENSMUSG00000019647	584.219318663958	-3.07167403074248	0.444486206049621	-6.91061722261764	4.82549500052121e-12	1.71832191421757e-10
ENSMUSG00000028278	3339.3811164314	-1.17185146724504	0.169647418041441	-6.90757030536581	4.93024639425782e-12	1.75251027858299e-10
ENSMUSG00000031563	1268.2809920093	1.28735225316976	0.186425557914899	6.90544937919628	5.00447519916805e-12	1.77574723527294e-10
ENSMUSG00000008475	12468.4145243529	0.974455414424645	0.141180922823003	6.90217484727955	5.12123451613025e-12	1.81396660034239e-10
ENSMUSG00000037206	132.527153596253	-6.69638957706965	0.97037795561041	-6.90080554525513	5.17084742604836e-12	1.82830950965463e-10
ENSMUSG00000038473	2455.08612573999	1.08567402336476	0.157415147708612	6.89688406210073	5.31555279596341e-12	1.87616553615272e-10
ENSMUSG00000020840	1466.59746486876	-1.26096792584148	0.183011298118802	-6.8901097298535	5.57493684764651e-12	1.9642589441409e-10
ENSMUSG00000020926	4300.84223208966	-0.964472863654259	0.140006379966738	-6.88877795342894	5.62736945534424e-12	1.97925443580248e-10
ENSMUSG00000031133	2839.61468106538	-2.25651113319524	0.327603471662562	-6.88793412885285	5.66084101164006e-12	1.98754011561051e-10
ENSMUSG00000030898	270.807961509142	-3.44224950535721	0.50029453400258	-6.88044596013807	5.96654770846411e-12	2.0912123856519e-10
ENSMUSG00000031129	381.324864651394	2.16031973143844	0.314872184449893	6.86094179837669	6.84080324856606e-12	2.39344543677579e-10
ENSMUSG00000002012	1039.25832770291	-1.65679576837941	0.241612515653606	-6.85724315190164	7.02020866729259e-12	2.45193629550317e-10
ENSMUSG00000040181	53.7729815769922	-9.40682388324774	1.37190619334244	-6.85675444057107	7.04425615874494e-12	2.45605647774815e-10
ENSMUSG00000055373	3589.33394644766	-1.09156334344439	0.159240903135524	-6.85479246821025	7.14161198574898e-12	2.48567772726208e-10
ENSMUSG00000040037	15201.1263007637	-1.0719595874917	0.15646378771206	-6.85116730948905	7.32497838365015e-12	2.54508087756357e-10
ENSMUSG00000042425	767.947078077943	-1.37124578883608	0.200164668512561	-6.85058856303618	7.35467625445071e-12	2.55097836590359e-10
ENSMUSG00000023004	2818.00090451462	-0.811825119109299	0.11851017706152	-6.85025657068988	7.37176537333233e-12	2.55248967538111e-10
ENSMUSG00000028909	769.228156232269	3.28623457172596	0.480130139580245	6.84446632448227	7.67614913531723e-12	2.65330065284207e-10
ENSMUSG00000020061	58.6231281707459	-6.38154299237842	0.933142599787795	-6.83876504387394	7.98787683060207e-12	2.75629870395715e-10
ENSMUSG00000049148	671.691653175633	-2.65581832436195	0.388427120453499	-6.83736583908253	8.06625677427828e-12	2.77856212733215e-10
ENSMUSG00000046447	23674.5943993409	-1.22276858171336	0.178936207470463	-6.83354475317804	8.28416362413756e-12	2.84872919960051e-10
ENSMUSG00000024642	2433.28949860436	-1.42553558009701	0.20865612481123	-6.83198531261273	8.37474263700641e-12	2.87494589703261e-10
ENSMUSG00000024713	784.235790170905	-2.98122092505427	0.437193594255471	-6.8189949812307	9.16796036107135e-12	3.14186785160271e-10
ENSMUSG00000034324	73.1208588969012	-5.45380604001353	0.800397149957659	-6.81387488736316	9.50043367192313e-12	3.25025075519991e-10
ENSMUSG00000026090	10812.659719748	1.59615353059656	0.234403251628139	6.80943425276678	9.79832995020747e-12	3.34645517617989e-10
ENSMUSG00000016763	837.249806805475	-1.4007610865952	0.205957732269317	-6.80120659302809	1.03746517329923e-11	3.53726220991548e-10
ENSMUSG00000107655	99.9513115028337	-5.20559217807139	0.765545709661333	-6.79984501562197	1.04731758672346e-11	3.56479167718709e-10
ENSMUSG00000047228	1224.83688097689	-1.41165831060338	0.207633251315761	-6.7988065575132	1.05489345638811e-11	3.58449220570659e-10
ENSMUSG00000027878	425.112014301222	-3.28142227243653	0.483956339823501	-6.78040972380539	1.19835539586574e-11	4.065081045062e-10
ENSMUSG00000024299	169.348759484333	4.02563367016531	0.593850950673382	6.77886204543504	1.21126115654944e-11	4.10191953826069e-10
ENSMUSG00000022272	343.698534204886	-3.44961782490709	0.50903159951767	-6.7768245196875	1.22845942771676e-11	4.15314580216959e-10
ENSMUSG00000032261	757.599787858485	2.03131088879616	0.299859848475851	6.77420101130929	1.25095646060628e-11	4.22208335391156e-10
ENSMUSG00000031925	1472.8029070441	-2.42328420527905	0.357762173918491	-6.77345002334188	1.25747026713789e-11	4.23693511186225e-10
ENSMUSG00000045038	38799.1535651845	-0.655722514821182	0.0968695321147815	-6.76913060800388	1.29558547356517e-11	4.35803650571049e-10
ENSMUSG00000025370	2179.14304165481	-3.94017488394752	0.58255214658618	-6.76364323269149	1.34564210210391e-11	4.5188329753734e-10
ENSMUSG00000039153	750.622631291222	2.043133631141	0.302269874735465	6.75930286777362	1.38657275711132e-11	4.6484967616334e-10
ENSMUSG00000034993	98.7578587111698	-3.97095006434374	0.58776067773632	-6.75606622688219	1.41788627783415e-11	4.74553991619683e-10
ENSMUSG00000015501	34972.5823453458	0.741792332750498	0.109823434355826	6.75440844753684	1.43419194951599e-11	4.79211336731608e-10
ENSMUSG00000023034	1078.40175813207	2.23572100570696	0.331152858667997	6.75132630501739	1.46499699224932e-11	4.88689845268126e-10
ENSMUSG00000038331	1210.76535021116	7.2861175840871	1.07995853972396	6.74666416911659	1.51282877604355e-11	5.03807164487061e-10
ENSMUSG00000087625	156.655885545488	3.02003029172023	0.447967981071406	6.74162087320888	1.5662935206891e-11	5.20747139349503e-10
ENSMUSG00000035305	159.090473107709	3.84873554619188	0.571016875604806	6.74014326129223	1.58230539202306e-11	5.25199644027787e-10
ENSMUSG00000053846	67.384754887834	-5.4588328526957	0.810889417539279	-6.7319078713113	1.67452664075655e-11	5.5489107593202e-10
ENSMUSG00000022055	30022.3219266189	-0.858765688444576	0.127588712501083	-6.7307340250595	1.68809298601403e-11	5.5759027769227e-10
ENSMUSG00000032012	2113.38864048494	-1.57420546889106	0.233883603197666	-6.73072180934643	1.68823472944537e-11	5.5759027769227e-10
ENSMUSG00000013698	5974.9938106236	-0.834704374259087	0.124240574888625	-6.71845228507156	1.83664863570158e-11	6.0561072119318e-10
ENSMUSG00000042348	3524.08742840394	1.36894251731886	0.204048427559812	6.70890990775994	1.96083676615598e-11	6.45498448077094e-10
ENSMUSG00000028382	2556.68390657552	1.1608896834852	0.173185112003573	6.70317251901685	2.03942443363672e-11	6.70268541730312e-10
ENSMUSG00000025582	16699.3099851728	-1.3757421152231	0.205503669242241	-6.69448930180133	2.16426117632186e-11	7.10132701520469e-10
ENSMUSG00000006369	203.892543668108	3.49364502917562	0.521911675166792	6.69393921501972	2.17241684905079e-11	7.1164400310082e-10
ENSMUSG00000114797	3716.37056402115	-0.683677595862277	0.102234295741727	-6.68736054669408	2.27231568345555e-11	7.43154727926864e-10
ENSMUSG00000113167	328.171905680198	2.42080334603462	0.362153681433377	6.68446427619695	2.31770929733417e-11	7.56766058517191e-10
ENSMUSG00000064370	99890.0532593525	-1.14306441081139	0.171169063298229	-6.67798484601054	2.42250080766022e-11	7.89695873040197e-10
ENSMUSG00000027438	34464.7036098184	-0.469182800814882	0.0702784423120467	-6.67605577727008	2.45458580908145e-11	7.98856108773782e-10
ENSMUSG00000022957	5203.35384306009	-0.81731328654666	0.122502446330056	-6.67181195993905	2.52664182973263e-11	8.20974317706316e-10
ENSMUSG00000055723	732.206389295065	1.32331734762743	0.199431786061975	6.63543848128704	3.23539288169126e-11	1.04956563903149e-09
ENSMUSG00000033295	848.674097798562	-1.69455869203765	0.255431528826727	-6.63410151370608	3.26485088006173e-11	1.05741083107395e-09
ENSMUSG00000059173	27292.9129286024	-0.747140282628497	0.112810214618889	-6.6229843206361	3.52018373466098e-11	1.13826844374973e-09
ENSMUSG00000001313	269.164200398296	-5.33398860230904	0.805573805605292	-6.62135308421702	3.55925661099566e-11	1.1490495416625e-09
ENSMUSG00000018849	1566.29587699561	0.917882044544441	0.138690933761562	6.61818346484325	3.63639554243474e-11	1.17206523850051e-09
ENSMUSG00000112481	13.0737896449928	-18.0085711812092	2.72679769403777	-6.60429309463827	3.99418617905214e-11	1.2853201367197e-09
ENSMUSG00000058145	316.010300977287	-3.30776008751646	0.501600105941834	-6.59441664452126	4.26931196796719e-11	1.37165330663151e-09
ENSMUSG00000059852	633.056223303435	-2.45217207324797	0.372069118477126	-6.59063585627497	4.37946838157142e-11	1.4047933138199e-09
ENSMUSG00000037111	12094.3151819558	-0.964631365441975	0.146499074123068	-6.58455605413332	4.56246577063048e-11	1.46115517203834e-09
ENSMUSG00000000753	138.723397969348	-5.33355019766867	0.810413100228758	-6.58127342236096	4.66435904366792e-11	1.49140462691315e-09
ENSMUSG00000032356	33719.1743930016	0.661919934598695	0.100679814685603	6.57450489619695	4.88153238019964e-11	1.55835925411214e-09
ENSMUSG00000094500	265.200080123408	-2.16114387263245	0.328904877113353	-6.57072613699079	5.0070477369855e-11	1.59588701162298e-09
ENSMUSG00000049792	1819.90445534747	1.13610952901857	0.172971909573961	6.56817359429558	5.0936140153393e-11	1.62090117110353e-09
ENSMUSG00000034832	3002.58114266618	0.82524038732978	0.125770401213869	6.56148330103904	5.32751423538578e-11	1.69264667814603e-09
ENSMUSG00000020961	1116.37724513406	-2.07040789150801	0.315695440607812	-6.55824451414891	5.4444885808423e-11	1.72707447893554e-09
ENSMUSG00000021591	1090.17297501062	-1.59552218096015	0.243502884093053	-6.5523748800874	5.66291617883376e-11	1.79352517461705e-09
ENSMUSG00000031210	468.927881424423	-2.9864699195853	0.45646043469802	-6.54266984073013	6.04301441087775e-11	1.91088884714948e-09
ENSMUSG00000090053	1255.89263613329	1.01442068715655	0.155110020330998	6.54000744111706	6.15157725690081e-11	1.93910095670357e-09
ENSMUSG00000021140	12214.1869373069	-0.682388108685297	0.104339244771123	-6.54009054965054	6.14815973274366e-11	1.93910095670357e-09
ENSMUSG00000018427	1383.21998525015	-1.39658063196186	0.213570261630685	-6.53920925740533	6.18449430178891e-11	1.94641666816741e-09
ENSMUSG00000032802	1666.53620804526	-1.47882653331559	0.226433878609432	-6.53094202332843	6.53572969289064e-11	2.05330110525304e-09
ENSMUSG00000024548	3424.93704280227	1.0377621139967	0.158904236076992	6.5307391396028	6.54459001524689e-11	2.05330110525304e-09
ENSMUSG00000038459	1637.87785082373	1.01850511252556	0.15627074573928	6.51756736494253	7.14567332688564e-11	2.23838216964693e-09
ENSMUSG00000056596	1604.9288758262	-1.76653268738142	0.271199829260281	-6.51376769741995	7.32888121113834e-11	2.29219049174573e-09
ENSMUSG00000031176	8957.8139458812	-0.828162359231397	0.127253770287312	-6.50795931123753	7.61785437784889e-11	2.37885894964353e-09
ENSMUSG00000030583	6948.80926575267	0.774473104513993	0.11910770172941	6.50229240652673	7.91051445718261e-11	2.46640736916947e-09
ENSMUSG00000055022	25263.0127032894	-0.498252354832869	0.0766317936600426	-6.50190124797599	7.93111610486966e-11	2.46899092655942e-09
ENSMUSG00000014773	42.8109459144619	6.49504146692681	0.999040284083057	6.50128084963873	7.96389906005683e-11	2.47535268769022e-09
ENSMUSG00000021559	6365.47172006073	1.18533227264889	0.182356990018764	6.50006491402892	8.0285360653008e-11	2.49158035661224e-09
ENSMUSG00000031065	3892.71690706344	-0.795892012422112	0.122465837032773	-6.49889007176038	8.09147576377465e-11	2.50723193372727e-09
ENSMUSG00000039395	110.240344654949	-5.11986074832344	0.788196168241289	-6.49566815295162	8.26656953226081e-11	2.55753373430192e-09
ENSMUSG00000020891	105.720108986685	-7.39324671981937	1.13829651770659	-6.49500952064325	8.30281601172191e-11	2.56478975967644e-09
ENSMUSG00000018326	38166.0769972948	-0.495244001971895	0.0763510978526156	-6.48640315464605	8.79097413763902e-11	2.7114069155598e-09
ENSMUSG00000026773	956.77276719471	-2.01192747465871	0.310456403336827	-6.48054751982644	9.13903643761419e-11	2.81443014594914e-09
ENSMUSG00000040430	1652.31544893604	1.28864207135247	0.198918705000837	6.47823477106916	9.28018821564932e-11	2.8504229335758e-09
ENSMUSG00000022305	2210.42181623214	-1.18870908598964	0.183494661721565	-6.47816712942521	9.28434844186450e-11	2.8504229335758e-09
ENSMUSG00000036473	3631.41464913233	-1.18178712643883	0.182756749166855	-6.46644860901894	1.00332927167443e-10	3.07564911904112e-09
ENSMUSG00000028864	124.270614889063	-5.30735470795674	0.821130595630235	-6.46347211539869	1.02327399003803e-10	3.13199953469959e-09
ENSMUSG00000023915	7596.5146956366	-0.558318713603446	0.0864950784582485	-6.45491886423282	1.08276897237423e-10	3.30904761557296e-09
ENSMUSG00000062014	11098.5537336378	-0.855538188645684	0.132582745040848	-6.45286223619898	1.09757127704497e-10	3.349179446301e-09
ENSMUSG00000029328	7626.08379014601	0.647061531589052	0.100299890518188	6.45126857313683	1.10917731020544e-10	3.37945086854082e-09
ENSMUSG00000029291	13652.8332540361	-0.653597843833712	0.101375357221727	-6.44730496390923	1.13856545248396e-10	3.46372688792084e-09
ENSMUSG00000025776	728.458963198276	-2.50005327327837	0.388236807832969	-6.43950605104389	1.19862937310877e-10	3.64092752607342e-09
ENSMUSG00000024526	80.1487606875357	-5.33859090290333	0.829678904387086	-6.43452650739281	1.23858822867857e-10	3.75661373805566e-09
ENSMUSG00000022342	4319.33763569984	-1.37257700514983	0.21350811291083	-6.42868782097794	1.28710150011056e-10	3.89785662752514e-09
ENSMUSG00000031382	107.542977910203	6.00583728371289	0.935080179006088	6.42280460922249	1.33786173657371e-10	4.0454678876063e-09
ENSMUSG00000019528	1303.6126765519	-1.13794162815499	0.177226351334759	-6.42083764397741	1.35526512010996e-10	4.09192095300671e-09
ENSMUSG00000020651	453.929103934404	-1.43800297389462	0.223976058359395	-6.42034235457068	1.35968211242104e-10	4.09908375786721e-09
ENSMUSG00000040693	324.78663833812	-2.01647063106732	0.314955697498617	-6.40239451796605	1.52958801587799e-10	4.6043814628111e-09
ENSMUSG00000015766	276.162479043712	-3.18295007198538	0.497178409306441	-6.40202794893198	1.53326589789379e-10	4.60853294167536e-09
ENSMUSG00000041556	200.997193871624	-2.9445192798484	0.460152704029783	-6.39900462186096	1.56393109427127e-10	4.69366625418419e-09
ENSMUSG00000053414	2283.76919378974	1.52299085079924	0.238029919767601	6.3983168682584	1.57099011304755e-10	4.70780415341962e-09
ENSMUSG00000031955	818.706400643678	-1.73481331319884	0.271234136036285	-6.39599918561415	1.59500853046362e-10	4.77264642070667e-09
ENSMUSG00000050052	1203.46636974524	-1.39259829907182	0.21778776144547	-6.39429089049385	1.61294113013757e-10	4.81911233636335e-09
ENSMUSG00000028745	9668.08474262798	0.560204333973962	0.0877388623819629	6.3849053744869	1.71503485409487e-10	5.11652064804969e-09
ENSMUSG00000074782	422.205836029342	-2.33238026410799	0.365331598604249	-6.38428286252505	1.72202531684159e-10	5.12974198395843e-09
ENSMUSG00000044250	163.840050918522	-2.16009057305672	0.338519468561119	-6.38099363158701	1.75942625447456e-10	5.23337945841335e-09
ENSMUSG00000004040	609.905504820944	-1.60675521080565	0.252141545084622	-6.37243342927241	1.86052187147685e-10	5.51771338452187e-09
ENSMUSG00000020598	28896.7865812246	-0.958350306355424	0.150387641259806	-6.37253366252219	1.85930591497523e-10	5.51771338452187e-09
ENSMUSG00000031398	423.109001412855	-1.40290159085143	0.22057932236681	-6.36007752584576	2.01651946352045e-10	5.97151878946204e-09
ENSMUSG00000104283	1073.12956622667	2.57955444280399	0.405627785871134	6.3594125763946	2.02526757190074e-10	5.97975909889045e-09
ENSMUSG00000056004	748.755313306678	1.68065399303991	0.264275707997852	6.35947210499413	2.024482902093e-10	5.97975909889045e-09
ENSMUSG00000032502	63.0372005206646	5.32187649746321	0.837207911870383	6.35669637375231	2.06138870722964e-10	6.07745894154997e-09
ENSMUSG00000041773	34502.9010431449	-0.712416123974901	0.112126182916696	-6.35369996055417	2.10196639744553e-10	6.18799153245052e-09
ENSMUSG00000054667	27.8394951189992	9.89053450874377	1.55808151743105	6.34789284006858	2.18284038375178e-10	6.41665454742751e-09
ENSMUSG00000004383	11656.9030133301	0.757706522602782	0.119480010891423	6.34170115109333	2.27241802337344e-10	6.67019568559162e-09
ENSMUSG00000048076	13490.9509087838	0.701037454185923	0.11064555242069	6.33588462300302	2.35983335715353e-10	6.91665776962193e-09
ENSMUSG00000005125	233.710639364052	4.11439792671707	0.649577967350336	6.33395548112557	2.38954487845369e-10	6.9935176238306e-09
ENSMUSG00000040836	1959.6893283116	3.94956954287209	0.623964011533337	6.32980343396147	2.45473711761739e-10	7.17384398454715e-09
ENSMUSG00000006740	7643.95225293048	0.537187914687259	0.0848954856657231	6.32763815973021	2.48942050294126e-10	7.26461459140704e-09
ENSMUSG00000042846	407.58305711722	-1.96952893174453	0.311391278987355	-6.32493285666009	2.53342717490227e-10	7.38228895384312e-09
ENSMUSG00000026179	4804.6312546656	1.1550426471792	0.182746208941573	6.32047391772974	2.60762342674394e-10	7.58746508844158e-09
ENSMUSG00000055421	11854.6255022709	-0.736835466028328	0.116586459946325	-6.32007753188112	2.6143210319901e-10	7.59592870280254e-09
ENSMUSG00000019590	492.737548700477	1.54795590772728	0.245181558930493	6.31350870954415	2.72778966306144e-10	7.91414286035539e-09
ENSMUSG00000018593	69.1982904529082	-4.22354710040018	0.669531723035653	-6.30821058224194	2.82279980776502e-10	8.17796106157126e-09
ENSMUSG00000039519	936.827668814229	-1.66236670902328	0.263649444269519	-6.3052160554676	2.877921528019e-10	8.325623491158e-09
ENSMUSG00000020889	1770.69277166582	1.02571170090032	0.162702555971192	6.3042138138379	2.89660398803215e-10	8.3675960737851e-09
ENSMUSG00000055567	16091.9131986933	-0.580695748483298	0.0922084302360026	-6.29764271007584	3.02206092193814e-10	8.71744998029006e-09
ENSMUSG00000064210	671.225519979818	-1.7178764485216	0.272868462223608	-6.29562110081395	3.06171418894018e-10	8.8191445488323e-09
ENSMUSG00000041075	264.330419319077	-3.11799724330929	0.49561143904744	-6.29121323208771	3.14994288892524e-10	9.06026614593591e-09
ENSMUSG00000029054	213.545005704606	4.72269675446215	0.750783846524399	6.29035477564537	3.16741244535176e-10	9.0974619920361e-09
ENSMUSG00000054196	63.7302964390923	-5.81904264821372	0.926075357114437	-6.28355198473837	3.30923482348756e-10	9.49120740218578e-09
ENSMUSG00000048387	58.6810437154107	-4.99732658349796	0.795686228328213	-6.2805241633975	3.37433429424385e-10	9.66409341871437e-09
ENSMUSG00000022973	44349.108797482	-0.761585578756678	0.121266856517838	-6.2802450778845	3.38039730902236e-10	9.66764696879889e-09
ENSMUSG00000037610	64.2168796479405	-6.46603468259635	1.02976928180048	-6.27911008501917	3.40516432437102e-10	9.72460603632339e-09
ENSMUSG00000034310	380.48872093326	4.22888118297133	0.673778574936277	6.27636636171057	3.46577002111891e-10	9.86956781014091e-09
ENSMUSG00000030319	111.925959100795	-3.12406209102708	0.497734417096634	-6.2765643357561	3.46136197443289e-10	9.86956781014091e-09
ENSMUSG00000001270	7722.52914646641	0.862504514371911	0.137543462034043	6.27077798985772	3.59248541152758e-10	1.02014373272387e-08
ENSMUSG00000047259	195.49434093184	1.97615303223147	0.315130140633914	6.27091089495995	3.58941996062327e-10	1.02014373272387e-08
ENSMUSG00000024725	405.137983042063	-3.14451055207643	0.501789752874086	-6.26658980990687	3.69040581201762e-10	1.04646754907114e-08
ENSMUSG00000043850	112.831529783418	-6.91348030177769	1.10411336490191	-6.26156744546957	3.81126910119536e-10	1.07921360085826e-08
ENSMUSG00000000632	4664.67288946343	1.30966126214923	0.209208809858142	6.26006745622841	3.84810981243502e-10	1.088108681519e-08
ENSMUSG00000003573	221.740750868816	-2.59140767707364	0.414386003190863	-6.25360812652753	4.01076651686526e-10	1.13250488915654e-08
ENSMUSG00000052539	1465.8507833183	-1.99912213444811	0.319750109878071	-6.252139006959	4.04868779454938e-10	1.14160468220993e-08
ENSMUSG00000029426	3997.85761503276	-0.788431822544293	0.126125406471079	-6.25117368977586	4.0737951026321e-10	1.14707084575237e-08
ENSMUSG00000040606	427.504445357548	3.37904489479302	0.540902362906465	6.24705145793074	4.18273292310819e-10	1.17609298236287e-08
ENSMUSG00000107706	82.1609984557671	3.73960699947305	0.598917189123749	6.24394668809609	4.26665469620257e-10	1.19800971077688e-08
ENSMUSG00000018411	7052.99751383842	-0.626360194519756	0.100321631390129	-6.24352082238355	4.27829324836588e-10	1.19959752508027e-08
ENSMUSG00000066026	68.8506344299767	-4.19505723135604	0.672012976282697	-6.24252414672318	4.30565281902261e-10	1.20558278932633e-08
ENSMUSG00000106515	28.8783321026598	6.4745948645744	1.03738431493162	6.24126928794096	4.3403426918565e-10	1.21360098028367e-08
ENSMUSG00000033966	433.700503165547	1.81709416450368	0.291372738912172	6.23632180308879	4.47979081592081e-10	1.25084744119193e-08
ENSMUSG00000022208	8537.05883958737	0.640386654696713	0.102762793182173	6.23169762971961	4.61407419861429e-10	1.28655020213935e-08
ENSMUSG00000050967	8192.34282756251	0.789036177847812	0.12680147838464	6.22261024003479	4.88950989641259e-10	1.36145686671222e-08
ENSMUSG00000049313	35357.2329057201	0.663391441352694	0.106616908534083	6.22219730879387	4.90239963185619e-10	1.3631526743336e-08
ENSMUSG00000038481	2101.91815044257	1.28852001268908	0.207130617363553	6.22080901939998	4.9459790131486e-10	1.37336547445434e-08
ENSMUSG00000032649	195.561551624356	2.42228949830892	0.389590291069906	6.21753045143079	5.05040171324202e-10	1.40042121088625e-08
ENSMUSG00000036885	3052.24657329651	-1.97880837441306	0.31842056674277	-6.21444900577545	5.15050566572665e-10	1.42620632025536e-08
ENSMUSG00000025586	2438.07072719156	-0.860116781800972	0.13851529981111	-6.20954351594295	5.31387335867704e-10	1.46941424958286e-08
ENSMUSG00000024424	1147.50512322025	-1.41260884765175	0.227545346691432	-6.20803223705271	5.36521468157647e-10	1.48156782281329e-08
ENSMUSG00000002808	4712.33389260154	-1.15045312754676	0.185361958468659	-6.20652229319899	5.41699396247779e-10	1.49380873397187e-08
ENSMUSG00000108532	67.6408788789171	-4.70417108530622	0.758796457926426	-6.19951640017058	5.66369158088643e-10	1.55870735874707e-08
ENSMUSG00000024245	3793.72354340257	-1.18828282950258	0.191677073570849	-6.1993998936099	5.66788539767864e-10	1.55870735874707e-08
ENSMUSG00000044707	183.132608313331	-3.90234320139523	0.629687167257776	-6.19727287502068	5.74498521725331e-10	1.57774607719855e-08
ENSMUSG00000071636	93.2397403048282	3.18396080441947	0.513809274959384	6.19677565118138	5.76315554882367e-10	1.58057103204948e-08
ENSMUSG00000029004	9855.67184066103	0.563737052709414	0.0909915362961601	6.19548889552274	5.81043891842733e-10	1.59136174093758e-08
ENSMUSG00000031790	53.1386132744712	-3.44001190200416	0.555411925238165	-6.19362268919425	5.87968814228325e-10	1.60813080322639e-08
ENSMUSG00000075020	114.378222548048	-4.6603320834477	0.753275936006154	-6.18675290247109	6.14161192265367e-10	1.67748005211663e-08
ENSMUSG00000051674	7024.57070834229	0.648625822561981	0.104863566751835	6.18542590771292	6.19350202433787e-10	1.68935140930511e-08
ENSMUSG00000028883	137.664852751958	3.81329811871554	0.616715516348471	6.18323686955991	6.28003727901822e-10	1.70830647720159e-08
ENSMUSG00000057880	2648.43961131974	-1.26008641878155	0.203790049986477	-6.18325781295584	6.27920379952124e-10	1.70830647720159e-08
ENSMUSG00000024064	403.049467580175	-3.39555513520513	0.549228268677201	-6.1824114468529	6.31297253507685e-10	1.71493866372928e-08
ENSMUSG00000001794	5288.30128975977	-0.932156699859352	0.150803063870893	-6.18128488859749	6.35819551459393e-10	1.72488638263301e-08
ENSMUSG00000031360	729.077476952403	-1.26617699840748	0.205772923085117	-6.15327312954451	7.58999241088402e-10	2.0562725385595e-08
ENSMUSG00000048483	176.946352016808	-3.47432184565549	0.564769315302135	-6.15175391353695	7.66307178903486e-10	2.07203381765434e-08
ENSMUSG00000022540	4777.98133153872	0.763353801640282	0.124089587812746	6.15163459799867	7.66884024690503e-10	2.07203381765434e-08
ENSMUSG00000074939	65.2608416174356	7.53094646617075	1.22614232374363	6.14198394455339	8.14970970368604e-10	2.19899569501343e-08
ENSMUSG00000086363	122.231534427652	2.90841623244318	0.473678090971724	6.14006914796656	8.24855668991635e-10	2.22267559837961e-08
ENSMUSG00000025020	6117.75542053759	-0.747388074573399	0.121811129333308	-6.13563045235663	8.48221273701337e-10	2.28256914029052e-08
ENSMUSG00000034818	7521.33826917278	0.677617044788568	0.11056411894925	6.12872468236826	8.85862641404249e-10	2.38066678751641e-08
ENSMUSG00000030259	227.747731331233	-2.78256084141508	0.454052733664492	-6.12827681700769	8.88359295426171e-10	2.38418034199516e-08
ENSMUSG00000016128	826.601749651295	-2.13763952290997	0.348944602083439	-6.12601401525281	9.01078723130831e-10	2.4118593112586e-08
ENSMUSG00000021728	941.044787049339	-1.54888498217374	0.252832679097399	-6.12612652645688	9.00442112107754e-10	2.4118593112586e-08
ENSMUSG00000106651	308.430815588354	2.88913191870789	0.471805596701089	6.12356432163793	9.1504890786332e-10	2.44598673397918e-08
ENSMUSG00000037605	6948.80123036815	1.16703572581314	0.190627981081582	6.12205888763881	9.23738692752625e-10	2.46592720536679e-08
ENSMUSG00000040649	568.004747140398	-1.29833993491447	0.212288362887946	-6.11592607928199	9.59978199316534e-10	2.55926102924174e-08
ENSMUSG00000034872	26.6199430178548	-9.18812349200851	1.50381736057196	-6.10986661871885	9.97144409300467e-10	2.65481422545229e-08
ENSMUSG00000033730	5578.31780591188	0.848859575186603	0.138940482501781	6.10951941365054	9.99316001415612e-10	2.65706726742443e-08
ENSMUSG00000060429	144.80614348303	4.21665444731247	0.690549517555754	6.10623038625471	1.0201172881858e-09	2.70878296603297e-08
ENSMUSG00000070570	28781.9857921245	-0.759270296129147	0.124485111429606	-6.09928599018448	1.06543298910831e-09	2.82163811963584e-08
ENSMUSG00000043557	4542.58134051634	0.936725996167562	0.153578718946882	6.09932158954619	1.06519575467222e-09	2.82163811963584e-08
ENSMUSG00000025597	193.514148005868	-2.46954312186496	0.404929127798077	-6.09870456910283	1.06931488339311e-09	2.82818268895318e-08
ENSMUSG00000021895	4654.2305512129	1.10574289261064	0.181484938664559	6.09275293447019	1.10985286094062e-09	2.93153229988636e-08
ENSMUSG00000046000	40.9471746988798	-7.63448056161007	1.25319285727284	-6.0920236795987	1.11492187155088e-09	2.94104653695421e-08
ENSMUSG00000041115	3402.62949948422	0.777186692504718	0.127608765825584	6.09038640470028	1.12638484678343e-09	2.96738021134221e-08
ENSMUSG00000046668	1328.37092593236	-0.980621512931321	0.161117826852287	-6.08636258376522	1.1550470346596e-09	3.03889540037476e-08
ENSMUSG00000034981	2289.75663978915	2.30053533394968	0.378311917802856	6.08105435142153	1.19394808658064e-09	3.13712598162107e-08
ENSMUSG00000059602	720.15099378244	2.00858692553531	0.330463709809577	6.07808623431818	1.2162534685095e-09	3.19155098647624e-08
ENSMUSG00000045555	129.302576450423	-5.29163924164938	0.870911855960635	-6.07597566324617	1.2323610029147e-09	3.2295912923443e-08
ENSMUSG00000031189	1552.4609111973	-1.67815305933016	0.276402729037979	-6.07140553630197	1.26795538961775e-09	3.31853389700477e-08
ENSMUSG00000030029	248.324865925586	3.97344866622369	0.654571191476273	6.0703078870035	1.27665254991135e-09	3.33694006787779e-08
ENSMUSG00000036095	21772.8198982586	-0.783845608099691	0.129235539530212	-6.06524808074521	1.3175012931309e-09	3.43922733394378e-08
ENSMUSG00000022324	3176.39944703013	1.89375489080541	0.312434558778434	6.06128495583097	1.3503834539601e-09	3.52047951690405e-08
ENSMUSG00000038665	2212.98048044073	1.76960430696807	0.292349384092228	6.05304612651351	1.42132147017106e-09	3.69989343227969e-08
ENSMUSG00000071856	336.846272604436	-3.98359299136581	0.658133127049374	-6.05286807127543	1.42289397260956e-09	3.69989343227969e-08
ENSMUSG00000060985	224.070335187298	-3.08805659499216	0.510289914329563	-6.05157285745957	1.43438385079939e-09	3.72493878767179e-08
ENSMUSG00000047238	477.205637350445	1.04615184272769	0.172894040595334	6.05082650116469	1.44104581486499e-09	3.73739799436135e-08
ENSMUSG00000071332	9.90781035881291	-18.6215568379617	3.07817331505343	-6.04954787532438	1.45252896025793e-09	3.76231273840452e-08
ENSMUSG00000047230	39.3673163829348	-6.43361785252886	1.06358161665093	-6.04901189697827	1.45736898494849e-09	3.76997850454805e-08
ENSMUSG00000038349	1536.4422273406	-1.88035147334829	0.310883978050796	-6.04840263926708	1.4628898319857e-09	3.77938342160428e-08
ENSMUSG00000047126	22111.4790236401	-0.486756181339881	0.0805126065955058	-6.04571385677944	1.48749894827072e-09	3.83801530436697e-08
ENSMUSG00000027359	132.708613517567	-5.18422551510322	0.857585686514441	-6.04513997449504	1.49280342268121e-09	3.84675103058006e-08
ENSMUSG00000104282	29.9650263620573	-5.92279480046295	0.980229451078009	-6.04225346825618	1.51976461861465e-09	3.9111991109097e-08
ENSMUSG00000028655	232.561743529972	-8.20529064914336	1.35826434007621	-6.04101161095266	1.53150956411881e-09	3.93637227454537e-08
ENSMUSG00000031365	441.898268313424	-1.92229903537386	0.318303738540615	-6.03919716490726	1.5488289952005e-09	3.97579048601531e-08
ENSMUSG00000037703	1253.42092935943	1.40302066318473	0.232341244359623	6.03862076684545	1.5543707292039e-09	3.98491360346288e-08
ENSMUSG00000045103	10263.6354669994	0.737859492822125	0.122211026616587	6.03758525928281	1.56437511699175e-09	4.00543963543429e-08
ENSMUSG00000026077	753.359715101487	2.08521254459112	0.345443061323665	6.03634224581334	1.57646718547148e-09	4.03125180284851e-08
ENSMUSG00000058589	24452.8630557373	0.535053438187784	0.0887178859243737	6.03095342740564	1.6299516033192e-09	4.16270952144502e-08
ENSMUSG00000050821	3572.6091776634	1.14964312670133	0.190647220001623	6.03021185775244	1.63744877322879e-09	4.17653600581308e-08
ENSMUSG00000015305	1335.03974196521	1.19112425586448	0.197539739283342	6.02979562586134	1.64167153529903e-09	4.18198614227128e-08
ENSMUSG00000032936	8634.91608122372	0.659619413877922	0.109406401983256	6.02907509908671	1.64900653338675e-09	4.19534047986518e-08
ENSMUSG00000058152	208.408772296936	3.99728030585036	0.663264576185272	6.02667540130136	1.67366661366953e-09	4.2526829240617e-08
ENSMUSG00000055202	268.958603884685	-2.81199907379706	0.467295796669947	-6.01759975980095	1.77022221867302e-09	4.49233101771603e-08
ENSMUSG00000048240	2638.38994739298	1.29347176609516	0.214988107258906	6.01648055135188	1.78249902598911e-09	4.5177674428609e-08
ENSMUSG00000057554	467.205509072609	-1.82631147191789	0.303586520052467	-6.01578578522609	1.79016173856429e-09	4.53145991600212e-08
ENSMUSG00000026405	28.6812731581074	-9.43008764303918	1.56904331536136	-6.01008751684293	1.85423203087926e-09	4.68772304603624e-08
ENSMUSG00000001525	5896.85657676959	-0.598977430455529	0.09967393604989	-6.00936868948089	1.86247141208636e-09	4.7026230314241e-08
ENSMUSG00000021798	321.992332592277	-2.30510048436257	0.38365436603147	-6.00827382262473	1.87508964162911e-09	4.72852794155728e-08
ENSMUSG00000046442	52573.7313116467	0.570666197780778	0.0950263476121461	6.00534706553151	1.90923054459105e-09	4.80857461783435e-08
ENSMUSG00000032411	1845.33854070624	1.25738897704148	0.209400384826038	6.00471187331426	1.91671971467236e-09	4.82137977914072e-08
ENSMUSG00000003824	886.979487766847	-2.33892430395767	0.389666857477789	-6.00236909830339	1.94459023314729e-09	4.88535651555601e-08
ENSMUSG00000022332	4339.08106407453	0.701231046229538	0.11687290621562	5.99994531611827	1.97383990481863e-09	4.95263359346733e-08
ENSMUSG00000075590	1914.05755890294	-1.36892324288799	0.22827455837982	-5.99682791023202	2.01209087321569e-09	5.04229972827851e-08
ENSMUSG00000060314	621.204826969162	-1.51665441831432	0.253090893119492	-5.99252861144338	2.06603072674503e-09	5.17100923967346e-08
ENSMUSG00000026833	22415.5671300501	-0.624629461777277	0.104303889079406	-5.98855390043747	2.11714977651822e-09	5.29234647377022e-08
ENSMUSG00000022490	1355.11988527498	1.6464919259775	0.275200868099333	5.98287330032405	2.19235303349375e-09	5.47351103555203e-08
ENSMUSG00000033960	3089.3265288624	2.01599628665601	0.337159307125082	5.97935825603088	2.24018391734923e-09	5.58597104166883e-08
ENSMUSG00000034220	1140.6885010926	-1.51769369181559	0.254010022369215	-5.97493625511185	2.30180169396708e-09	5.73248700132323e-08
ENSMUSG00000032827	20344.7703305039	0.638691389656243	0.106996609427163	5.96926755974477	2.38321016218484e-09	5.92786567388111e-08
ENSMUSG00000048814	11096.2924159616	-0.462763530930511	0.0775412160111063	-5.96796845259983	2.40225800170648e-09	5.96783995269041e-08
ENSMUSG00000042797	1177.15054580432	-1.8212167412313	0.305235443862948	-5.96659653342563	2.42253440152743e-09	6.01076357448291e-08
ENSMUSG00000060450	11868.4190152459	-0.777244018341708	0.130354983359517	-5.96251864186951	2.48379304224788e-09	6.15514003844073e-08
ENSMUSG00000055003	1286.89840041533	-4.58243973418308	0.769179962192055	-5.95756514655396	2.56023666717229e-09	6.33674379055187e-08
ENSMUSG00000064363	51684.4407489425	-1.23609294757229	0.207493020447948	-5.95727482738328	2.56478733402008e-09	6.34017958969601e-08
ENSMUSG00000024805	386.656918641219	2.86100700477757	0.481060940117605	5.94728602176294	2.72624799325706e-09	6.72273305889515e-08
ENSMUSG00000047604	843.49533426288	-1.38659001912925	0.233139760432209	-5.94746265741503	2.72330867511288e-09	6.72273305889515e-08
ENSMUSG00000048960	964.264491857665	-2.00775844211993	0.337876398303512	-5.94228674213692	2.81073193762096e-09	6.92254961737409e-08
ENSMUSG00000031028	5446.18975144065	0.770965150999379	0.129769129876032	5.94105201858009	2.83198723717382e-09	6.96634112035102e-08
ENSMUSG00000028931	6729.83919468169	0.573539183513732	0.0966121971108003	5.93650906061028	2.91154832601707e-09	7.15327461274389e-08
ENSMUSG00000069662	3394.90118997117	1.51146031589572	0.254622681509888	5.93607885571273	2.91919436773647e-09	7.15452428904411e-08
ENSMUSG00000039989	751.782526965247	0.719063463698567	0.121133686778948	5.93611474082149	2.91855583413571e-09	7.15452428904411e-08
ENSMUSG00000027834	3264.77378338325	1.38414622531548	0.233397212088787	5.93043170022499	3.02139243848491e-09	7.39595550753914e-08
ENSMUSG00000035131	158.391289000947	2.68007596398564	0.452047946314019	5.92874270492516	3.05262965444446e-09	7.46330723320762e-08
ENSMUSG00000048078	6651.1475366249	-0.819403470613819	0.138248668003149	-5.92702615113192	3.08469867434724e-09	7.5325260686131e-08
ENSMUSG00000031824	2399.83559384253	-1.66379914142088	0.281534136248858	-5.909759873489	3.42606785436157e-09	8.35593775477382e-08
ENSMUSG00000027495	1547.71215837775	1.58364707154475	0.26803074804417	5.90845297825223	3.45335352823389e-09	8.41225170522881e-08
ENSMUSG00000028645	479.5983452405	-1.81709883966508	0.307800784844988	-5.9034899491247	3.55891316354132e-09	8.65887027945101e-08
ENSMUSG00000006576	800.791771491999	-1.24297825386785	0.210654547855579	-5.9005526655898	3.62285948967182e-09	8.80376812714432e-08
ENSMUSG00000034854	301.994874287487	-1.4683320309938	0.249127043910488	-5.89390861765041	3.77165804257061e-09	9.1431923140817e-08
ENSMUSG00000040543	512.627882786511	-2.53887274116534	0.4307504384025	-5.89406885012379	3.76800049316018e-09	9.1431923140817e-08
ENSMUSG00000097440	72.8800381210077	-5.70700762376188	0.969033705301272	-5.88937989725298	3.87647406970166e-09	9.38593624992498e-08
ENSMUSG00000117778	58.4401332908294	-4.76629295121556	0.810245835110976	-5.88252693771977	4.04049550293486e-09	9.77127308116262e-08
ENSMUSG00000040387	821.105834914512	1.89345854487427	0.321896209993438	5.88220204553781	4.04843703908545e-09	9.77142265010723e-08
ENSMUSG00000035189	713.789567715339	1.70876161508053	0.290500696847039	5.88212570099363	4.05030537821184e-09	9.77142265010723e-08
ENSMUSG00000029516	216.123823410148	-3.23369538712244	0.550376925211312	-5.87541962425278	4.21773572933377e-09	1.01631209016446e-07
ENSMUSG00000117671	26.4535120005609	-19.205491617186	3.27704465358645	-5.86061334140419	4.61160645380299e-09	1.10988578854553e-07
ENSMUSG00000019817	867.69222445011	-2.81953506925754	0.48123356844155	-5.85897421576068	4.65734994936059e-09	1.11955098063287e-07
ENSMUSG00000020988	1428.93830503242	-1.25977605402882	0.215090108869553	-5.85696878694147	4.71391678804858e-09	1.13179166187782e-07
ENSMUSG00000024640	873.918748620375	-1.5537670559205	0.265464565002938	-5.85301113880604	4.82751780009154e-09	1.15768034517028e-07
ENSMUSG00000023011	9843.11955128061	-0.837662825152961	0.143162569211296	-5.85113015062367	4.88243964856402e-09	1.16945221116382e-07
ENSMUSG00000022867	2103.92359638073	1.22252678235656	0.209044465903647	5.84816621225481	4.97021788858415e-09	1.18905642279636e-07
ENSMUSG00000102692	1067.39177750584	-5.23607631430592	0.895938401786106	-5.84423695185683	5.08895484221847e-09	1.21520929224955e-07
ENSMUSG00000019189	2609.28249794235	0.874239360022085	0.149592256086256	5.84414850671142	5.09165904573835e-09	1.21520929224955e-07
ENSMUSG00000030340	213.404777338378	-4.86450887903115	0.833042814783877	-5.83944641584021	5.23745578986191e-09	1.24851978210644e-07
ENSMUSG00000068615	24.5978256698473	-5.53933556774189	0.948722575906384	-5.83873063466394	5.26000312784544e-09	1.25240549533308e-07
ENSMUSG00000005533	6410.71379512173	-1.130812321705	0.193804078654113	-5.83482210259974	5.38479885483141e-09	1.28059842754045e-07
ENSMUSG00000104132	514.730788939348	1.80427558841962	0.309294396606106	5.83352174568302	5.42695306521201e-09	1.28909425416316e-07
ENSMUSG00000038777	133.187005336606	2.67371948854769	0.459403442399489	5.81998139714129	5.88541774775229e-09	1.39634147937205e-07
ENSMUSG00000037014	1339.61665432296	1.39053777585423	0.238975779820157	5.81873935886175	5.92931065742502e-09	1.40509243569807e-07
ENSMUSG00000018830	31.5058964665104	-7.05382251509483	1.2139634695145	-5.8105723048782	6.22596353747205e-09	1.47364955134876e-07
ENSMUSG00000090071	4537.83087305663	0.928522577948631	0.159817670732204	5.80988681473461	6.2515092679563e-09	1.47795115334891e-07
ENSMUSG00000093436	95.5996575076272	4.36784360578095	0.752142214724573	5.80720443590632	6.35245541550242e-09	1.50004742249697e-07
ENSMUSG00000017491	44.1668101224248	-3.77050100852018	0.649368879842078	-5.8064085384522	6.38271126780127e-09	1.50541877055153e-07
ENSMUSG00000073530	30.9207323852209	-4.86235117078947	0.837805127582393	-5.80367798036816	6.48758184957814e-09	1.52835535746583e-07
ENSMUSG00000111443	245.747163193377	2.41695197567471	0.416495104053271	5.80307415898357	6.51099765482006e-09	1.53207137304968e-07
ENSMUSG00000060988	1245.95868729137	1.26355646771498	0.21785568702418	5.79997008558576	6.63267506646256e-09	1.55887303320564e-07
ENSMUSG00000022212	13451.7561141366	-0.714186669614885	0.123180681158614	-5.79787887919909	6.71589267539049e-09	1.57658332969823e-07
ENSMUSG00000037606	96.739894982058	-3.23389705616491	0.558245936561574	-5.79296121004226	6.91560845280761e-09	1.62156863464195e-07
ENSMUSG00000045087	117.545271761166	-2.81412993006293	0.486236481209699	-5.7875746448759	7.14099578387205e-09	1.67246125554985e-07
ENSMUSG00000034460	125.11161067332	-6.88911995907155	1.19117997840583	-5.78344169979364	7.31875598136583e-09	1.71209358126514e-07
ENSMUSG00000062591	25356.8107238016	-0.640286219745769	0.110799503583903	-5.77878238651954	7.52431715142958e-09	1.75812949011492e-07
ENSMUSG00000055538	11.8653684992356	-16.8697159513959	2.91936607304856	-5.77855449754528	7.53451394534927e-09	1.75846257946871e-07
ENSMUSG00000062296	7519.40404986016	0.982457640591892	0.170064269708458	5.77697856390485	7.60539709046785e-09	1.7729418705779e-07
ENSMUSG00000029658	47.1782027900171	4.81896292553566	0.834298032144471	5.77606891046962	7.64660667092646e-09	1.78047817118157e-07
ENSMUSG00000036155	2568.06120833159	-0.771640011072607	0.13365125652536	-5.77353353147255	7.76261496732145e-09	1.80539332789861e-07
ENSMUSG00000030270	298.738649192655	-6.18375552590492	1.07115708455155	-5.77296795688355	7.78872578619596e-09	1.80936702852441e-07
ENSMUSG00000097767	3109.65058730733	1.22132544768835	0.211627800895135	5.77110116214615	7.87551745319354e-09	1.8274117349725e-07
ENSMUSG00000063600	663.242062497914	1.68470076072943	0.29199273408655	5.76966672133034	7.94284617602701e-09	1.8409038166126e-07
ENSMUSG00000064043	1534.46664871928	1.44544821947346	0.250549912323392	5.76910287483068	7.9694645361956e-09	1.84494024274422e-07
ENSMUSG00000032925	1168.38610332882	-0.891602887492186	0.154622623546859	-5.76631586659104	8.10231417315986e-09	1.87353165563447e-07
ENSMUSG00000041986	16521.4498138816	0.588559903720118	0.102074083758955	5.76600721795344	8.11715843529391e-09	1.8748017547324e-07
ENSMUSG00000011877	4443.60922579469	1.05228057459921	0.182757747782279	5.75778913544504	8.52227170402612e-09	1.96610475399673e-07
ENSMUSG00000033065	3112.55954242956	-0.763471288661086	0.132615420144621	-5.75703253685354	8.56054157984558e-09	1.97266365049131e-07
ENSMUSG00000020572	4207.48253847809	-0.644936794909249	0.11204062666103	-5.75627621987918	8.5989641757634e-09	1.97924263829741e-07
ENSMUSG00000024425	11679.9726572614	-0.513001152989619	0.0891341670793881	-5.7553816880648	8.64462484380799e-09	1.98747062922778e-07
ENSMUSG00000025321	708.70029546636	-2.88363650244676	0.501198243185489	-5.75348485684846	8.74222829643097e-09	2.00760816594328e-07
ENSMUSG00000054728	7077.8370365155	0.636090550356724	0.110621013620363	5.7501782847489	8.91493899361682e-09	2.04492788265481e-07
ENSMUSG00000057706	737.862328976028	1.1899657985625	0.206970134028243	5.74945657811728	8.95307421811856e-09	2.05132836485532e-07
ENSMUSG00000031539	4939.86768273712	-0.646352965855365	0.112551314400989	-5.74274027180695	9.31565578250082e-09	2.13196651972119e-07
ENSMUSG00000014602	33702.2068651235	-0.433077458733757	0.0755836173499634	-5.72977946700466	1.00561286002836e-08	2.29618754189619e-07
ENSMUSG00000064341	79363.817484621	-0.937146181630237	0.163554184040749	-5.72988203956156	1.00500497875121e-08	2.29618754189619e-07
ENSMUSG00000062908	274.310471365696	-1.83393034282715	0.320596981259932	-5.72036060857429	1.06298204286821e-08	2.42442138742002e-07
ENSMUSG00000000276	4020.55849664294	-0.884122967496246	0.154594698252108	-5.71897340266122	1.07169567051442e-08	2.44151759119012e-07
ENSMUSG00000021062	2702.64341183803	-0.928031585884407	0.162376488559377	-5.71530764162973	1.09505730721066e-08	2.49190793359357e-07
ENSMUSG00000034613	3611.85685748507	-0.570860263843144	0.100041291058832	-5.70624646884487	1.15494726302185e-08	2.62521346134491e-07
ENSMUSG00000049288	1065.33171314724	1.367611322304	0.240056687376712	5.69703488475559	1.21908990713659e-08	2.76787253208089e-07
ENSMUSG00000097745	122.797152581831	-4.09791545009505	0.720080692744661	-5.69091143726605	1.26363039237322e-08	2.86575363193419e-07
ENSMUSG00000091722	432.014221667037	-2.4023880720094	0.422250632822222	-5.68948365086493	1.27424088397149e-08	2.8865515527526e-07
ENSMUSG00000021557	21077.0661584959	-0.459705250470817	0.0808500321425658	-5.68590065196514	1.30125029298458e-08	2.94440924083012e-07
ENSMUSG00000026786	68.7778194591492	-4.98731817679687	0.877992084242911	-5.68036804238094	1.34405212495549e-08	3.03783055254878e-07
ENSMUSG00000027357	1396.14148658414	-0.868739078693054	0.153396160005748	-5.6633691394915	1.48429374587079e-08	3.35102714157855e-07
ENSMUSG00000036052	5199.54660430729	0.945817150935086	0.167110485127037	5.65983127998269	1.51521887224142e-08	3.41699751976332e-07
ENSMUSG00000030042	559.449797417786	1.7227293925185	0.304686400136306	5.65410662158802	1.56658945795694e-08	3.52887477001358e-07
ENSMUSG00000110308	63.4118411655531	-8.38818240127205	1.4844576138843	-5.65067154684408	1.59822218064879e-08	3.59608959345083e-07
ENSMUSG00000021270	22751.8649906414	-0.456965254412563	0.0808875841744298	-5.64938685060913	1.61021129189801e-08	3.61900403362908e-07
ENSMUSG00000022372	35.1073378765752	7.71598887552402	1.36706348061426	5.64420671383673	1.65944598081063e-08	3.72548410115246e-07
ENSMUSG00000029223	6103.39175816388	-0.647174857915595	0.114682264152773	-5.64319917030473	1.6691905923433e-08	3.74316923884771e-07
ENSMUSG00000020647	11292.8032790562	0.681585411917257	0.120839352264861	5.64042589721374	1.69630060639886e-08	3.79971335833344e-07
ENSMUSG00000052407	330.596171563078	-1.97156940092121	0.34967702779956	-5.63825829030822	1.71778720772549e-08	3.84354887728577e-07
ENSMUSG00000042757	1739.39419116809	-3.56249553359968	0.632858583997531	-5.62921262929978	1.81034116244191e-08	4.04161688470328e-07
ENSMUSG00000018470	451.037889881473	2.60611442578809	0.462952446512573	5.6293350330471	1.80905701223328e-08	4.04161688470328e-07
ENSMUSG00000039646	145.078418164631	-3.60848552463318	0.642083416926326	-5.61996374537613	1.90997534771824e-08	4.25930876207512e-07
ENSMUSG00000022847	196.420207045792	2.15272006394676	0.383345161863411	5.61561818983852	1.95860723174392e-08	4.36290642022246e-07
ENSMUSG00000027799	34548.7055235622	0.423151955541472	0.0753558722442718	5.61538129596314	1.96129262655422e-08	4.36403935373575e-07
ENSMUSG00000079055	507.991812427837	2.8319155994557	0.504385594542743	5.61458461561141	1.97034993193783e-08	4.37933208819175e-07
ENSMUSG00000033352	11928.7966327235	-0.880049957210895	0.156920978908698	-5.60823647246644	2.04398628187086e-08	4.53796644285127e-07
ENSMUSG00000006476	6425.95957095262	-0.597747895967155	0.106594607960615	-5.60767479146802	2.05062876193767e-08	4.54767759063345e-07
ENSMUSG00000019853	49.5834506744929	-3.86688426565667	0.690311878903432	-5.60164815908899	2.12323193781507e-08	4.70348661760403e-07
ENSMUSG00000058135	574.229506103654	-2.05613031268766	0.36713854151159	-5.60042076819863	2.13832127662416e-08	4.73168487348358e-07
ENSMUSG00000042429	8384.90101743385	-0.953476252289755	0.170336281297258	-5.59761106106233	2.17325630568854e-08	4.80368714624518e-07
ENSMUSG00000052155	8916.34273395469	-1.15906976966624	0.207082726924775	-5.5971339902593	2.17924282235598e-08	4.8116145487437e-07
ENSMUSG00000049281	14142.6290280679	1.34744849986159	0.24081585191655	5.59534801857032	2.20179652752769e-08	4.85606345257153e-07
ENSMUSG00000106826	356.697123075132	2.4188537657252	0.432468245616034	5.59313612096454	2.23004315847104e-08	4.91295661989312e-07
ENSMUSG00000039629	5110.63095627398	0.988389905431058	0.176726511996953	5.59276530873931	2.23481284811895e-08	4.91806015138185e-07
ENSMUSG00000028347	1366.77151005615	1.00935321300748	0.180507581859706	5.59174967947866	2.24792746150143e-08	4.94149668291455e-07
ENSMUSG00000054640	79458.1437857261	0.519780692424313	0.0929758563355168	5.59049104692953	2.2642836084025e-08	4.97199975698284e-07
ENSMUSG00000064345	30957.5217484411	-1.36561968818407	0.244556325185962	-5.58407020201029	2.34953791454371e-08	5.15355974953745e-07
ENSMUSG00000043518	140.060839490603	3.45330034756249	0.618831972735742	5.5803521791159	2.40032072510812e-08	5.25919452425875e-07
ENSMUSG00000022376	722.558309346352	4.28594402213408	0.768159394480448	5.57949828242733	2.41213327421799e-08	5.27930653728409e-07
ENSMUSG00000037217	30647.2734029744	-0.80042267012585	0.143582656138815	-5.57464732615064	2.4803182491275e-08	5.42261943931385e-07
ENSMUSG00000039372	1159.24909977899	1.651867953948	0.296481665037433	5.57156866256615	2.52455829994048e-08	5.51332731995716e-07
ENSMUSG00000061758	185.029616352306	-2.06261876649998	0.370627805766302	-5.56520243330193	2.61848254937505e-08	5.71222395537226e-07
ENSMUSG00000036192	270.182469304943	-3.28586801056059	0.59045147884403	-5.56500936705854	2.6213832888006e-08	5.71233610585591e-07
ENSMUSG00000105700	292.326389052277	1.94983984932421	0.350399239270591	5.56462352310779	2.6271897789285e-08	5.71877314744393e-07
ENSMUSG00000038446	7405.81914891978	0.673582534747028	0.12123175555927	5.55615590683841	2.75780567374621e-08	5.99658222855358e-07
ENSMUSG00000023150	3380.23371674684	1.28025772481185	0.230671240332777	5.55014020371544	2.85440588780869e-08	6.19990565967373e-07
ENSMUSG00000061410	3605.45171070355	0.732576866942843	0.132039312305367	5.54817239011827	2.88671177474592e-08	6.26328979005479e-07
ENSMUSG00000055320	1757.3069127273	-2.14896122200706	0.38751660297272	-5.54546877610387	2.93167651211339e-08	6.35397305025398e-07
ENSMUSG00000020122	161.394872808017	-6.91673316148394	1.24829820825914	-5.54093013650153	3.00869242950489e-08	6.51385160115703e-07
ENSMUSG00000038170	8863.55992061074	0.6216412680335	0.112225439882867	5.53921881422184	3.03823838170104e-08	6.57072309345657e-07
ENSMUSG00000037990	1123.38386109478	-1.20457211931403	0.21752843902615	-5.53753856142563	3.06752169650294e-08	6.6269046305486e-07
ENSMUSG00000005506	12133.5355467318	0.571759927176951	0.103268605359957	5.53662872839236	3.0834922815025e-08	6.65423608821982e-07
ENSMUSG00000033965	2173.52341782168	-0.721522398171919	0.130354824025898	-5.53506480150343	3.11113307218238e-08	6.70535221825974e-07
ENSMUSG00000020248	1363.94880053409	1.09726832939051	0.198251729230502	5.53472261578486	3.117212822934e-08	6.70535221825974e-07
ENSMUSG00000021087	81545.0035261757	-0.553780605145113	0.100052791306441	-5.53488411381747	3.1143419878381e-08	6.70535221825974e-07
ENSMUSG00000036438	150007.048478397	0.484908055374031	0.0877020178109837	5.52904103551083	3.21986027796785e-08	6.91873085237937e-07
ENSMUSG00000039943	769.375270872179	1.80941242076812	0.32782765380996	5.51940142858425	3.40156335191102e-08	7.30134283502271e-07
ENSMUSG00000040964	68.7212207883411	3.7738042716581	0.683900377597982	5.5180613950128	3.42759695329156e-08	7.34935440851221e-07
ENSMUSG00000049420	1999.82759581279	1.16289655994144	0.211094314143832	5.5088957021793	3.61091762368078e-08	7.73415347431114e-07
ENSMUSG00000021277	1404.37638622253	-0.997722916006292	0.181256739019967	-5.5044734965489	3.70273157208342e-08	7.92234392285256e-07
ENSMUSG00000028222	3316.00078651861	5.46556387298406	0.993215893822397	5.50289610444091	3.73602606998509e-08	7.98505870480395e-07
ENSMUSG00000070866	6620.0145854505	0.871973000924381	0.158543070127813	5.49991242267114	3.79979932119188e-08	8.10408263736754e-07
ENSMUSG00000058297	14392.2180720754	-0.62891003113318	0.114348505861221	-5.49994096028202	3.79918438686055e-08	8.10408263736754e-07
ENSMUSG00000028782	4919.6899882526	0.631163785715837	0.114799756694772	5.49795403655745	3.84223041569827e-08	8.18586985907747e-07
ENSMUSG00000003153	5570.53939363016	-0.754386629397475	0.1372448530984	-5.49664786960428	3.87078534117489e-08	8.23795164754502e-07
ENSMUSG00000042105	4537.45005299981	0.876419247862392	0.159502351835433	5.49471050286857	3.91351865492745e-08	8.32006595906528e-07
ENSMUSG00000055044	87.1452078654186	-3.86946161308957	0.704306061845497	-5.49400583455209	3.92917499720439e-08	8.34450215507984e-07
ENSMUSG00000044167	2375.01703099995	-3.39646612120563	0.618579635328874	-5.49074998144719	4.00230575660583e-08	8.48184205163147e-07
ENSMUSG00000033502	46.4300706223655	-5.11818870219802	0.932129406872459	-5.49085638159502	3.99989514304852e-08	8.48184205163147e-07
ENSMUSG00000002341	17759.6116224367	0.654508744473352	0.119244318144564	5.48880445339013	4.04663304477025e-08	8.56672642888637e-07
ENSMUSG00000100546	122.817339662947	-2.56148254646622	0.46710536600522	-5.48373607516553	4.16435914251132e-08	8.80665317395221e-07
ENSMUSG00000021217	232.655544799373	-3.47922463465512	0.634584198247078	-5.48268400673361	4.18920901737193e-08	8.84986958696233e-07
ENSMUSG00000028673	501.591105942711	1.12197855021128	0.204679603751693	5.48163339016627	4.21416805356943e-08	8.89322538294316e-07
ENSMUSG00000019302	14374.8208946174	-0.506475860227054	0.0924128736303242	-5.48057689725233	4.2394120609159e-08	8.93709074629253e-07
ENSMUSG00000003974	114.932205604561	3.01173323100115	0.549884218007891	5.47703158659835	4.32520034218247e-08	9.10836307353721e-07
ENSMUSG00000034793	795.894585554872	-1.18969772141479	0.217282364956745	-5.47535333413564	4.36639480761037e-08	9.1854651734494e-07
ENSMUSG00000048540	104.466645888821	-5.40031120989231	0.986507659486929	-5.4741705834306	4.39565490309888e-08	9.23732594311597e-07
ENSMUSG00000028137	4092.39339270667	0.873350893394424	0.159562577473851	5.4734067800926	4.4146515767927e-08	9.26753244099896e-07
ENSMUSG00000063873	13003.1113308254	0.681309131670168	0.124572855984864	5.46916201193098	4.52168293372473e-08	9.4822907380035e-07
ENSMUSG00000038187	2093.37481382875	0.654593409046691	0.119746934231666	5.46647321909965	4.59077747215945e-08	9.61712714334929e-07
ENSMUSG00000032849	245.789694808422	-2.66949856718043	0.488680653159262	-5.46266472781855	4.69039946208371e-08	9.81556664048582e-07
ENSMUSG00000031010	19608.1836168058	-0.477829539768381	0.0875443363609381	-5.45814337775466	4.81139072818729e-08	1.00582649967361e-06
ENSMUSG00000063434	1877.77240004092	2.07337767861023	0.37997745815592	5.45658073684845	4.853906252453e-08	1.01365742238727e-06
ENSMUSG00000016559	2224.18062667358	0.580163875358728	0.106347559919674	5.45535671713514	4.88746287045345e-08	1.01960307624194e-06
ENSMUSG00000022197	1169.23413230263	-1.88124232065949	0.345106819008322	-5.45118849307386	5.00343028042157e-08	1.04271070958307e-06
ENSMUSG00000032470	4244.36104508005	0.870989181628197	0.159841371166838	5.44908477242153	5.06296785047843e-08	1.05402263204976e-06
ENSMUSG00000027499	7177.11195819805	-0.803891910165195	0.147584286358807	-5.44700204878703	5.12258734143024e-08	1.06532812262441e-06
ENSMUSG00000001424	1906.55639799471	0.876413328460224	0.16108653403608	5.44063682110093	5.309044726491e-08	1.10181913743987e-06
ENSMUSG00000022602	1570.42188716971	1.61523037968715	0.296877440216131	5.44073129474318	5.30622980747735e-08	1.10181913743987e-06
ENSMUSG00000022044	4268.32720351385	0.838728820495336	0.154277718434644	5.43648706375343	5.43412825693868e-08	1.12661223676429e-06
ENSMUSG00000021301	3095.85788211995	-0.72099908695897	0.132679055971856	-5.43415900631603	5.50554710346173e-08	1.14023975547728e-06
ENSMUSG00000009628	213.35027702599	-3.14340795784322	0.578947628395639	-5.42952039816473	5.6505694761644e-08	1.16906725343802e-06
ENSMUSG00000071265	384.061755211172	2.26245535739996	0.416846565599014	5.42754947290686	5.71330333608782e-08	1.18082788950401e-06
ENSMUSG00000039652	4709.60485439856	-0.905277591757651	0.166822978012144	-5.42657613804109	5.74453267707704e-08	1.18605964068013e-06
ENSMUSG00000034055	299.494795949225	-2.2468795658566	0.414236384048603	-5.42414826987524	5.82315317295282e-08	1.20010855262541e-06
ENSMUSG00000010095	1575.16685497963	-0.734318900558161	0.135380646208542	-5.42410544729566	5.82454919046549e-08	1.20010855262541e-06
ENSMUSG00000037493	200.214866107115	-2.89152424549066	0.533887133287684	-5.41598413822902	6.09525047784411e-08	1.2545952934273e-06
ENSMUSG00000074517	96.5263155084941	-6.34897916570209	1.17352596032076	-5.4101735968131	6.29636842642952e-08	1.29344541186814e-06
ENSMUSG00000071234	160.862501637531	-5.05464304312445	0.934287431865931	-5.41015844880784	6.29690104740278e-08	1.29344541186814e-06
ENSMUSG00000071714	63.4587861973623	-8.1738687758934	1.51125843680201	-5.40865055032559	6.350139477015e-08	1.30304602083108e-06
ENSMUSG00000064368	8812.25453842472	-1.10297613478842	0.204003077040294	-5.40666420718039	6.42093602230318e-08	1.31622623082959e-06
ENSMUSG00000029819	49.5669426241165	7.54495843293394	1.39557349577132	5.4063497592894	6.4322133433582e-08	1.31719114512406e-06
ENSMUSG00000021061	4055.72891109492	1.0155092818295	0.187870971161443	5.40535493882575	6.46801799247486e-08	1.32317168074629e-06
ENSMUSG00000036427	7629.27207281503	-0.567702985020284	0.105104358983786	-5.40132674333577	6.61498099014285e-08	1.35185666554928e-06
ENSMUSG00000037949	124.830322848268	-1.81998562581077	0.337488658444926	-5.39273122301908	6.93947148095539e-08	1.41672631619342e-06
ENSMUSG00000026869	2313.21414441687	-0.957094250838816	0.177649305131693	-5.38754851942322	7.14251974858813e-08	1.45669619450351e-06
ENSMUSG00000032656	41.853393518584	4.46718311226463	0.829339047938015	5.38643769803361	7.18678248627928e-08	1.46423389517202e-06
ENSMUSG00000022842	62.8588017080258	-3.88850516571289	0.721956969960291	-5.38606222740223	7.20180380143129e-08	1.46580469655933e-06
ENSMUSG00000051022	602.452170965066	1.83955320732465	0.341695334798193	5.38360644698618	7.30080387626476e-08	1.48444742506446e-06
ENSMUSG00000026469	10294.8643444613	-0.774960693012243	0.144111451563967	-5.37750945259378	7.55232492645342e-08	1.53403252406827e-06
ENSMUSG00000026031	303.858626200698	-2.05532963343298	0.38250260022765	-5.37337427826564	7.72766916667482e-08	1.56805983252527e-06
ENSMUSG00000000253	760.801162613884	1.14939800466623	0.214397687084354	5.3610559903755	8.27368666487563e-08	1.67715743435214e-06
ENSMUSG00000055675	12074.0492730111	0.57141196230185	0.106605396313933	5.36006601972706	8.31915441995399e-08	1.6846707859721e-06
ENSMUSG00000025576	9267.8659197704	0.643231250897899	0.12009895413252	5.35584390009044	8.51580069973397e-08	1.72275249675345e-06
ENSMUSG00000033713	1311.48643129881	-1.18614121808172	0.221491210162356	-5.35525187303036	8.54373178616068e-08	1.72666063355796e-06
ENSMUSG00000040254	184.961024523771	-3.19890065340684	0.597509329069954	-5.35372503452966	8.61617608947078e-08	1.73954781713706e-06
ENSMUSG00000026667	37349.3583926298	-0.73420240851341	0.137144367441615	-5.35350027281268	8.62689051220792e-08	1.73995876246222e-06
ENSMUSG00000032625	3591.07159641209	-1.44907768942644	0.270707640984973	-5.35292496419366	8.65437435919546e-08	1.74374771008191e-06
ENSMUSG00000024598	209.070448697161	2.09883695032628	0.392362626437197	5.34922749749262	8.83304509160795e-08	1.77796072285699e-06
ENSMUSG00000030189	811.369820150716	1.71282355205062	0.320360331351002	5.34655319161213	8.96449448153181e-08	1.80260968270561e-06
ENSMUSG00000038301	4433.95693447637	-0.76794042761743	0.14367020013907	-5.34516153575396	9.03364533797687e-08	1.81469460657074e-06
ENSMUSG00000039706	951.855081424278	2.04742600426351	0.383367914890959	5.34062952254587	9.26243724907613e-08	1.85879221190669e-06
ENSMUSG00000019539	31.6222580522178	-6.16162227959624	1.15441557615444	-5.33743861991337	9.42687999935712e-08	1.88990090227112e-06
ENSMUSG00000040479	4034.33251421364	0.879323734906931	0.16477549398549	5.3364958200906	9.47600556377717e-08	1.89785174368237e-06
ENSMUSG00000036006	3201.3462944146	1.22956482860647	0.230478055545386	5.33484554829707	9.56259187040689e-08	1.91328185447023e-06
ENSMUSG00000085058	167.928945120109	2.95422811227952	0.554378256768667	5.32890328256917	9.88075933156846e-08	1.97496972162796e-06
ENSMUSG00000049985	76.2571647122043	-4.19492236297747	0.787539837499108	-5.32661608116074	1.00059343273334e-07	1.99799772305159e-06
ENSMUSG00000040848	176.777758213053	3.07975594204163	0.578809232791437	5.32084798853124	1.03284679427414e-07	2.06034950563263e-06
ENSMUSG00000034810	474.176965645255	-5.54071277889872	1.04189569171867	-5.31791504940287	1.04963051219843e-07	2.09174875830557e-06
ENSMUSG00000109125	1090.24659989458	-1.15564567745791	0.217435675809824	-5.31488530184292	1.06724529735171e-07	2.12474019079514e-06
ENSMUSG00000039257	382.134208874811	1.93503743597947	0.364170013680458	5.3135551069215	1.07506904442589e-07	2.13819287724705e-06
ENSMUSG00000060487	2340.83209034623	1.16651097124208	0.21959908374322	5.31200290710729	1.08426873456087e-07	2.1543527839917e-06
ENSMUSG00000019907	10346.1786517883	0.46866617528198	0.0882553184152161	5.31034484604134	1.09418000292578e-07	2.17189313848079e-06
ENSMUSG00000038518	1758.56183315775	0.631391041231598	0.118970079308217	5.30714146702255	1.11357752181946e-07	2.2082099067692e-06
ENSMUSG00000009739	1242.96934667843	1.07596613453004	0.203018458128472	5.29984388832842	1.15901738698565e-07	2.29604551129331e-06
ENSMUSG00000059049	101.871575936815	-7.19410316527247	1.35876828070496	-5.29457691015572	1.19292275553161e-07	2.36088009900273e-06
ENSMUSG00000032360	322.638908200758	2.35977726802692	0.44608162281354	5.29001229224206	1.22308139658386e-07	2.41817907679618e-06
ENSMUSG00000034903	160.908406718726	-4.19564110448939	0.793818954027575	-5.28538791269986	1.25438660048084e-07	2.47762980950148e-06
ENSMUSG00000036580	712.162717655047	0.774452564989764	0.146740187656835	5.27771278854358	1.30806269455793e-07	2.58110638784424e-06
ENSMUSG00000022715	84.5467733258234	-3.67234501700848	0.696142237938514	-5.27527970129121	1.32553759398721e-07	2.61301648812739e-06
ENSMUSG00000027993	42635.5221485559	0.608939897849903	0.115495194192471	5.27242628671732	1.3463191750134e-07	2.65137591558631e-06
ENSMUSG00000004558	285.648535606432	-3.29850097113173	0.625912123340046	-5.26991066018978	1.36490175741862e-07	2.68533370291742e-06
ENSMUSG00000048458	5826.55898315552	0.80681981655702	0.153118166754174	5.26926251574278	1.36972956123283e-07	2.69219002388194e-06
ENSMUSG00000031910	249.758838347541	2.4160935339684	0.458542285335919	5.26907465512896	1.37113195490126e-07	2.6923068983213e-06
ENSMUSG00000029101	115.125902317703	-4.38477713387958	0.832266269480045	-5.26847872450598	1.37558981907985e-07	2.69587591762088e-06
ENSMUSG00000025202	46.9859714394802	-4.01588448849887	0.762248402585668	-5.26847216061897	1.37563899826724e-07	2.69587591762088e-06
ENSMUSG00000052105	413.859597122969	3.55707733882206	0.675770954883465	5.2637322055895	1.41160020869572e-07	2.76364853358708e-06
ENSMUSG00000065954	4343.51345660384	0.835209077777201	0.158694752939903	5.26299113426573	1.41730415614552e-07	2.77210865584442e-06
ENSMUSG00000025083	59.9308056313615	-8.59753539730016	1.63405100435805	-5.26148533575168	1.42896287769303e-07	2.79218789200681e-06
ENSMUSG00000041324	1152.40865641011	1.56422552683015	0.297324905247173	5.26099731043307	1.43276130244217e-07	2.7968839913691e-06
ENSMUSG00000005034	10783.5248274682	-0.916977417332157	0.174379592660772	-5.25851335778717	1.45224638481639e-07	2.83216298859913e-06
ENSMUSG00000003161	1148.22164737059	-0.765220860355562	0.145542087562886	-5.25772904023328	1.4584519370458e-07	2.84150091680216e-06
ENSMUSG00000031762	46.1515307462944	-4.94239983516409	0.94071112148564	-5.25389752739256	1.48913754256898e-07	2.89846887897309e-06
[truncated: 2,441 more rows]

## Sheet: CA2vsCA3 (3833)
Ensembl ID	baseMean	log2FoldChange	lfcSE	stat	pvalue	padj
[truncated: 3,833 more rows]

## Sheet: CA1vsDG (6954)
Ensembl ID	baseMean	log2FoldChange	lfcSE	stat	pvalue	padj
[truncated: 6,954 more rows]

[truncated: 2 more sheets: CA2vsDG (8528), CA3vsDG (7192)]
