# Supplementary material for: The transcriptome of rat hippocampal subfields
Source: IBRO Neurosci Rep. 2022 Oct 3;13:322–9. doi: 10.1016/j.ibneur.2022.09.009 (PMC9561749; doi:10.1016/j.ibneur.2022.09.009)
Supplement: Supplementary file 3 — Supplementary material [file mmc11.xlsx]

## Sheet: Common DEGs (Mouse and Rat)
CA1vsCA2	CA1vsCA3	CA2vsCA3	CA1vsDG	CA2vsDG	CA3vsDG
Wnt9a	Wnt9a	Ccnd2	Axin2	Axin2	Gnai3
Dlat	Gna12	Gmpr	Dlat	Gna12	Cav2
Ccnd2	Ccnd2	Tpd52l1	Ccnd2	Dlat	Wnt9a
Lhx2	Drp2	Bcl6b	Drp2	Ccnd2	Fer
Bcl6b	Gmpr	Ccm2	Lhx2	Drp2	Axin2
Cttnbp2	Mid2	Cttnbp2	Mid2	Mnt	Gna12
Galnt1	Hddc2	Sez6	Tpd52l1	Tpd52l1	Dlat
Tamalin	Cttnbp2	Ramp2	Ckmt1	Cdh4	Ccnd2
Sema4f	Tamalin	Fndc5	Galnt1	Ckmt1	Nalcn
Sez6	Sez6	Ell2	Sez6	Bcl6b	Dgke
Luzp1	Serpinf1	Sipa1l2	Sult5a1	Ccm2	Mnt
Mxd1	Hip1r	Supt6	Chmp1a	Cttnbp2	Ckmt1
Ramp2	Luzp1	Ykt6	Polr3d	Mkrn2	Rtca
Efnb2	Mxd1	Lamb1	Kcnn3	Tamalin	Trappc10
Fndc5	Agpat3	Ap2a2	Zfp512b	Gm2a	Ndufa9
Fbxo9	Ckb	Cacnb3	Fmr1	Krit1	Cttnbp2
Snd1	Sp1	Homer3	Bcl11a	Clcn4	Raf1
Ell2	Efnb2	Sec14l2	Dlg3	Sez6	Tamalin
Ifrd1	Snd1	Mmd	Dbh	Sult5a1	Krit1
Il16	Itga3	Ssbp2	Gm38393	Chmp1a	Clcn4
Uba1	Il16	Brinp2	Sec24b	Polr3d	Rab5b
Sipa1l2	Smo	Stat3	Luzp1	Usp32	Sult5a1
Idh3g	Rin2	Cdip1	Dpp9	Car4	Chmp1a
Fam98a	Folh1	Etv1	Ckb	Txnrd3	Polr3d
Tmem25	Uba1	Bid	Fndc5	Zfp512b	Usp32
Slc9a3r2	Tmem25	Coro1c	Hars	Dlg3	Car4
Akap8l	Peg3	Map2k1	Mef2d	Hip1r	Txnrd3
Ap2a2	Snx9	Cd44	Snd1	Mfsd10	Zfp512b
Tbc1d8	Slc9a3r2	Slc1a2	Npepps	Luzp1	Dnajc5
Sri	Akap8l	Slc1a6	Cyp51	Poldip2	Bcl11a
Ranbp2	Epdr1	Rcn1	Tcf25	Mxd1	Dlg3
Dusp3	Lamb1	Atp6v1b2	Tubb5	Sema6b	Dbh
Ddr1	Ap2a2	Arpc2	Ell2	Ckb	Hip1r
Homer3	Prkar2b	Ezh1	Jup	Efnb2	Nsun5
Calb2	Sri	Hap1	Ubl3	Fndc5	Sec24b
Man1a	Ranbp2	Ctnnb1	Il16	Fbxo9	Luzp1
Nqo1	Car11	Stx1a	Smo	Hars	Poldip2
Efnb3	Ddr1	Crlf1	Tspan33	Mef2d	Cfp
Mmd	Homer3	Abhd8	Septin7	Cyp51	Gmcl1
Hlf	Calb2	Met	Ugp2	Tcf25	Calm1
Brinp2	Man1a	Syn2	Nfix	Itga3	Dpp9
Stat3	Efnb3	Vav2	Grik3	Tubb5	Ramp2
Cacna1e	Hlf	Mcu	Sipa1l2	Brpf1	Ckb
Etv1	Stat3	Myt1	Srpk3	Ubl3	Sp1
Ppp1cc	Cdip1	Plcd1	Bcap31	Smo	Efnb2
Mcoln1	Cacna1e	Gabra1	Supt6	Tspan33	Fndc5
Chd5	Psap	Wdfy2	Unc119	Capns1	Fbxo9
Wdr1	Large1	Actn1	Ccne1	Septin7	Vps50
Ndrg1	Coro1c	Cd83	Psmc3	Ugp2	Hars
Klf5	Chn2	Hivep2	Stat6	Kcnh6	Zmat2
Cadm3	Slbp	Arnt2	Clgn	Nfix	Mef2d
Txn2	Map2k1	Eps8	Paxip1	Uba1	Kpnb1
Prkaca	Cd44	Stard13	Snx9	Grik3	Npepps
Celf1	Slc1a2	Cd274	Ocel1	Sipa1l2	Cyp51
Igf1r	Ndrg1	Scube1	Tiam1	Srpk3	Tcf25
Kit	Klf5	Plxdc1	Slc9a3r2	Ssr4	Itga3
Ctcf	Cadm3	Igfbp4	Akap8l	Bcap31	Tubb5
Ephb3	Celf1	Rhbdl3	Baz1b	Fam98a	Ell2
Rcn1	Por	Cyth3	Ggct	Kmt2a	Brpf1
Trap1	Igf1r	Pfn1	Btbd6	Stat6	Ubl3
Atp5g1	Ncoa2	Ksr1	Epdr1	Clgn	Rin2
Atp6v1b2	P2rx5	Trim37	Flii	Rmnd5a	Capns1
Nectin4	Ephb3	Glra2	Adprh	Peg3	Septin7
Sfmbt1	Atp5g1	Copz2	Tmem39a	Irf9	Ugp2
Sulf2	Atp6v1b2	Ywhah	Med25	Armc6	Nfix
Hap1	Arpc2	Cacng2	Clptm1	Tiam1	Uba1
Chrd	Crip2	Mdh2	Prkar2b	Tsc2	Grik3
Abhd16a	Nsmf	Scn1b	Hmgn2	Mien1	Sipa1l2
Hapln4	Cdc42	Cyb561	Sri	Cse1l	Srpk3
Tgfbr1	Kif5b	Sema6a	Pld3	Ykt6	Pnck
Gabrb2	Sulf2	Grm1	Ddr1	Baz1b	Bcap31
Cpt1c	Ctnnb1	Hebp2	Man1a	Jag2	Fam98a
Hnrnph1	Abhd16a	Mgat4c	Calr	Btbd6	Kmt2a
Crlf1	Hapln4	Ptprk	Ppfia3	Epdr1	Acp2
Cers4	Tgfbr1	Lama2	Lin7b	Flii	Clgn
Elavl2	Homer1	Dcn	Efnb3	Adprh	Peg3
Cabp7	Gabrb2	Dusp6	Mmd	Nab1	Tmem161a
Met	Hnrnph1	Cdk17	Hlf	Lamb1	Abhd3
Elk1	Tle1	Tmcc3	Stat3	Kcnn1	Tiam1
Mcu	Elavl2	Nuak1	Trmt10a	Ap2a2	Ikzf4
Bcr	Rala	Macroh2a2	Etv1	Clptm1	Mien1
Wnt2	Gabpa	Micu1	Kifc2	Tomm40	Cse1l
Gabra1	Nf2	Srgap1	Eno2	Prkar2b	Baz1b
Pgam1	Cabp7	Grb10	Clcn3	Hmgn2	Btbd6
Git1	Met	Cpm	9330159F19Rik	Foxj2	Epdr1
Bcas1	Syn2	Mapk9	Ralb	Sri	Flii
Ankrd52	Elk1	Adcy1	Ppp1cc	Grk5	Qtrt1
Wdfy2	Vav2	Bzw2	Gab2	Sult2b1	Hdgfl2
Dll1	Tex15	Tspan13	Coro1c	Pld3	Adprh
Cd83	Bcr	Cyria	Tax1bp1	Rab3b	Tmem39a
Hspa8	Pou6f1	Rgs9	Mcoln1	Dusp3	Nab1
Arnt2	Ubp1	Slc26a4	Arhgef18	Sec14l2	Lamb1
Tab2	Aldh3a2	Grhl1	Chn2	Crot	Ap2a2
Qdpr	Rnf112	Pxdn	Arid3b	Calb2	Med25
Tnr	Myt1	Rffl	Hdac9	Kpna6	Clptm1
Lta4h	Plcd1	Camkk1	Rab11a	Man1a	Relb
Stard13	Wnt2	Sec14l1	Ulk2	Brd8	Tomm40
Syt14	Gabra1	Lrrc59	Map2k1	Calr	Prkar2b
Sertad4	Pgam1	Ccdc43	Prkacb	Nfat5	Hmgn2
Pls3	Git1	Sec23a	Wdr1	Nqo1	Cdk12
Cd34	Atp6v0d1	Akap5	Ndrg1	Ppfia3	Sri
Foxred2	Pea15a	Rab15	Ubqln1	Efnb3	Grk5
Cntnap1	Ankrd52	Fut8	Cadm3	Hlf	Car11
Arl5b	Dll1	Clmn	Mprip	Grm3	Pld3
Wsb1	Ptgds	Hif1a	Il27ra	Fancl	Rabac1
Rhbdl3	Actn1	Arg2	Dnajb1	Brinp2	Rab3b
Mmp9	Hnrnpl	Net1	Por	Gstm7	Dusp3
Cadps2	Gdi1	Hecw1	Adcy9	Etv1	Dgcr6
Cyth3	Hivep2	Carmil1	Mef2c	Kifc2	As3mt
Stk4	Steap2	Elovl2	Ctr9	Psap	Homer3
Pfn1	Arnt2	Nedd9	Kit	Eno2	Sec14l2
Anxa6	Tab2	Cap2	Pan2	Clcn3	Calb2
Kif3a	Eps8	Ippk	Cs	9330159F19Rik	Kpna6
Septin8	Camk1g	Sema4d	Slc30a4	Sst	Man1a
Mtmr4	Sertad4	Drd1	Ergic3	Bid	Calr
Mapt	Pls3	Lman2	Ephb3	Ppp1cc	Ppfia3
Myo1b	Cd34	Dapk1	Rcn1	Gab2	Efnb3
6330403K07Rik	Foxred2	Arhgef28	Naa60	Coro1c	Mmd
Chd3	Pacsin2	Pde4d	Napa	Tax1bp1	Hlf
Sparc	Scube1	Parp8	Atp5g1	Arid3b	Grm3
Atp5g3	Sulf1	Hcn1	Inpp5k	Hdac9	Fancl
Acsl1	Cntnap1	Fgf10	Atp6v1b2	Rab11a	Brinp2
Zfyve27	Mpp2	Slc4a7	Arpc2	Dlst	Cdip1
Sult4a1	Timp2	Kctd6	Hyi	Ulk2	Cacna1e
Ywhah	Rarb	Camk2g	Nectin4	Nes	Cacna1b
BC005537	Igfbp4	Arhgef3	Neurl1a	Map2k1	Etv1
Mdh2	Eya2	Ctsb	Bbs1	Prkacb	Psap
Rnf145	Cadps2	Gdf10	Ptbp1	Cd44	Eno2
Scn1b	Rac3	Cryl1	Sfmbt1	Wdr1	Clcn3
Lhx9	Med13l	Extl3	Slc4a3	Ndrg1	9330159F19Rik
Atp6v0a1	Pmp22	Cacna2d3	Runx1t1	Prdx2	Cul3
Gyg	Tomm34	Mipep	Cdc42	Ubqln1	Sst
Sema6a	Ywhab	Lcp1	Gmnn	Cadm3	Large1
Plagl1	Gpx3	Tsc22d1	Cdk4	Mprip	Bid
Grm1	Anxa6	Clu	B4galnt1	Pafah1b3	Ppp1cc
Rev3l	Mtmr4	Stmn4	Sulf2	Prkaca	Gab2
Smpdl3a	Mapt	Gfra2	Ezh1	Usp40	Tax1bp1
Pkib	Chd3	Pdzd2	Hap1	Kbtbd4	Mettl17
Mgat4c	Trim37	Carmil3	Stx1a	Adcy9	Stxbp2
Zwint	Glra2	Psme1	Ppp2r1a	Mef2c	Myo9b
Dcn	Sparc	Sema5a	Tinf2	Zfp592	Hdac9
Atp2b1	Glra4	Zfpm2	Dus3l	Kit	Rab11a
Dusp6	Copz2	Kcnv1	Tgfbr1	Pan2	Ulk2
Sgk1	Slc25a39	Mtss1	Homer1	Cs	Chmp2b
Cep290	Wwc1	Asap1	Ccdc124	Ctcf	Nes
Cdk17	Arrb1	Cyrib	Zmiz1	Slc30a4	Syt5
Tmcc3	Ywhah	Syngr1	Hnrnph1	Tuft1	Prkacb
Socs2	Cacng2	Nptxr	Crlf1	Rcn1	Chd5
Nudt4	Rnf145	Bcl6	Ctsd	Trap1	Cd44
Ascl1	Lhx9	Srl	Hmgcll1	Naa60	Slc1a2
Hnrnph3	Atp6v0a1	Zfp251	Fhl2	Htra1	Ndrg1
Slc29a3	Gyg	Ly6e	Emc10	Atp6v1b2	Prdx2
Lrig3	Cyb561	Arc	Clstn3	Osgep	Letm1
Micu1	Sema6a	Alcam	Elk3	Arpc2	Ubqln1
Tbc1d15	Plagl1	Nectin3	Arpc5	Susd2	Cadm3
Cobl	Grm1	Cd200	Elavl2	Fbln1	Tbl2
Cpm	Wasf1	Boc	Nfib	Neurl1a	Mprip
Mdm1	Popdc3	Sidt1	Gprc5b	Ptbp1	Cic
Dip2a	Hebp2	Ccdc191	Rala	Mvd	Il27ra
Nfyb	Pkib	Ncam2	Nf2	Runx1t1	Usp40
Txnrd1	Mgat4c	Dlg1	Cabp7	Cdc42	Celf1
Adarb1	Ptprk	Stxbp5l	Ap1b1	Gmnn	Adcy9
Mdh1	Nts	Adcy5	Bcl2l13	Cdk4	Mef2c
Ccng1	Ppp1r12a	Ece2	Fam163b	B4galnt1	Ctr9
Hspa4	Zwint	Adamts1	Met	Kif5b	Eif4g2
Jade2	Dcn	Synj1	Elk1	Sulf2	Kit
Vdac1	Atp2b1	Tuba1b	Cbx5	Ezh1	Pan2
Adcy1	Dusp6	Slc4a8	Vav2	Hap1	Cs
Xbp1	Sgk1	Scn8a	Tex15	Eif1b	Slc30a4
Septin4	Cfap54	Fhl1	Snap47	Psmd2	Apc
Gria1	Cdk17	Msrb2	Rnf112	Syngr3	Ergic3
Tom1l1	Socs2	Agap3	Prox1	Stx1a	Ncoa2
Tspan13	Nuak1	Tiam2	Eya4	Scube2	Smpd4
Nrcam	Hnrnph3	Synj2	Myt1	Mrpl49	Pex1
Trib2	Vps26a	Satb1	Wnt2	Ppp2r1a	Rcn1
Lratd1	Pcbd1	Kif6	Gabra1	Hapln4	Clint1
Fkbp1b	Slc29a3	Cpne5	Fuz	Dus3l	Htra1
Slc26a4	Slc16a7	Galnt14	Pgam1	Homer1	Atp6v1b2
Efr3b	Lrig3	Crim1	Git1	Ccdc124	Tep1
Pxdn	Egfr	St6gal2	Med15	Cpt1c	Ttc5
Ddx5	Rab1a	Dusp1	Cdh23	Zmiz1	Osgep
Aspa	Gamt	Fkbp5	Amotl1	Hnrnph1	Kmt2b
Wscd1	Actr2	Tmem178	Etv5	Crlf1	Cbfa2t3
Blmh	Grb10	Adcyap1	Atp6v0d1	Ctsd	Bbs1
Rph3al	Cpm	Epb41l4a	Iglon5	Ap2s1	Nsmf
Doc2b	Glt8d2	Dele1	Ndufs2	Fhl2	Ptbp1
Cacna1g	Adarb1	Mbd2	Cad	Emc10	Mvd
Lrrc59	Ccng1	Grp	St3gal1	Clstn3	Runx1t1
Ntn1	Mapk9	Ldlrad4	Nit1	Cers4	Hfe
Cfap52	Rnf130	Pcyox1l	Rnf168	Tle1	Cdc42
Ubtf	Jade2	Grpel2	Cacybp	Elk3	Cdk4
Eftud2	Adcy1	Nedd4l	Mertk	Arpc5	Kif5b
Foxg1	Mfap3	Tle4	Map3k4	Elavl2	Sulf2
Coch	Gria1	Cyb5a	Ankrd28	Nfib	Hap1
Strn3	Bzw2	Pcsk5	Camta1	Rps15a	Eif1b
Ston2	Tspan13	Syt7	Csf1	Gprc5b	Psmd2
Cdkl1	Cyria	Ehd1	Strip1	Rala	Syngr3
Snw1	Rgs9	Pip5k1b	Tbp	Dynll1	Stx1a
Fut8	Lratd1	Drap1	Plekhg4	Nf2	Scube2
Actr10	Cmpk2	Slc1a1	Slc9a5	Cabp7	Mrpl49
Clmn	Id2	Ehbp1l1	4931428F04Rik	Bcl2l13	Gatad1
Hif1a	Ncoa1	Plce1	Yes1	Lnpk	Ppp2r1a
Zmynd11	Slc26a4	Gsto1	Efr3a	Fam163b	Hapln4
Pfkp	Grhl1	Ablim1	Npdc1	Ube2g2	Dus3l
Net1	Dnajc27	Gfra1	Nipsnap3b	Met	Tgfbr1
Dpf3	Efr3b	Hdgfl3	Gdi1	Elk1	Homer1
Entpd5	Pxdn	Tollip	Sash1	Cbx5	Gabrb2
Cyp46a1	Rffl	Erlin1	Xk	Mcu	Khsrp
Scgn	Ddx5	Fyco1	Trabd	Ubp1	Ccdc124
Gcnt2	Pafah1b1	Tro	Cd83	Sdhb	Cct4
Ippk	Aspa	Itgb8	Fam163a	Aldh3a2	Zmiz1
Eci2	Wscd1	Cd63	Hivep2	Tusc2	Hnrnph1
Sfxn1	Sec14l1	Cdh9	Hspa8	Prox1	Crlf1
Lman2	Blmh	St8sia5	Arnt2	Myt1	Ctsd
Adcy2	Rph3al	Dpysl4	Prune1	Fads1	Fzd3
Rasa1	Doc2b	Hras	Capza2	Wnt2	Ap2s1
Golm1	Per1	Farp1	Anp32e	Fsd1	Fhl2
Agtpbp1	Ntn1	Gaa	Eps8	Fuz	Emc10
Glrx	Acly	Nptx1	Qdpr	Pgam1	Clstn3
Mctp1	Stat5b	Marchf8	Rxrg	Med15	Fnbp4
Lpcat1	Ubtf	Jade1	Fam184b	Cdh23	Tle1
Tert	Ccdc43	Homer2	Lta4h	Rps5	1700109H08Rik
Iqgap2	Adam11	Myo5b	Dstn	Amotl1	Elk3
Pde8b	Foxg1	Snca	Cacna1d	Etv5	Arpc5
Plk2	Coch	Gria4	Stk32c	Atp6v0d1	Elavl2
Rasgrf2	Strn3	Idh1	Celsr1	Ptprs	Pou2f2
Parp8	L2hgdh	Nrp2	Camk1g	Ndufs2	Nfib
Hcn1	Cdkl1	Slc39a10	Lonrf3	Cad	Gprc5b
Fgf10	Ppp2r3c	Khdrbs2	Prelid3b	Med16	Man1a2
Kctd6	Rab15	Npas2	Slc25a5	St3gal1	Rala
Nr1d2	Pacs2	Eif5b	Kcnq2	Nit1	Vdac3
Thrb	Zmynd11	Cracdl	Pls3	Rnf168	Gabpa
Anxa7	Pfkp	Tmeff2	Mpped2	Chp1	Nf2
Anxa11	Dpf3	Zap70	Nkap	Map3k4	Cabp7
Arhgef3	Fam161b	Ogfrl1	Cd34	Ankrd52	Bcl2l13
Lats2	Entpd5	Wnt10a	Mapkapk2	Wdfy2	Lnpk
Fgf9	Cyp46a1	Igfbp5	Atxn10	Kif1a	Fam163b
Spata13	Hsp90aa1	Slc16a14	Scube1	Tbp	Syn2
Cacna2d3	Traf3	Bok	Plcg1	Dll1	Elk1
Tsc22d1	Ppp1r13b	Pam	Cyth1	Plekhg4	Tnpo1
Diaph3	Hecw1	Actr3	Rnd3	Slc9a5	Tor2a
Chrna2	Amph	Slc35f5	Vps53	Yes1	Cbx5
Stmn4	Sfrp4	Tmem163	Nlk	Efr3a	Ppp2cb
Nefl	Scgn	Srgap2	Aldoc	Hnrnpl	Bcr
Hr	Mcur1	Rassf5	Plxdc1	Nipsnap3b	Ubp1
Rb1	Tpmt	Elk4	Timp2	Gdi1	Sdhb
Spry2	Eci2	Nfasc	Igfbp4	Sash1	Snap47
Rem2	Rpp40	Parp1	Rab11fip4	Rnf5	Kdsr
Slc7a8	Sfxn1	Rgs7	Rhot1	Fam163a	Aldh3a2
Oxct1	Adcy2	Ralgps2	Serinc3	Hivep2	Epn3
Golph3	Trpc7	Ptpn14	Slc12a7	Hspa8	Nxf1
Sub1	Golm1	Esrrg	Pitpna	Setdb1	Prox1
Jph4	Dapk1	Lpgat1	Rab5a	Capza2	Fads1
Carmil3	Sdha	Ccdc3	Ppp2r5c	Anp32e	Wnt2
Ankrd33b	Rhobtb3	Mgst3	Cadps2	Cnih1	Gabra1
Laptm4b	Mctp1	Prdx6	Cyth3	Qdpr	Slc5a1
Ank	Iqgap2	Nek6	H2bc4	Adss	Odc1
Lrp12	Pde8b	Itga8	Vmp1	Stk32c	Fuz
Zfpm2	Scamp1	Pfkfb3	Pfn1	Camk1g	Pgam1
Cdh10	Elovl7	Gad2	Tomm34	Lonrf3	Git1
Khdrbs3	Plk2	Kcnj3	Ywhab	Sertad4	Med15
Kcnv1	Zfyve16	Olfm1	Anxa6	Slc25a5	Dhdds
Zhx1	Rasgrf2	Acvr1c	Srsf1	Kcnq2	Amotl1
Derl1	Hcn1	Psmd5	Kif3a	Pls3	Etv5
Adcy8	Slc4a7	Grb14	Septin8	Mpped2	Atp6v0d1
Asap1	Cfap20dc	Frzb	Dhx40	Ppfibp1	Ptprs
Syngr1	Il6st	Zfp385b	6330403K07Rik	Cd34	Ndufs2
Enpp2	Kat6b	Stk39	Trpv2	Mapkapk2	Cad
Efcab6	Nr1d2	Itga6	Sparc	Atxn10	St3gal1
Septin3	Thrb	Lin7c	Dusp14	Foxred2	Nit1
Slc38a2	Anxa7	Gatm	Pnpo	Phf21b	Prdm15
Aco2	Arhgef3	Fbn1	Ndel1	Pacsin2	Rnf168
Ppp1r1a	Ogdhl	Meis2	Atp5g3	Scube1	Chp1
Cldn1	Gdf10	Tspan18	Pank3	Srsf6	Cacybp
Srl	Tkt	Chst1	Sult4a1	Vps53	Ube2z
Fgf12	Fgf9	Mapk8ip1	Irf1	Nlk	Tmem87b
Tmem44	Lcp1	Lamp5	Ywhah	Cacnb4	Anapc1
Apod	Diaph3	Tyro3	Atp6ap1	Arl5b	Hps5
Cyc1	Nefl	Ptpra	Scrn1	Igfbp4	Map3k4
Mroh1	Rhobtb2	Spint1	Scn1b	Suz12	Camta1
Lynx1	Hr	Slc23a2	Atp6v1e1	Rhot1	Strip1
Yaf2	Gfra2	Rasgrp1	Lhx9	Rhbdl3	Kif1a
Alcam	Rb1	Chgb	Ahr	Pitpna	Chfr
Nectin3	Slc7a8	Fermt1	Atp6v0a1	Ppp2r5c	Tbp
Boc	Pdzd2	Slc20a1	Psmc3ip	Cadps2	Dll1
Sidt1	Jph4	Fam210b	Calm3	Cyth3	Plekhg4
St3gal6	Cideb	Pkia	Arhgef25	Rrp7a	Slc9a5
Ncam2	Sema5a	Zdbf2	Gyg	Cyb5r3	Elmo3
Dnm1l	Ankrd33b	Car2	Cyb561	Med13l	E2f4
Igsf11	Dnah5	Ndrg3	Lyst	Vmp1	Yes1
Lmln	Ank	Src	Trdn	Pmp22	Efr3a
Fstl1	Grhl2	Skil	Pcmt1	Pfn1	Ptgds
Stxbp5l	Rrm2b	Anxa5	Plagl1	Tomm34	Hnrnpl
Mylk	Atp6v1c1	Trpc3	Grm1	Ywhab	Nipsnap3b
Adcy5	Lrp12	Slc7a11	Wasf1	Ksr1	Ubl4a
Senp2	Zfpm2	Dclk1	Slc16a10	Kpna2	Gdi1
Dgkg	Oxr1	Ddx20	Rev3l	Smurf2	Sash1
D16Ertd472e	Matn2	Il6ra	Tube1	Cep95	Dennd6b
Usp25	Stk3	Gask1b	Tnfaip3	Vezf1	Cd83
Adamts1	Kcnv1	Tmem144	Hebp2	Srsf1	Fam163a
Rcan1	Zhx1	Extl2	Smpdl3a	Kif3a	Hivep2
Itsn1	Adcy8	Ndst3	Fabp7	Septin8	Arnt
Tmbim6	Cyrib	Trim2	Pkib	Mtmr4	Mocs2
Faim2	Wnt7b	Arhgef2	Serinc1	Mapt	Srf
Asic1	Rangap1	Fbxw7	Ptprk	Gid4	Hspa8
Cers5	Syngr1	Rwdd3	Nts	Chd3	Mrpl32
Slc4a8	Deptor	Celf3	Ppp1r12a	Kdm6b	Setdb1
Fhl1	Nptxr	Tacr3	Zwint	Appbp2	Capza2
Ivns1abp	Enpp2	Wls	Epyc	Trpv2	Anp32e
Slc38a1	Sh3bp1	Sdcbp	Atp2b1	Cenpv	Qdpr
Serinc2	Efcab6	Lmo4	Dusp6	Atox1	Rxrg
Tiam2	Ttll1	Rragd	Kitl	Glra2	Ncapg
Synj2	Adamts20	Coro2a	Sgk1	Sparc	Adss
Agpat4	Srebf2	Nr4a3	Moxd1	Dusp14	Cacna1d
Chd1	Bcl6	Tmeff1	Cep83	Pnpo	Camk1g
Hcfc1r1	Apod	Slc44a5	Socs2	Dync1h1	H2-M3
Slc25a27	Mroh1	Astn2	Nuak1	Ndel1	Lonrf3
Ptk7	Ly6e	Ptbp3	Tcp11l2	Atp5g3	Prelid3b
Cpne5	Lynx1	Ptprd	Mypn	Acsl1	Slc25a5
Ehd3	Arc	Mpdz	Ccar1	Zfyve27	Kcnq2
Qpct	Ptk2	Epb41l4b	Supv3l1	Avpi1	Pls3
Washc2	Cblb	Ubap1	Eif4ebp2	Sult4a1	Mpped2
Atp6v0c	Nectin3	Sh3gl2	Slc29a3	P4ha2	E2f3
Rhoq	Sidt1	Mllt3	Lrig3	Cxcl16	Ppfibp1
St6gal2	Tmem114	Dab1	Tbk1	Ywhah	Cd34
Dusp1	Aifm3	Dnajc6	Srgap1	Atp6ap1	Mapkapk2
Fkbp5	Igsf11	Eps15	Egfr	Scrn1	Atxn10
Map4k3	Tfrc	Dyrk2	Avpr1a	Mdh2	Pacsin2
Tmem178	Arhgap31	Ybx1	Peli1	Rnf145	Ttll12
Cox7a2l	Mylk	Epha8	Lgr5	Scn1b	Scube1
Adcyap1	Ap2m1	Capzb	Slc1a4	Atp6v1e1	Srsf6
Celf4	Ece2	Vwa5b1	Actr2	Ahr	Cyth1
Ccny	D16Ertd472e	Hpca	Yeats4	Atp6v0a1	Cntnap1
Adamts10	Robo1	Ptp4a2	Grb10	Calm3	Vps53
Dtna	Rcan1	Rspo1	Csrp2	Ddx39b	Nlk
Epb41l4a	Itsn1	Epha10	Mdm1	Arhgef25	Stac2
Zfp521	Cfap298	Ptpru	Vps13d	Gyg	Plxdc1
Nr3c1	Synj1	Errfi1	Prmt2	Lyst	Timp2
Diaph1	Sod1	Gabrd	Col6a2	Trdn	Rarb
Gabbr1	Tuba1b	Adgra3	Aldh1l2	Pcmt1	Igfbp4
Mal2	Faim2	Sorcs2	Slc36a1	Lrp11	Suz12
Rab27b	Nr4a1	Nsg1	Adarb1	Plagl1	Atad5
Sec11c	Fhl1	Slc30a3	Nsg2	Cd164	Elmo2
Grp	Ivns1abp	Ociad2	Cpeb4	Smpd2	Wsb1
Setbp1	Slc38a1	Sel1l3	Stc2	Slc16a10	Rhbdl3
Napg	Bsg	Tbc1d14	Mdh1	Tnfaip3	Pgs1
Dctn4	Serinc2	Aff1	Cyfip2	Fabp7	Crk
Gnaq	Twf2	Bmp3	Hspa4	Serinc1	Pitpna
Fads3	Agap3	Fgf5	Canx	Rspo3	Rab5a
Tmem132a	Agpat4	Tpst2	Sar1b	Mgat4c	Ppp2r5c
Ehd1	Chd1	Mmp17	Jade2	Dcn	Eya2
Ppp2r5b	Tnfrsf21	Fam168a	Btg2	Atp2b1	Gdap1l1
Jak2	Satb1	Actb	Igfbp3	Kitl	Cadps2
Pip5k1b	Lpin2	Rph3a	Adcy1	Sgk1	Cyb5r3
Rin1	Smchd1	Arpc1a	Guk1	Cep290	Ints2
Asah2	Galnt14	Mtus2	Limk2	Arg1	Med13l
Drap1	Ehd3	Medag	Rtn4	Cdk17	H2bc4
Kcnk4	Crim1	Wasl	Rps27a	Tmcc3	Vmp1
Gpr137	Qpct	Ahcyl2	Ppp4r3b	Cep83	Uchl5
Rbp4	Washc2	Osbpl3	Dynll2	Socs2	Tomm34
Slit1	Atp6v0c	Ptn	Septin4	Nuak1	Ywhab
Slk	Rhoq	Fam131b	Gria1	Tcp11l2	Gpx3
Gsto1	St6gal2	Add2	Myo19	Btbd11	Anxa6
Ablim1	Nudt12	Prickle2	Shmt1	Sirt1	Kpna2
Tollip	Tmem178	Lrig1	Nampt	Ppa1	Smurf2
Rab40b	Adcyap1	Arhgap25	Nbas	Srgap1	Cuedc1
Pi4k2a	Celf4	Foxp1	Tspan13	Egfr	Srsf1
Actr1a	Tpgs2	Slc6a6	Rock2	Tbc1d15	Shroom1
Zfhx4	Slc39a6	Itpr1	Cyria	Lgr5	Kif3a
Ptprj	Mapre2	Edem1	Lpin1	Slc1a4	Septin8
Sp4	Ccny	Ret	Trib2	Ptprr	Mtmr4
Itga7	Ttc39c	Tuba8	Prkar1a	Actr2	Mapt
Baiap2	Nr3c1	Grin2b	Fkbp1b	Pwwp3a	Dhx40
Atp5b	Gabbr1	Lmo3	Rnf144a	Cobl	Kdm6b
Shmt2	Mal2	Cpne9	Id2	Grb10	Trpv2
Atp5a1	Hbegf	St8sia1	Bcap29	Cpm	Cenpv
Dpysl4	Gnal	Tmtc1	Slc26a4	Csrp2	Pip4k2b
Hras	Ldlrad4	Slc6a1	Adcy3	Phlda1	Trim37
Taldo1	Setbp1	Tspan9	Dnajc27	Vps13d	Glra2
Nptx1	Grpel2	Slc17a6	Kif3c	Prmt2	Dusp14
Klhl4	Napg	Tjp1	Rab10	Glt8d2	Pnpo
Cnksr2	Nedd4l	Synm	Sntg2	Wdr82	Copz2
Tmem47	Slc12a2	Acan	Pxdn	Slc36a1	Slc25a39
Hadha	Psat1	Me3	Tmem132e	Shc2	Dync1h1
Larp1b	Tle4	Sh3gl3	Nf1	Mdh1	Ndel1
Crispld1	Fads3	Pgm2l1	Polg2	Ccng1	Mpdu1
Gdap1	Pcsk5	Myh14	Pafah1b1	Hmmr	Atp5g3
Slco3a1	Jak2	Parva	Tmem94	Acsl6	Sult4a1
Pard3	Pip5k1b	Nomo1	Slc13a5	Cyfip2	Ywhah
Cplx2	Cnih2	Ptpn5	Cygb	Hspa4	Rab3d
Nrp2	Rin1	Dock11	Wscd1	Cnot6	Slc25a22
Slc39a10	Asah2	Enox2	Rabep1	Canx	Atp6ap1
Ica1l	Peli3	Gpc4	Blmh	Mrnip	Scrn1
Khdrbs2	Vldlr	Arhgef6	Rflnb	Jade2	Cacng2
Slc9a2	Slc1a1	Gpr165	Doc2b	Med7	Rnf145
Npas2	Kcnk4	Map3k15	Lrrc59	Vdac1	Scn1b
Gls	Smc3	Rps6ka3	Aloxe3	Btg2	Atp6v1e1
Tmeff2	Prdx3	Flna	Per1	Igfbp3	Ahr
Col19a1	Slit1	Ctps2	Vamp2	Adcy1	Atp6v0a1
Fam135a	Mxi1	Rasa3	Myh10	Guk1	Sec14l4
B3gat2	Add3	Slit2	Acly	Patz1	Calm3
Ogfrl1	Slk	Tenm3	Ccdc43	Rtn4	Cops3
Igfbp5	Ablim1	Dctd	Adam11	Aebp1	Ddx39b
Zfand2b	Rab40b	Msmo1	Dcakd	Ccdc117	Rab4a
Tuba4a	Zfhx4	Hpgd	Nmt1	Xbp1	Cops6
Slc16a14	Tro	Nr3c2	Foxg1	Septin4	Gyg
Itm2c	Sat1	Sh3rf1	Coch	Mfap3	Lyst
Psmd1	Itgb8	Il34	Gtf2a1	Acaca	Esr1
Ngef	Itga7	Mt1	Sel1l	Bzw2	Clvs2
Ndufa10	Cd63	Cotl1	Galc	Nampt	Trdn
Stk25	Cdh9	Cdh13	Ngb	Tspan13	Pcmt1
Ing5	Baiap2	Pgr	Ppp2r5e	Rock2	Lrp11
Pam	Inpp5a	Car7	Akap5	Lpin1	Pex3
Srgap2	Fgf14	Smpd3	Sptb	Nrcam	Grm1
Nucks1	Nptx1	Trpc6	Rab15	Rgs9	Slc16a10
Nfasc	Klhl4	Nectin1	Atl1	Lratd1	Rev3l
Atp2b4	Marchf8	Kirrel3	Sav1	Prkar1a	Popdc3
Xpr1	Hspa4l	Acat1	Pals1	Abca8b	Prep
Stx6	Larp1b	Abcg4	Vrk1	Fkbp1b	Tnfaip3
Rgl1	Crispld1	Olfm2	Galnt16	Rnf144a	Serinc1
Rnf2	Nrp1	Pde4a	Susd6	Id2	Rspo3
Ahctf1	Homer2	Sltm	Esyt2	Bcap29	Mgat4c
Cnih3	Cplx2	Myo1e	Psmc1	Dnajc27	Lims1
Rgs7	Tspan17	Sh3bgrl2	Rps6ka5	Efr3b	Zwint
Fcgr2b	Myo5b	Bckdhb	Pfkp	Dnmt3a	Dcn
Atf6	Gria4	Col12a1	Ppp4r4	Dld	Atp2b1
Uhmk1	Nrp2	Loxl1	Tshz3	Kif3c	Dusp6
Optn	Khdrbs2	Hcrtr2	Gdi2	Rab10	Kitl
Ccdc3	Slc9a4	Usp3	Dpf3	Pxdn	Sgk1
Prdx6	Npas2	Smad3	Vash1	Lig3	Cep290
Pter	Cracdl	Stt3b	Angel1	Asic2	Stx7
Kif5c	Mstn	Dclk3	Hsp90aa1	Psmc5	Pex7
Itga8	Inpp1	Ephb1	Fdft1	Polg2	Cdk17
Abi2	Gls	Gnai2	Ppp1r13b	Ddx5	Cep83
Gad2	Tmeff2	Atp2c1	Klc1	Cep112	Socs2
Stxbp1	Zap70	Thsd7a	Hecw1	Cluh	Nudt4
Dnm1	B3gat2	Colgalt2	Gng4	Pafah1b1	Hsp90b1
Nr4a2	Ogfrl1	1700025G04Rik	Ryr2	Unk	Mybpc1
Gpd2	Sphkap	Lmo2	Amph	Camkk1	Hnrnph3
Col5a1	Pnkd	Alas1	Zkscan3	Txndc17	Vps26a
Zeb2	Igfbp5	Ank2	Hivep1	4933427D14Rik	Ppa1
Dab2ip	Ngef	Spring1	Dek	Cygb	Pcbd1
Rbm18	Bok	Arhgef17	Pxdc1	Rabep1	Cand1
Gpsm1	Actr3	Itgbl1	Eci2	Blmh	Tbk1
Frzb	Tmem9	Rbm11	Snrnp48	Rflnb	Srgap1
Itga4	Csrp1	Pebp1	Shc3	Cacna1g	Egfr
Cwc22	Ppfia4	Cdo1	Sema4d	Lrrc59	Avpr1a
Tfpi	Xpr1	Slitrk5	Ptch1	Dvl2	Peli1
Itga6	Rgs16	Shf	Sfxn1	Aloxe3	Slc1a4
Tspan18	Rnf2	Dpyd	Habp4	Per1	Rab1a
Syt13	Parp1	Palmd	Drd1	Pfas	Ptprr
Chst1	Cnih3	Snap91	Pdlim7	Ntn1	Actr2
Lamp5	Uck2	Armcx2	Fam193b	Acly	Yeats4
Snap25	Soat1	Adamts15	1700001L19Rik	Ubtf	Nav3
Jag1	Angel2	Prss35	Rasa1	Adam11	Ddc
Mtch2	Uhmk1	Adgrb3	Agtpbp1	Dcakd	Csrp2
Vps39	Optn	Vav3	Tppp	Nmt1	Osbpl8
Itpka	Ddr2	Egr3	Sdha	Plcd3	Phlda1
Ltk	Plxdc2	Atp7a	Rhobtb3	Map3k14	Vps13d
Tyro3	Nek6	Kcnk10	Mctp1	Fkbp3	Tmbim4
Ptpra	Kif5c	Slc66a2	Slf1	Ston2	Prmt2
Spint1	Itga8	Zdhhc14	Vcan	Gtf2a1	Col6a2
1700037H04Rik	Pfkfb3	Cpne2	Zcchc9	Sel1l	Txnrd1
Gpcpd1	Stxbp1	Kcnh5	Cartpt	Ngb	Glt8d2
Rasgrp1	Kcnj3	Rasd2	Arhgef28	Snw1	Aldh1l2
Chgb	Dnm1	Edil3	Cert1	Ppp2r5e	Slc36a1
Spred1	Nr4a2	Ptpn13	Iqgap2	Akap5	Pfkl
Stard7	Gpd2	Lrrn1	F2rl1	Sptb	Cpeb4
Mal	Galnt5	Fras1	Crhbp	Rab15	Asb3
Pdyn	Olfm1	Dusp5	Aggf1	Fut8	Mdh1
Napb	Acvr1c	Pip5k1c	Ap3b1	Atl1	Ccng1
E2f1	Col5a1	Tbr1	Scamp1	Actr10	Acsl6
Chrna4	Zeb2	Eef2k	Pde4d	Rtn1	Hspa4
Zbtb46	Dab2ip	Xkr6	Rab3c	Mnat1	Cnot6
Ndrg3	Grb14	Ints6	Plk2	Hif1a	Mapk9
Src	Neb	Arl6ip5	Rasgrf2	Pals1	Canx
Gnb4	Frzb	Hacd2	Trim23	Vrk1	Rnf130
Pex5l	Dnajc10	Prdm8	Parp8	Arg2	Clk4
Ccdc39	Lrp2	Capn5	Hcn1	Susd6	Tnip1
Ttc14	Depdc7	Kcnh8	Fgf10	Zmynd11	Vdac1
Trpc3	Fbxo3	Kcnc2	Slc4a7	Esyt2	Btg2
Trpc4	Gatm	Thrsp	Fezf2	Nrde2	Igfbp3
Dclk1	Fbn1	Zhx3	Fam107a	Rps6ka5	Adcy1
Etfdh	Meis2	Gramd4	Kctd6	Lgmn	Gabrg2
Kcnab1	Tspan18	Ints6l	Fst	Chga	Guk1
Serpini1	Syt13	Dnajb5	Kat6b	Tshz3	Limk2
Slc6a17	Lamp5	Dgkb	Thrb	Gdi2	Patz1
Kcnc4	Snap25	Slc2a13	Dlg5	Rgs6	Trim11
Chrnb2	Jag1	Zdhhc23	Ldb3	Fam161b	Rtn4
Gask1b	Itpka	Lzts1	Anxa7	Cyp46a1	Ppp4r3b
Extl2	Tyro3	Cdh8	Ppp3cb	Wars	Dynll2
Ndst4	1700037H04Rik	Ppp6r2	Zswim8	Hsp90aa1	Rnf187
Ndst3	Cdc25b	Fxyd1	Camk2g	Fdft1	Rnft1
Npy2r	Gpcpd1	Fxyd7	Plau	Traf3	Mfap3
Snx7	Chgb	Etl4	Samd4	Klc1	Gria1
Kcnq5	Fermt1	Kcnk9	Peli2	Hecw1	Acaca
Zbtb7b	Stard7	Dner	Anxa11	Gng4	Nampt
Gba	Slc20a1	Anln	Sh3bp5	Amph	Nbas
Pip5k1a	Pcsk2	Wnt4	Asb14	Scgn	Tspan13
Rap1gds1	Napb	Arhgef26	Parg	Mrs2	Rock2
Ppp3ca	Fam210b	Rab8b	Ogdhl	Gpld1	Laptm4a
Wls	Pkia	Kifbp	Kpna3	Gcnt2	Lpin1
Lrrc7	Stmn2	Scd1	Mapk8	Nedd9	Rgs9
Ddah1	Zdbf2	Sik2	Ctsb	Cap2	Lratd1
Calb1	Stx16	Fgf2	Gdf10	Tpmt	Prkar1a
Nbn	Gnas	Cib2	Lats2	Dek	Ubxn2a
Lmo4	Ptpn1	Mavs	Ints9	Id4	Fkbp1b
Rngtt	Skil	Shank2	Atp8a2	Pxdc1	Rnf144a
Rragd	Pex5l	Kcnk2	Spata13	Sema4d	Id2
Epha7	Anxa5	Esyt3	Cacna2d3	Auh	Bcap29
Tmeff1	Slc7a11	Limch1	Tsc22d1	Ptch1	Adcy3
Brinp1	Trpc4	D630003M21Rik	Dnajc15	Sptlc1	Grhl1
Slc44a5	Dclk1	Ssh2	Diaph3	Habp4	Dnajc27
Astn2	Gmps	Rara	Trim35	Lman2	Efr3b
Zfp37	Kcnab1	Slc24a2	Bnip3l	Pdlim7	Dnmt3a
Ptprd	Serpini1	Arap2	Rhobtb2	Fam193b	Dld
Vcp	Vangl1	Rnf144b	Fhip2b	Ptdss1	Kif3c
Sh3gl2	Slc6a17	Ccdc50	Bmp1	Smad5	Rab10
Prkaa2	Olfm3	Spon1	Gfra2	Trpc7	Nle1
Sgip1	Ndst3	Sema7a	Rb1	Agtpbp1	Lig3
Dnajc6	Trim2	Snx25	Itm2b	Sdha	Map3k3
Jak1	Npy2r	Plcl1	Sucla2	Cast	Tmem132e
Atg4c	Gucy1b1	Sgsm2	Spry2	Arsk	Psmc5
Eps15	Snx7	Focad	Rbm26	Mctp1	Polg2
Usp1	Pdgfc	Pals2	Cldn10	Tert	Ddx5
Hook1	Kcnq5	Cdc40	Rem2	Arhgef28	Psmd12
Hivep3	Zbtb7b	Olfml2b	Slc7a8	Poc5	Cep112
Slc2a1	Ash1l	Nos1ap	Pdzd2	Crhbp	Pafah1b1
Trit1	Arhgef2	Ptov1	Npr3	Ap3b1	Unk
Mycl	Pip5k1a	Ciart	Sema5a	Scamp1	Txndc17
Akr1a1	Ptbp2	Susd4	Ctnnd2	Pde4d	Cygb
Pik3r3	Celf3	Pptc7	Ank	Rab3c	Wscd1
Atpaf1	Ppp3ca	Trps1	Myo10	Plk2	Rabep1
Stil	Lrrc7	Trhr	Pabpc1	Serinc5	Sec14l1
Hp1bp3	Ddah1	Rap1gap2	Ywhaz	Mtx3	Cpd
Sema3c	Calb1	Itpkb	Atp6v1c1	Trim23	Rflnb
Hpca	Nbn	Garnl3	Zfpm2	Emb	Doc2b
Ptp4a2	Sdcbp	Hrh3	Oxr1	Hcn1	Ywhae
Stmn1	Pdlim5	Rreb1	Cdh10	Slc4a7	Spag9
Extl1	Ube2j1	Nrn1	Khdrbs3	Fezf2	Luc7l3
Hgf	Rragd	Runx2	Sybu	Pdhb	Lrrc59
Cdk14	Epha7	Shd	Klhl38	Fst	Dvl2
Acot7	Tmod1	Dap	Zhx1	Kat6b	Per1
Per3	Coro2a	Rbpj	Derl1	Vdac2	Tmem107
Errfi1	Nr4a3	Abhd2	Asap1	Thrb	Myh10
Gabrd	Tmeff1	Lgi2	Wnt7b	Dlg5	Ntn1
Plch2	Brinp1	Vstm2b	Tef	Ldb3	Myh3
Mib2	Zfp618	Megf9	Slc25a17	Nudt13	Acly
Cptp	Astn2	Wdr17	Syngr1	Anxa7	Stat5b
Kcnip4	Kdm4c	Prss23	Deptor	Ppp3cb	Adam11
Adgra3	Ptprd	Ncam1	Enpp2	Camk2g	Dcakd
Sorcs2	Mpdz	Strip2	Sh3bp1	Ero1a	Plcd3
Lrpap1	Epb41l4b	Lonrf1	C1qtnf6	Psmc6	Ston2
Stk32b	Sh3gl2	Coro7	Efcab6	Peli2	Gtf2a1
Nsg1	Prkaa2	Dusp26	Twf1	Sh3bp5	Sel1l
Slc30a3	Dab1	Fbxl5	Nell2	Arhgef3	Klhdc2
Dpysl5	Ak4	Cited2	Septin3	Kpna3	Cdkl1
Tbc1d1	Dnajc6	Plcb4	Srebf2	Mapk8	Pnn
Gabrb1	Jak1	Plpp6	Pmm1	Ctsb	Ttc8
Uchl1	Cachd1	Abcc8	Hdac7	Gdf10	Ppp2r3c
Hnrnpdl	Bend5	Btbd16	Pde1b	Cryl1	Psma6
Cds1	Usp1	Cacng5	Il1rap	Lats2	Ngb
Bmp3	Hook1	Klhl32	Fgf12	Dcp1a	Sptlc2
Fgf5	Echdc2	Necab1	Plaat1	Fgf9	Ahsa1
Nos1	Hivep3	Bace2	Zfp251	Mtmr6	Ppp2r5e
Shroom3	Ybx1	Ildr2	Zfp263	Cacna2d3	Rab15
Ccng2	Trit1	Erc2	Tmem44	Naa16	Atl1
G3bp2	Mycl	Ttc3	Lynx1	Chrna2	Trim9
Nipsnap2	Pik3r3	C1qtnf4	Arc	Stmn4	Actr10
Mmp17	Atpaf1	Kcnd3	Cblb	Ppp2r2a	Dhrs7
Fam168a	Extl1	Sh3kbp1	Nectin3	Nefl	Clmn
Fscn1	Slc9a1	Fzd7	Slc35a5	Rhobtb2	Papola
Rasal1	Hgf	Nbl1	Mcm4	Fhip2b	Pals1
Rph3a	Epha10	Arhgap12	Mpv17l	Gfra2	Atp6v1d
Arpc1a	Ptpru	Dmxl2	Boc	Med4	Vrk1
Glcci1	Cdk14	Inhba	Sidt1	Sucla2	Eif2s1
Mtus2	Kcnab2	Atg2b	Zbtb20	Rbm26	Susd6
Limk1	Acot7	Rap1gap	Trmt2a	Nipbl	Pcnx
Asns	Ube4b	Arhgap32	Arl6	Rem2	Pacs2
Ahcyl2	Kmt2e	Gpr12	Tomm70a	Acin1	Zmynd11
Gars	Gabrd	Stx3	Lztr1	Oxct1	Esyt2
Zc3hav1	Nadk	Sox5	Ncam2	Psmb5	Tdp1
Zyx	Cptp	Ptchd1	Spag6l	Pdzd2	Nrde2
Prdm5	Kcnip4	Fbxo2	Fgd4	Slc22a17	Rps6ka5
Tmf1	Afap1	Camsap2	B4galt4	Golph3	Lgmn
Foxp1	Rgs12	Cdc42ep4	Tfrc	Npr3	Pfkp
Cntn3	Lrpap1	Mpped1	Lrch3	Jph4	Asb2
Chl1	Ppp2r2c	Gpr155	Gsk3b	Cpne6	Ppp4r4
Sec61a1	Zbtb49	Tdrkh	Fstl1	Psme1	Tshz3
Slc6a6	Slc30a3	Pkp2	Ece2	Sema5a	Gdi2
Itpr1	Cgref1	Rapgef5	Senp2	Laptm4b	Acot2
Bhlhe40	Tbc1d1	Arsb	Dgkg	Sdc2	Fam161b
Plxnd1	Sel1l3	Csdc2	Btg3	Pabpc1	Ccnk
Tuba8	Uchl1	Arl15	D16Ertd472e	Ywhaz	Cyp46a1
Erc1	Lnx1	Frem3	Usp25	Atp6v1c1	Hsp90aa1
Grin2b	Aff1	Crtac1	Robo1	Lrp12	Fdft1
Lmo3	Hnrnpdl	Frmpd3	St6gal1	Zfpm2	Traf3
Pik3c2g	Cds1	Reln	Masp1	Cdh10	Klc1
Plekha5	Asphd2	Usp22	App	Matn2	Amph
Bhlhe41	Shroom3	Kcna4	Ets2	Khdrbs3	Sfrp4
Rassf8	Ccng2	Rgs8	Itsn1	Washc5	Zkscan3
Bcat1	Pitpnm2	Mapk6	Gart	Sqle	Carmil1
Ift122	Kntc1	Sipa1l1	Tmem50b	Tbc1d31	Elovl2
Vamp1	Vps33a	Ttc9	Ifngr2	Adcy8	Mcur1
Strn4	Fam168a	Lrrtm3	Synj1	Asap1	Tpmt
Ttyh1	Cabp1	Ppp2r3a	Paxbp1	Wnt7b	Dek
Kctd15	Actb	Kcnj6	Adcy6	Ppara	Id4
Slc17a6	Fscn1	Gprasp1	Tuba1b	Tef	Ripk1
Apba2	Rph3a	Sptssb	Tmbim6	Rangap1	Pxdc1
Synm	Arpc1a	Sorcs1	Cers5	Slc25a17	Shc3
Acan	Medag	Mdga1	Scn8a	Syngr1	Gadd45g
Me3	Limk1	1700019D03Rik	Nr4a1	Deptor	Auh
Cdipt	Wasl	Rtn4r	Map3k12	Enpp2	Ptch1
Pgm2l1	Adcyap1r1	Tmem145	Ndufa5	Sh3bp1	Sptlc1
Thap12	Gsdme	Tafa2	Fhl1	Nell2	Habp4
Acer3	Osbpl3	Bmerb1	Msrb2	Srebf2	Drd1
Dkk3	Ptn	Rnf182	Bsg	Desi1	Prxl2c
Fgfr2	Zyx	Foxo1	Grm2	Hdac7	Prelid1
Ate1	Anxa4	Kcnj4	Serinc2	Pde1b	Pdlim7
Ptpn5	Tgfa	Sowaha	Marchf5	Ppp1r1a	Fam193b
Ears2	Add2	Csrnp3	Ache	Cldn1	Txndc15
Mettl9	Prickle2	Napepld	Tpi1	Il1rap	Adcy2
Cdr2	Lrig1	Lingo2	Celsr3	Srl	Golm1
Vwa3a	Foxp1	Tubb2b	Ccndbp1	Fgf12	Agtpbp1
Trim21	Chl1	Penk	Sfi1	Plaat1	Dapk1
Vps35l	Slc6a6	Vwc2l	Tiam2	Zfp251	Sdha
Wee1	Itpr1	Gpr158	Synj2	Zfp263	Glrx
Cdk16	Bhlhe40	Stard5	Rps6ka2	Ercc4	Srd5a1
Usp11	Ret	Lrrc8d	Smoc2	Apod	Zcchc9
Dock11	Plxnd1	Hpcal4	Zfp51	Cyc1	Cartpt
Smarca1	Rasgef1a	Chrm3	Pla2g7	Mroh1	Arhgef28
Gpc4	Tuba8	Gldn	Hsp90ab1	Lynx1	Cert1
Slc9a9	Erc1	Rprml	Kif6	Kif21a	Aggf1
Arhgef6	Emp1	Vps13a	Cpne5	Cblb	Pde8b
Rbmx	Grin2b	Ppm1e	Epb41l3	Nectin3	Ap3b1
Fgf13	Atf7ip	Camk2n1	Akap8	Boc	Scamp1
Mcf2	Rerg	Scn4b	Clip4	Dgcr8	Dimt1
Syp	Lmo3	Kctd4	Galnt14	Lztr1	Elovl7
Porcn	Plekha5	Ar	Ehd3	Snap29	Pde4d
Dynlt3	Ldhb	Cxxc5	Crim1	Dlg1	Rab3c
Brcc3	Bhlhe41	Fat4	Strn	Fgd4	Serinc5
Pgr15l	Rassf8	Fam83h	Ttc27	Dnm1l	Trim23
Ophn1	Bcat1	Cd24a	Pja2	Igsf11	Parp8
Acsl4	Cpne9	Chst9	Man2a1	B4galt4	Emb
Glt28d2	St8sia1	Gap43	Washc2	Lrch3	Hcn1
Pdha1	Far2	Zfp286	Cacna1h	Lmln	Fgf10
Map3k15	Dennd5b	Atmin	Prepl	Zfp148	Psmd6
Zmym3	Cand2	Flrt2	Rhoq	Fstl1	Fezf2
Abcb7	Mbd4	Gpr68	St6gal2	Stxbp5l	Pdhb
Atp2b3	Ift122	Rtl3	Sox8	Mylk	Fam107a
Plp1	Vamp1	Ust	Rfx2	Adcy5	Kctd6
Rnf128	Strn4	Lix1	Mllt1	Ap2m1	Gpx8
Rasa3	Ttyh1	Rgmb	Map4k3	Ece2	Fst
Dlc1	U2af2	Amigo2	Cox7a2l	Dgkg	Kat6b
Saraf	Kctd15	Gng7	Thada	Btg3	Vdac2
Slit2	Me3	Bcl11b	Slc25a46	D16Ertd472e	Nkiras1
Dctd	Sh3gl3	F2r	Ccny	Robo1	Thrb
Wwc2	Arl6ip1	Osr1	Dtna	St6gal1	Prxl2a
Fgfr1	1110004F10Rik	Lemd3	Epb41l4a	Masp1	Anxa7
Klhl2	Fchsd2	Nrsn1	Stard4	App	Ppp3cb
Hpgd	Aldoa	Ntf3	Ercc3	Atp5o	Zswim8
Ednra	Sult1a1	Plcxd3	Lama3	Gart	Plau
Tmem184c	Pgm2l1	Pdp1	Impact	Tmem50b	Vcl
Sorbs2	Thap12	Lrp1b	Ttc39c	Synj1	Peli2
Got2	Acer3	Clip1	Ndfip1	Paxbp1	Slmap
Cdh11	Parva	Calhm5	Spry4	Tuba1b	Sh3bp5
Zfp821	Fus	Rasl11b	Nr3c1	Tmbim6	Asb14
St3gal2	Nomo1	Mchr1	Gabbr1	Gpd1	Kpna3
Cx3cl1	Rgs10	Dscam	Mal2	Atf1	Spryd7
6430548M08Rik	Fgfr2	Neto1	Ap3s1	Scn8a	Mapk8
Cotl1	Ate1	Septin6	Hbegf	Nus1	Ctsb
Smpd3	Cpxm2	C77080	Ppp2r2b	Ndufa5	Lats2
Maml2	Vwa3a	Prokr2	Dpysl3	Fhl1	Dcp1a
Ccsap	Cckbr	Scg2	Jakmip2	Msrb2	Fgf9
Thy1	Chst15	Kcns2	Rab27b	Prmt5	Atp8a2
Nectin1	Fam53b	Prkca	Grp	Ivns1abp	Mtmr6
Grik4	Ctbp2	Hs3st1	Gnal	Slc38a1	Cacna2d3
Ubash3b	D7Ertd443e	Rgs13	Spire1	Bsg	Lcp1
Rexo2	Tub	Plcb1	Sncaip	Grm2	Slc25a30
Kirrel3	Cdk16	2900026A02Rik	Ldlrad4	Ache	Elp3
Rdx	Glrx3	Flrt3	Setbp1	Tpi1	Ccdc25
Robo3	Smarca1	Ywhag	Galr1	Celsr3	Dpysl2
Abcg4	Enox2	Fhad1	Cxxc1	C1qtnf12	Bnip3l
Pde4a	Stk26	Usp29	Smad2	Ccndbp1	Ppp2r2a
Myo1e	Gpc4	Rspo2	Csnk1a1	Sfi1	Ebf2
Fam81a	Slc9a9	Btla	Txnl1	Tiam2	Nefl
Crabp1	Arhgef6	Rgs14	Nars	Synj2	Rhobtb2
1700017B05Rik	Rbmx	Foxo6	Tcof1	Rps6ka2	Fhip2b
Col12a1	Fgf13	Doc2a	Tmx3	Acat2	Bmp1
Stoml1	Mcf2	Mpp3	Gnaq	Chd1	Gfra2
Gsta4	Syp	Trpm3	Tle4	Hcfc1r1	Itm2b
Rasgrf1	Dynlt3	Epha3	Asrgl1	Slc25a27	Sucla2
Tpm1	Aff2	Nav2	Incenp	Tnfrsf21	Rbm26
Lactb	Pgr15l	Cpne8	Fads3	Hsp90ab1	Mbnl2
Car12	Cox7b	Asap2	Zfp91	Rsph9	Dab2
Csnk1g1	Acsl4	Jun	Syt7	Ptk7	Rem2
Smad3	Dcx	Nrgn	Cemip2	Kif6	Acin1
Tfdp2	Glt28d2	Hunk	Rtn3	Cpne5	Oxct1
Me1	Rps6ka3	Shisa7	Otub1	Epb41l3	Psmb5
Stt3b	Flna	Nebl	Cdc42bpg	Akap8	Pdzd2
Clstn2	Ctps2	Ppfia2	Ehd1	Galnt14	Npr3
Mras	Plp1	Stum	Jak2	Ttc27	Jph4
Nck1	Prps1	Pde5a	Pcgf5	Eif2ak2	Cpne6
Map4	Rnf128	Ap1s3	Tjp2	Pja2	Sema5a
Ptgs2	Dlc1	Lrrc8c	Pitpnm1	Man2a1	Cmbl
Trib1	Dusp4	Tafa5	Pacs1	Srsf7	Ankrd33b
Stac	Ap3m2	Lrtm2	Klc2	Cacna1h	Laptm4b
Cck	Kat6a	Cntn1	Asah2	Atp6v0c	Sdc2
Ephb1	Ank1	Fam72a	Pcx	Prepl	Pabpc1
Rab6b	Slit2	Tead1	Peli3	Abca3	Ywhaz
Cpne4	Tenm3	Gpc3	Ppp6r3	Mrpl28	Atp6v1c1
Prkar2a	Wwc2	Ubl7	Smarca2	Rfx2	Lrp12
Cd59a	Fgfr1	Nkain3	Slc1a1	Grm8	Oxr1
Lmo2	Klhl2	Abcd2	Kcnk4	Fkbp5	Cdh10
Srxn1	Nr3c2	Elapor2	Stip1	Epc1	Khdrbs3
Ank2	Sh3rf1	Mia3	Shoc2	Map4k3	Emc2
Ppp1r9a	Nkd1	Car10	Acsl5	Tmem178	Kcnv1
Acsl3	Aktip	Kcnq3	Cyp26a1	Cox7a2l	Sqle
Camkv	Il34	Synpr	Rbp4	Thada	Mtss1
Pebp1	Cx3cl1	Sertm1	Sorbs1	Adcyap1	Ndufb9
Fkbp1a	Mmp15	Actr3b	Tm9sf3	Slc25a46	Adcy8
Cdo1	6430548M08Rik	Cebpb	Lcor	Tpgs2	Asap1
Calhm2	Cotl1	Ptprn2	Slit1	Slc39a6	Tef
Lmo7	Necab2	Them6	Mxi1	Hspa9	Zc3h7b
Cntnap3	Pgr	Ier5	Add3	Etf1	Rangap1
Clec1a	Car7	Grm7	Gk	Cdc23	St13
Lpcat2	Has3	Slc35f3	Afap1l2	Epb41l4a	Syngr1
Shf	Maml2	Lgals8	Ablim1	Stard4	Nptxr
Ptprf	Bmper	A830018L16Rik	Trub1	Ercc3	Enpp2
Map2k4	Ccsap	Abat	Gfra1	Atp6v1g2	Sh3bp1
Snap91	Urb2	Cacnb2	Hspa12a	Dhx16	Adamts20
Fam20b	Grik4	Kcnh1	Btbd1	Ndfip1	Nell2
Myo6	Sc5d	Syt17	Bhlhe22	Spry4	Srebf2
Fa2h	Jhy	Tubb2a	Arhgdia	Nr3c1	Pmm1
Ndn	Clmp	Cds2	Fasn	Diaph1	Hdac7
Lgi3	Rdx	Mfsd4a	Mms19	Mal2	Pde1b
Cplx1	Ppp2r1b	Pde1a	Rab40b	Ap3s1	Ppp1r1a
Ucp2	Cryab	Ddn	R3hcc1l	Ppp2r2b	Bcl6
Egr3	Fez1	Calcrl	Got1	Dpysl3	Il1rap
Sf3b3	Robo3	Flot1	Cutc	Jakmip2	Mgrn1
St18	Icam5	Kcnh7	Sfxn3	Sec11c	Fgf12
Atp6v1h	Rab27a	Hydin	Actr1a	Grp	Plaat1
Dnah8	Myo1e	Unc5c	Tbl1x	Gnal	Zfp263
B3galt2	Cgnl1	Ntm	Tro	Sncaip	Tmem44
Rbm34	Sh3bgrl2	Nptx2	Itgb8	Ldlrad4	Ercc4
Zswim5	Tle3	Layn	Sbds	Cxxc1	Apod
Ppp3r1	Man2c1	Slc9a6	Itga7	Mbd1	Adck5
Gria2	1700017B05Rik	Pclo	Cd63	Smad2	Hsf1
Slc66a2	Ube2q2	Kalrn	Cdh9	Csnk1a1	Mroh1
Phka1	Col12a1	Myt1l	Faap100	Txnl1	Grina
Hdlbp	Stoml1	Btbd3	Pip4k2c	Nars	Naprt
Fstl5	Loxl1	Unc13c	St8sia5	Tcof1	Ly6e
Tmem63c	Mlip	Tnfaip8	Atp5a1	Camk2a	Lynx1
Lrrc58	Hcrtr2	Otof	Inpp5a	Asrgl1	Ptk2
Nsf	Tpm1	Zfp706	Dpysl4	Ostf1	Mapk8ip2
Rasl10a	Lactb	Shisal1	Zfp711	Tmem132a	Kif21a
Gpc1	Csnk1g1	Actg1	Chm	Syt7	Yaf2
Tmem132d	Igdcc3	Atp11c	Fgf14	Rtn3	Cblb
Kctd9	Smad3	Mapk1	Dock9	Otub1	Nectin3
Six4	Tfdp2	Cyp26b1	Tnrc6c	Cdc42bpg	Cd200
Rasd2	Rasa2	Eno1	Cbx2	Ehd1	Boc
Edil3	Me1	Sema3e	Nptx1	Stambpl1	Ccdc191
Inpp5j	Stt3b	Egfem1	Klhl4	Ppp2r5b	Gbe1
Ppm1h	Clstn2	Unc5d	Copg2	Ak3	Dgcr8
Setmar	Map4	Gpx1	Podxl	Tnfrsf25	Trmt2a
Lrrn1	Ptgs2	Slc24a3	Shisa5	Klc2	Tomm70a
Cacna1a	Dclk3	Klk8	Uqcrc1	Aldh3b1	Lztr1
Fras1	Stac	Ipcef1	Cnksr2	Asah2	Ncam2
Cnot6l	Ephb1	Med14	Rps6ka6	Peli3	Top3b
Dusp5	Slco2a1	Cntn4	Tmem47	Ppp6r3	Fgd4
Nrip3	Rab6b	Cacng3	Rab40c	Drap1	Dnm1l
Mfsd12	Cpne4	Gpr139	Jmjd8	Smarca2	Igsf11
Ankrd27	Pik3r4	Rnasel	Sdc3	Slc1a1	B4galt4
Pip5k1c	Cish	Lgi1	Tyms	Map4k2	Tfrc
Cdhr2	Traip	Vxn	Crispld1	Stip1	Arhgap31
Parm1	Bsn	1500009C09Rik	Gdap1	Smc3	Lrch3
Tbr1	Prkar2a	D430041D05Rik	Pard3	Pdcd4	Lmln
Eef2k	Thsd7a	Gjd2	Homer2	Acsl5	Fstl1
Secisbp2l	Marchf3	Efcab1	Cplx2	Rbp4	Stxbp5l
Brinp3	1700025G04Rik	Cry2	Tspan17	Plce1	Mylk
Leprot	Kank1	Slc7a14	Unc5a	Sorbs1	Ap2m1
Pcyt1b	Mier3	Nkain2	Myo5b	Lcor	Ece2
Pkig	Snx33	Arid1b	Mybl1	Mxi1	Pdia5
Vps13c	Chrm1	Plpp4	Stau2	Maoa	Slc49a4
G2e3	Srxn1	Mn1	Tmem14a	Nt5c2	Dgkg
Rmi1	Ank2	Lrrc8b	Slco5a1	Gk	Btg3
Klf16	Ppp1r9a	Dgkd	Adam23	Gfra1	D16Ertd472e
Emsy	Arhgef17	Zfp804a	Ndufs1	Arhgdia	Cxadr
Prdm8	Acsl3	Hpcal1	Nrp2	Tollip	Robo1
Kcnh8	Itgbl1	Gprasp2	Slc39a10	Fasn	St6gal1
Chrna5	Camkv	Peak1	Kansl1l	Rab40b	Masp1
Prkx	Nup93	Tnfaip8l3	Col5a2	Hoga1	App
Twist1	Ift57	Fat3	Khdrbs2	Cnnm1	Adamts1
Syt1	Fkbp1a	Kcng1	Slc9a2	Got1	Ets2
Zhx3	Inha	Chrm5	Slc9a4	Cutc	Arl13b
Aldh5a1	Resp18	Fibin	Npas2	Dnmbp	Rcan1
Fam214b	Cntnap3	Fjx1	Stk17b	Fyco1	Atp5o
Phf24	Pfkm	Heg1	Mstn	Tbl1x	Son
Slc2a6	Gas7	Prnp	Tmeff2	Zfhx4	Tmem50b
Zranb3	Clec1a	Kcnip3	Plekhb2	Acot9	Ifngr2
Dgkb	Ptprf	Wipf3	Col19a1	Itgb8	Synj1
Slf2	Dpyd	Plcxd2	Mff	Sp4	Paxbp1
Lmo1	Galnt9	Rasgef1b	Agfg1	Cdh9	Scaf4
Prickle1	Plppr5	Pakap	Pnkd	Baiap2	Adcy6
Gatad2a	Chst2	Nwd2	Igfbp5	Rnf41	Tuba1b
Sh3bp4	Map2k4	Vgll3	Obsl1	Faap100	Prpf40b
Kctd1	Cacul1		Itm2c	Atp5b	Gpd1
Armh4	Snap91		Psmd1	Dctn2	Atf1
Fstl4	Prss35		Epha4	Ttc4	Cela1
Lrrk2	Adgrb3		Nppc	Pip4k2c	Slc4a8
Naa30	Fa2h		Serpine2	St8sia5	Scn8a
Slc2a13	Ndn		Ndufa10	Rnf165	Rttn
Zdhhc23	Lgi3		Stk25	Atp5a1	Nus1
Serbp1	Cplx1		Bok	Dpysl4	Cep89
Gpi1	St18		Cdh7	Hras	Akirin1
Lum	Atp6v1h		Htr4	Eps8l2	Noct
Marchf1	Dnah8		Ccdc93	Zfp711	Ndufa5
Cdh8	Pxk		Actr3	Clybl	Denr
Ppp6r2	Gria2		Ccnt2	Fgf14	Ivns1abp
Ndrg4	Phka1		Steap3	Dock9	Slc38a1
Fxyd7	Fstl5		Tnnt2	Tnrc6c	Bsg
Plxnb2	Tmem63c		Csrp1	Cbx2	Grm2
Eepd1	Emid1		Srgap2	Cpeb1	Scg5
Mag	Nsf		Elk4	Copg2	Ache
Zcchc12	Rasl10a		Cdk18	Podxl	Agap3
Dner	Atm		Nfasc	Mkln1	Tpi1
Anln	Gpc1		Syt2	Cct8	Celsr3
Klhl13	Igsf9b		Cyb5r1	Shisa5	Sfi1
Dpp10	Med13		Atp2b4	Uqcrc1	Tiam2
Ssx2ip	Tmem132d		Xpr1	Sdc3	Synj2
Wnt4	Wbp2		Lamc1	Hspa4l	Rps6ka2
Acaa2	Cpne2		Rnf2	Larp1b	Acat2
Neto2	Six4		Cdc42bpa	Jade1	Chd1
Rab8b	Diaph2		Kif26b	Crispld1	Hcfc1r1
Kifbp	Edil3		Cfap45	Gdap1	Tnfrsf21
Zdhhc9	Washc4		Vangl2	Slco3a1	Satb1
Ss18	Pla2g3		Uck2	Itgb1	Hsp90ab1
Sstr4	Slc41a2		Mpzl1	Nrp1	Enpp5
Inhbb	Lrrn1		Atp1b1	Pard3	Rsph9
Setd7	Cacna1a		Kifap3	Homer2	Ptk7
Psd	Grn		Kctd3	Prkar1b	Ubr2
Dennd11	Ttyh2		Lpgat1	Higd2a	Bysl
Fgf2	Cnot6l		Plxna2	Tspan17	Stk38
Mxd4	Dgkh		Nmt2	Unc5a	Cpne5
Matr3	Glis1		Fam107b	Myo5b	Abcg1
Stag1	B3galt1		Phyh	Gria4	Sik1
Man1c1	G6pc3		Uhmk1	Cops5	Epb41l3
Larp1	Nrip3		Uap1	Slco5a1	Akap8
Taf2	Tet3		Optn	Idh1	Lpin2
Actr1b	Mfsd12		Rgs5	Adam23	Smchd1
Ccn3	Pip5k1c		Rabgap1l	Ndufs1	Ehd3
Endod1	Parm1		Pter	Nrp2	Ttc27
Azin1	Htr2a		Pip4k2a	Mob4	Pja2
Arhgef4	Rundc1		Plxdc2	Cps1	Man2a1
Rapgef6	Xkr6		Nek6	Ica1l	Srsf7
Tob1	Secisbp2l		Itga8	Als2	Twsg1
Kcnh3	Egln3		Odf2	Trak2	Cacna1h
Adgrl3	Tanc1		Med27	Col5a2	Atp6v0c
Osbpl5	Fam124a		Nr4a2	Ercc5	Prepl
Kcnk2	Ano4		Olfm1	Khdrbs2	Abca3
Cldn11	Pcyt1b		Acvr1c	Slc9a2	Mapk8ip3
Esyt3	Pkig		BC005624	Slc9a4	St6gal2
Atp8a1	G2e3		Usp20	Rev1	Rfx2
Lzts3	Rmi1		Zeb2	Cracdl	Mllt1
Fermt2	Emsy		Gsn	Tmeff2	Cul2
Fam222b	Kank4		Dab2ip	Mgat4a	Epc1
Ppp1r16b	Prdm8		Ttll11	Col19a1	Map4k3
Sirpa	Tdrd7		Grb14	Mff	Tmem178
Ndufv1	Capn5		Strbp	Fam135a	Cox7a2l
Ano10	Pcdh17		Grin1	Smap1	Thada
Snn	Chrna5		Hnmt	B3gat2	Adcyap1
Slc24a2	Kcnc2		Baz2b	Ogfrl1	Slc25a46
Tigar	Thrsp		Nckap1	Pnkd	Syt4
Ptpdc1	Syt1		Frzb	Igfbp5	Celf4
AW551984	Pawr		Itprid2	Tmem169	Tpgs2
Cdon	Gramd4		Itga4	Zfand2b	Slc39a6
Spon1	Ripor2		Zfp385b	Tuba4a	Mapre2
Mylip	Dnajb5		Itgav	Ptprn	Adamts10
Prkab2	Phf24		Zc3h15	Obsl1	Col11a2
Sema7a	Lmo1		Emc4	Itm2c	Hspa9
Slc22a23	Sh3bp4		Lin7c	Psmd1	Etf1
Snx25	Pdzrn4		Eif3m	Epha4	Cdc23
Galnt18	Kctd1		Depdc7	Serpine2	Epb41l4a
Snx10	Armh4		Ttc17	Ngef	Stard4
Spats2l	Fstl4		Sema6d	Ndufa10	Ercc3
Satb2	Lzts1		Myef2	Stk25	Atp6v1g2
Sesn1	Gpi1		Galk2	Bok	Zfp521
Plcl1	Lum		Meis2	Ing5	Dhx16
Arl5c	Btg1		Tspan18	Htr4	Impact
Focad	Cdc42ep3		Syt13	Actr3	Ndfip1
Sbf2	Ndrg4		Creb3l1	Lypd1	Spry4
Pals2	Fxyd1		Frmd5	Ccnt2	Cabyr
Egr1	Mag		Arfgap2	Ubxn4	Diaph1
Cdc40	Tbc1d9b		Ubr1	Steap3	Gabbr1
Abhd17c	Tcaf1		Jag1	Cd55	Mal2
Olfml2b	Kcnk9		Mtch2	Ddx59	Ap3s1
Cdk19	Klhl13		Cdan1	Srgap2	Lars
Sv2a	Dpp10		Itpka	Rassf5	Ppp2r2b
Rgs4	Sun1		Tyro3	Cdk18	Dpysl3
Susd4	Ssx2ip		Ptpra	Nfasc	Grp
Akap12	Arhgef26		Rtf1	Syt2	Pmaip1
Zkscan16	C1ql2		Ndufaf1	Cyb5r1	Gnal
Dgki	Rab8b		Atrn	Adipor1	Sncaip
Aspdh	Sstr4		1700037H04Rik	Atp2b4	Setbp1
Pbx3	Inhbb		Slc23a2	Xpr1	Galr1
Kdm3b	Setd7		Rasgrp1	Stx6	Cxxc1
Gcnt1	Sik2		Ttl	Mr1	Mbd1
Itpkb	Cyb561d2		Polr1b	Glul	Smad2
Irs2	Syn1		Slc20a1	Rnf2	Csnk1a1
Pogz	Actr1b		Pdyn	Cdc42bpa	Napg
Plcl2	Ccn3		Pcsk2	Ahctf1	Txnl1
Pdk2	Cib2		Snx5	Kif26b	Nars
Cables2	Arhgef4		Xrn2	Sdccag8	Nedd4l
St6galnac5	Fbxo34		Acss1	Cnih3	Tcof1
Adgrg6	Wdhd1		Tbc1d20	Rgs7	Gnaq
Tbc1d19	Kcnh3		Pdrg1	Cfap45	Tle4
Tgfb2	Adgrl3		E2f1	Vangl2	Fads2
Vstm2b	Osbpl5		Fam210b	Mpzl1	Pcsk5
Atp6v0e2	Kcnmb2		Pkia	Atp1b1	Ostf1
Wdr17	Kcnk2		Stmn2	Kifap3	Tmem132a
Cdh6	Cldn11		Rtf2	Ralgps2	Ddb1
Prss23	Lzts3		Tpd52	Soat1	Rtn3
Mtmr12	Fermt2		Phactr3	Lpgat1	Atl3
Zdhhc2	Vopp1		Impa1	Plxna2	Naa40
Wfs1	Ppm1k		Snx16	Nmt2	Otub1
Tspyl4	Vstm2l		Chmp4c	Fcgr2b	Cdc42bpg
Mmd2	Cpe		Ptpn1	Phyh	Ehd1
Ncam1	Ano10		Dok5	Uhmk1	Lipa
Grin3a	Rara		Car2	Uap1	Ak3
Prex1	Arap2		Ntsr1	Optn	Tnfrsf25
Coro7	Tigar		Chrna4	Hsd17b7	Pcgf5
Tbc1d13	Rnf144b		Stmn3	Ccdc3	Rps6kb2
Ldb2	Ccdc50		Raly	Mgst3	Banf1
Dock3	Rbm24		Map1lc3a	Prdx6	Klc2
Fnbp1l	Spon1		Epb41l1	Pip4k2a	Pip5k1b
Orai2	P3h2		Ndrg3	Plxdc2	Cnih2
Fbxl5	Pde4dip		Skil	Ppp6c	Aldh3b1
Gabbr2	Mylip		Pex5l	Kif5c	Ppp6r3
Slc45a1	Btbd10		Ccdc39	Itga8	Ehbp1l1
Heca	Mfsd14b		Ttc14	Pfkfb3	Sf1
Fgl2	Mical2		Tnik	Stxbp1	Stip1
Plcb4	Sema7a		Sec62	Med27	Mark2
Dtx4	Slc22a23		Dcun1d1	St6galnac6	Shoc2
Magi2	Snx25		Mccc1	Gpd2	Acsl5
Lats1	Galnt18		Trpc4	Olfm1	Cyp26a1
Elavl1	Snx10		Supt20	Col5a1	Rbp4
Negr1	Satb2		Ppm1l	Usp20	Prdx3
Cacna2d1	Sesn1		Pfn2	Ntmt1	Plce1
Gpr26	Plcl1		Mme	Dab2ip	Sorbs1
Abcc8	Sbf2		Kcnab1	Grb14	Lcor
Thbs1	Pals2		Ccnl1	Gca	Mxi1
Fgfr1op2	Egr1		Serpini1	Ndufa8	Pcgf6
Sema3d	Cdc40		Pdcd10	Egfl7	Gk
Cacng5	Abhd17c		Nras	Gpsm1	Gsto2
Cdh12	Olfml2b		Ptgfrn	Neb	Hspa12a
Dgkz	Nos1ap		Notch2	Arl6ip6	Hdgfl3
Chrm4	Cdk19		Ahcyl1	Hnmt	Bhlhe22
Pitpnm3	Jarid2		Kcnc4	Baz2b	Arhgdia
Wdr7	Rgs4		Npr1	Nckap1	Ints4
Ranbp17	Fndc4		Crtc2	Slc25a12	Tollip
Bace2	Susd4		Il6ra	Zfp385b	Fasn
Kazn	Akap12		Efna1	Itgav	Mms19
Ildr2	Samd10		Olfm3	Zc3h15	Rab40b
Erc2	Rnh1		Col11a1	Ola1	R3hcc1l
Rimklb	Dgki		Neurog2	Itga6	Hps1
Dnajc16	Trps1		Ndst3	Slc12a6	Cnnm1
Kcna2	Kdm3b		Trim2	Emc4	Got1
Cep126	Smurf1		Npy2r	Lin7c	Entpd7
Erf	Rap1gap2		Snx7	Tcp11l1	Chuk
Osbpl10	Plcl2		Ppa2	Trim44	Scd2
Kcnd3	Pdk2		Glrb	Ttc17	Ndufb8
Rcc2	Txndc5		Alpk1	Ext2	Sfxn3
Sh3kbp1	St6galnac5		Tbck	Sema6d	Actr1a
Trim62	Ak5		Papss1	Myef2	Hexa
Pde9a	Nrn1		Fubp1	Galk2	Tbl1x
Hectd2	Prune2		Efna3	Meis2	Zfhx4
Arhgap12	Camk1d		Thbs3	Syt13	Gnl3l
Vps41	Runx2		Sema4a	Chst1	Apex2
Slc7a1	Shd		Dclk2	Frmd5	Acot9
Pik3r1	Tbc1d19		Lrba	Pdia3	Ptprj
Mfsd6	Bbln		Rps3a1	Lamp5	Itgb8
Arhgap32	Abhd2		Fbxw7	Snap25	Sp4
Gpr12	Vstm2b		Rnf115	Cdan1	Baiap2
Sox5	Atp6v0e2		Pias3	Ehd4	Mbd6
Disp3	Smarcal1		Pex11b	Ptpra	Dctn2
Fbxo2	Drd5		Tlcd4	Ndufaf1	Ttc4
Tmtc4	Marchf4		Ptbp2	Atrn	Pip4k2c
Mrps27	Cdh6		Rap1gds1	Spint1	St8sia5
Pnpla3	Prss23		Ppp3ca	Gpcpd1	Atp5a1
Rims1	Ppl		Wls	Rasgrp1	Usp33
Mpped1	Mtmr12		Rpf1	Chgb	Clns1a
Gpr155	Zdhhc2		Ddah1	Sppl2a	Adam8
Myrip	Ubn1		Cryz	Mal	Dpysl4
Abca8a	Wfs1		Nbn	Pdyn	Hras
Tcf20	Cyp7b1		Mmp16	Idh3b	Zfp711
Shisa4	Ccser1		Cpne3	Pcsk2	Chm
Wipi1	Grin3a		Tmem68	Snx5	Farp1
Agrn	Prex1		Tstd3	Napb	Dock9
Rapgef5	Strip2		Ube2j1	Snph	Tnrc6c
Klhdc8a	Ncoa7		Rragd	Tbc1d20	Cbx2
Rassf4	Ldb2		Epha7	Tpx2	Gaa
Klhl23	Dock3		Akirin2	Pdrg1	Nptx1
Sanbr	Gabbr2		Smc2	E2f1	Cpeb1
Ttc19	Heca		Tmod1	Pkia	Klhl4
Specc1	Fgl2		Nans	Stmn2	Copg2
Arl15	Cited2		Nr4a3	Phactr3	Podxl
Arel1	Spsb1		Tmeff1	Impa1	Cct8
Osbpl6	Magi2		Brinp1	Fabp5	Usp16
Adora1	Ptger3		Slc44a5	Lrrcc1	Atrip
Reln	Lats1		Svep1	Stmn3	Shisa5
Tbc1d8b	Negr1		Pappa	Oprl1	Uqcrc1
Ttc9	Plpp6		Astn2	Map1lc3a	Marchf8
Nmnat2	Gpr26		Ugcg	Ndrg3	Rab40c
Tmem108	Gpr176		Ptbp3	Tti1	Hspa4l
Flt3	Ikzf5		Wdr31	Dhx35	Crispld1
Fgf11	Fgfr1op2		Mpdz	Ndufb5	Gdap1
Lrrtm3	Dnm3		Bag1	Pex5l	Nrp1
Gng2	Cdk6		Nfx1	Ttc14	Pard3
Dpy19l1	Cdin1		Epb41l4b	Tnik	Homer2
Upf2	Gpr63		1110017D15Rik	Nceh1	Pdia4
Kcnj6	Cacng5		Vcp	Sec62	Prkar1b
Rab9b	Klhl32		Unc13b	Dcun1d1	Cplx2
Fbxl7	Dgkz		Sh3gl2	Mccc1	Thoc3
Zfp3	Necab1		Mllt3	Anxa5	Tspan17
Adamts3	Adam22		Jak1	Trpc3	Unc5a
Tox3	Wdr7		Cachd1	Trpc4	Uimc1
Dpy19l3	Kazn		Bend5	Supt20	Myo5b
Kcns3	Erc2		Elavl4	Exosc8	Mybl1
Gpr22	Efhd2		Atg4c	Mfsd1	Sgk3
Tafa2	Madd		Eps15	Ppm1l	Cops5
Lsm8	Slco4c1		Rnf11	Dclk1	Stau2
Foxo1	St8sia4		Usp1	Pfn2	Terf1
Cdc25c	Kcna2		Nfia	Etfdh	Paqr8
Kcnj4	Cep126		Txndc12	Mme	Tmem14a
Sowaha	Iqsec3		Tnfrsf8	Ssr3	Lactb2
Slc16a13	Gpr161		Lrp8	Ccnl1	Slco5a1
Ackr2	Erf		Dyrk2	Serpini1	Idh1
Cnrip1	Osbpl10		Slc2a1	Pdcd10	Adam23
Csrnp3	Kcnd3		Rragc	Nras	Ndufs1
Plppr4	Ulk4		Trit1	Ptgfrn	Maip1
Kcnj10	Rcc2		Mycl	Notch2	Hspd1
Erich5	Ramp3		Mfsd2a	Gpsm2	Slc39a10
Macir	Fzd7		Cap1	Ahcyl1	Kansl1l
Lsm11	Iqsec2		Lypla2	Slc6a17	Col5a2
Syt16	Arhgap12		Fuca1	Kcnc4	Khdrbs2
Prkce	Phf8		Pnrc2	Il6ra	Slc9a2
Lingo2	Dmxl2		Akr1a1	Chrnb2	Slc9a4
S1pr5	Gtf3c3		Nasp	Efna1	Rev1
Magi1	Pik3r1		Pik3r3	Col11a1	Cracdl
Kmt5b	Hibch		Cmpk1	Ndst4	Stk17b
Asxl3	Mfsd6		Ptpn12	Trim2	Gls
Insig1	Disp3		Sema3c	Ppa2	Mgat4a
Adra2c	Ptchd1		Hpca	Glrb	Coa5
Dipk2a	Fbxo2		Khdrbs1	Alpk1	Zfp142
Gprin3	Tmtc4		Tmem50a	Kcnq5	Mff
Pou3f3	Entpd3		Extl1	Fubp1	Smap1
Cdc42ep2	Rims1		Slc9a1	Dnajb4	B3gat2
Ifitm10	Mpped1		Hgf	Efna3	Ogfrl1
Serpinb9	Slc24a4		Smpdl3b	Adam15	Agfg1
Npas4	Enc1		Epb41	Thbs3	Sphkap
C2cd4c	Myrip		Ptpru	Gba	Pnkd
Ccdc42	Ptpre		Cdk14	Dclk2	Igfbp5
Gpr158	Tcf20		Kcnab2	Lrba	Zfand2b
Stard5	Shisa4		Acot7	Fbxw7	Tuba4a
Lrrc8d	Agrn		Rheb	Rnf115	Ptprn
Hpcal4	Elmod1		Smarcd3	Pias3	Itm2c
Tmem229b	Igsf3		Abcf2	Tlcd4	Psmd1
Chrm3	Csdc2		Per3	Ptbp2	Epha4
Olig1	Bend6		Ube4b	Rap1gds1	Nppc
Cd109	Sgsm1		Slc4a2	Ppp3ca	Farsb
Ppm1e	Grk3		Clcn6	Manba	Ngef
Camk2n1	Ptchd4		Mfn2	Tacr3	Ndufa10
Kctd4	Ttc19		Tprgl	Rpf1	Rnpepl1
Tmem215	Arl15		Acap3	Calb1	Stk25
Cldn12	Arel1		Plch2	Decr1	Bok
Samd14	Frem3		Gnb1	Pnisr	Ilkap
Dusp18	Dhx29		Ccnl2	Tstd3	Asb1
Ctdspl	Adora1		Mxra8	Lmo4	Htr4
Flrt2	Zfp532		Sdf4	Ube2j1	Pam
Gpr68	Tbc1d8b		Cd38	Rragd	Lypd1
Mroh7	Clspn		Prom1	Casp8ap2	Ccnt2
Baiap3	Usp22		Adgra3	Rnf20	Mcm6
Rtl3	Kcnj12		Sorcs2	Smc2	Steap3
Marcksl1	Kcna4		Rgs12	Tmod1	Cd55
Kcna1	Jph1		Stk32b	Nans	Ddx59
Rgmb	Sipa1l1		Rnf32	Nr4a3	Tnnt2
Arf1	Ttc9		Slc4a1ap	Tmeff1	Srgap2
Amigo2	Nmnat2		Nrbp1	Cavin4	Eif2d
Bcl11b	Tmem108		Slc30a3	Slc44a5	Nfasc
Nrip1	Flt3		Ociad2	Astn2	Pik3c2b
Ctxn1	Lrrtm3		Dhx15	Ugcg	Cyb5r1
Ccdc6	Gng2		Tbc1d1	Ptbp3	Adipor1
Vstm2a	Tmem18		Klf3	Hsdl2	Ppfia4
Phf3	Dpy19l1		Sel1l3	Bspry	Atp2b4
Ndnf	Ppp2r3a		D5Ertd579e	Ptprd	Xpr1
Rapgef4	Gprasp1		Gabra4	Mpdz	Stx6
Ntf3	Pgp		Slc30a9	Bag1	Glul
Plcxd3	Elfn2		Uchl1	Tmem38b	Rgs16
Zfp518a	Rai2		Fip1l1	Nfx1	Kif26b
Scn3b	Mdga1		Srd5a3	Epb41l4b	Parp1
Tmem200a	Zfp3		Epha5	Ubap1	Sdccag8
Dtx3l	1700019D03Rik		Ppat	Fam219a	Srp9
Htr1b	Tox3		Hsd17b11	1110017D15Rik	Cnih3
Sall2	Mgat5b		Enoph1	Dctn3	Nvl
Clip1	Slc36a4		Cds1	Vcp	Fh1
C1ql3	Eml6		Prkg2	Unc13b	Cfap45
Arhgap15	Lsm8		Rilpl1	Ccdc107	Dcaf8
Calhm5	Rnf182		Cdkl2	Npr2	Vangl2
Rasl11b	Foxo1		G3bp2	Gne	Pou2f1
Tmx2	Sowaha		Pitpnm2	Sh3gl2	Mpzl1
Bex1	Cxxc4		Uso1	Mllt3	Adcy10
Opalin	Ackr2		Abcb9	Prkaa2	Atp1b1
Hic2	Cnrip1		Sfswap	Pde4b	Kifap3
Dscam	Csrnp3		Arpc3	Dnajc6	Abl2
Neto1	Fzd1		Atp2a2	Jak1	Soat1
Septin6	Ccnjl		Ddx51	Cachd1	Cenpf
Pcdh20	Erich5		Rab35	Elavl4	Kctd3
Htr5b	Abca6		Actb	Atg4c	Lpgat1
Kcnb1	Macir		Rph3a	Eps15	Tatdn3
Prokr2	Lsm11		Eif2ak1	Dock7	Angel2
Lrrc4c	Syt16		Arpc1a	Osbpl9	Nmt2
Zfp831	Zfp367		Rnf6	Hook1	Fam107b
Trhde	Napepld		Pan3	Plaa	Frmd4a
Scg2	Prkce		Mtus2	Tnfrsf8	Phyh
Slc29a4	S1pr5		N4bp2l2	Dyrk2	Uhmk1
Kcns2	Magi1		Hsph1	Ctps	Uap1
Prkca	Kmt5b		Medag	Hivep3	Optn
Creg2	Dmd		Wnt16	Ybx1	Hsd17b7
Lingo3	Asxl3		Auts2	Cap1	Rgs5
Rgs13	Ush1g		Wasl	Epha8	Stam
Ghsr	Lhfpl2		Asns	Ephb2	Rabgap1l
Eml5	Dipk2a		Dync1i1	Lypla2	Pter
Islr2	Gprin3		Cald1	Pnrc2	Pip4k2a
Nhlh1	Pcdhb3		Plxna4	Akr1a1	Plxdc2
Cacna1c	Pou3f3		Ccdc136	Cmpk1	Psmb7
2900026A02Rik	Vwc2l		Ahcyl2	Capzb	Golga1
Ncald	Cdc42ep2		Hibadh	Vwa5b1	Orc4
Flrt3	Serpinb9		Adcyap1r1	Kif17	Kif5c
Rap2a	Slitrk6		Fkbp9	Eif4g3	Pfkfb3
Dcun1d4	Ccdc42		Abcg2	Sema3c	Zbtb43
Kcnf1	Gpr158		Herc3	Hpca	Odf2
Iqcj	Stard5		Gsdme	Ptp4a2	Stxbp1
Slc6a7	Lrrc8d		Luc7l2	Khdrbs1	Med27
Rgs14	Hpcal4		Ptn	Yars	Ttf1
Mtcl1	Tmem229b		Mtpn	Sfpq	St6galnac6
Cemip	Olig1		Zyx	Tmem50a	Slc25a25
Mpp3	Gldn		Casp2	Stmn1	Kcnj3
Actn2	Rprml		Gstk1	Extl1	Dnm1
Trpm3	Stxbp6		Ephb6	Slc9a1	Galnt5
B4galt3	Ccbe1		Prdm5	Hgf	Abl1
Epha3	Ermp1		Agk	Smpdl3b	Fubp3
Lrrtm4	Ppm1e		Gfpt1	Epb41	Usp20
Asap2	Camk2n1		Anxa4	Ptpru	Gsn
Zfp608	Kctd4		Pcyox1	Cdk14	Ifih1
Map1b	Ar		Tgfa	Kcnab2	Strbp
Junb	Tmem215		Prickle2	Acot7	Brd3
Prkcb	Cxxc5		Adamts9	Rheb	Egfl7
Myh7	Tifa		Lrig1	Abcf2	Neb
Arhgap20	Csnk2a2		Tmf1	Per3	Anapc2
Aldh1a1	Fat4		Uba3	Park7	Hnmt
Kdm3a	Fam83h		Rpn1	Errfi1	Baz2b
Shisa7	Pip5kl1		Frmd4b	Cdk5	Pkp4
Zfand2a	Nipa1		Foxp1	Fam126a	Nckap1
Tll1	Cltc		Chl1	Fbxo44	Dnajc10
Nebl	Samd14		Plxna1	Clcn6	Itga4
Camk2d	Cldn2		Chchd6	Mfn2	Slc25a12
Nt5dc3	Lancl3		Tmem43	Acap3	Zfp385b
Capn12	Atmin		Itpr1	Ski	Stk39
Lifr	Flrt2		Bhlhe40	Gabrd	Timm10
Spcs3	Gpr68		Edem1	Plch2	Itgav
Tmem74	Mroh7		Arl8b	Mib2	Zc3h15
Cadps	Frat2		Mlf2	Ccnl2	Mtx2
Vsnl1	Ankrd34c		Rasgef1a	Mxra8	Atf2
Tafa5	Ust		Rad52	Cptp	Ola1
Tmem158	Fcgbp		Fam234b	Cd38	Slc12a6
Kcnmb4	Usp14		Emp1	Sorcs2	Emc4
Arntl	Sstr2		Grin2b	Rgs12	Lin7c
Fam72a	Marcksl1		Ptpro	Lrpap1	Tcp11l1
Nell1	Kcna1		Ldhb	Stk32b	Trim44
Pcdh9	Arf1		Irag2	Rnf32	Ttc17
Epha6	Gng7		Bcat1	Slc4a1ap	Ext2
B4galnt4	Osr1		Ttll3	Slc30a3	Gatm
Kbtbd11	Fam171b		Cmas	Ociad2	Myef2
Ubl7	Nrip1		St8sia1	Sgcb	Cops2
Rras2	Nhlh2		Emc3	Sel1l3	Galk2
Nkain3	Ctxn1		Far2	D5Ertd579e	Meis2
Abcd2	Lemd3		Tmtc1	Apbb2	Mapk8ip1
Grik2	Ccdc6		Slc6a1	Gabra4	Creb3l1
Spock1	Tmem53		Timp4	Gabrb1	Frmd5
Kcnq3	Insc		Necap1	Slc30a9	Pdia3
Myh1	Vstm2a		Vamp1	Uchl1	Map1a
Actr3b	Phf3		Cd9	Fip1l1	Arfgap2
Cebpb	Nrsn1		Tspan11	Clock	Lamp5
Trnp1	Acap2		Mark4	Epha5	Snap25
Them6	Gpr137c		Gipr	Ppat	Ehd4
Ier5	Plcxd3		Cyfip1	Mtf2	Itpka
Aak1	Lrp1b		Oca2	Hsd17b11	Tyro3
Dtnbp1	Scn3b		Nipa2	Enoph1	Ndufaf1
Eif1a	Tmem200a		Tdrd12	Bmp3	Atrn
Gapdh	Htr1b		Kctd15	Fgf5	Adra1d
A830018L16Rik	Sall2		Pcsk6	Asphd2	Tmem230
Ankrd29	Zfpm1		Tarsl2	Nos1	Gpcpd1
Fam204a	Bdp1		Fam189a1	Dck	Rasgrp1
Abat	Orai1		Apba2	Rilpl1	Chgb
Itpk1	Nckap5		Synm	Cdkl2	Tmco5
Septin11	Arhgap15		Mef2a	G3bp2	Fermt1
Chsy3	Armcx4		Dpf1	Pitpnm2	Crls1
Arhgap35	Rlf		Ryr1	Uso1	Trpm7
Kcnh1	Rasd1		Pak4	Abcb9	Sppl2a
Tspan7	Rasl11b		Acan	Zcchc8	Stard7
Syt17	Ankrd55		Sh3gl3	Mmp17	Fahd2a
Wdr91	Tmx2		Rab30	Bcl7a	Mal
Cds2	Grem2		Arl6ip1	Rhof	Ttl
Kcnc1	Bex1		Xylt1	Fam168a	Slc20a1
Grin2a	Opalin		Ipo5	Arpc3	Pdyn
Frem1	Mchr1		Rab6a	Atp2a2	Idh3b
Septin9	Eif5a2		Coro1a	Ankle2	Pcsk2
Hadhb	Hic2		Sult1a1	Ddx51	Rrbp1
Kcnh7	Neto1		Klk7	Tmem106b	Kat14
Dbp	Lypd6		Eif3c	Actb	Napb
Kcng2	Pcdh20		Dgat2	Plbd2	Cst3
Unc5c	Htr5b		Thap12	Rph3a	Acss1
Ntm	Kcnb1		Far1	Erp29	Nsfl1c
Zfp462	Prokr2		Parva	Arpc1a	Snph
Cend1	Htr1f		Pak1	Glcci1	Tbc1d20
Rnf14	Slc29a4		Tgfb1i1	Pan3	Pdrg1
Dcc	Prkca		Fbxl19	N4bp2l2	Kif3b
Layn	Creg2		Nomo1	Hsph1	E2f1
Tsga10	Hs3st1		Rgs10	Medag	Pkia
Mmgt1	Lingo3		Mettl9	Tspan12	Stmn2
Cox5b	Camk2n2		Vwa3a	Wnt16	Rtf2
Gmfb	Islr2		Tpp1	Auts2	Tpd52
Pgk1	Cacna1c		Crym	Wasl	Zdbf2
Btbd3	Ncald		Tmem159	Cux1	Gnas
Cttnbp2nl	Flrt3		Oat	Gigyf1	Phactr3
Hs6st2	Ywhag		Fam53b	Dync1i1	Impa1
Trank1	Fhad1		Zranb1	Plxna4	Fabp5
Otof	Iqcj		Ctbp2	Ccdc136	Snx16
Zfp706	Mest		Atp6ap2	Hibadh	Nfatc2
Tubb4a	Slc6a7		Cask	Gars	Car3
Shisal1	Rgs14		Swap70	Adcyap1r1	Car2
Actg1	Mtcl1		Glrx3	Herc3	Ntsr1
Phactr2	Acvr2a		Nadsyn1	Ptn	Stmn3
Ldha	Ppp6r1		Dock11	Mtpn	Zgpat
Ddo	Cemip		Gpc4	Prdm5	Zbtb46
Sorcs3	Il1rapl1		Arhgef6	Agk	Oprl1
D630045J12Rik	Mpp3		Fgf13	Smarcad1	Map1lc3a
Sema3e	Trpm3		Mcf2	Slc37a3	Rbm39
Unc5d	Nav2		Rbm3	Pcyox1	Epb41l1
Jakmip1	Cpne8		Porcn	Add2	Ndrg3
Cycs	Lrrtm4		Dynlt3	Prickle2	Ralgapb
Klk8	Asap2		Brcc3	Tmf1	Zmat3
Mro	Map1b		Stard8	Frmd4b	Ndufb5
Trerf1	Junb		Magee1	Foxp1	Pex5l
Cntn4	Prkcb		Atrx	Cntn3	Ccdc39
Scn1a	Hrh1		Sh3bgrl	Chl1	Ttc14
mt-Nd1	Supt7l		Cstf2	Plxna1	Tnik
mt-Co1	Hunk		Chrdl1	Chchd6	Nceh1
mt-Cytb	Kdm3a		Cdkl5	Tmem43	Sec62
Snord118	Tcf4		Pdha1	Itpr1	Dcun1d1
Kndc1	Usp21		Map3k15	Edem1	Mccc1
Cacng3	Shisa7		Gpm6b	Arl8b	Rab33b
Akap13	Tll1		Arhgap6	Mlf2	Trpc4
Fxyd6	Dusp7		Ctps2	Plxnd1	Supt20
Rnasel	Camk2d		Ap1s2	Cops7a	Exosc8
Cntnap5b	Ppfia2		Atp2b3	Rad52	Ppm1l
Lgi1	Stum		Pir	Erc1	Dclk1
Ppp1r3c	Nt5dc3		Vegfd	Fam234b	Tm4sf1
Zfp563	Spock3		L1cam	Rerg	Pfn2
Cbln4	Lifr		Plxna3	Ptpro	Ccnl1
Mas1	Arfgap3		Dkc1	Lmo3	Serpini1
1500009C09Rik	Cadps		Atp11a	Plekha5	Pdcd10
Ndufaf2	Sytl5		Aga	Ldhb	Nras
Efcab1	Vsnl1		Dusp4	Rad18	Ngf
Psrc1	Slc8a1		Kat6a	Bhlhe41	Vangl1
Syt11	Adam10		Tenm3	Rassf8	Ptgfrn
Marcks	Lrrc8c		Wwc2	Bcat1	Notch2
Fam149a	Atrnl1		Fgfr1	Cmas	Sec22b
Mfhas1	Rnd1		Msmo1	St8sia1	Gpsm2
Rnf213	Kcnmb4		Hpgd	Slc6a11	Ahcyl1
Erich6	Lrtm2		Nr3c2	Vgll4	Slc6a17
Slc17a7	Cntn1		Sorbs2	Tamm41	Kcnc4
Cntnap5a	Pdlim1		Cfap97	Timp4	Npr1
Cecr2	Arntl		Slc25a4	Ift122	Crtc2
Dtnb	C1ra		Ufsp2	Necap1	Efna1
Nalf2	Tead1		Sh3rf1	Vamp1	Lrrc39
Zhx2	Pcdh9		Nek1	Tspan11	Col11a1
Apcdd1	Epha6		Mfap3l	Mzf1	Trim2
Ccdc112	Kbtbd11		Cbln1	Kctd15	Snx7
H2-D1	Rras2		Rbl2	Slc17a6	Glrb
Btbd19	Nkain3		Got2	Tarsl2	Alpk1
Peak1	Abcd2		Cdh11	Tjp1	Kcnq5
Fat3	Elapor2		Vps35	Mef2a	Fubp1
Syndig1	Grik2		Dnaja2	Dpf1	Efna3
Grem1	Ticam2		Itfg1	Ryr1	Thbs3
Lrrc55	Car10		Tecr	Pak4	Rit1
Heg1	R3hdm1		Tbc1d9	Hapln3	Arhgef2
Pde11a	Spock1		Gnao1	Acan	Khdc4
Rprm	Synpr		Il34	Sh3gl3	Sema4a
Slitrk1	Sertm1		Amfr	Arl6ip1	Dclk2
Selenot	Actr3b		Cdyl2	Cdipt	Lrba
Selenom	Tgoln1		Mt1	Aldoa	Fbxw7
AI593442	Rab31		Cntnap4	Rab6a	Acp6
Bnip3	Trnp1		Tmem38a	Pold3	Rnf115
Kcnip3	Ier5		Usb1	Pgm2l1	Pias3
Rab26	Grm7		Slc27a1	Syt3	Pex11b
Plcxd2	Usp13		Gse1	Eif3c	Pip5k1a
Ier5l	Gjc3		Necab2	Rps3	Tlcd4
Nwd2	Magel2		Cdh13	Dgat2	Celf3
Eid1	Aak1		Pgr	Arhgap17	Rap1gds1
Otogl	Lgals8		Car7	Dkk3	Manba
Akain1	Eif1a		Cbfb	Pak1	Wls
Sec14l5	Gapdh		Slc7a6	Tgfb1i1	Rpf1
Smim18	Mex3b		Smpd3	Stx1b	Gem
Tmem200c	Fam204a		Maml2	Fbxl19	Pip4p2
Pde2a	Itpk1		Gpr83	Nomo1	Calb1
	Adamts17		Panx1	Rgs10	Mmp16
	Chsy3		Taf1d	Tial1	Tmem68
	Arhgap35		Tmem170	Bag3	Nsmaf
	Kcnh1		Aars	Fgfr2	Faxc
	Tspan7		Abcb10	Ptpn5	Coq3
	Spock2		Agt	Cpxm2	Pnisr
	Kcnt1		Egln1	Dctn5	Sdcbp
	Nap1l1		Trpc6	Vwa3a	Tstd3
	Abi1		Sesn3	Tpp1	Ccnc
	Kcnc1		Usp2	Crym	Lmo4
	Grin2a		Thy1	Chst15	Gtf2b
	Sh2d3c		Grik4	Oat	Ube2j1
	Mfsd4a		Jhy	Fam53b	Akirin2
	Pde1a		Clmp	Eef1akmt2	Smc2
	Ddn		Kirrel3	Zranb1	Nans
	Septin9		St3gal4	D7Ertd443e	Coro2a
	Hadhb		Abhd12	Atp6ap2	Nr4a3
	Nhs		Fdx1	Denn2b	Cavin4
	Tcea2		Pts	Usp11	Brinp1
	Syn3		Plet1	Glrx3	Slc44a5
	Kcnh7		Cadm1	Dock11	Ugcg
	Dbp		Arcn1	Stk26	Ptbp3
	Kcng2		C2cd2l	Gpc4	Hsdl2
	Ntng1		Vps11	Slc9a9	Kdm4c
	Adamts14		Olfm2	Arhgef6	Bag1
	Unc5c		Lysmd2	Rbmx	Tmem38b
	Ntm		Gnb5	Fgf13	Nfx1
	Nptx2		Ldlr	Mcf2	Rad23b
	Kif27		Rab27a	Syp	Fam219a
	Zfp462		Nedd4	Rbm3	Dctn3
	Golm2		Myo1e	Dynlt3	Vcp
	Rnf14		Tcf12	Pgr15l	Unc13b
	Samd5		Cgnl1	Magee1	Clta
	Dcc		Anp32a	Sh3bgrl	Sh3gl2
	Layn		Elovl4	Acsl4	Prkaa2
	B2m		Nnmt	Dcx	Dab1
	Tdrd5		Idh3a	Cdkl5	Pde4b
	Galnt13		Tle3	Phka2	Ak4
	Lsamp		Ptpn9	Pdha1	Dnajc6
	Sfmbt2		Crabp1	Map3k15	Jak1
	Zcchc14		Pkm	Zmym3	Cachd1
	Cox5b		Cyp11a1	Nono	Elavl4
	Pclo		Tspan3	Chic1	Atg4c
	Ext1		Neo1	Gpm6b	Eps15
	Kalrn		Gclc	Nsdhl	Rnf11
	Myt1l		Rasgrf1	Zfp185	Usp1
	Gmfb		Tpm1	Arhgap6	Nfia
	Unc13c		Car12	Ctps2	Hook1
	Hs6st2		Usp3	Ap1s2	Eqtn
	Trank1		Ciao2a	L1cam	Cc2d1b
	Otof		Csnk1g1	Plxna3	Lrp8
	Tubb4a		Dpp8	Plp1	Dyrk2
	Atp11c		Rpl4	Rnf128	Hivep3
	Mapk3		Smad3	Lamp1	Ybx1
	Luzp2		Atr	Rasa3	P3h1
	Mapk1		Tfdp2	Gpm6a	Rragc
	Tmed5		Atp1b3	Dlc1	Trit1
	Cyp26b1		Me1	Kat6a	Mfsd2a
	Sorcs3		Dync1li1	Slit2	Eloa
	Plppr1		Clstn2	Tenm3	Lypla2
	Eno1		Pik3cb	Dctd	Pnrc2
	Egfem1		Map4	Fgfr1	Akr1a1
	Unc5d		Ptgs2	Msmo1	Lurap1
	Ap3s2		Stac	Hpgd	Atpaf1
	Slc24a3		Arpp21	Tmem184c	Cmpk1
	Nlgn1		Rpsa	Nr3c2	Kif17
	Trerf1		Vipr1	Sin3b	Zcchc17
	Ipcef1		Cck	Cfap97	Sema3c
	Rab3ip		Ephb1	Slc25a4	Hpca
	Scn1a		Rab6b	Ufsp2	Khdrbs1
	mt-Nd1		Cpne4	Sh3rf1	A3galt2
	mt-Nd2		Atp2c1	Nek1	Ccdc28b
	mt-Co1		Manf	Mfap3l	Zfp362
	mt-Nd5		Rbm5	Got2	Hdac1
	mt-Cytb		Mon1a	Tnpo2	Srrm1
	Kndc1		Mst1r	Vps35	Yars
	Gpr139		Klhdc8b	Tecr	Sfpq
	Rnasel		Srek1	Gnao1	Tmem50a
	Lgi1		Thsd7a	Il34	Ncdn
	Ppp1r3c		Gpr19	Amfr	Sh3bgrl3
	Vxn		Lmo2	Cntnap4	Slc9a1
	Sptbn2		Ablim3	Adgrg1	Hgf
	Mas1		Chrm1	Tmem38a	Rspo1
	D430041D05Rik		Ppp1r9a	Gse1	Epha10
	Gjd2		Trpc1	6430548M08Rik	Stx12
	Efcab1		Zswim6	Necab2	Smpdl3b
	Cry2		Rnft2	Rab3a	Epb41
	Syt11		Ccdc85a	Cdh13	Ptpru
	Slc7a14		Acsl3	Pgr	Cdk14
	Slc35g2		Slc16a1	Car7	Kcnab2
	Scn2b		Camkv	Cbfb	Acot7
	Tlnrd1		Fkbp1a	Smpd3	Smarcd3
	Slc17a7		Asic4	Mtmr2	Per3
	Mn1		Micall1	Maml2	Park7
	Cntnap5a		Resp18	Mre11a	Kmt2e
	Zfp804a		Cntnap3	Gpr83	Agtrap
	Cecr2		Entpd6	Panx1	Clcn6
	Syndig1l		Clec1a	Taf1d	Mfn2
	Hpcal1		Atp1a1	Tmem231	Tprgl
	Apcdd1		Ttc28	Tmem170	Acap3
	Ccdc112		Ptprf	Aars	Morn1
	Gprasp2		Dpyd	Bmper	Ski
	H2-D1		Galnt9	Dbndd1	Gabrd
	Prr16		Map2k4	Abcb10	Plch2
	Prob1		Ipo13	Egln1	Prxl2b
	Ggh		Frrs1	Aplp2	Gnb1
	Peak1		Ctdspl2	Trpc6	Ccnl2
	Tnfaip8l3		Zbtb1	Sesn3	Mxra8
	Kif5a		Prss35	Usp2	Cptp
	Grem1		Fam20b	Thy1	Cd38
	Chrm5		Rbfox2	Nectin1	Kcnip4
	Ano3		Adgrb3	Grik4	5730480H06Rik
	Fibin		Vps8	Sc5d	Afap1
	Lrrc55		Foxn3	Ubash3b	Ablim2
	Scn2a		Adra2a	Jhy	Rgs12
	Slitrk1		Vav3	Clmp	Add1
	Ankrd63		Spr	Kirrel3	Nelfa
	Ctdsp2		St18	St3gal4	Ppp2r2c
	Bnip3		Exoc6b	Dcps	Stk32b
	Slc48a1		Rpap2	Abhd12	Zbtb49
	Wipf3		Atp6v1h	Rdx	Rnf32
	Susd5		Ephx4	Ppp2r1b	Slc4a1ap
	Plcxd2		B3galt2	Pts	Nrbp1
	Ier5l		Kcnk10	C2cd2l	Slc30a3
	Pakap		Mapkbp1	Robo3	Ociad1
	Nwd2		Gucy1a1	Abcg4	Ociad2
	Cdk5r2		Gde1	Lysmd2	Cgref1
	Tcerg1l		Rbm34	Nedd4	Agbl5
	Vgll3		Brk1	Myo1e	Dhx15
	Akain1		Trim36	Tcf12	Tbc1d1
	Sec14l5		Ppp3r1	Cgnl1	Klf3
	Smim18		Tnks1bp1	Itga11	Fam114a1
	Tmem200c		Jcad	Anp32a	Sel1l3
	Kcnj11		Slc16a2	Glce	Pds5a
	Galntl6		Gria2	Phip	Nsun7
	Pde2a		Kcnk1	Idh3a	Apbb2
			Slc66a2	Tle3	Guf1
			Rxfp1	Imp3	Gabra4
			Galnt17	Ptpn9	Slc30a9
			Phka1	Pkm	Uchl1
			Ypel4	Tmem266	Fip1l1
			Zdhhc5	Tspan3	Chic2
			Hdlbp	Tmem30a	Epha5
			Golim4	Col12a1	Ppat
			Srsf2	Stoml1	Polr2b
			Exoc3	Loxl1	Mtf2
			Tspoap1	Neo1	Enoph1
			Cipc	Gsta4	Hnrnpdl
			Ccnd3	Gclc	Cds1
			Rasl10a	Rasgrf1	Prkg2
			Gpc1	Tpm1	Bmp3
			Rhov	Car12	Wsb2
			Usp54	Ppib	Dck
			Hdac11	Spg21	Rilpl1
			Zdhhc14	Rpl4	Cdkl2
			Igsf9b	Smad3	G3bp2
			Tmem132d	Atr	Pitpnm2
			Plcg2	Tfdp2	Uso1
			Cpne2	Atp1b3	Abcb9
			Tulp4	Me1	Zcchc8
			Pja1	Nt5e	Stx2
			Gcsh	Dync1li1	Mmp17
			Scara3	Clstn2	Sfswap
			Rasd2	Mras	Cct6a
			Diaph2	Map4	Arpc3
			Poglut3	Cspg5	Atp2a2
			Edil3	Ptgs2	Camkk2
			Zfp395	Stac	Ankle2
			Washc4	Arpp21	Ddx51
			Chst11	Fbxl2	Rab35
			Pik3ip1	Csrnp1	Chek2
			Ankrd12	Rpsa	Cabp1
			Lrrn1	Vipr1	Plbd2
			Neurod1	Cck	Glcci1
			Ppp1r21	Ryk	Usp12
			Dgkh	Rab6b	Rasl11a
			Pcdh11x	Uba5	Pan3
			Map4k5	Cpne4	N4bp2l2
			Glis1	Atp2c1	Hsph1
			Dusp5	Rbm5	Medag
			B3galt1	Klhdc8b	Wnt16
			Cpne7	Nt5m	Auts2
			Cpsf7	Srek1	Ezh2
			Nrip3	Thsd7a	Rbm28
			Larp6	Gpr19	Gcc1
			Art3	Cd59a	Actl6b
			Fam214a	Lmo2	Gigyf1
			Sncb	Exd2	Mcm7
			Dhcr24	Ablim3	Asns
			Atcay	Alas1	Dync1i1
			Htr2a	Ank2	Plxna4
			Rundc1	Ppp1r9a	Calu
			Tbr1	Rnft2	Ahcyl2
			Eef2k	Ccdc85a	Adcyap1r1
			Secisbp2l	Camkv	Herc6
			Egln3	Pebp1	Osbpl3
			Brinp3	Fkbp1a	Luc7l2
			Secisbp2	Asic4	Zc3hav1
			Ap2b1	Calhm2	Ptn
			Ints6	Micall1	Mtpn
			Zc3h12c	Pfkm	Ephb6
			Ccdc186	Entpd6	Prdm5
			Ano4	Clec1a	Agk
			Arl6ip5	Atp1a1	Mrps33
			Scai	Lpcat2	Slc37a3
			Tut7	S100b	Pcyox1
			Pkig	Ttc28	Cct7
			Raver2	Ttll4	Prickle2
			Vps13c	Kctd17	Arhgap25
			Cops4	Dpyd	Copg1
			Gnptab	Galnt9	Tmf1
			Kcnh4	Map2k4	Uba3
			Rmi1	Usp37	Frmd4b
			Hacd2	Ipo13	Chl1
			Thyn1	Ctdspl2	Plxna1
			Prdm8	Snap91	Chchd6
			Plk5	Fan1	Slc6a6
			Ntng2	Fhip2a	Itpr1
			Pcdh17	Fndc3a	Arl8b
			Kcnh8	Prss35	Ret
			Mboat7	Fam20b	Cops7a
			Prpf39	Adgrb3	Tuba8
			Midn	Myo6	Gabarapl1
			Rubcn	Tmem35a	Rad52
			Zswim4	Fa2h	Erc1
			Kcnc2	Ndn	Lrp6
			Dync1li2	Cplx1	Fam234b
			Ids	Pik3c3	Grin2b
			Krt222	Hacd3	Rerg
			Palm	Ucp2	Ptpro
			Syt1	Foxn3	Strap
			Cox8a	Vav3	Plekha5
			Gramd4	BC034090	Bhlhe41
			Dennd5a	Egr3	Rassf8
			Bbs9	Sf3b3	Bcat1
			Cog5	Rbm4b	Cpne9
			Pknox2	Tmem131l	Ttll3
			Dock4	Exoc6b	C2cd5
			Ints6l	Atp7a	Cmas
			Fam214b	Atp6v1h	St8sia1
			Ripor2	B3galt2	Emc3
			Mettl25	Kcnk10	Ccdc91
			Zfp57	Mapkbp1	Atp2b2
			Galt	Gucy1a1	Tmtc1
			Dgkb	Gde1	Vgll4
			Slf2	Brk1	Ift122
			Rab3gap1	Slc16a2	Necap1
			Lmo1	Gria2	Vamp1
			Rpp25l	Kcnk1	Cd9
			Mgat5	Ypel4	Tspan9
			Sh3bp4	Zdhhc5	Cyfip1
			Kctd1	Hdlbp	Kctd15
			Armh4	Golim4	Asb7
			Gmip	Tmem63c	Tarsl2
			Pnpla8	Tspoap1	Apba2
			Fstl4	Cipc	Mtmr10
			Macrod1	Nsf	Chrna7
			Slc2a13	Rasl10a	Synm
			Zdhhc23	Gpc1	Mef2a
			Pcdh8	Nipsnap1	Ctsc
			Gpi1	Tmem132d	Dpf1
			Calm2	Kif4	Ryr1
			Lum	Iqsec1	Lrfn1
			Arhgap26	Kctd9	Pak4
			Marchf1	Ramp1	Tmem126b
			Btg1	Neurl1b	Sh3gl3
			Rnf13	Gcsh	Ndufc2
			Ppfibp2	Slc24a1	Arl6ip1
			Adamts2	Diaph2	Xylt1
			Fxyd7	Gjc1	Cyp2r1
			Eepd1	Zfp395	Cdipt
			Etl4	Inpp5j	Fchsd2
			Man1b1	Ptpn13	Aldoa
			Tcaf1	Tut4	Rab6a
			Ago2	Ppm1h	Ppme1
			Zcchc12	Pik3ip1	Pold3
			Cab39	Mtrr	Pgm2l1
			Cyld	Zyg11b	Syt3
			Ttll7	Ankrd12	Eif3c
			Tubb4b	Lrrn1	Dgat2
			Dner	Cacna1a	Thap12
			Anln	Tmem109	Parva
			Klhl13	Itga2b	Pak1
			Slitrk2	Tdg	Tgfb1i1
			Mbd5	Prr7	Fus
			Dpp10	Fras1	Stx1b
			Sun1	Neurod1	Fbxl19
			Ssx2ip	Ppp1r21	Nomo1
			Wnt4	Cnot6l	Tial1
			Phkb	Dgkh	Fgfr2
			Arhgef26	Pcdh11x	Cpxm2
			Zfp157	Dusp5	Dctn5
			Neto2	Cpne7	Dnhd1
			C1ql2	Grip1	Vwa3a
			Zfp280c	Cpsf7	Tpp1
			Rab8b	Nrip3	Cckbr
			Slc39a12	Tmem127	Crym
			Trim3	Fam214a	Chst15
			Ss18	Ankrd27	Oat
			Sstr4	Rps29	Fam53b
			Tspan15	Filip1	Zranb1
			Apbb1	Pip5k1c	D7Ertd443e
			Inhbb	Cdhr2	Atp6ap2
			Sh3glb1	Dhcr24	Tmem9b
			Rab11fip3	Atcay	Denn2b
			Ralgapa2	Htr2a	Tub
			Ddx1	Foxn2	Rbm10
			Mgarp	Rrp12	Cdk16
			Elf2	Mtmr9	Glrx3
			Atg101	Brinp3	Dock11
			Fam193a	Secisbp2	Enox2
			Aagab	Ap2b1	Stk26
			Hgsnat	Zc3h12c	Gpc4
			Stag1	Ccdc186	Slc9a9
			Man1c1	Fam124a	Arhgef6
			Tap1	Ano4	Rbmx
			Capn15	Arl6ip5	Fgf13
			Slc9a7	Scai	Mcf2
			Ccn3	Tut7	Syp
			Kdm6a	Pkig	Praf2
			Enpp1	Raver2	Rbm3
			Tbc1d2b	Cops4	Porcn
			Endod1	Mid1	Dynlt3
			Vgf	Gnptab	Gpr165
			Cep85	Kcnh4	Pgr15l
			Fbxo27	Pdzrn3	Stard8
			Klf10	Hacd2	Magee1
			Arhgef4	Klf16	Cox7b
			Wdhd1	Rabgap1	Itm2a
			Adgrl3	Rcbtb1	2610002M06Rik
			Osbpl5	Plk5	Sh3bgrl
			Spag1	Ntng2	Cstf2
			Kcnk2	Capn5	Acsl4
			Cdkn1c	Pcdh17	Cdkl5
			Esyt3	Kcnh8	Phka2
			Ddhd1	Prpf39	Pdha1
			Fermt2	Ric8b	Gpm6b
			Ccdc33	Midn	Cetn2
			Tmem33	Kcnc2	Nsdhl
			Eef1a1	Thrsp	Arhgap6
			Xkr8	Abca7	Ap1s2
			Ppp1r16b	Dync1li2	Car5b
			Vopp1	Cep19	Pir
			N4bp2	Plppr3	L1cam
			Ppm1k	Ids	Plxna3
			Cpe	Krt222	Plp1
			Egr2	Ythdc1	Prps1
			Jmjd1c	Palm	Rnf128
			Wdr19	Syt1	Atp11a
			Sirpa	Zhx3	Lamp1
			Ssh2	Cox8a	Gas6
			Snn	Gramd4	Coprs
			Itprid1	Dcdc2a	Col4a1
			6430571L13Rik	Pknox2	Ankrd10
			Sh3rf3	Dock4	Gpm6a
			Rara	Fam214b	Dusp4
			Slc24a2	Ripor2	Ap3m2
			Arap2	Zfp57	Kat6a
			Fam120a	Sugp2	Ank1
			Mindy4	Phf24	Gins4
			Dennd4c	Slc2a6	Slit2
			Gcc2	Slf2	Fgfr1
			Ptpdc1	Prickle1	Gsr
			Mturn	Slc26a8	Msmo1
			Rnf144b	Armh4	Klhl2
			Opa1	Gmip	Hpgd
			Ano2	Pnpla8	Tmem184c
			Phf20	Lrrk2	Cfap97
			Stox2	Macrod1	Slc25a4
			Ttc39b	Slc2a13	Ufsp2
			Mylip	Zdhhc23	Sh3rf1
			Btbd10	Pcdh8	Nek1
			Mical2	Gpi1	Mfap3l
			Glra3	Calm2	Adcy7
			Sema7a	Lum	Nkd1
			Slc22a23	Arhgap26	Got2
			Ostm1	Marchf1	Tnpo2
			Snx25	Btg1	Vps35
			Galnt18	Rnf39	Dnaja2
			Wdr36	Rnf13	Itfg1
			1700066M21Rik	Cdh8	Tecr
			Trpc4ap	Cdc42ep3	Tbc1d9
			Satb2	Adamts2	Smarca5
			Sesn1	Ndrg4	Gnao1
			Plcl1	Plxnb2	Il34
			Sgsm2	Etl4	Amfr
			Arl5c	Mag	Bbs2
			Pcp4l1	Man1b1	Mt1
			Pals2	Tcaf1	Cntnap4
			Higd1a	Ago2	Mmp15
			Egr1	Zcchc12	Gse1
			Usp5	Cab39	6430548M08Rik
			Cdc40	Cyld	Cotl1
			Olfml2b	Oxsr1	Necab2
			Nos1ap	Ttll7	Rab3a
			Tmco3	Tubb4b	Cdh13
			Parp12	Kcnk9	Mau2
			Jarid2	Dner	Bean1
			Rgs4	Fam135b	Cbfb
			Ubn2	Dpp10	Psmb10
			Cul7	Plch1	Slc7a6
			Ciart	Wnt4	Smpd3
			Ift172	Phkb	Maml2
			Susd1	Arhgef26	Wwp2
			Pptc7	Zfp157	Panx1
			Akap12	Neto2	Taf1d
			Samd10	C1ql2	Tmem231
			Nfe2l1	Slc39a12	Aars
			Ensa	Zdhhc9	Bmper
			Ramac	Trim3	Ccsap
			Herc1	Hk1	Abcb10
			Dgki	Ss18	Agt
			Rtel1	Sstr4	Egln1
			Aspdh	Tspan15	Snx19
			Pbx3	Apbb1	Trpc6
			Bud31	Smpd1	Sesn3
			Trhr	Sh3glb1	Usp2
			Ptpn3	Scd1	Thy1
			Gabpb2	Ralgapa2	Grik4
			Ephx1	Setd7	Sc5d
			Sema6c	Ddx1	Clmp
			Smurf1	Ndufc1	Kirrel3
			Rap1gap2	Dennd11	Abhd12
			Ctnnal1	Elf2	Acat1
			Hace1	Cyb561d2	Rdx
			Garnl3	Atg101	Ppp2r1b
			Bpgm	Fgf2	Cryab
			Zfhx3	Mxd4	Pts
			Fam117a	Matr3	Cadm1
			Irs2	Aagab	Arcn1
			Plcl2	Dzank1	Ddx25
			Dido1	Ovol2	Pdzd3
			Soga3	Stag1	Hyou1
			Lmtk2	Man1c1	Stt3a
			Txndc5	Jade3	C2cd2l
			Ube3c	Larp1	Robo3
			Bmp6	Slc9a7	Olfm2
			Arhgap18	Azin1	Icam5
			St6galnac5	Tedc1	Pde4a
			Pigk	Thoc2	Scg3
			Myo16	Pank2	Tmod2
			Ak5	Mavs	Kank2
			Hrh3	Rapgef6	Nedd4
			Psmd7	Tob1	Tcf12
			Zzz3	Kcnh3	Itga11
			Rreb1	Rskr	Anp32a
			Htr5a	Nme1	Phip
			Prune2	Kcnmb2	Sh3bgrl2
			Camk1d	Cldn11	Nnmt
			Akap7	Inf2	Idh3a
			Tekt5	Atp8a1	Tle3
			Nubp2	Lzts3	Ptpn9
			Zdhhc1	Tecta	Pkm
			Sec24d	Ccdc33	Clk3
			Tgfb2	Tmem33	Rcn2
			Fndc3b	Limch1	Cyp11a1
			Rftn1	Xkr8	Tspan3
			Drd5	Ppp1r16b	Tmem30a
			Wdr17	Ptger2	Col12a1
			Cdh6	Vopp1	Stoml1
			Mtmr7	N4bp2	Loxl1
			Ppl	D630003M21Rik	Neo1
			Mtmr12	Vstm2l	Gsta4
			Zdhhc2	Rtkn2	Gclc
			Wfs1	Cpe	Mlip
			Tspyl4	Jmjd1c	Hcrtr2
			Cntn5	Wdr19	Car12
			Uhrf1bp1	Ndufv1	Usp3
			Cyp7b1	Ano10	Ppib
			Ncam1	Neurod6	Spg21
			Ajap1	Slc24a2	Dpp8
			Strip2	Arap2	Rpl4
			Lonrf1	Dennd4c	Smad3
			Coro7	Phf2	U2surp
			Zmynd8	Kcnj9	Atr
			Lap3	Tigar	Xrn1
			Zer1	Igsf8	Atp1b3
			Usp53	Gcc2	Me1
			Lmbrd2	Mturn	Dync1li1
			Ldb2	Rnf144b	Stt3b
			Fnbp1l	Opa1	Clstn2
			Alg2	AW551984	Mras
			Htatip2	Ano2	Map4
			Orai2	Phf20	Ptgs2
			Gabbr2	Cdon	Dclk3
			Endov	Stox2	Arpp21
			Rere	Spon1	Fbxl2
			Heca	Pde4dip	Csrnp1
			Fgl2	Ttc39b	Rpsa
			Cited2	Mylip	Nktr
			Spsb1	Btbd10	Vipr1
			Plcb4	Prkab2	Cck
			Clstn1	Mical2	Ephb1
			Ccdc32	Glra3	Slco2a1
			Cbx4	Sema7a	Rab6b
			Bahd1	Ostm1	Cpne4
			Disp2	Snx10	Atp2c1
			Negr1	Spats2l	Rbm5
			Plpp6	Trpc4ap	Traip
			Gpr26	Sesn1	Bsn
			Gpr176	Sgsm2	Nckipsd
			Ankrd6	Focad	Slc25a20
			Dnm3	Sbf2	Srek1
			Hey1	Trp53inp2	Thsd7a
			Bcor	Higd1a	Gpr19
			Gpr63	Usp5	1700025G04Rik
			Cacng5	Cdc40	Exd2
			Klhl32	Abhd17c	Ablim3
			Wdr47	Olfml2b	Ccdc88a
			Dtx3	Nos1ap	Ank2
			Cdh18	Cdk19	Ppp1r9a
			Pitpnc1	Sv2a	Abcc10
			Slc26a10	Car14	Zswim6
			Spns2	Rgs4	Rnft2
			Usp45	Ubn2	Pkd1
			Cfap69	Cul7	Cyb5r4
			Dgkz	Ciart	Arhgef17
			Ltbp4	Susd1	Ccdc85a
			Zfp609	Pptc7	Acsl3
			Adam22	Akap12	Nfyc
			Ckap5	Nfe2l1	Itgbl1
			Rundc3b	Zkscan16	Camkv
			Pogk	Degs1	Pebp1
			Ildr2	Herc1	Ift57
			Pck2	Trps1	Fkbp1a
			Plekhg1	Rtel1	Inha
			Erc2	Bud31	Asic4
			Rimklb	Mboat1	Cdo1
			Slco4c1	Trhr	Micall1
			Limd2	Ptpn3	Npat
			Kcna2	Gabpb2	Ankrd54
			Hnrnpul1	Ephx1	Pygb
			Cep126	Cnot4	Pfkm
			Snrnp25	Rap1gap2	Clec1a
			Iqsec3	Hace1	Slc22a15
			Eml2	Gcnt1	Cnppd1
			Hlcs	Garnl3	Atp1a1
			Gpr161	Bpgm	Mgll
			Reps2	Rpl12	Ttc28
			Erf	Pogz	Arid2
			Kcnd3	Plcl2	Szt2
			Atp1a3	Soga3	Shf
			Rfx3	Pdk2	Rpgrip1l
			Slc16a11	Lmtk2	Lpp
			Arhgef1	Cables2	Galnt9
			Igsf21	Ube3c	Ctdp1
			Sh3kbp1	Arpin	Chst2
			Npnt	Pigk	Map2k4
			Ghitm	Myo16	Ipo13
			Wwp1	Ak5	Palmd
			Fzd7	Hrh3	Frrs1
			Ostc	Psmd7	Ctdspl2
			Elmo1	Zzz3	Cacul1
			Pde9a	Rreb1	Snap91
			Nbl1	Adgrg6	Armcx2
			Hectd2	Prune2	Specc1l
			Map6d1	Camk1d	Zbtb1
			Arhgap12	Fam102a	Fan1
			Phf8	Akap7	Prss35
			Dmxl2	Tbc1d19	Cdc14a
			Sntb2	Tekt5	Fam20b
			Pcf11	Nubp2	Rbfox2
			Pik3r1	Fanci	Fa2h
			Mfsd6	Sec24d	Caskin1
			Arhgap32	Tgfb2	Cplx1
			Dcp1b	Lgi2	Pik3c3
			Piezo2	Vstm2b	Vps8
			Sox5	Fndc3b	Gabrb3
			Disp3	Rftn1	Ucp2
			Ptchd1	Atp6v0e2	Foxn3
			Camsap2	Wdr17	Vav3
			Selenow	Prss23	Emx1
			Sdk2	Mtmr7	Egr3
			Tmtc4	Ppl	Spr
			Cdc42ep4	Zdhhc2	Rbm4b
			Gucy1a2	Wfs1	Exoc6b
			Kif21b	Nt5dc1	Atp6v1h
			Ddx24	Tspyl4	B3galt2
			Rims1	Cntn5	Ppargc1b
			Kcnj2	Uhrf1bp1	Mapkbp1
			Mpped1	Mmd2	Usp36
			Trpc5	Ncam1	Gucy1a1
			Pi4ka	Ajap1	Rbm34
			Pgm5	Grin3a	Brk1
			Enc1	Prex1	Mga
			Myrip	Strip2	Trim36
			Abca8a	Lonrf1	Jcad
			Ptpre	Kyat1	Gria2
			Pdcd7	Tbc1d13	Kcnk1
			Card6	Ldb2	Slc66a2
			Ankrd13a	Alg2	Cpsf1
			Ipo9	Htatip2	Ypel4
			Shisa4	Orai2	Zdhhc5
			Git2	Gabbr2	Ccdc174
			Ammecr1l	Olig2	Hdlbp
			Slc16a6	Pcif1	Fstl5
			Metap1d	Rere	Golim4
			Rnpep	Gpr37	Srsf2
			Pkp2	Cited2	Mks1
			S100a10	Spsb1	Tmem63c
			Arhgef11	Plcb4	Exoc3
			Ncapg2	Clstn1	Tspoap1
			Igsf3	Zfp292	Cipc
			Svop	Dtx4	Nsf
			Inpp5f	Ccdc32	Hsdl1
			Ssh1	Lats1	Rasl10a
			Klhl23	Elavl1	Gpc1
			Sanbr	Disp2	Rhov
			Sgsm1	Negr1	Hdac11
			Rabif	Ndufb10	Exosc4
			Ttc19	Flywch1	Zdhhc14
			Hps4	Plpp6	Dnajc17
			Arl15	Cacna2d1	Nipsnap1
			Arel1	Gpr26	Med13
			Osbpl6	Ankrd6	Kif4
			Zfp532	Scamp2	Plcg2
			Reln	Zfp704	Zbed4
			Tbc1d8b	Fgfr1op2	Ina
			Prdm10	Sema3d	Cbl
			Ago4	Plekha1	Ube2f
			Mideas	Cdk6	Ramp1
			Golga7b	Hey1	Cpne2
			Nek10	Ddx58	Kcnh5
			Arrdc4	Slc25a24	Pja1
			Dusp15	Fam102b	Neurl1b
			Rgs8	Bcor	Gcsh
			Ypel3	Gpr63	Pkd2
			Selenok	Cacng5	Scara3
			Jph1	Klhl32	Rasd2
			Mapk6	Wdr47	Diaph2
			Ttc9	Akap9	Snx2
			Sgtb	Cdh18	Zfp395
			Nmnat2	Usp45	Ice1
			Tmem108	Ltbp4	Inpp5j
			Smg7	Lrfn2	Pla2g3
			Aqp11	Chrm4	Slc41a2
			Hecw2	Zfp609	Myo5a
			Krba1	Necab1	Chst11
			Fgf11	Wdr7	Ssh3
			Nrep	Plppr2	Zyg11b
			Lrrtm3	Ofd1	Ankrd12
			Ppp2r3a	Ranbp17	Lrrn1
			Simc1	Bace2	Cacna1a
			Mei4	Erc2	Tmem109
			Kcnj6	Ppip5k2	Xpot
			Pcdhb19	Tasor	Tdg
			Fbrsl1	Oaz2	Prr7
			Pgp	Efhd2	Neurod1
			Zfp536	Slco4c1	Grn
			Sptssb	Dnajc16	Ppp1r21
			Zc2hc1a	St8sia4	Tmx4
			Fbxl7	Kcna2	Cnot6l
			Mdga1	Hnrnpul1	Dgkh
			Pxylp1	Cep126	Pcdh11x
			1700019D03Rik	Iqsec3	Dusp5
			Adamts3	Eml2	Cpne7
			Rbm20	Plekhh2	Cpsf7
			Tox3	Dlk1	Nrip3
			Diras1	Erf	Tet3
			Dpy19l3	Crocc	Tmem127
			Kcns3	Ino80d	Mfsd12
			Ptpn11	Atp1a3	Fam214a
			Tmem145	Rfx3	Ankrd27
			Mgat5b	Ulk4	Pip5k1c
			Zmym1	Slc16a11	Dhcr24
			Orai3	Tet2	Parm1
			Rell2	Igsf21	Htr2a
			Npb	Sh3kbp1	Nek11
			Fmn1	Npnt	Rrp12
			Cep68	Trim62	Xkr6
			Tafa2	Map7d2	Mtmr9
			Lsm8	Ghitm	Gcfc2
			Foxo1	Fzd7	Brinp3
			Kcnj4	Tspyl2	Secisbp2
			Dnajc21	Elmo1	Ap2b1
			Osbpl1a	Pde9a	Ints6
			Cnr1	H2az2	Zc3h12c
			Ackr3	Smc1a	Ccdc186
			Snhg11	Prkd2	Fam124a
			Sowaha	Map6d1	Arl6ip5
			Cxxc4	Arhgap12	Scai
			Ackr2	Ublcp1	Pcyt1b
			Csrnp3	Chd7	Tut7
[truncated: 1,283 more rows]
