# Supplementary material for: The transcriptome of rat hippocampal subfields
Source: IBRO Neurosci Rep. 2022 Oct 3;13:322–9. doi: 10.1016/j.ibneur.2022.09.009 (PMC9561749; doi:10.1016/j.ibneur.2022.09.009)
Supplement: Supplementary file 4 — Supplementary material [file mmc12.xlsx]

## Sheet: Common Enriched KEGG Pathways (
CA1vsCA2	CA1vsCA3	CA2vsCA3	CA1vsDG	CA2vsDG	CA3vsDG
Nicotine addiction	Pathways of neurodegeneration - multiple diseases	Gap junction	Axon guidance	Axon guidance	Pathways of neurodegeneration - multiple diseases
GABAergic synapse	Alzheimer disease	Axon guidance	Circadian entrainment	Parkinson disease	Parkinson disease
Glutamatergic synapse	Parkinson disease	Oxytocin signaling pathway	Calcium signaling pathway	Pathways of neurodegeneration - multiple diseases	Huntington disease
Circadian entrainment	Prion disease	Gastric acid secretion	Glutamatergic synapse	Glutamatergic synapse	Alzheimer disease
Calcium signaling pathway	Axon guidance	Glutamatergic synapse	Endocytosis	Gastric acid secretion	Prion disease
Retrograde endocannabinoid signaling	Retrograde endocannabinoid signaling	GABAergic synapse	Oxytocin signaling pathway	Circadian entrainment	Amyotrophic lateral sclerosis
Axon guidance	Synaptic vesicle cycle	Tight junction	Morphine addiction	Alzheimer disease	Retrograde endocannabinoid signaling
Morphine addiction	Regulation of actin cytoskeleton	Rap1 signaling pathway	Adrenergic signaling in cardiomyocytes	Retrograde endocannabinoid signaling	Axon guidance
MAPK signaling pathway	Endocytosis	Circadian entrainment	Aldosterone synthesis and secretion	Oxytocin signaling pathway	Circadian entrainment
Oxytocin signaling pathway	Glutamatergic synapse	Dilated cardiomyopathy	Proteoglycans in cancer	MAPK signaling pathway	Endocytosis
Pathways of neurodegeneration - multiple diseases	Dopaminergic synapse	cAMP signaling pathway	GnRH secretion	Morphine addiction	Thermogenesis
Thermogenesis	Central carbon metabolism in cancer	Arrhythmogenic right ventricular cardiomyopathy	Long-term potentiation	GnRH signaling pathway	Dopaminergic synapse
Regulation of actin cytoskeleton	Calcium signaling pathway	Regulation of actin cytoskeleton	Dopaminergic synapse	Dopaminergic synapse	GABAergic synapse
Rap1 signaling pathway	MAPK signaling pathway	Morphine addiction	Cholinergic synapse	cAMP signaling pathway	Spinocerebellar ataxia
Gap junction	Gap junction	Cholinergic synapse	Gastric acid secretion	Huntington disease	Adrenergic signaling in cardiomyocytes
Long-term potentiation	Circadian entrainment	Glycosaminoglycan biosynthesis - heparan sulfate / heparin	GABAergic synapse	Adrenergic signaling in cardiomyocytes	Aldosterone synthesis and secretion
Phosphatidylinositol signaling system	Adherens junction	Retrograde endocannabinoid signaling	Gap junction	GABAergic synapse	Calcium signaling pathway
cAMP signaling pathway	Oxytocin signaling pathway	Serotonergic synapse	Ras signaling pathway	Oocyte meiosis	Diabetic cardiomyopathy
Alzheimer disease	cAMP signaling pathway	Thyroid hormone signaling pathway	cAMP signaling pathway	Proteoglycans in cancer	Oxytocin signaling pathway
Prion disease	Carbon metabolism	Proteoglycans in cancer	MAPK signaling pathway	Salmonella infection	Gastric acid secretion
Huntington disease	Nicotine addiction	Focal adhesion	ErbB signaling pathway	Thyroid hormone signaling pathway	MAPK signaling pathway
Parkinson disease	Morphine addiction	Neuroactive ligand-receptor interaction	Neurotrophin signaling pathway	Calcium signaling pathway	Glutamatergic synapse
Amphetamine addiction	Cholinergic synapse	Hypertrophic cardiomyopathy	Thyroid hormone signaling pathway	Prion disease	GnRH signaling pathway
Dopaminergic synapse	Phospholipase D signaling pathway	Endocytosis	Retrograde endocannabinoid signaling	Rap1 signaling pathway	Cushing syndrome
Amyotrophic lateral sclerosis	Tight junction	Phospholipase D signaling pathway	GnRH signaling pathway	Phosphatidylinositol signaling system	cAMP signaling pathway
Adrenergic signaling in cardiomyocytes	GnRH secretion	Nicotine addiction	cGMP-PKG signaling pathway	Aldosterone synthesis and secretion	Gap junction
Adherens junction	Sphingolipid signaling pathway	Inositol phosphate metabolism	Renin secretion	Gap junction	Morphine addiction
Longevity regulating pathway - multiple species	Focal adhesion	Phosphatidylinositol signaling system	Regulation of actin cytoskeleton	Regulation of actin cytoskeleton	Cholinergic synapse
Aldosterone synthesis and secretion	Renal cell carcinoma	Adrenergic signaling in cardiomyocytes	Insulin secretion	Amyotrophic lateral sclerosis	Insulin secretion
Central carbon metabolism in cancer	Long-term potentiation	Calcium signaling pathway	Fc gamma R-mediated phagocytosis	Dilated cardiomyopathy	Amphetamine addiction
Synaptic vesicle cycle	Cushing syndrome	Yersinia infection	Focal adhesion	Cholinergic synapse	Carbon metabolism
Phospholipase D signaling pathway	Longevity regulating pathway - multiple species	Melanogenesis	Growth hormone synthesis	Central carbon metabolism in cancer	Protein processing in endoplasmic reticulum
Proteoglycans in cancer	ErbB signaling pathway	GnRH secretion	secretion and action	Tight junction	Phosphatidylinositol signaling system
Diabetic cardiomyopathy	Amphetamine addiction	MAPK signaling pathway	Salivary secretion	Synaptic vesicle cycle	cGMP-PKG signaling pathway
Cholinergic synapse	Proteoglycans in cancer	Hippo signaling pathway	Melanogenesis	Citrate cycle (TCA cycle)	Growth hormone synthesis
Dilated cardiomyopathy	Non-small cell lung cancer	Long-term depression	Amphetamine addiction	Long-term potentiation	secretion and action
Insulin secretion	Choline metabolism in cancer	Parathyroid hormone synthesis	Wnt signaling pathway	Insulin secretion	Rap1 signaling pathway
Glucagon signaling pathway	Long-term depression	secretion and action	Cushing syndrome	Ras signaling pathway	Tight junction
GnRH secretion	FoxO signaling pathway	Bacterial invasion of epithelial cells	Rap1 signaling pathway	Amphetamine addiction	Salmonella infection
Inositol phosphate metabolism	GnRH signaling pathway	Insulin secretion	Phospholipase D signaling pathway	Human papillomavirus infection	Proteoglycans in cancer
Growth hormone synthesis	Growth hormone synthesis	Synaptic vesicle cycle	Serotonergic synapse	GnRH secretion	Melanogenesis
secretion and action	secretion and action	Wnt signaling pathway	Human papillomavirus infection	Thermogenesis	Thyroid hormone signaling pathway
Gastric acid secretion	Thyroid hormone signaling pathway	TGF-beta signaling pathway	Salmonella infection	Relaxin signaling pathway	Salivary secretion
Salivary secretion	Inositol phosphate metabolism	Adherens junction	Relaxin signaling pathway	Diabetic cardiomyopathy	Long-term potentiation
Carbon metabolism	Adrenergic signaling in cardiomyocytes	Apelin signaling pathway	Estrogen signaling pathway	Endocytosis	Autophagy - animal
Ras signaling pathway	Bacterial invasion of epithelial cells	Dopaminergic synapse	Signaling pathways regulating pluripotency of stem cells	Phospholipase D signaling pathway	RNA degradation
cGMP-PKG signaling pathway	Biosynthesis of amino acids	AGE-RAGE signaling pathway in diabetic complications	Protein processing in endoplasmic reticulum	Carbon metabolism	Long-term depression
Long-term depression	Colorectal cancer	Estrogen signaling pathway	Long-term depression	Apelin signaling pathway	Synaptic vesicle cycle
Hypertrophic cardiomyopathy	Endocrine resistance	Fc gamma R-mediated phagocytosis	Endocrine and other factor-regulated calcium reabsorption	Neurotrophin signaling pathway	Hepatocellular carcinoma
Endocytosis	Phosphatidylinositol signaling system	Relaxin signaling pathway	Tight junction	Salivary secretion	Apelin signaling pathway
Renin secretion	Salmonella infection	Aldosterone synthesis and secretion	Bacterial invasion of epithelial cells	Hypertrophic cardiomyopathy	Central carbon metabolism in cancer
Spinocerebellar ataxia	Wnt signaling pathway	GnRH signaling pathway	VEGF signaling pathway	Focal adhesion	Vasopressin-regulated water reabsorption
Neuroactive ligand-receptor interaction	Neuroactive ligand-receptor interaction	Amphetamine addiction	Phosphatidylinositol signaling system	Oxidative phosphorylation	Human cytomegalovirus infection
GnRH signaling pathway	Fc gamma R-mediated phagocytosis	Growth hormone synthesis	Vascular smooth muscle contraction	Spinocerebellar ataxia	Sphingolipid signaling pathway
Focal adhesion	Signaling pathways regulating pluripotency of stem cells	FoxO signaling pathway	Non-small cell lung cancer	Inositol phosphate metabolism	Bacterial invasion of epithelial cells
FoxO signaling pathway	Type II diabetes mellitus		T cell receptor signaling pathway	Melanogenesis	Phospholipase D signaling pathway
Cardiac muscle contraction	Hepatocellular carcinoma		AGE-RAGE signaling pathway in diabetic complications	Long-term depression	Inositol phosphate metabolism
Hepatocellular carcinoma	Yersinia infection		Pathways of neurodegeneration - multiple diseases	Endocrine and other factor-regulated calcium reabsorption	Endocrine and other factor-regulated calcium reabsorption
Glycosaminoglycan biosynthesis - heparan sulfate / heparin	AGE-RAGE signaling pathway in diabetic complications		Glioma	Glucagon signaling pathway	Oocyte meiosis
Insulin resistance	Pancreatic cancer		EGFR tyrosine kinase inhibitor resistance	Pancreatic cancer	Hepatitis B
Pyruvate metabolism	Ras signaling pathway		Sphingolipid signaling pathway	Renin secretion	GnRH secretion
Longevity regulating pathway	Estrogen signaling pathway		Oocyte meiosis	Fc gamma R-mediated phagocytosis	Pyruvate metabolism
Apelin signaling pathway	cGMP-PKG signaling pathway		Endocrine resistance	cGMP-PKG signaling pathway	Regulation of actin cytoskeleton
Bacterial invasion of epithelial cells	GABAergic synapse		Dilated cardiomyopathy	Hepatitis B	Citrate cycle (TCA cycle)
Non-small cell lung cancer	Gastric cancer		mTOR signaling pathway	Growth hormone synthesis	Longevity regulating pathway - multiple species
Type II diabetes mellitus	Insulin signaling pathway		Hippo signaling pathway	secretion and action	Glucagon signaling pathway
Vascular smooth muscle contraction	Serotonergic synapse		Yersinia infection	Non-small cell lung cancer	ErbB signaling pathway
Endocrine and other factor-regulated calcium reabsorption	EGFR tyrosine kinase inhibitor resistance		Synaptic vesicle cycle	Hepatocellular carcinoma	Hippo signaling pathway
Fc gamma R-mediated phagocytosis	Breast cancer		Central carbon metabolism in cancer	Hippo signaling pathway	Cortisol synthesis and secretion
EGFR tyrosine kinase inhibitor resistance	mTOR signaling pathway		Aldosterone-regulated sodium reabsorption	Bacterial invasion of epithelial cells	Thyroid hormone synthesis
Oocyte meiosis	Glioma		Parathyroid hormone synthesis	Arrhythmogenic right ventricular cardiomyopathy	Wnt signaling pathway
Estrogen signaling pathway	Rap1 signaling pathway		Apelin signaling pathway	Endocrine resistance	Biosynthesis of amino acids
Choline metabolism in cancer	Relaxin signaling pathway		Cortisol synthesis and secretion	Glycolysis / Gluconeogenesis	Nicotine addiction
Adipocytokine signaling pathway	Glucagon signaling pathway		Progesterone-mediated oocyte maturation	Biosynthesis of amino acids	TGF-beta signaling pathway
Inflammatory mediator regulation of TRP channels	Apelin signaling pathway		PI3K-Akt signaling pathway	Parathyroid hormone synthesis	Ras signaling pathway
Melanogenesis	Cocaine addiction		Biosynthesis of amino acids	ErbB signaling pathway	Neurotrophin signaling pathway
Endocrine resistance	Melanogenesis		Pancreatic cancer	Cocaine addiction	Relaxin signaling pathway
Melanoma	Circadian rhythm		Autophagy - animal	Estrogen signaling pathway	Parathyroid hormone synthesis
Relaxin signaling pathway	Hippo signaling pathway		Hepatocellular carcinoma	Longevity regulating pathway - multiple species	Renin secretion
Serotonergic synapse	Cortisol synthesis and secretion		Arrhythmogenic right ventricular cardiomyopathy	Choline metabolism in cancer	Vascular smooth muscle contraction
Circadian rhythm	Aldosterone synthesis and secretion		Platelet activation	Serotonergic synapse	Mitophagy - animal
Citrate cycle (TCA cycle)	Melanoma		Alzheimer disease	Nicotine addiction	Cellular senescence
Platelet activation	TGF-beta signaling pathway		HIF-1 signaling pathway	Cellular senescence	Regulation of lipolysis in adipocytes
Regulation of lipolysis in adipocytes	Dilated cardiomyopathy		Hepatitis B	Sphingolipid signaling pathway	Endocrine resistance
Protein processing in endoplasmic reticulum	Progesterone-mediated oocyte maturation		Hypertrophic cardiomyopathy	Yersinia infection	Cocaine addiction
Insulin signaling pathway	Hypertrophic cardiomyopathy		Prolactin signaling pathway	Wnt signaling pathway	Estrogen signaling pathway
Biosynthesis of amino acids	Endocrine and other factor-regulated calcium reabsorption		Choline metabolism in cancer	Longevity regulating pathway	Progesterone-mediated oocyte maturation
Cocaine addiction	Gastric acid secretion		Spinocerebellar ataxia	Human cytomegalovirus infection	Human T-cell leukemia virus 1 infection
Cushing syndrome	Regulation of lipolysis in adipocytes		Alanine	Cardiac muscle contraction	Serotonergic synapse
Cortisol synthesis and secretion	Parathyroid hormone synthesis		aspartate and glutamate metabolism	Autophagy - animal	Glycolysis / Gluconeogenesis
AGE-RAGE signaling pathway in diabetic complications	Renin secretion		Human cytomegalovirus infection	mTOR signaling pathway	Dilated cardiomyopathy
HIF-1 signaling pathway			Renal cell carcinoma	Insulin signaling pathway	VEGF signaling pathway
Glycerophospholipid metabolism			C-type lectin receptor signaling pathway	Signaling pathways regulating pluripotency of stem cells	HIF-1 signaling pathway
Gastric cancer			Type II diabetes mellitus	Cushing syndrome	AMPK signaling pathway
Parathyroid hormone synthesis			Glucagon signaling pathway	Steroid biosynthesis	Fc gamma R-mediated phagocytosis
Fatty acid metabolism			Insulin signaling pathway	Adherens junction	Choline metabolism in cancer
PI3K-Akt signaling pathway			Cocaine addiction	Purine metabolism	AGE-RAGE signaling pathway in diabetic complications
			Prostate cancer	Pyruvate metabolism	Focal adhesion
			Colorectal cancer	Protein processing in endoplasmic reticulum	Pancreatic cancer
			Chemokine signaling pathway	HIF-1 signaling pathway	Lipid and atherosclerosis
			Inositol phosphate metabolism	2-Oxocarboxylic acid metabolism	Purine metabolism
			Carbon metabolism	Glycosaminoglycan biosynthesis - heparan sulfate / heparin	FoxO signaling pathway
			Insulin resistance	Gastric cancer	p53 signaling pathway
			TGF-beta signaling pathway	Vascular smooth muscle contraction	Non-small cell lung cancer
			Pancreatic secretion	Arginine biosynthesis	Yersinia infection
			Adherens junction	TGF-beta signaling pathway	Aldosterone-regulated sodium reabsorption
			Regulation of lipolysis in adipocytes	AMPK signaling pathway	Glioma
			Vasopressin-regulated water reabsorption	C-type lectin receptor signaling pathway	Longevity regulating pathway
			Chagas disease	Type II diabetes mellitus	Proximal tubule bicarbonate reclamation
			Human immunodeficiency virus 1 infection		Type II diabetes mellitus
			Gastric cancer		mTOR signaling pathway
			Glycolysis / Gluconeogenesis		C-type lectin receptor signaling pathway
			Glycosphingolipid biosynthesis - ganglio series		Insulin signaling pathway
			Hedgehog signaling pathway		Glycerophospholipid metabolism
			Cellular senescence		Ubiquitin mediated proteolysis

## Sheet: Exclusive Enriched KEGG Pathway
Rat exclusive								Mouse exclusive
CA1vsCA2	CA1vsCA3	CA2vsCA3	CA1vsDG	CA2vsDG	CA3vsDG			CA1vsCA2	CA1vsCA3	CA2vsCA3	CA1vsDG	CA2vsDG	CA3vsDG
Hepatitis B	Huntington disease	Various types of N-glycan biosynthesis	Alcoholism	Inflammatory mediator regulation of TRP channels	Oxidative phosphorylation			Autophagy - animal	Insulin secretion	Ras signaling pathway	Prion disease	Chemical carcinogenesis - reactive oxygen species	Renal cell carcinoma
Transcriptional misregulation in cancer	Amyotrophic lateral sclerosis	Renal cell carcinoma	Nicotine addiction	Progesterone-mediated oocyte maturation	Alcoholism			Thyroid hormone signaling pathway	Vascular smooth muscle contraction	Long-term potentiation	Huntington disease	EGFR tyrosine kinase inhibitor resistance	Steroid biosynthesis
Oxidative phosphorylation	Diabetic cardiomyopathy	Human papillomavirus infection	Inflammatory mediator regulation of TRP channels	AGE-RAGE signaling pathway in diabetic complications	Viral carcinogenesis			Wnt signaling pathway	Platelet activation	Choline metabolism in cancer	Parkinson disease	Renal cell carcinoma	Platelet activation
Glycolysis / Gluconeogenesis	Oxidative phosphorylation	Transcriptional misregulation in cancer	Viral carcinogenesis	VEGF signaling pathway	Human papillomavirus infection			ErbB signaling pathway	Oocyte meiosis	Vascular smooth muscle contraction	Amyotrophic lateral sclerosis	mRNA surveillance pathway	Lysosome
Steroid biosynthesis	Thermogenesis	Steroid biosynthesis	Fatty acid biosynthesis	Alcoholism	Non-alcoholic fatty liver disease			Glioma	Glycerophospholipid metabolism	cGMP-PKG signaling pathway	Longevity regulating pathway - multiple species	Alanine	T cell receptor signaling pathway
Human cytomegalovirus infection	Non-alcoholic fatty liver disease	Fluid shear stress and atherosclerosis	Nitrogen metabolism	Bile secretion	Apoptosis			Sphingolipid signaling pathway	Salivary secretion	ErbB signaling pathway	Chronic myeloid leukemia	aspartate and glutamate metabolism	Pancreatic secretion
Porphyrin and chlorophyll metabolism	Human papillomavirus infection		Proximal tubule bicarbonate reclamation	Glycerophospholipid metabolism	Cell cycle			Arrhythmogenic right ventricular cardiomyopathy	Human cytomegalovirus infection	Endocrine resistance	Diabetic cardiomyopathy	Hedgehog signaling pathway	Collecting duct acid secretion
Propanoate metabolism	Spinocerebellar ataxia		Neutrophil extracellular trap formation	Vasopressin-regulated water reabsorption	Ferroptosis			Glycerolipid metabolism	Arrhythmogenic right ventricular cardiomyopathy	EGFR tyrosine kinase inhibitor resistance	Longevity regulating pathway	Platelet activation	Chagas disease
Bile secretion	Hepatitis B		Fc epsilon RI signaling pathway	Ferroptosis	Glyoxylate and dicarboxylate metabolism			Proximal tubule bicarbonate reclamation	Notch signaling pathway	Platelet activation	Thermogenesis	Glyoxylate and dicarboxylate metabolism	Carbohydrate digestion and absorption
Various types of N-glycan biosynthesis	Cardiac muscle contraction		ABC transporters	PI3K-Akt signaling pathway	Cardiac muscle contraction			AMPK signaling pathway	Chronic myeloid leukemia	Glioma	FoxO signaling pathway	Glioma	Biosynthesis of unsaturated fatty acids
Purine metabolism	Autophagy - animal		Coronavirus disease - COVID-19	Non-alcoholic fatty liver disease	Human immunodeficiency virus 1 infection			Hedgehog signaling pathway	Aldosterone-regulated sodium reabsorption	PI3K-Akt signaling pathway	Mitophagy - animal	Lysine degradation	Biosynthesis of nucleotide sugars
Hippo signaling pathway - multiple species	HIF-1 signaling pathway		Glycosaminoglycan biosynthesis - heparan sulfate / heparin	Fatty acid metabolism	Epstein-Barr virus infection			Thyroid hormone synthesis	Glycerolipid metabolism	Salivary secretion	Chemical carcinogenesis - reactive oxygen species	Proteasome	N-Glycan biosynthesis
Pentose and glucuronate interconversions	PD-L1 expression and PD-1 checkpoint pathway in cancer		Purine metabolism	Apoptosis	Inflammatory mediator regulation of TRP channels			Tight junction	Chemical carcinogenesis - receptor activation	Spinocerebellar ataxia	Citrate cycle (TCA cycle)	Lysosome	Chemical carcinogenesis - reactive oxygen species
Fatty acid degradation	AMPK signaling pathway		TNF signaling pathway	Nitrogen metabolism	Fatty acid metabolism			Salmonella infection	Chemokine signaling pathway	Cushing syndrome	AMPK signaling pathway	Ubiquitin mediated proteolysis	PD-L1 expression and PD-1 checkpoint pathway in cancer
Ascorbate and aldarate metabolism	Steroid biosynthesis		Apoptosis	FoxO signaling pathway	Arginine and proline metabolism			Fatty acid elongation	Collecting duct acid secretion	Central carbon metabolism in cancer	mRNA surveillance pathway	Breast cancer	Nucleocytoplasmic transport
beta-Alanine metabolism	Apoptosis		Lipid and atherosclerosis	Regulation of lipolysis in adipocytes	Neutrophil extracellular trap formation			Cellular senescence	Thyroid hormone synthesis	ECM-receptor interaction	Breast cancer	Glycosaminoglycan biosynthesis - keratan sulfate	EGFR tyrosine kinase inhibitor resistance
Hippo signaling pathway	PI3K-Akt signaling pathway		Neuroactive ligand-receptor interaction	Glycerolipid metabolism	Kaposi sarcoma-associated herpesvirus infection			Pancreatic secretion		Oocyte meiosis	Melanoma	Colorectal cancer	Chronic myeloid leukemia
Alanine	Purine metabolism		Transcriptional misregulation in cancer	Aldosterone-regulated sodium reabsorption	Spliceosome			Biosynthesis of unsaturated fatty acids		Hedgehog signaling pathway	Oxidative phosphorylation	Nucleocytoplasmic transport	Lysine degradation
aspartate and glutamate metabolism	Glycolysis / Gluconeogenesis		Arginine and proline metabolism	Fatty acid biosynthesis	Adherens junction			Aldosterone-regulated sodium reabsorption		Hepatocellular carcinoma	Lysosome	Chronic myeloid leukemia	Hedgehog signaling pathway
Valine	N-Glycan biosynthesis		RNA degradation	ECM-receptor interaction	Signaling pathways regulating pluripotency of stem cells			Breast cancer		Neurotrophin signaling pathway	Thyroid hormone synthesis	Mitophagy - animal	Insulin resistance
leucine and isoleucine degradation	Various types of N-glycan biosynthesis		N-Glycan biosynthesis	Proximal tubule bicarbonate reclamation	Bile secretion			Chemical carcinogenesis - reactive oxygen species		Chemical carcinogenesis - receptor activation	Glycerophospholipid metabolism	Glycosphingolipid biosynthesis - lacto and neolacto series	Chemokine signaling pathway
Ferroptosis	T cell receptor signaling pathway		Glycosaminoglycan biosynthesis - chondroitin sulfate / dermatan sulfate	RNA degradation	Small cell lung cancer			Chronic myeloid leukemia		Salmonella infection	Endometrial cancer	Chemokine signaling pathway	Colorectal cancer
Non-alcoholic fatty liver disease	Neurotrophin signaling pathway		Necroptosis	Cysteine and methionine metabolism	Glycosphingolipid biosynthesis - ganglio series			Mucin type O-glycan biosynthesis		Renin secretion	Bladder cancer	Various types of N-glycan biosynthesis	Galactose metabolism
Hepatitis C	Ferroptosis		Small cell lung cancer	p53 signaling pathway	Propanoate metabolism			Mitophagy - animal		Insulin signaling pathway	PD-L1 expression and PD-1 checkpoint pathway in cancer	Amino sugar and nucleotide sugar metabolism	Breast cancer
Butanoate metabolism	Longevity regulating pathway		One carbon pool by folate	Glycosphingolipid biosynthesis - ganglio series	Hepatitis C			Chemical carcinogenesis - receptor activation		Melanoma	Chemical carcinogenesis - receptor activation	Mineral absorption	mRNA surveillance pathway
Taste transduction	2-Oxocarboxylic acid metabolism		Th17 cell differentiation	Circadian rhythm	Terpenoid backbone biosynthesis			VEGF signaling pathway		Non-small cell lung cancer	Cysteine and methionine metabolism	Biosynthesis of nucleotide sugars	Mineral absorption
Renal cell carcinoma	Citrate cycle (TCA cycle)		Mucin type O-glycan biosynthesis	Small cell lung cancer	PI3K-Akt signaling pathway			Sphingolipid metabolism		Gastric cancer	Acute myeloid leukemia	PD-L1 expression and PD-1 checkpoint pathway in cancer
Measles	Th17 cell differentiation		Glycerolipid metabolism	Cell cycle	Fluid shear stress and atherosclerosis			Pancreatic cancer		Thyroid hormone synthesis	Non-alcoholic fatty liver disease	Thyroid hormone synthesis
Leishmaniasis	Measles		Peroxisome	Coronavirus disease - COVID-19	Proteasome					Colorectal cancer	Biosynthesis of unsaturated fatty acids	Butanoate metabolism
Kaposi sarcoma-associated herpesvirus infection	Pyruvate metabolism		Hepatitis C	Viral carcinogenesis	Prostate cancer					Glycerophospholipid metabolism	Fatty acid metabolism
N-Glycan biosynthesis	Chagas disease		Apoptosis - multiple species	Biosynthesis of cofactors	Arrhythmogenic right ventricular cardiomyopathy					Endocrine and other factor-regulated calcium reabsorption	Nucleocytoplasmic transport
PD-L1 expression and PD-1 checkpoint pathway in cancer	Hepatitis C			Arginine and proline metabolism						Pathways of neurodegeneration - multiple diseases	Fatty acid elongation
	Transcriptional misregulation in cancer			Measles						Longevity regulating pathway - multiple species	Cell cycle
	Protein processing in endoplasmic reticulum									VEGF signaling pathway
	Lipid and atherosclerosis									HIF-1 signaling pathway
	Kaposi sarcoma-associated herpesvirus infection									Glucagon signaling pathway
	Bladder cancer									Breast cancer
	Pentose and glucuronate interconversions									Signaling pathways regulating pluripotency of stem cells
	Mucin type O-glycan biosynthesis									Prostate cancer
	Adipocytokine signaling pathway									Regulation of lipolysis in adipocytes
	Glycosaminoglycan biosynthesis - heparan sulfate / heparin									Inflammatory mediator regulation of TRP channels
	Glyoxylate and dicarboxylate metabolism									Chronic myeloid leukemia
	p53 signaling pathway									Proximal tubule bicarbonate reclamation
	Insulin resistance									Cocaine addiction
	Biosynthesis of cofactors									Lipid and atherosclerosis
	VEGF signaling pathway									Pyruvate metabolism
	Other types of O-glycan biosynthesis									Sphingolipid signaling pathway
	Galactose metabolism									mTOR signaling pathway
	Prostate cancer									Citrate cycle (TCA cycle)
	Alanine									Platinum drug resistance
	aspartate and glutamate metabolism									Parkinson disease
	Glycosphingolipid biosynthesis - ganglio series									Progesterone-mediated oocyte maturation
	Prolactin signaling pathway									Cardiac muscle contraction
	Cellular senescence									Apoptosis
	Viral carcinogenesis									Mitophagy - animal
	Acute myeloid leukemia									Glycerolipid metabolism
										Basal cell carcinoma
										Alanine
										aspartate and glutamate metabolism
										Mineral absorption
										C-type lectin receptor signaling pathway
										Human cytomegalovirus infection
										Pancreatic secretion
										Autophagy - animal
										Glyoxylate and dicarboxylate metabolism
										Apoptosis - multiple species
										Cortisol synthesis and secretion
										Aldosterone-regulated sodium reabsorption
										Type II diabetes mellitus
										Chemokine signaling pathway
										Arginine biosynthesis
