# Supplementary material for: The transcriptome of rat hippocampal subfields
Source: IBRO Neurosci Rep. 2022 Oct 3;13:322–9. doi: 10.1016/j.ibneur.2022.09.009 (PMC9561749; doi:10.1016/j.ibneur.2022.09.009)
Supplement: Supplementary file 5 — Supplementary material [file mmc13.xlsx]

## Sheet: Summary
	CA1	CA2	CA3	DG
Rat and Mouse	10	4	4	46
Rat exclusive	19	9	10	137
No Orthology	4	1	1	16
Rat and Mouse markers but in mouse <2logFC	1	0	0	25
Inverse foldchange	0	0	0	2
Total Rat Marker (Machado et al)	34	14	15	226

## Sheet: Rat and Mouse similar markers
CA1	CA2	CA3	DG
Htr5b	Cacng5	Gjd2	Il1rap
Ldb2	Amigo2	Cyp26b1	Btg2
Wfs1	Ccdc3	Fermt1	Ptchd1
Satb2	Fam72a	Vgll3	Prox1
Pex5l			Stxbp6
Htr1b			Vangl2
Cdh6			Trhr
Arhgap12			Nhlh1
Ackr2			Trpc6
AY172581.19			Fam163b
			Cntn5
			Frmd4b
			Amotl1
			Grik3
			Fst
			Trdn
			Zcchc12
			Grm2
			Dsp
			Rfx3
			Rbm20
			Pgm5
			Ankdd1a
			Ptgfrn
			Tshz1
			Plekhg4
			Mkx
			Nrg2
			Ablim3
			Efna1
			Tiam1
			Lrrtm4
			Sned1
			Ghsr
			Pdyn
			Cdc42bpg
			Fat4
			Slc9a5
			Pitpnm2
			Stk32b
			Plk5
			C1ql2
			Npnt
			Srpk3
			RGD1564664
			Kcna3

## Sheet: Rat exclusive markers
CA1	CA2	CA3	DG
Cbln1	Casr	Mx1	RGD1304622
Spata18	Rtl3	Arhgap36	Ros1
Epgn	Gabra6	Bhlhe23	Pim1
Wnt3a	Papln	Col8a2	Brs3
Ush2a	Sfrp2	Fxyd7	Rsph10b
Ascl1	Glra1	RT1-M6-1	Gabrr3
C1qtnf7	Glipr2	Vgll3	Cldn1
Drd5	Cyp1b1	Frem3	Galnt10
Gabrr2	Spp1	Olr1353	Ppl
Ndst4	AABR07001734.1		Rgs9
RGD1563354			Tmigd1
Cd3e			Rgs13
Galr1			Kcnj2
Olfm3			Lratd2
Lyzl4			Tmco5a
Mybpc2			Kitlg
Cdk15			Itgb4
Crabp1			Wnt16
AABR07061707.1			Lrrc3b
			Fsip1
			Itga11
			Spo11
			Stk32c
			Ccn4
			C1qtnf6
			Zfp467
			Mgst1
			Stk26
			Klhl38
			Ccdc33
			Zbtb8a
			Pdzd3
			Tp53i11
			Dach1
			Penk
			Fut4
			Ddit4l2
			Hdc
			Styk1
			Hspb2
			Plau
			Otog
			Fam167a
			Filip1
			Adamts18
			Unc5d
			Kiss1r
			Perp
			RGD1562914
			Trdn
			Msr1
			Akap7
			Dock11
			Pde7b
			Polm
			Adra2b
			Zfp423
			Rbm20
			Glis3
			Rreb1
			Gabrd
			Plekhg4
			Vwa5b1
			Eya4
			Tiam2
			Tcerg1l
			Fgfr4
			Cartpt
			Nrg2
			Npr3
			Ablim3
			Adamts19
			Colq
			Sipa1l2
			Slc4a11
			Tiam1
			Lrrtm4
			Fam216b
			Itga2b
			LOC103693984
			Olr1462
			Col11a1
			Sned1
			Ghsr
			Plet1
			Fhdc1
			Ccdc88b
			Atp8b1
			Pdyn
			Tnfaip8
			Mgam
			Cdc42bpg
			Slc9a5
			Pitpnm2
			Usp13
			Stk32b
			Svep1
			Plk5
			Faap100
			Pde1b
			Tyms
			Calml4
			Plekha2
			Piezo2
			Niban3
			Lnp1
			Slc44a5
			4933403O08Rik
			Rgs10
			Rfx2
			Gpc6
			Msx3
			C1ql2
			Kcnk13
			E2f2
			Klhdc8b
			Fam160a1
			AABR07017624.2
			Traf1
			Krt71
			AABR07070161.1
			Marveld2
			Pkd1l3
			AABR07068161.1
			Cracr2a
			LOC102548534
			AABR07018116.1
			Srpk3
			AABR07058124.4
			AABR07012826.1
			Gcnt4
			RGD1564664
			SNORA63
			Unc13c
			Susd1
			AABR07013140.1
			7SK

## Sheet: No orthology markers
CA1	CA2	CA3	DG
Met	AABR07001734.1	Tacr2	Tnc
AABR07044001.4			Oas3
AABR07070872.1			Adcy1
Aox3			AABR07060341.1
			AABR07070161.4
			Gpc3
			AABR07060341.2
			AABR07007717.3
			Pxdn
			Kcnc4
			Htra4
			AABR07060341.3
			AABR07061230.1
			U4
			Kcna3
			AABR07061237.1

## Sheet: Rat and Mouse markers 2 < LogFC
CA1	CA2	CA3	DG
Diaph3			Slc16a10
			Tgfb2
			Brinp3
			Ccdc85a
			Dgkh
			Gnal
			Zdhhc22
			Sema5a
			Grm2
			Rps6ka2
			Arg1
			Dsp
			Smoc2
			Cdh13
			Ankdd1a
			Ntf3
			Kcna5
			Drd1
			Igsf3
			LOC500877
			Btbd16
			Slc44a5
			Cebpd
			Prelid2
			AABR07041096.1

## Sheet: Inverse FC in mouse genes
CA1	CA2	CA3	DG
			Mkx
			Ctxn3
