# Supplementary material for: The transcriptome of rat hippocampal subfields
Source: IBRO Neurosci Rep. 2022 Oct 3;13:322–9. doi: 10.1016/j.ibneur.2022.09.009 (PMC9561749; doi:10.1016/j.ibneur.2022.09.009)
Supplement: Supplementary file 10 — Supplementary material [file mmc6.xlsx]

## Sheet: CA1vsCA2 (2863)
Ensembl ID	baseMean	log2FoldChange	lfcSE	stat	pvalue	padj
ENSRNOG00000014006	1498.45474587268	-1.8488266759821	0.102230132655826	-18.0849484193322	4.18759377310917e-73	6.41204358538477e-69
ENSRNOG00000030910	620.419810399544	-2.56341591979882	0.156025929965942	-16.4294224707289	1.17775262430207e-60	9.01687409165664e-57
ENSRNOG00000042978	3546.75985824455	-2.27498555742746	0.141202739572663	-16.1114831363222	2.11880318968267e-58	1.08143714801403e-54
ENSRNOG00000013781	1789.01485904334	-1.87379968148654	0.116686608025123	-16.0583953308772	4.9930200962995e-58	1.91132809286345e-54
ENSRNOG00000000800	527.871280299038	2.06578369473727	0.12939979180129	15.9643509930027	2.26384231614151e-57	6.93279070895177e-54
ENSRNOG00000008758	129.684127510626	-3.50718315801056	0.22066893854534	-15.8934156348876	7.03855844170979e-57	1.79624011432434e-53
ENSRNOG00000011323	475.363197092624	-2.06204806505981	0.136804857773129	-15.0729155281856	2.44098961361212e-51	5.33949042337553e-48
ENSRNOG00000056151	901.392702134375	-1.80393212158789	0.120720891081113	-14.9429987256789	1.73011107579459e-50	3.31143259907084e-47
ENSRNOG00000006200	489.341634970122	-1.92532488528746	0.132260505573498	-14.557065822023	5.26704419815753e-48	8.96099786246534e-45
ENSRNOG00000031849	218.807039585822	-2.62309599788949	0.18058226778703	-14.5257672862046	8.32053752255204e-48	1.27404070545317e-44
ENSRNOG00000014096	663.451832072338	1.49524612870394	0.103993139481348	14.3783151096435	7.07971888458999e-47	9.85496868734927e-44
ENSRNOG00000027520	734.0275795642	-2.07937526626935	0.145484634542461	-14.2927483222462	2.42833698735412e-46	3.09855799586386e-43
ENSRNOG00000005652	244.099035399119	2.34288898890842	0.165463050875745	14.1595901713901	1.62941623040641e-45	1.91920163999868e-42
ENSRNOG00000026589	475.588455850173	1.45102608710632	0.105193215743308	13.7939131991848	2.77300410103689e-43	3.03287419964834e-40
ENSRNOG00000043182	378.33139709276	1.94487586191527	0.141938257841199	13.7022666862038	9.84036848677957e-43	1.00450481513046e-39
ENSRNOG00000025463	1387.63353795304	1.23644860099672	0.0919145681126981	13.4521504739127	2.99046998989529e-41	2.86187978032979e-38
ENSRNOG00000058586	751.017962195621	1.40886590279466	0.104827384443253	13.4398650722544	3.53079837446958e-41	3.18021086528695e-38
ENSRNOG00000030568	226.573836368574	2.31205578113915	0.172656153237148	13.3910998119104	6.81638446391711e-41	5.73303363659036e-38
ENSRNOG00000031232	589.876980231793	-2.46824539248157	0.184363524377047	-13.3879269276372	7.11387402659462e-41	5.73303363659036e-38
ENSRNOG00000006931	178.135287292794	-2.34903423616937	0.175534341424793	-13.3821918668593	7.68472741973464e-41	5.88342731254884e-38
ENSRNOG00000042289	680.531620592359	-1.99676865486153	0.149369772432712	-13.3679567314132	9.30622587926235e-41	6.78556812682215e-38
ENSRNOG00000003205	279.045056440391	2.33138492546036	0.174941093440493	13.3266854551438	1.61933866689578e-40	1.12705971215946e-37
ENSRNOG00000007765	204.994364608953	1.87340617934245	0.14077665952496	13.3076476289757	2.0895769361719e-40	1.39111313246366e-37
ENSRNOG00000008620	471.708389733502	2.02129783324041	0.152314963776353	13.2705138295429	3.43219228279662e-40	2.18973867642424e-37
ENSRNOG00000017969	204.852784807968	2.61131383639286	0.197293165035613	13.2357035071209	5.45832344463628e-40	3.34311394337083e-37
ENSRNOG00000007027	130.07257593255	-2.24470039576697	0.169709506263083	-13.2267216209282	6.1512433044286e-40	3.62260913374657e-37
ENSRNOG00000012747	485.498210048883	-1.72986911972113	0.131325690897652	-13.1723587966448	1.26580209176621e-39	7.17850430708304e-37
ENSRNOG00000023896	487.930540026644	1.98070717119403	0.150640364125858	13.1485819400912	1.73395860426628e-39	9.48227648161619e-37
ENSRNOG00000014971	600.26389193982	-1.53953837676939	0.119127406205387	-12.9234609046643	3.3187114757283e-38	1.75227965918454e-35
ENSRNOG00000008034	609.744490992106	1.27940899648539	0.0993864389293138	12.8730741363551	6.3810935451034e-38	3.25691014542078e-35
ENSRNOG00000013162	1284.9309572419	1.70111326508715	0.133542117869885	12.738402626987	3.61725184658333e-37	1.78668904112529e-34
ENSRNOG00000004026	7946.09255692388	1.05528007262293	0.0831425799760274	12.6924143191997	6.51461441433806e-37	3.11724299726076e-34
ENSRNOG00000056697	2016.76212930459	1.15152281808156	0.0908523034697223	12.6746683804811	8.17034900896087e-37	3.79104194015784e-34
ENSRNOG00000007151	2112.1547385594	-1.25122367455852	0.0996866974245668	-12.5515611097993	3.89749477812526e-36	1.75524823654865e-33
ENSRNOG00000033653	425.7419095143	-1.36094769325905	0.108641143003598	-12.5270008730853	5.31342267407816e-36	2.32454651387099e-33
ENSRNOG00000001628	746.096320144029	-2.30014230564283	0.184745534052391	-12.4503269723995	1.39273419801496e-35	5.9237627888903e-33
ENSRNOG00000032150	961.361671501026	1.54936941355007	0.125770937698898	12.3189779920329	7.15958649471681e-35	2.96290779478659e-32
ENSRNOG00000004322	312.883350909472	-1.36528201528063	0.110979061329131	-12.3021586137911	8.81854706295251e-35	3.50771327685602e-32
ENSRNOG00000008554	195.305891932588	-1.84449967425115	0.149945838879877	-12.3011061062441	8.93422268791697e-35	3.50771327685602e-32
ENSRNOG00000017311	748.653073131939	-1.12366210966156	0.0914761957422116	-12.2836558794831	1.10872454015288e-34	4.24419753970521e-32
ENSRNOG00000057501	910.761488422529	0.881938926781559	0.0726082772109872	12.1465342610843	5.98492574361241e-34	2.2351508045413e-31
ENSRNOG00000001608	538.469833894022	-1.33254866409791	0.112298766596144	-11.8661024024432	1.7754830947787e-32	6.47290408267892e-30
ENSRNOG00000001227	717.686220789171	-1.18541816145719	0.100239481255684	-11.8258608944065	2.8694575476225e-32	9.98571226572631e-30
ENSRNOG00000019750	423.132015212182	-1.47255820606123	0.124515507976578	-11.8263036467572	2.85436687072793e-32	9.98571226572631e-30
ENSRNOG00000031287	2282.90378804784	-1.2036515879927	0.102169713521996	-11.7809040125533	4.89650791008206e-32	1.66611842487059e-29
ENSRNOG00000014259	203.926519337282	-1.83971124366938	0.15659912818018	-11.7479022076843	7.23937514227825e-32	2.40976765605575e-29
ENSRNOG00000007636	605.491390928462	1.70483411087928	0.145949745972089	11.6809666198755	1.59471640283348e-31	5.19538245961409e-29
ENSRNOG00000019219	1560.18743077268	-1.22988596010286	0.105457122896396	-11.6624266462412	1.98308718035891e-31	6.32604810534492e-29
ENSRNOG00000015401	432.608329230154	1.40405940540965	0.121183113432832	11.5862628516132	4.83783622803967e-31	1.5117744555866e-28
ENSRNOG00000017114	682.139424945767	1.36541467642427	0.11844253191276	11.5280774091353	9.52470065630585e-31	2.9168443289871e-28
ENSRNOG00000051905	204.420097775573	1.75287301524209	0.152320417914575	11.5078007219304	1.20512572858757e-30	3.61821277571232e-28
ENSRNOG00000006052	1176.47445968344	-1.63538786315195	0.143089854538585	-11.4290972509931	2.99203177328674e-30	8.81038279087819e-28
ENSRNOG00000014550	253.478827950085	-2.26946232858236	0.199074427424458	-11.4000696018254	4.17784940883647e-30	1.20700434241706e-27
ENSRNOG00000036816	272.58879727676	1.26353976194575	0.111031878900263	11.3799728011516	5.26161397068005e-30	1.49195987257505e-27
ENSRNOG00000002210	335.450406926822	-1.37074469930823	0.120747917936475	-11.3521187175201	7.23870772038772e-30	2.01525622935594e-27
ENSRNOG00000009205	445.422161411519	1.11080772215673	0.0980570294784619	11.3281804279082	9.51610660396398e-30	2.60197543428386e-27
ENSRNOG00000002004	168.15644344668	-1.86627591989997	0.165475641594008	-11.2782516020023	1.68052736003769e-29	4.51442718191178e-27
ENSRNOG00000000412	263.398424035582	1.46345148434028	0.129803448407316	11.2743652213927	1.75640851215332e-29	4.63691847208476e-27
ENSRNOG00000009264	1133.63866117539	-1.1803593546021	0.104812315540549	-11.2616475317298	2.02928933961254e-29	5.26652175731309e-27
ENSRNOG00000003840	814.01436459896	-1.056215157988	0.0938836192388139	-11.2502603388274	2.30909496396009e-29	5.89281034802615e-27
ENSRNOG00000000869	132.088978127682	-1.70041535035502	0.152486476576631	-11.1512534654212	7.06046791819213e-29	1.77229319284193e-26
ENSRNOG00000042246	226.049882891576	-4.26941470767489	0.385280705516661	-11.0813094103677	1.54594928495275e-28	3.81799604051557e-26
ENSRNOG00000016123	225.02103172122	-1.73566533686457	0.157754744828461	-11.0023019513733	3.72499553101119e-28	9.05351294775292e-26
ENSRNOG00000013552	265.55822961509	-1.96247860022988	0.178778969037806	-10.9771222576794	4.92359021516057e-28	1.17796895897717e-25
ENSRNOG00000026577	2995.53063816282	-3.48133534595199	0.317825629812676	-10.953601658884	6.38569654137603e-28	1.50427362217769e-25
ENSRNOG00000014363	1054.91909642373	-0.992797273557488	0.0906896629338254	-10.9471933342824	6.85384708104388e-28	1.59009252280218e-25
ENSRNOG00000014398	36.5867405166635	-3.81043402105636	0.349296916395968	-10.9088681926318	1.04549868569899e-27	2.38935460827208e-25
ENSRNOG00000007152	316.021628844976	1.75430829026786	0.162157935396804	10.8185164418567	2.81293714853902e-27	6.33407259094552e-25
ENSRNOG00000057710	684.930040061398	-1.08874053663534	0.100690970677791	-10.8126928294225	2.99739831943849e-27	6.65161783583221e-25
ENSRNOG00000017766	1036.65760464811	-1.196358438132	0.113622881921012	-10.5292034307288	6.33684359097749e-26	1.38613927235782e-23
ENSRNOG00000004624	177.157350405043	1.81525580795322	0.172746035187828	10.508234275707	7.91617739121098e-26	1.70721842555243e-23
ENSRNOG00000009967	243.671977539681	-2.35964599260779	0.225061533369614	-10.4844482185794	1.0183835948087e-25	2.16576244495983e-23
ENSRNOG00000002180	416.393507240138	1.70671644222097	0.163952611733671	10.4098155203127	2.23654639288253e-25	4.69123265312565e-23
ENSRNOG00000005592	1081.22625101503	-1.32273295915247	0.127669017857626	-10.3606417700147	3.74441170005092e-25	7.74789620961888e-23
ENSRNOG00000009771	539.604414664382	1.34893980572744	0.130283618543006	10.3538711989502	4.0189919149669e-25	8.20517389359642e-23
ENSRNOG00000008519	314.607138042651	1.69085760919298	0.163689057332988	10.3296923859322	5.17261974447431e-25	1.04214675693935e-22
ENSRNOG00000031709	233.106577024266	1.41097265606643	0.136626495571103	10.3272256978306	5.30734075818283e-25	1.0554026193415e-22
ENSRNOG00000029735	229.640489598089	1.9571702911415	0.189938906436542	10.3042095369512	6.74438436458301e-25	1.32397453064737e-22
ENSRNOG00000002454	488.863714975038	1.19010780295592	0.115780762803872	10.2789770436382	8.76529592278825e-25	1.69891406543967e-22
ENSRNOG00000007032	273.102910372042	-3.27000309513464	0.319177595030564	-10.2450897119565	1.24509320888907e-24	2.38310840181368e-22
ENSRNOG00000017791	1005.57707913471	2.09401379673444	0.204967224003451	10.2163348648328	1.67556814025395e-24	3.16744436587265e-22
ENSRNOG00000005450	171.768877429864	-1.48994631420583	0.146357565614812	-10.1801796712519	2.43112080224927e-24	4.5306326732389e-22
ENSRNOG00000012950	961.397550557782	-1.16519665867451	0.114468458676097	-10.1791940954807	2.45586802428702e-24	4.5306326732389e-22
ENSRNOG00000000105	3682.11986911609	-1.50490478931322	0.14819657768019	-10.154787734443	3.15495971190792e-24	5.75104084627786e-22
ENSRNOG00000011211	896.292268846905	2.02992402325634	0.200491362693286	10.1247455051804	4.2909352595612e-24	7.72974125816483e-22
ENSRNOG00000004516	517.408882874034	-1.28599464115945	0.127204696859283	-10.1096474651565	5.00640975236571e-24	8.91373792188649e-22
ENSRNOG00000003491	2228.19531537615	-1.00876886674444	0.0999551311804379	-10.0922169260468	5.98033803393974e-24	1.05253949397339e-21
ENSRNOG00000025406	1056.73386419557	1.54990073789779	0.153752141503618	10.0805147996025	6.73722051419597e-24	1.1722763694701e-21
ENSRNOG00000026564	238.391273170046	1.43158734882825	0.142033180068466	10.0792459067534	6.8247878814962e-24	1.17417024765696e-21
ENSRNOG00000004084	601.099382367319	1.18441416971388	0.117672604507014	10.0653348727679	7.86193201200998e-24	1.30849894530323e-21
ENSRNOG00000011105	285.121206068306	1.163677428599	0.115609396492489	10.0655955649297	7.84113017911369e-24	1.30849894530323e-21
ENSRNOG00000020455	439.741274623948	-1.3787068168396	0.136971002567161	-10.0656839111883	7.83409299705344e-24	1.30849894530323e-21
ENSRNOG00000014424	70.6797970224667	2.13254427578161	0.211954990479712	10.0613072188349	8.19035010586973e-24	1.34850151420513e-21
ENSRNOG00000001726	144.156429803369	1.99385727756682	0.198509004416891	10.0441654192144	9.74692290065657e-24	1.58771152611546e-21
ENSRNOG00000008570	2529.52297175365	-0.900522402914057	0.0898089594546986	-10.0270887045328	1.15883068389262e-23	1.86779109808039e-21
ENSRNOG00000014226	283.268704293424	-1.36246829983715	0.136050919363042	-10.014399801309	1.31759213935802e-23	2.10155946227605e-21
ENSRNOG00000013312	782.595963452597	1.07586375348648	0.10747772031976	10.0101095397786	1.37600101153962e-23	2.14993137639741e-21
ENSRNOG00000029071	816.407043371419	-1.45648867294325	0.145490162857273	-10.0109082589458	1.36493610711359e-23	2.14993137639741e-21
ENSRNOG00000010668	895.357347280095	-0.866059802636929	0.0865682146730416	-10.0043625239118	1.45827841152253e-23	2.25547060982152e-21
ENSRNOG00000016516	2722.04200019217	-1.11889161977176	0.112276243248502	-9.96552420528812	2.15732772956527e-23	3.30330021951034e-21
ENSRNOG00000014310	242.745757927316	1.29229972511928	0.129774998391164	9.95800224342187	2.32691388492622e-23	3.5276936045535e-21
ENSRNOG00000024923	3080.6069930621	-1.4608818890685	0.147044336342939	-9.93497556860275	2.93247830061721e-23	4.40216742539713e-21
ENSRNOG00000004148	1370.64602071825	0.813101190409951	0.0820033873814784	9.9154585727955	3.56615038950882e-23	5.30144609360768e-21
ENSRNOG00000031700	203.322748687612	-2.02354525801624	0.204514413424894	-9.89438946687918	4.40288679129386e-23	6.48240409118188e-21
ENSRNOG00000037695	364.587777121281	-1.37954337495348	0.139463253963947	-9.89180544511105	4.51805009011742e-23	6.55745062138671e-21
ENSRNOG00000050090	1985.29052719327	-0.850745038280665	0.0860091554515572	-9.89133114741289	4.53950996517105e-23	6.55745062138671e-21
ENSRNOG00000006853	768.263346637154	-1.5329187396812	0.155850251087822	-9.83584388848624	7.89032928998152e-23	1.11867335266849e-20
ENSRNOG00000049213	166.709140537275	-1.69954363271634	0.172787994579088	-9.83600531307996	7.8776845368522e-23	1.11867335266849e-20
ENSRNOG00000017431	793.581660498247	-0.96028080534414	0.097749192294748	-9.82392573074729	8.88158951755942e-23	1.2476596210355e-20
ENSRNOG00000056012	249.01032270753	1.24824199216866	0.127211443489086	9.81234044620958	9.96304844642542e-23	1.38685634374242e-20
ENSRNOG00000017579	257.677068855703	1.42366985623163	0.145238628480565	9.8022810537772	1.10071392791538e-22	1.51839024002165e-20
ENSRNOG00000005711	1702.52214028022	-0.818530162178334	0.0835324224196679	-9.79895157434833	1.13760245166133e-22	1.55526506605699e-20
ENSRNOG00000001506	1071.70623944224	-1.46645141106452	0.150039888209852	-9.77374369283375	1.459568245104e-22	1.97777955478163e-20
ENSRNOG00000013798	122.921666293165	1.61401052006301	0.165568495369427	9.74829490635723	1.87592504059782e-22	2.51966352821349e-20
ENSRNOG00000019560	2955.246212853	0.645282541312477	0.0664467888518687	9.71126750385215	2.69958900824323e-22	3.59444407775829e-20
ENSRNOG00000007907	523.402456230184	-1.07896933946454	0.111827273192992	-9.64853482211308	4.98630402759319e-22	6.58192131642302e-20
ENSRNOG00000060773	106.484897089578	1.81284736427189	0.188272492284904	9.6288488151981	6.0402351020666e-22	7.90496409255075e-20
ENSRNOG00000011951	2598.13217471383	1.07865366547883	0.112331504181238	9.60241450820877	7.80932170114751e-22	1.01335876176246e-19
ENSRNOG00000003563	418.668649505151	-1.26290293796913	0.131560281566105	-9.59942410380565	8.0392339101632e-22	1.03442646749932e-19
ENSRNOG00000010915	715.363456324014	-0.858968451012676	0.0899006845493329	-9.55463749045557	1.24017329499259e-21	1.58246112441054e-19
ENSRNOG00000002121	445.90770741622	-1.14078739628611	0.119570116577771	-9.54074001879993	1.41816691143619e-21	1.79462576429016e-19
ENSRNOG00000010960	963.211206566589	-0.879346094431865	0.092209378305577	-9.53640628090734	1.47867684686232e-21	1.85586064583245e-19
ENSRNOG00000018580	104.694387115787	2.31596188439155	0.243068438982683	9.52802385239551	1.60305596573431e-21	1.99560918270925e-19
ENSRNOG00000003338	142.028869053466	1.54150602206608	0.161905164632973	9.52104292386569	1.7144965500066e-21	2.11712670755654e-19
ENSRNOG00000028992	65.5035067330984	-2.17650295164917	0.229009431264913	-9.50398828392108	2.02001971996914e-21	2.4744433561734e-19
ENSRNOG00000012362	331.088341556357	1.42511322375982	0.150418348917192	9.47433098434266	2.68475549927639e-21	3.26261715912065e-19
ENSRNOG00000010357	58.6848555341227	-2.65973902698942	0.281412585670645	-9.45138619387224	3.34372793638253e-21	4.03143009148735e-19
ENSRNOG00000016245	163.664706272595	1.22056498225737	0.129264692734802	9.44236942381062	3.64443318061819e-21	4.35965319231451e-19
ENSRNOG00000003741	2769.46175582068	-1.08237328302299	0.114698448040225	-9.43668638518452	3.84754500559957e-21	4.56694644385586e-19
ENSRNOG00000013408	148.609536310334	1.61869434745915	0.171774919321514	9.42334511844199	4.36941110315514e-21	5.14649406242397e-19
ENSRNOG00000020229	216.677742064168	-1.65257333555319	0.175897585419138	-9.39508823623336	5.71698848203233e-21	6.68233035396023e-19
ENSRNOG00000052887	4251.12001162775	-0.509305056402023	0.0542859034766675	-9.38190255267514	6.47928497926487e-21	7.51597057594725e-19
ENSRNOG00000011815	666.594128947188	-1.07786141711721	0.115609594923908	-9.32328685890331	1.12790902427015e-20	1.29853706613718e-18
ENSRNOG00000013481	1292.28711140029	0.795852291278862	0.085622291517301	9.29491931570239	1.47317891235403e-20	1.68338175417648e-18
ENSRNOG00000005284	773.468649924513	1.37169552968015	0.147747819033607	9.28403233734465	1.63183177582181e-20	1.85085986306544e-18
ENSRNOG00000038720	125.00458297003	1.28990183325981	0.139213277739125	9.2656523444336	1.9388845045581e-20	2.18295584807306e-18
ENSRNOG00000017206	460.091469954877	1.37450212636291	0.148417945740258	9.26102378999628	2.02481293450719e-20	2.26306099658205e-18
ENSRNOG00000007916	1181.90821376186	0.749344445729774	0.0810355855889666	9.2471034827914	2.30658419224739e-20	2.55930559070232e-18
ENSRNOG00000005278	619.135497522862	-1.23348857797801	0.133653737330526	-9.22898680287251	2.73203854678381e-20	3.00956649124847e-18
ENSRNOG00000013306	2379.39181404907	-0.978958379722386	0.106280646109374	-9.21106914155317	3.2289257241734e-20	3.53152219203879e-18
ENSRNOG00000059406	190.789568547739	1.54950673135095	0.168592035119423	9.19086557234658	3.89692829926457e-20	4.23189830626518e-18
ENSRNOG00000005404	3982.57950218091	0.919308858526205	0.100466299634045	9.15042020931249	5.67125130939607e-20	6.11536620066708e-18
ENSRNOG00000005960	119.527155030853	1.64373020882573	0.181404109379567	9.06115200172462	1.29079985556658e-19	1.38214876842206e-17
ENSRNOG00000017136	788.14739573261	1.07954376523432	0.119545648185784	9.0303894923604	1.71061847446525e-19	1.81895764451471e-17
ENSRNOG00000051564	446.261402152138	0.951920149312973	0.10543847659837	9.02820469361457	1.74511167265951e-19	1.84283792632844e-17
ENSRNOG00000018903	576.212489529132	0.95434578019215	0.105816620612136	9.01886466106536	1.90048618723796e-19	1.99316743143751e-17
ENSRNOG00000007346	230.346189485674	1.4448389887395	0.160308034685457	9.01289190884564	2.00693049897267e-19	2.09048434015439e-17
ENSRNOG00000034134	86.3513189040858	-1.98801054739591	0.22073106949117	-9.00648264867596	2.12771090289079e-19	2.2013181989908e-17
ENSRNOG00000004874	797.825085792776	-1.52181937863626	0.169122171264349	-8.99834342983664	2.29149028507965e-19	2.35485229833152e-17
ENSRNOG00000017456	89.4268961014665	1.72057943544916	0.191397241348915	8.9895728032598	2.48193242345147e-19	2.53355661785926e-17
ENSRNOG00000004753	2803.90248182121	-0.917341481699163	0.102099701128297	-8.98476167473247	2.59295643894367e-19	2.62936086047056e-17
ENSRNOG00000059827	262.745020189788	1.78177431516989	0.198587786653452	8.97222505570898	2.90583935233501e-19	2.92725080019432e-17
ENSRNOG00000007490	41.1023851200545	2.2097824927317	0.246669853171288	8.95846194547827	3.29238564146414e-19	3.29496790471234e-17
ENSRNOG00000009079	261.94687541634	1.16658810285899	0.130387815646384	8.9470637810424	3.6506333712556e-19	3.62977260913414e-17
ENSRNOG00000015105	137.725536863018	-1.49391000664452	0.167479125470203	-8.9199773550902	4.66383562922602e-19	4.60726781643283e-17
ENSRNOG00000007822	119.611947078801	-1.45123071305817	0.162729294766773	-8.91806675090743	4.74498403827419e-19	4.65738433295221e-17
ENSRNOG00000007254	195.751697978438	1.41019860755406	0.158202805606702	8.91386598452538	4.92833863655236e-19	4.80654275177642e-17
ENSRNOG00000006204	669.523233267759	1.41167758038712	0.158773638335481	8.89113328375274	6.04887683875877e-19	5.8620507693085e-17
ENSRNOG00000012442	184.542710408013	1.6415348910217	0.184708183419214	8.88718009475555	6.26793679958169e-19	6.03614140095565e-17
ENSRNOG00000010299	2027.56226204991	-0.919004162511913	0.103446173031596	-8.88388749027201	6.4563587991087e-19	6.1403581324194e-17
ENSRNOG00000014886	121.550769281937	-1.72814932477617	0.194520086552052	-8.88416901004067	6.44003222507607e-19	6.1403581324194e-17
ENSRNOG00000059326	60.075255084336	-1.94466430114746	0.219492784863432	-8.85980968512212	8.01511517377926e-19	7.57576811980914e-17
ENSRNOG00000060348	544.367783211931	0.956553742909812	0.108047136454535	8.85311517082473	8.51097588957622e-19	7.99509587860068e-17
ENSRNOG00000023720	676.439011721908	0.879302202884531	0.099490301071898	8.83806957473264	9.73866264808274e-19	9.0925855163075e-17
ENSRNOG00000016776	246.668530073757	1.06148003595733	0.120223868227415	8.82919549676642	1.05431302651181e-18	9.7840248860296e-17
ENSRNOG00000014343	427.493695536983	-1.43588062757484	0.162713008023749	-8.82462099997105	1.09831125947787e-18	1.01084970655048e-16
ENSRNOG00000051056	418.890304960305	1.40790780368916	0.15955081470151	8.82419689503371	1.10248106709724e-18	1.01084970655048e-16
ENSRNOG00000001516	1167.62706575998	-0.679951524847809	0.0770786802298007	-8.82152526250601	1.12911041962254e-18	1.02910349674169e-16
ENSRNOG00000003018	112.800647306748	-1.66802271544929	0.189141898076708	-8.81889593162913	1.15593810387691e-18	1.04732096133511e-16
ENSRNOG00000001436	5774.33286876193	-0.592677198810139	0.0672242647322099	-8.81641772016531	1.18179975262372e-18	1.06445398895143e-16
ENSRNOG00000003841	523.47211269742	-0.818609724657361	0.0928865833795303	-8.81300285653268	1.21837444055799e-18	1.09097949905403e-16
ENSRNOG00000025502	126.43981112182	-1.59490083438891	0.18110250524034	-8.80661939089316	1.2897671339848e-18	1.14819269509158e-16
ENSRNOG00000009198	4211.89482411371	-0.699342560138902	0.0794552538350667	-8.80171576307085	1.34740091777499e-18	1.185712807642e-16
ENSRNOG00000058571	814.312289748629	-0.922589141195733	0.104819026467619	-8.801733542915	1.34718741979879e-18	1.185712807642e-16
ENSRNOG00000002413	248.509633256177	1.52206194233466	0.173005590256724	8.79776162189939	1.39572127833343e-18	1.22121624079094e-16
ENSRNOG00000022686	334.671602175257	0.97285656993008	0.110846061269945	8.77664536551161	1.68423032871739e-18	1.46528038598413e-16
ENSRNOG00000032659	266.814909479098	-1.57514237368669	0.17971280123822	-8.76477559102061	1.87149070973241e-18	1.61899806482614e-16
ENSRNOG00000007090	796.454780682769	-1.3055342262411	0.149139480986101	-8.75378013661434	2.06322861411819e-18	1.77484025502122e-16
ENSRNOG00000058077	115.79124555786	1.56839326230763	0.179206159309213	8.75189373151748	2.09801921594633e-18	1.79468548796481e-16
ENSRNOG00000060863	731.133411867195	-0.980652901059565	0.112458764235371	-8.72011094668538	2.77929322091243e-18	2.36425209992284e-16
ENSRNOG00000017307	88.1445616244219	-2.62319976912402	0.30092562029307	-8.71710347084869	2.85409292252521e-18	2.41446800164121e-16
ENSRNOG00000017188	44.0122204316898	-4.05263802981515	0.466433227386596	-8.68857060746272	3.67028073418505e-18	3.08787574735393e-16
ENSRNOG00000007030	1738.6169141537	0.814213546480105	0.0938660268927385	8.67420911945611	4.16434446902079e-18	3.48439576555445e-16
ENSRNOG00000014613	89.4661548845795	-1.46335937410626	0.168837323827432	-8.66727416031516	4.42588358062627e-18	3.68310485796465e-16
ENSRNOG00000000302	410.042602968255	1.11261682013139	0.128435487881815	8.66284574832786	4.60130828240557e-18	3.80839094163211e-16
ENSRNOG00000016708	109.381080218181	-1.74731428926706	0.201825210807183	-8.6575620670917	4.81961119245731e-18	3.96762831069389e-16
ENSRNOG00000042499	722.690447091289	1.79227938274586	0.207170284290997	8.65123774328741	5.09438486073746e-18	4.17140219185091e-16
ENSRNOG00000008431	1952.63973140613	-0.99927722929061	0.115947007449009	-8.61839603518938	6.78984888588666e-18	5.53011522024982e-16
ENSRNOG00000011329	7390.38886417456	-0.684186169048178	0.0794211211201235	-8.61466269172094	7.0147808390203e-18	5.68308593688248e-16
ENSRNOG00000026226	469.381039541674	0.812705121298801	0.0943865308728366	8.61039296373471	7.28105547317499e-18	5.86776428448713e-16
ENSRNOG00000027592	407.688939217466	-1.12237127680483	0.130375909068208	-8.60873212563871	7.38730469377648e-18	5.92222039115736e-16
ENSRNOG00000042690	253.955592896128	1.44298291526356	0.167681072876855	8.60552053077149	7.59711998364642e-18	6.05870318695802e-16
ENSRNOG00000006403	310.620027712352	-1.34611386847811	0.157015509003287	-8.57312680144183	1.00712509444525e-17	7.99020696691482e-16
ENSRNOG00000004677	2855.72653979317	0.967244352780234	0.113039688702999	8.55667919717629	1.1616520917741e-17	9.16866846868303e-16
ENSRNOG00000006802	951.864774541306	1.28653530924593	0.150647780207629	8.54002168151946	1.34196653680832e-17	1.05375341597995e-15
ENSRNOG00000004890	97.2970372693091	1.73537071976899	0.204177467413133	8.49932532593149	1.90695771468619e-17	1.48976206771811e-15
ENSRNOG00000043085	1246.32128184205	-1.3452935588187	0.158310896250165	-8.49779510244733	1.93225793523763e-17	1.5018646448913e-15
ENSRNOG00000019189	145.399139304067	-1.12492392775178	0.132588635273645	-8.48431636263612	2.16990656936462e-17	1.67806108030864e-15
ENSRNOG00000011646	210.393610868982	-1.35485722500764	0.160516486937783	-8.44061099800164	3.15683110597566e-17	2.42901496958288e-15
ENSRNOG00000017833	299.437467196556	-1.08011371032506	0.127985799352466	-8.43932464218536	3.19176456008366e-17	2.44361494720005e-15
ENSRNOG00000013535	47.0084702780669	2.24900723467282	0.266786934526124	8.42997517351285	3.45738561051748e-17	2.63380539643003e-15
ENSRNOG00000013282	671.98804474793	-1.20219157684572	0.142622706480889	-8.42917377259846	3.48114315790698e-17	2.63877544722137e-15
ENSRNOG00000012952	145.555754025561	1.4224341957081	0.168989791713322	8.41727882664735	3.85329819428088e-17	2.90648778082901e-15
ENSRNOG00000042753	1415.53812296401	-0.935422352945602	0.111207165412453	-8.41152950420271	4.04698348827546e-17	3.03761819472911e-15
ENSRNOG00000011369	199.780537343883	1.13040126234551	0.135002871505918	8.37316458336194	5.60911800355164e-17	4.18960072538452e-15
ENSRNOG00000011946	1182.39786485592	1.4448570405234	0.172732886337621	8.3646899623926	6.02732055802803e-17	4.48011322254977e-15
ENSRNOG00000016653	365.351066551683	1.67640024332469	0.201870572908776	8.30433192500151	1.00382655047801e-16	7.42540683136195e-15
ENSRNOG00000059215	230.801103707832	-1.078447387821	0.129963125805941	-8.29810287443626	1.05787055909791e-16	7.78755480812847e-15
ENSRNOG00000008051	220.618377685964	-1.02424361551379	0.123489645324903	-8.29416598305871	1.09349678780544e-16	8.01130278223773e-15
ENSRNOG00000014791	4016.65401096257	-0.610190010498646	0.0739229972201748	-8.25440030091359	1.52666858437434e-16	1.11315949352095e-14
ENSRNOG00000001585	994.059947539857	1.21622940590864	0.147479288228497	8.2467810939274	1.62718099744745e-16	1.18082442810026e-14
ENSRNOG00000033280	2433.13774113876	0.668801371360868	0.081163864926279	8.24013706060374	1.72013490100365e-16	1.2423917737815e-14
ENSRNOG00000002176	464.823851908626	-1.46235287140317	0.177885960585499	-8.22073235341303	2.02264205949832e-16	1.45402324953231e-14
ENSRNOG00000046333	326.209704585219	-1.03742276611896	0.126400779937643	-8.20740794978288	2.26014613569671e-16	1.61716624438262e-14
ENSRNOG00000019937	317.76197398829	-1.08377768627535	0.132095244282838	-8.20451706766067	2.31519628503562e-16	1.64885048913793e-14
ENSRNOG00000059834	267.367899808758	-0.982156486823718	0.119822781800166	-8.19674248976879	2.4698876229466e-16	1.75087589271103e-14
ENSRNOG00000006144	127.263870038556	1.44592203106894	0.176470825780912	8.19354714679043	2.53638040596081e-16	1.78972611871299e-14
ENSRNOG00000032307	174.616506462397	1.4552059008428	0.177770712256501	8.18585852737718	2.70369198690502e-16	1.89903356438026e-14
ENSRNOG00000048169	532.269902302315	-1.01237460441303	0.124182521502261	-8.15231155049948	3.57033054432752e-16	2.49629686277365e-14
ENSRNOG00000000708	550.808413206372	-0.922730201436608	0.1132446767057	-8.14811104838591	3.69652830308908e-16	2.57278369895e-14
ENSRNOG00000011680	446.051395102432	-3.48546011456409	0.428313212277674	-8.13764323549393	4.03046428936047e-16	2.79250991849265e-14
ENSRNOG00000019321	949.030159890256	1.15828737895019	0.142534067023829	8.1263897335964	4.42265455289643e-16	3.05043632945721e-14
ENSRNOG00000011133	962.81989454969	0.86229780054766	0.106207012666768	8.11902885596811	4.69928786631982e-16	3.22670384794121e-14
ENSRNOG00000030625	990.287202920254	-0.857754498913728	0.105853564531141	-8.10321790024737	5.35242477626446e-16	3.65876465063221e-14
ENSRNOG00000001989	997.093164517604	0.874130000381732	0.107937188123304	8.09850632187261	5.56380730002932e-16	3.78635632791328e-14
ENSRNOG00000006649	278.49838747152	1.07270366997377	0.132501097329977	8.09580970716294	5.68846890628559e-16	3.85406353509048e-14
ENSRNOG00000020206	1811.69644971346	-0.76910919350902	0.0950999540081595	-8.08737713419957	6.09632771244246e-16	4.09853674661206e-14
ENSRNOG00000025184	65.1734153859206	-2.52860622914431	0.31266587924606	-8.08724711260983	6.10283684840353e-16	4.09853674661206e-14
ENSRNOG00000050841	216.36217862078	-0.918562088993183	0.113722164018288	-8.07724771088132	6.62448939700171e-16	4.42944024658909e-14
ENSRNOG00000054204	12121.9004689284	0.551445740116958	0.0683469598917688	8.06832873020545	7.12669502647677e-16	4.74451974980053e-14
ENSRNOG00000005457	370.021591583603	-1.55558720052196	0.19284078276554	-8.06669200473678	7.22284537570384e-16	4.78771464903797e-14
ENSRNOG00000004155	42.4688280239665	-1.86398754646665	0.231423132478391	-8.05445646899925	7.98327618157883e-16	5.26896227984202e-14
ENSRNOG00000000158	1739.35484154225	-1.28613665008223	0.159939829248382	-8.04137816156408	8.88336454112201e-16	5.83785741861203e-14
ENSRNOG00000018911	434.896331700267	-0.866524510009456	0.107861460452683	-8.03368048580782	9.45913367842479e-16	6.18966901213848e-14
ENSRNOG00000022975	164.373607133742	1.13265547875016	0.141180960679966	8.02272114664034	1.03427964134399e-15	6.73910207159967e-14
ENSRNOG00000029798	645.150688812354	0.654120350627817	0.0816041241497426	8.01577564177411	1.09444125807176e-15	7.10088328118426e-14
ENSRNOG00000004208	282.691177812965	1.25537707293619	0.157854847102311	7.95273060017303	1.82444800054131e-15	1.17873197402061e-13
ENSRNOG00000011696	268.574221203352	-1.0305098050252	0.1297855920553	-7.94009403282698	2.02028034657544e-15	1.2997702801161e-13
ENSRNOG00000009577	157.901519321445	3.03542841969738	0.382352928188733	7.93881305964281	2.04125150460188e-15	1.30590834907705e-13
ENSRNOG00000059081	61.9998694434502	1.76208747398612	0.221968102970694	7.93847156597436	2.04687829008942e-15	1.30590834907705e-13
ENSRNOG00000026050	89.8716228010908	-1.43806900796462	0.181441678553343	-7.92579201995108	2.26696740675954e-15	1.44032385611212e-13
ENSRNOG00000002525	720.218136140696	-0.899142532506683	0.113676743363304	-7.90964366064815	2.5812667287992e-15	1.63323785749476e-13
ENSRNOG00000000257	747.673041614783	-0.847803757421822	0.107393117806002	-7.89439560692631	2.91725455063533e-15	1.83823052178305e-13
ENSRNOG00000000582	121.78806278365	1.33355445535973	0.168939160671113	7.89369646482302	2.93365163637956e-15	1.84098663345262e-13
ENSRNOG00000038202	74.6802326472081	-3.56959490589346	0.452884374690019	-7.88191226146122	3.22408388581644e-15	2.01498663100495e-13
ENSRNOG00000007869	321.986459123653	-1.13994999299276	0.144641018811514	-7.88123592020788	3.24158603379198e-15	2.01768964835052e-13
ENSRNOG00000019716	101.093337553661	-1.85456768564614	0.23567981603825	-7.8690136339259	3.57448222644544e-15	2.21588954863695e-13
ENSRNOG00000057315	253.987039985868	1.12761973296659	0.143392379180755	7.86387491029184	3.72429465152058e-15	2.29945160097109e-13
ENSRNOG00000011858	573.424565986043	-1.39726747195947	0.17772527690873	-7.8619513006978	3.7819507822984e-15	2.32567190275314e-13
ENSRNOG00000055105	3545.95701109458	1.20401175225588	0.15329361664171	7.85428499002659	4.02059144176538e-15	2.46253184625246e-13
ENSRNOG00000006470	143.493253712369	-1.61223440661423	0.2054343523482	-7.84792995030148	4.22960329923861e-15	2.58022652262715e-13
ENSRNOG00000051837	559.886668013513	-0.847076324763639	0.107990369116886	-7.84399879073274	4.36421307237694e-15	2.65177899064427e-13
ENSRNOG00000001837	98.9089477845312	-1.58602148311384	0.20225765588123	-7.84158936384184	4.44879149006831e-15	2.69248598007612e-13
ENSRNOG00000016768	354.303508159191	-0.785751670073415	0.100340233147823	-7.83087347341348	4.84492066133832e-15	2.92068603017371e-13
ENSRNOG00000009448	34.2991677411364	-3.00932148256307	0.384854633588187	-7.81937183529715	5.30875813160256e-15	3.18775311808229e-13
ENSRNOG00000011146	402.840135318544	-1.1636541409599	0.148968843170793	-7.81139274623867	5.65594685047453e-15	3.38296320994008e-13
ENSRNOG00000021231	785.976789119168	0.955498380321149	0.122497022863577	7.80017634702249	6.18207241651647e-15	3.68326431290662e-13
ENSRNOG00000014218	432.548694858231	-1.16962502933719	0.150323001765842	-7.78074556520044	7.20983701073076e-15	4.27895443055463e-13
ENSRNOG00000000579	638.261580950962	1.08348804992494	0.13933809238157	7.77596442872111	7.48747463740303e-15	4.42657187829788e-13
ENSRNOG00000000522	152.980239302813	1.56508284335116	0.201361800090693	7.77249131983448	7.69572801942724e-15	4.53219182436423e-13
ENSRNOG00000027770	580.198763357342	-1.22352107008574	0.157559805802303	-7.7654390588736	8.13628784738121e-15	4.77328887046364e-13
ENSRNOG00000047783	287.380304518348	0.872421194956195	0.112401853580957	7.76162640705775	8.38470903824975e-15	4.90025438143818e-13
ENSRNOG00000002746	128.988364070768	1.05750456857043	0.136422202437711	7.75170426568412	9.0667351348149e-15	5.27870145947855e-13
ENSRNOG00000001750	225.82442861227	1.13616626310635	0.146773145511936	7.74096827552118	9.86625170563723e-15	5.72242598926959e-13
ENSRNOG00000002436	1554.38710404398	0.813736118392619	0.105250299344805	7.731437567952	1.06338825135289e-14	6.14437769989265e-13
ENSRNOG00000014648	99.271060414538	1.79623468746341	0.232366172186257	7.73019011572653	1.07386088654156e-14	6.18156311831745e-13
ENSRNOG00000047014	763.549820311255	0.934914422360987	0.121017470874474	7.72545001647512	1.11458871108071e-14	6.3919784060179e-13
ENSRNOG00000060054	170.844292062414	1.98938402568685	0.257572185887244	7.72359802295476	1.13091106061207e-14	6.46138438809402e-13
ENSRNOG00000007104	7155.16900985045	0.866400626236657	0.112254143981056	7.71820616602687	1.17978264886392e-14	6.71555089940682e-13
ENSRNOG00000001136	3303.57296636061	-0.528609226558526	0.0685175950431288	-7.71494134062631	1.21037888473972e-14	6.86419314190171e-13
ENSRNOG00000016267	237.807986930234	1.43015344242573	0.185410093506857	7.71346055317551	1.22451214888119e-14	6.91871956592944e-13
ENSRNOG00000016388	2264.0230203149	0.825646092297406	0.107095903196509	7.70940874164381	1.26401970133292e-14	7.11568737750355e-13
ENSRNOG00000016374	350.228110848873	-0.960889075967023	0.124653343459867	-7.70849019606432	1.2731489855718e-14	7.14082683775658e-13
ENSRNOG00000010964	756.10351892921	-0.888981404815503	0.115443255072327	-7.70059198572095	1.35437301400079e-14	7.56867138335043e-13
ENSRNOG00000012061	2457.74278161036	1.0859309237135	0.141253933871729	7.68779243132172	1.49695407537777e-14	8.33504029170343e-13
ENSRNOG00000058186	188.179768522327	-0.995777281935046	0.12959242413901	-7.68391585041194	1.54298037346328e-14	8.56018676756149e-13
ENSRNOG00000002318	643.010524670668	0.836825458223347	0.109052011458746	7.67363615791637	1.67187884272011e-14	9.24180824539001e-13
ENSRNOG00000060972	283.035882359576	0.862515148399153	0.112525149073008	7.66508780929979	1.78708895101574e-14	9.84313166113418e-13
ENSRNOG00000022704	136.491205643871	1.53131976910495	0.199921146459785	7.65961878581452	1.86485795318767e-14	1.02346612828708e-12
ENSRNOG00000061544	1134.78498189941	-0.872918153463697	0.114078475073343	-7.65190937994641	1.98016769255708e-14	1.08286884672979e-12
ENSRNOG00000045920	245.673145465279	-1.10600031322462	0.144988752859183	-7.62818005820627	2.38090871365563e-14	1.29738342432367e-12
ENSRNOG00000050983	3183.37554802771	0.466805512034785	0.0612462872567091	7.6217764854579	2.50208020537023e-14	1.35857631576699e-12
ENSRNOG00000007528	392.351882775012	1.67858832762588	0.22081665062729	7.60172895865141	2.9220023345604e-14	1.58097878963918e-12
ENSRNOG00000021269	3577.72548284356	-1.1367788672436	0.14983286494098	-7.58697945001171	3.27448995190997e-14	1.76545739942414e-12
ENSRNOG00000042519	750.290892289457	-0.754858473564778	0.099731309002535	-7.56892174698711	3.76334751760062e-14	2.02190797156143e-12
ENSRNOG00000005046	2381.86730663336	0.712802837507459	0.0944704705689779	7.54524491319226	4.51438310698637e-14	2.4169312634327e-12
ENSRNOG00000010922	96.1122123069989	1.38114416555157	0.183197148227626	7.53911389404093	4.73175580648376e-14	2.52448240100625e-12
ENSRNOG00000021463	32.4905535908987	-2.14655481543453	0.284772783528027	-7.53778078382714	4.78036558239682e-14	2.54156103464097e-12
ENSRNOG00000038909	128.72548014905	1.31067401008875	0.174144861622452	7.52634328614473	5.21810407555779e-14	2.76469237387339e-12
ENSRNOG00000018700	292.25272348896	-0.95722412675124	0.127265567905599	-7.52146980918891	5.416383594623e-14	2.85985053796095e-12
ENSRNOG00000028991	55.4487718286776	1.96869378156398	0.26240602847231	7.50247162012788	6.26255762191914e-14	3.29526743322426e-12
ENSRNOG00000013658	8742.82563188312	-0.820529482424885	0.109538968543524	-7.49075414288623	6.84789879079107e-14	3.5786698390646e-12
ENSRNOG00000014276	93.2682899952838	-1.83497824660276	0.244958919075678	-7.49096319303998	6.83699907001263e-14	3.5786698390646e-12
ENSRNOG00000019534	2668.97973233292	-0.535633530262078	0.0715260920750439	-7.48864525829401	6.95881427800128e-14	3.6242640892774e-12
ENSRNOG00000024457	127.933066198471	1.40854327937265	0.188480896576332	7.47313550051058	7.83061399097387e-14	4.06448682812854e-12
ENSRNOG00000004281	124.287801692848	1.47852547847776	0.19810621139088	7.46329692591267	8.43838914107923e-14	4.36515589622315e-12
ENSRNOG00000003256	2896.68141470711	-0.953212210791885	0.127781262694952	-7.45971819880555	8.67077257832832e-14	4.47026497371594e-12
ENSRNOG00000057500	130.462999420576	1.89514064269166	0.254142556535547	7.45699842059542	8.85157643607604e-14	4.54816571775826e-12
ENSRNOG00000048800	222.430184855586	1.36994294315788	0.183963720168461	7.44681039230661	9.56238949342715e-14	4.89696682017915e-12
ENSRNOG00000016671	556.244754278001	-0.838834306201985	0.112704377415131	-7.44278372713296	9.8585417257538e-14	5.03179969682474e-12
ENSRNOG00000000306	289.363879997277	-1.27131285606804	0.170904755114293	-7.43872138149605	1.01664489733233e-13	5.17171650098092e-12
ENSRNOG00000007948	358.963562190695	0.795282491443314	0.107187490197548	7.41954578820346	1.17522666658409e-13	5.95863268832304e-12
ENSRNOG00000012278	40.0183796828588	2.2155365043655	0.29883722837622	7.41385709004187	1.22678114012796e-13	6.19949597941892e-12
ENSRNOG00000003834	860.806590652422	-0.63789202879903	0.0861419056122639	-7.40513022396168	1.31021832621195e-13	6.59936283255176e-12
ENSRNOG00000015420	2487.51582719691	-0.492629937761741	0.0665438373652389	-7.40308880982989	1.33052700055266e-13	6.67968178113519e-12
ENSRNOG00000045558	77.5755174056301	1.58508434085737	0.214296315788649	7.39669431564411	1.39616443700396e-13	6.98629733967473e-12
ENSRNOG00000006368	1155.48023632514	0.639981710068092	0.0868768550687988	7.36653864324719	1.75115199566456e-13	8.73408448130806e-12
ENSRNOG00000027240	1304.07492846361	-1.37971968496535	0.187867560348982	-7.34410817068362	2.07135557193068e-13	1.02975962718839e-11
ENSRNOG00000058733	259.929833744024	0.967681394092578	0.131844397910893	7.33957156637465	2.14278662391876e-13	1.06182358528945e-11
ENSRNOG00000004172	438.408553199116	-0.746846959281412	0.101831476548866	-7.33414642105302	2.23139039166055e-13	1.10165403279987e-11
ENSRNOG00000004210	27.6443852055467	-2.83921617829755	0.387142426347146	-7.33377688693736	2.2375548863686e-13	1.10165403279987e-11
ENSRNOG00000002903	723.634370834486	-0.887979940672429	0.12130170072377	-7.32042449012773	2.47187773598342e-13	1.21312153504417e-11
ENSRNOG00000021155	133.912770235835	1.37220580142808	0.187526961094012	7.31737875675466	2.52861416006559e-13	1.23700127855988e-11
ENSRNOG00000021245	98.6208480084733	1.18796087826408	0.162486436790241	7.31113871244316	2.64887907024464e-13	1.29170816317153e-11
ENSRNOG00000015425	1056.56665368276	0.660909824657185	0.0905387792793778	7.29974304842126	2.88317803070002e-13	1.40149911130409e-11
ENSRNOG00000017459	454.243076173842	2.39753147918399	0.328582504134351	7.29658898151097	2.95154676582515e-13	1.43019253412388e-11
ENSRNOG00000016967	31.1189442111244	-2.65032041989522	0.364049340187127	-7.28011323556559	3.33540092816899e-13	1.61109334423103e-11
ENSRNOG00000013166	302.767127574994	1.15545251565732	0.159096270256163	7.26259964358003	3.797205931715e-13	1.82839047881824e-11
ENSRNOG00000002997	239.104027775945	-1.22520708415249	0.168806541587635	-7.25805453171036	3.92697247285843e-13	1.88494678697205e-11
ENSRNOG00000030880	157.491373024611	1.34751236764119	0.185758165801734	7.25412184075631	4.04276084772008e-13	1.93446106563406e-11
ENSRNOG00000014061	102.281001451535	-1.46796085634673	0.202481771346203	-7.24984203065275	4.17257993860632e-13	1.99035962678941e-11
ENSRNOG00000001173	204.949543002254	-0.960600012541232	0.132934612508258	-7.22610909541378	4.97028520220039e-13	2.36350953466126e-11
ENSRNOG00000039832	107.467127079689	-1.26099065999623	0.174577233421867	-7.22311056991629	5.0811665937413e-13	2.40875612642002e-11
ENSRNOG00000019472	31.0363968793856	2.91922740906728	0.404608990841534	7.21493460388921	5.39599021259474e-13	2.5501050041744e-11
ENSRNOG00000025052	27.6914802310688	-2.12982815703463	0.295544006073374	-7.20646710224894	5.74221882849688e-13	2.70538014467521e-11
ENSRNOG00000009882	10395.1526103295	0.673704817112835	0.093568516636326	7.20012287606666	6.01583217939538e-13	2.82559577702154e-11
ENSRNOG00000028832	452.957912934608	0.876511625385301	0.121801903211863	7.19620631757033	6.19109275769993e-13	2.89902178305509e-11
ENSRNOG00000021091	1690.11513269933	1.11993650876569	0.155724901989692	7.19176248921204	6.39602247262529e-13	2.98585049087922e-11
ENSRNOG00000000583	479.582271670939	0.757337413675793	0.105366360472126	7.18765847356135	6.59118797902701e-13	3.06760700105962e-11
ENSRNOG00000008765	168.114924045826	1.73050102656485	0.24115800969846	7.17579743143774	7.18869281598798e-13	3.33555346661842e-11
ENSRNOG00000001174	104.27700294967	1.29116122074742	0.179998027884258	7.17319648400628	7.32665802716506e-13	3.38929872241545e-11
ENSRNOG00000003288	106.702723413113	-3.09101147516447	0.431270244557849	-7.1672263833863	7.65324212872797e-13	3.52971215286394e-11
ENSRNOG00000001833	302.009259110918	-0.820574856117244	0.11467871332963	-7.15542433545274	8.34144887164211e-13	3.82407979408934e-11
ENSRNOG00000005515	252.617038276224	-0.94107138074218	0.131511837771946	-7.15579218331725	8.31910919050225e-13	3.82407979408934e-11
ENSRNOG00000047450	936.559372755025	0.643008878683161	0.0899213292439037	7.1507937448195	8.62775443192853e-13	3.94352763766238e-11
ENSRNOG00000018644	310.307596297963	-0.916135797594843	0.12817986671136	-7.14726751633962	8.8522262616386e-13	4.03408596780388e-11
ENSRNOG00000019920	80.0257789252174	1.39253989053728	0.195094600220178	7.13776746750397	9.48589213861365e-13	4.31002909277306e-11
ENSRNOG00000002773	512.048351542668	1.01880965004811	0.142839311710813	7.1325578221124	9.85206667803456e-13	4.46316109390725e-11
ENSRNOG00000028207	83.0106468856648	-1.15619428643683	0.162237399081072	-7.12655832123561	1.02909645369427e-12	4.64823743332348e-11
ENSRNOG00000002089	202.179287202079	1.38651652933961	0.194600764565585	7.12492847823483	1.04134747695333e-12	4.6897389903263e-11
ENSRNOG00000019316	365.209490259496	0.932094088507194	0.130888124383885	7.1213037309132	1.06910897378064e-12	4.80064416613756e-11
ENSRNOG00000022724	71.6705099677099	1.84403841472175	0.25903831099988	7.1187864358898	1.08881465165335e-12	4.87483331757782e-11
ENSRNOG00000054458	204.071213254227	-0.876731712843848	0.123306865161386	-7.1101613985269	1.15907329125025e-12	5.17426537481745e-11
ENSRNOG00000007981	693.30387362084	0.562368890226104	0.079157918496501	7.10439209251015	1.20853302411657e-12	5.3689333843456e-11
ENSRNOG00000020277	1185.80318479716	-0.700728356115335	0.0986349595681763	-7.1042595767578	1.20969306269542e-12	5.3689333843456e-11
ENSRNOG00000033134	1003.21057139687	0.638679497857961	0.090059180182776	7.09177561423227	1.32402070046571e-12	5.85936559697427e-11
ENSRNOG00000034022	701.186163522021	0.673822717919403	0.0950328427322676	7.09041946496052	1.33706107982135e-12	5.90002283983415e-11
ENSRNOG00000040287	307.136972273318	-2.7263997821284	0.384556673862438	-7.08972166506642	1.34381996223158e-12	5.91280783381893e-11
ENSRNOG00000009867	133.293025743208	-1.20518848047336	0.170182654713399	-7.08173510692374	1.42360588282877e-12	6.24591784466307e-11
ENSRNOG00000045637	4703.35712313004	-0.692177159857839	0.0977515944098005	-7.08098076596121	1.43137770777989e-12	6.26207298900736e-11
ENSRNOG00000042980	231.491477248471	-0.888499442878198	0.125699213759625	-7.06845664585681	1.56666279783345e-12	6.83439907704437e-11
ENSRNOG00000031536	440.070040077614	0.688404849687313	0.0974729792753779	7.06251983683038	1.63509964289398e-12	7.1126834465888e-11
ENSRNOG00000025460	24.699953864173	-4.15450033437911	0.589143844702419	-7.05175887304328	1.76670166804754e-12	7.66338128644305e-11
ENSRNOG00000051816	421.838066869277	-0.865285962120681	0.122712626297698	-7.05131972337971	1.77228738007124e-12	7.66589388803696e-11
ENSRNOG00000010063	239.905649403181	-1.38710858269493	0.197064410476019	-7.03885891594678	1.93820492270666e-12	8.35994190886883e-11
ENSRNOG00000009347	87.2628450779326	-1.29610702732532	0.184186247999497	-7.03693702110083	1.96511618638688e-12	8.45220759717863e-11
ENSRNOG00000019474	66.7292072487643	1.65308332619605	0.235609640136285	7.01619562442285	2.27990786535683e-12	9.77869726452206e-11
ENSRNOG00000002214	489.218764149398	0.636859063755452	0.0908843990943584	7.00735296818378	2.42869023031056e-12	1.03877387727696e-10
ENSRNOG00000018009	521.954483818965	0.737493085733891	0.10533092025639	7.00167703784161	2.52916569374464e-12	1.07873496107571e-10
ENSRNOG00000042326	238.762755020577	1.04273402220368	0.149037933926009	6.99643369131347	2.62559948573399e-12	1.11675498126552e-10
ENSRNOG00000012799	558.533840778591	-0.677473132272422	0.0969397607344235	-6.98859917891101	2.77644373523407e-12	1.1776428386123e-10
ENSRNOG00000050714	256.018566939426	-1.465562477722	0.209918717236544	-6.98157123392932	2.91896835958358e-12	1.23467523541281e-10
ENSRNOG00000010183	53.0703903211526	1.495042624341	0.214178024540389	6.98037358197348	2.94396165666847e-12	1.23957099928659e-10
ENSRNOG00000049281	1036.90978500723	-0.59970786595169	0.0859150614118069	-6.98024136975447	2.94673356674712e-12	1.23957099928659e-10
ENSRNOG00000018184	1058.61648747716	0.687522511612064	0.0985544084722696	6.97607060170742	3.03550226178745e-12	1.27341398993122e-10
ENSRNOG00000002917	40.064359300433	1.9430323473238	0.278589125190656	6.97454484626441	3.06862649459078e-12	1.28379259249109e-10
ENSRNOG00000007033	354.774731659095	-1.08274002888292	0.155320997873715	-6.9709829559764	3.14734105181721e-12	1.31313586336308e-10
ENSRNOG00000061231	938.414113589447	-0.823068140012963	0.118356429845908	-6.95414808544447	3.5469887453909e-12	1.47585575188656e-10
ENSRNOG00000056954	250.240119348829	-0.764998655581578	0.110348624060606	-6.93256179761174	4.13286906926909e-12	1.71497266093898e-10
ENSRNOG00000006729	253.175122360069	1.41494658292968	0.204189772394233	6.92956638493046	4.22132501526092e-12	1.74694401712636e-10
ENSRNOG00000001733	1137.89907410521	1.07923733497082	0.155811955571734	6.92653738290287	4.31265959625515e-12	1.77993109805549e-10
ENSRNOG00000017392	95.1193321550243	-1.74105610485631	0.251488889590862	-6.92299412387071	4.4219611804446e-12	1.82013627943462e-10
ENSRNOG00000017895	5696.12922329524	-0.636309428557412	0.0922749726389466	-6.89579644794004	5.35638471297963e-12	2.1988461856607e-10
ENSRNOG00000002782	21.9818048156049	2.1140593455462	0.306694130479295	6.89305446518458	5.46069546505631e-12	2.23567296687011e-10
ENSRNOG00000013290	5868.55685952643	-0.905273682039953	0.131504506937578	-6.88397457335561	5.82052682093763e-12	2.37663751152525e-10
ENSRNOG00000058626	23.6858161327375	-4.508895747637	0.655314526046632	-6.8805063346271	5.96401936297345e-12	2.42875171504919e-10
ENSRNOG00000003148	323.394745248284	1.04873497725792	0.153333229808196	6.8395805564768	7.94253861295376e-12	3.2258926058766e-10
ENSRNOG00000006698	180.267014604328	-1.09333249208339	0.160093495508526	-6.82933737320491	8.53077409909824e-12	3.45564055569821e-10
ENSRNOG00000004232	124.300963531852	0.939253679489655	0.137566654896584	6.82762607112707	8.63312514651971e-12	3.48787367397123e-10
ENSRNOG00000007551	170.617647543282	-1.63987501938932	0.240265570537154	-6.82526013079236	8.77661340953821e-12	3.53651327702234e-10
ENSRNOG00000002579	136.978077727057	1.74400863692868	0.255764219923601	6.81881397425187	9.17951724182361e-12	3.68915401592659e-10
ENSRNOG00000023150	4008.26104305676	-0.400769323784762	0.0588307045535363	-6.81224756402603	9.60855669514905e-12	3.85147173078854e-10
ENSRNOG00000000581	1060.3108475723	0.526209454807703	0.0772951068376855	6.80779775507274	9.9104048376894e-12	3.96209187662402e-10
ENSRNOG00000042478	808.571558503349	0.799917428845164	0.117743834533974	6.7937096834939	1.09286202887047e-11	4.357787340121e-10
ENSRNOG00000029549	117.125248944894	-1.02913020384174	0.151644660747179	-6.78645854572817	1.1491950414437e-11	4.57051285054182e-10
ENSRNOG00000049882	63.4622988962572	2.80237277310201	0.413281532909536	6.78078392076479	1.1952553239535e-11	4.74138588610775e-10
ENSRNOG00000018689	50.3997117924143	-1.60480034251744	0.236725493179949	-6.77916147078224	1.20875373619018e-11	4.78254191435245e-10
ENSRNOG00000006086	1278.2432162458	-0.60029072127298	0.0885853099525136	-6.77641385004768	1.23195464314876e-11	4.86177564327159e-10
ENSRNOG00000025130	70.7480515533321	1.86422132487296	0.275249349933843	6.77284551378971	1.2627376951432e-11	4.97044719486701e-10
ENSRNOG00000049880	81.09036653015	-1.35345419719612	0.199878415192466	-6.77138747519515	1.2755314844233e-11	5.00793284345887e-10
ENSRNOG00000039025	92.0799434836091	1.43595461783109	0.212087178223537	6.77058665148354	1.2826123667417e-11	5.02285436305598e-10
ENSRNOG00000008224	114.508654570601	1.16588300519284	0.172430727033166	6.76145734146669	1.36610542203556e-11	5.32460285396463e-10
ENSRNOG00000024707	24.6451494164168	-2.25873146844321	0.334080742254218	-6.76103463253333	1.37009765181692e-11	5.32460285396463e-10
ENSRNOG00000056343	423.198766621633	-1.03682579169613	0.153346051744258	-6.76134650943141	1.36715106008747e-11	5.32460285396463e-10
ENSRNOG00000014882	65.0704137885806	1.31459965138406	0.194526717213957	6.75793880764537	1.39968617485059e-11	5.42582144539549e-10
ENSRNOG00000052444	665.972672178545	-0.890857383453122	0.132029994512976	-6.74738635519348	1.50532055736274e-11	5.82057282180258e-10
ENSRNOG00000014837	25.2424937623072	-2.23303919853014	0.331260086437843	-6.74104514836906	1.57251330022578e-11	6.06506893024108e-10
ENSRNOG00000037476	667.769177536901	0.893508989225045	0.132705087511304	6.7330424626632	1.66151546509406e-11	6.39224241244229e-10
ENSRNOG00000009802	136.350791360661	1.07183959117794	0.159248987308711	6.73058968406579	1.68976857282967e-11	6.48464571106965e-10
ENSRNOG00000010780	214.863855154852	-0.917318937678907	0.136537440727107	-6.71844244914717	1.8367725907015e-11	7.01363139870856e-10
ENSRNOG00000028670	53.942589733175	-1.76174058101777	0.262213432217825	-6.71872743557343	1.83318443162536e-11	7.01363139870856e-10
ENSRNOG00000038366	80.5977935047427	-1.36859550193599	0.203723473297894	-6.71790775889023	1.84352324324382e-11	7.02189748769886e-10
ENSRNOG00000006957	885.440496015793	0.707622225415758	0.105354275197219	6.71659715840785	1.86017295571241e-11	7.06773406894999e-10
ENSRNOG00000001982	210.665071764976	1.120508027403	0.166983213728264	6.71030340346927	1.9422015527609e-11	7.36113618214725e-10
ENSRNOG00000010320	567.210509397846	0.982120943148275	0.1467716323107	6.69149022659384	2.20909258896556e-11	8.35200635117053e-10
ENSRNOG00000012906	192.559988965819	-1.00847629971678	0.150839243356004	-6.6857687514158	2.29715526391279e-11	8.66146178081859e-10
ENSRNOG00000048967	38.0699747131094	1.91506470061651	0.286452884309544	6.68544394388805	2.30225636415437e-11	8.66146178081859e-10
ENSRNOG00000062261	49.1824879179237	2.02639092735697	0.303490431642465	6.67695161389539	2.43963451123749e-11	9.15580481276188e-10
ENSRNOG00000039862	408.297390370473	0.738473346940724	0.111004110516522	6.65266667607599	2.8782956492137e-11	1.07756633204793e-09
ENSRNOG00000003979	154.458076942769	-1.07952295970425	0.162579886234529	-6.63995396175264	3.13781144441838e-11	1.17185777651059e-09
ENSRNOG00000001752	52.8110435215398	-1.6092666421714	0.242578973209733	-6.63399065829185	3.2673051576472e-11	1.21725003829426e-09
ENSRNOG00000030355	261.295880379036	-0.785060735098385	0.11841953601034	-6.62948666704653	3.36856258914418e-11	1.25192792147999e-09
ENSRNOG00000009033	201.067976756407	-1.12285816025672	0.169470454111161	-6.6256868558351	3.4563720051013e-11	1.28145201312618e-09
ENSRNOG00000017428	19979.9810746554	-0.725484210026514	0.109589485434455	-6.62001657504288	3.59158595084824e-11	1.32836628211083e-09
ENSRNOG00000048719	119.48743063216	1.00056991214103	0.151361502117257	6.61046500031368	3.83114690976021e-11	1.41355473451201e-09
ENSRNOG00000010610	79.1348487856009	-1.44057212685717	0.218148501112253	-6.60363064386077	4.01208402275776e-11	1.47675554222276e-09
ENSRNOG00000016050	787.747845832636	-1.05220238031157	0.160112712952649	-6.57163544922721	4.97655858748451e-11	1.8273636712605e-09
ENSRNOG00000014035	618.220488439449	-0.896752360243835	0.136631874578294	-6.56327348952509	5.26391724809143e-11	1.92825600245876e-09
ENSRNOG00000047574	1862.75396781862	-0.979322723592904	0.149299913337143	-6.5594326326328	5.40128875880665e-11	1.97385521419684e-09
ENSRNOG00000026793	993.641240018443	-0.741656459559485	0.113270057662153	-6.54768325245845	5.8436494457552e-11	2.13042762650961e-09
ENSRNOG00000000060	1643.52179672019	-0.861815403166509	0.131911986918525	-6.53326072405239	6.43529709622293e-11	2.34055271110132e-09
ENSRNOG00000004925	1328.30494172327	0.565332490814786	0.086615244115535	6.52693987747348	6.71269755841409e-11	2.43565936053167e-09
ENSRNOG00000052319	271.464631262637	-0.806508406882945	0.123630753313889	-6.52352578355064	6.86736004742888e-11	2.48588692780688e-09
ENSRNOG00000060482	50.8286760984892	-1.48384610070207	0.227871586108832	-6.51176448121698	7.42731110118127e-11	2.68224027314358e-09
ENSRNOG00000047712	290.279493727719	-1.09664444150054	0.16859085908652	-6.50476809622131	7.78133257216396e-11	2.80347680811705e-09
ENSRNOG00000049452	700.013312108898	-0.558620025463755	0.0858997358765803	-6.5031634819736	7.86482425264617e-11	2.82690584404972e-09
ENSRNOG00000024832	1181.51413932958	-0.55157570664597	0.08483088135291	-6.50206266691168	7.92260809702698e-11	2.84100644453576e-09
ENSRNOG00000006426	11855.2222647583	-0.394870551724052	0.0607433924024525	-6.50063383203651	7.99822977515523e-11	2.86142276442002e-09
ENSRNOG00000030149	966.69306310397	0.91231588126953	0.140388660825979	6.49850120303094	8.11241467036107e-11	2.89550800542118e-09
ENSRNOG00000015701	148.166743987435	-1.35846203036579	0.209262256200261	-6.49167248328698	8.48886471408872e-11	3.01698925658546e-09
ENSRNOG00000048980	2433.48000102994	-0.691641694830545	0.106543877552886	-6.49161369678165	8.49217848477228e-11	3.01698925658546e-09
ENSRNOG00000007905	106.41651484836	-1.24880292047387	0.192706714832311	-6.48032904074231	9.15228037120930e-11	3.2364830726087e-09
ENSRNOG00000022919	155.174957981551	1.00699742282129	0.155390610568864	6.48042645005905	9.14637322165324e-11	3.2364830726087e-09
ENSRNOG00000016611	552.958830830013	-0.753090839090957	0.116262935199643	-6.47748001371005	9.32671222383693e-11	3.29056722514726e-09
ENSRNOG00000003738	10.609349883885	4.71451814539661	0.728121810800387	6.47490306630725	9.48728272218658e-11	3.33952351820967e-09
ENSRNOG00000021441	279.617877048858	-1.39129921282687	0.214996468595231	-6.47126542085784	9.71855461105526e-11	3.41308505056142e-09
ENSRNOG00000014840	167.206848311799	0.784662267178988	0.121278600470412	6.46991525409643	9.80578966357468e-11	3.42799660567707e-09
ENSRNOG00000033026	52.2782689013234	1.67222386425262	0.258454176232325	6.47009806005013	9.79393381134301e-11	3.42799660567707e-09
ENSRNOG00000017079	3108.8441351679	-0.610849495760494	0.0947364600161792	-6.44788179393839	1.13424170578809e-10	3.95615239157795e-09
ENSRNOG00000036661	455.429430426769	0.952721340740237	0.147808904554556	6.44562885850082	1.15122066768402e-10	4.00624792354039e-09
ENSRNOG00000019491	63.5727482968391	1.45703607738011	0.226387104539859	6.4360383085494	1.22632095120153e-10	4.25791981968204e-09
ENSRNOG00000011134	117.566409004585	-1.00704054142915	0.156567105588028	-6.43200586513335	1.25930880209097e-10	4.36256479131606e-09
ENSRNOG00000002419	2855.56025392557	-0.749630967764418	0.116830602075692	-6.41639223325021	1.39541647069797e-10	4.8231641082003e-09
ENSRNOG00000011912	927.943292422196	-0.607347749007497	0.0948000990461264	-6.40661513140386	1.48785766358786e-10	5.12513563176923e-09
ENSRNOG00000032398	245.385875255836	0.824965359837969	0.128771073898146	6.40644932797947	1.4894758072997e-10	5.12513563176923e-09
ENSRNOG00000006653	21.5253740616924	3.33887377373267	0.521308747598758	6.40479138152223	1.50575125767064e-10	5.16952090974279e-09
ENSRNOG00000057703	1257.02739297376	-0.729958205831448	0.114051871488686	-6.40022996820231	1.55143101673514e-10	5.31443215397058e-09
ENSRNOG00000020205	347.583533922295	0.939978874255077	0.147001004080333	6.39437043396927	1.61210177742737e-10	5.50993357499285e-09
ENSRNOG00000018960	7800.80611894582	0.688973567080389	0.107927757137356	6.38365500548256	1.72910399916124e-10	5.89666824836458e-09
ENSRNOG00000015334	313.068964472687	0.811046075698115	0.127305911139504	6.37084380794666	1.87991018000711e-10	6.39670770583752e-09
ENSRNOG00000016467	190.122140718615	1.13876328798308	0.178839059782737	6.36753117225349	1.92095017918041e-10	6.52186012053448e-09
ENSRNOG00000012939	124.718618558997	-1.10883261733153	0.174361107545775	-6.3594033838104	2.02538876943663e-10	6.86122850389685e-09
ENSRNOG00000016541	10943.2708576521	-0.555003345116895	0.0873980081710805	-6.35029741216165	2.14899046661115e-10	7.26387241164457e-09
ENSRNOG00000003050	468.927583628925	-0.631140914174663	0.0995234636415974	-6.34162931112928	2.27347814779341e-10	7.66773070462834e-09
ENSRNOG00000053804	357.49622584671	0.702915256123576	0.110995436938652	6.33283020915609	2.40704405687506e-10	8.10036452722439e-09
ENSRNOG00000007431	74.3622437027774	-1.24865104447387	0.1972827971725	-6.32924442662923	2.4636458396865e-10	8.27266339852623e-09
ENSRNOG00000008086	59.241781076039	-1.51435278270143	0.239797403492538	-6.31513419513967	2.69927145524504e-10	9.04403600059343e-09
ENSRNOG00000006979	13461.8032204815	-0.540897152894428	0.0856991133450948	-6.31158400339958	2.76193814479516e-10	9.23379844390905e-09
ENSRNOG00000014104	927.372606199009	0.734759975284881	0.116469103428182	6.30862566687443	2.8152409703835e-10	9.39149667505712e-09
ENSRNOG00000050996	1257.73688552716	-0.894529970570717	0.142027033527133	-6.29830778236894	3.00912569117012e-10	1.00164636050428e-08
ENSRNOG00000016412	123.980583477363	1.35072939561032	0.214803037473616	6.28822297625205	3.2112046578221e-10	1.06505983769364e-08
ENSRNOG00000032350	590.383648950003	0.8744798924369	0.139068797678216	6.28810996453938	3.21354261373082e-10	1.06505983769364e-08
ENSRNOG00000011944	1086.49049975665	-0.656643537776411	0.104509481302153	-6.28310015124803	3.31887100686517e-10	1.09759293427904e-08
ENSRNOG00000008218	1335.28465158823	-0.716399297000913	0.114074314254585	-6.28011048483788	3.38332508651672e-10	1.11649727855052e-08
ENSRNOG00000004602	551.685517950621	0.584968293680119	0.0934143485073537	6.26208182176713	3.79871514384633e-10	1.25088013510914e-08
ENSRNOG00000053201	908.457178304984	-0.647015090695333	0.103351248859924	-6.26035096655929	3.84112007282336e-10	1.26212941105303e-08
ENSRNOG00000005271	2487.64336985319	0.642371129055426	0.10263573825355	6.2587470990711	3.8808261603969e-10	1.27244561387575e-08
ENSRNOG00000010248	2308.39929759695	0.649640236026517	0.103851651182094	6.25546371802444	3.96336478543364e-10	1.29673165800342e-08
ENSRNOG00000021808	1948.26422203843	-0.460941075237379	0.073818001001684	-6.24429094506181	4.25726903650792e-10	1.38992118309188e-08
ENSRNOG00000005206	723.126730132098	1.06284795124392	0.170470290951105	6.2347987166208	4.52359354875264e-10	1.47372903018086e-08
ENSRNOG00000014758	3281.37627201368	-0.530611522637143	0.085122643887534	-6.23349438415235	4.5614371551839e-10	1.4829028815324e-08
ENSRNOG00000009715	522.857586148538	-0.762406946578353	0.122508483619035	-6.22329918758289	4.86807784566901e-10	1.57923745705262e-08
ENSRNOG00000010824	184.565697361928	0.995816881232779	0.160174086919114	6.21709104379448	5.06455937116706e-10	1.63950387085222e-08
ENSRNOG00000017737	2121.25774448553	0.550137218583351	0.0885247322381262	6.2145030510063	5.14873338111818e-10	1.66323640362197e-08
ENSRNOG00000014625	582.464299882749	-0.63216693170005	0.101805648926976	-6.20954670357728	5.31376557638333e-10	1.70950599477295e-08
ENSRNOG00000019861	674.591048436293	-0.61900789832669	0.099686738618414	-6.20953104601165	5.31429502032344e-10	1.70950599477295e-08
ENSRNOG00000034078	319.903250499994	0.636408091640824	0.102511985481022	6.20813350414171	5.36175934689149e-10	1.72115847210907e-08
ENSRNOG00000025787	33.0827819236262	-2.54664043693584	0.410402357459527	-6.20522857787673	5.46174592980014e-10	1.74958689701046e-08
ENSRNOG00000015441	112.623990835307	-1.64081273559505	0.264440645546054	-6.20484317835057	5.47514720588436e-10	1.75021824669105e-08
ENSRNOG00000001374	623.93392535358	0.823895163014166	0.132893984087284	6.19964228383009	5.65916362563919e-10	1.8052731965789e-08
ENSRNOG00000015616	1268.2524703097	-0.944302665261617	0.152482134358767	-6.19287413068221	5.90769058118721e-10	1.8806353051796e-08
ENSRNOG00000021130	270.49179476456	-1.1419557514603	0.184608133162388	-6.18583662538744	6.17739599761603e-10	1.96241260405595e-08
ENSRNOG00000007331	369.712082931139	-0.602663804558596	0.0975427059881432	-6.17846099770754	6.47294746202796e-10	2.05204495939073e-08
ENSRNOG00000003031	736.614238428338	2.02537081068902	0.328076977585027	6.17346217219435	6.68105407004944e-10	2.11364256034291e-08
ENSRNOG00000025730	1022.45499575859	-0.61639364057561	0.0998588911701214	-6.17264655508251	6.71562282568439e-10	2.12019828261607e-08
ENSRNOG00000007682	2049.19640708512	0.561545270301318	0.0912996740588762	6.15057256326234	7.72037262491487e-10	2.4323939430596e-08
ENSRNOG00000014367	653.842091994518	0.530228112157823	0.0862475413112173	6.14774756586437	7.85909775750067e-10	2.47101652695791e-08
ENSRNOG00000014975	899.857508797622	0.596980481269094	0.097213429045195	6.14092607505445	8.20417607382562e-10	2.57422836152496e-08
ENSRNOG00000018785	52.3117124651119	-1.23412160090604	0.20102421657162	-6.13916881236223	8.29543769171262e-10	2.59754073487737e-08
ENSRNOG00000061845	1630.96019788832	0.900462827708998	0.146740147308611	6.13644489408359	8.43886176919656e-10	2.63705819203954e-08
ENSRNOG00000011782	2285.6293235634	-0.467901359406046	0.0762803661619767	-6.13396845018397	8.57135242291624e-10	2.67300505702023e-08
ENSRNOG00000020030	84.7893901220181	1.41523755176807	0.230819019601107	6.13137320405326	8.71237577222465e-10	2.71146133789235e-08
ENSRNOG00000018938	48.4392287568926	-1.96119043592315	0.320308533641916	-6.1228166905963	9.19354431067549e-10	2.85540670355098e-08
ENSRNOG00000004861	130.082231066703	-0.951826568773741	0.155476982349089	-6.1219773782117	9.24211477482349e-10	2.86468140550804e-08
ENSRNOG00000033837	799.882437769549	-1.70760614223022	0.279221633149756	-6.11559399236941	9.61979616825929e-10	2.97572361471487e-08
ENSRNOG00000003756	64.6639534031079	-1.48552093728206	0.24328533836375	-6.10608492592748	1.02104692802378e-09	3.15207067780243e-08
ENSRNOG00000022691	178.570512213808	0.940481646257807	0.154110507587607	6.10264453073175	1.04327696402742e-09	3.21421667468568e-08
ENSRNOG00000005302	70.0798578115443	1.49270350982369	0.244938263870086	6.09420302993334	1.09984000280077e-09	3.3816767315031e-08
ENSRNOG00000004109	131.01043807007	-1.43803518822544	0.2361327705183	-6.08994331904471	1.12950670555003e-09	3.46593320147936e-08
ENSRNOG00000012663	794.097516277631	-0.636643279601895	0.104594786457166	-6.08675920823852	1.15219053324855e-09	3.52142543814407e-08
ENSRNOG00000017404	881.341859863851	0.638316402234137	0.104868263982142	6.08684055590768	1.15160551661908e-09	3.52142543814407e-08
ENSRNOG00000053640	224.596754075954	-0.910227885774612	0.149725727148918	-6.0793018214518	1.20706964747223e-09	3.68180287691131e-08
ENSRNOG00000046257	68.0090036181047	1.23428035732123	0.203043104528862	6.0789080239156	1.21003737944889e-09	3.68351736662455e-08
ENSRNOG00000059984	86.8996848380517	1.00065038651978	0.164629905147209	6.07818115199064	1.21553391577848e-09	3.69290780126986e-08
ENSRNOG00000017731	682.537211385843	-0.568517302634255	0.0935670291255179	-6.076043109925	1.23184305908443e-09	3.73504572687145e-08
ENSRNOG00000011228	124.216800553468	1.3385194133758	0.220690318290439	6.06514786758448	1.31832306332852e-09	3.98936022642023e-08
ENSRNOG00000008747	425.245278208386	1.03155311822814	0.17031715737314	6.05666002261979	1.38976882402019e-09	4.19292814794327e-08
ENSRNOG00000052758	2559.35276779545	0.517839210227048	0.08550126511784	6.05650933367301	1.39107072828839e-09	4.19292814794327e-08
ENSRNOG00000001427	605.634782717678	-0.862897818949357	0.142510970750022	-6.05495713353158	1.40455061818611e-09	4.22524146673197e-08
ENSRNOG00000006731	27.2817209969634	-3.02342645807844	0.499366732890957	-6.05452117439838	1.40835949704927e-09	4.2283922781997e-08
ENSRNOG00000000542	67.8284775541241	1.35418821601407	0.224089633566064	6.04306497567118	1.51213720762626e-09	4.53108511216698e-08
ENSRNOG00000026979	164.281424992429	-0.799966219653906	0.132752273393006	-6.02600768489779	1.68059195404252e-09	5.0260203125584e-08
ENSRNOG00000039300	1358.48599888739	-0.537563897005781	0.0893800889318727	-6.01435849337231	1.80600445541841e-09	5.3905536493892e-08
ENSRNOG00000000042	398.840652360889	-0.684313794296488	0.113790741990781	-6.01379147656784	1.81233609775165e-09	5.39892807952789e-08
ENSRNOG00000053055	101.611017608844	-1.49262664171789	0.24835355593692	-6.01008765945358	1.85423039976897e-09	5.51300502548784e-08
ENSRNOG00000054809	39.7207305840996	1.64589174336341	0.274470747408972	5.99660167395167	2.01489475573972e-09	5.9790830426137e-08
ENSRNOG00000019688	181.230189525113	1.05173906829473	0.175422043396289	5.99547837849995	2.02887290099195e-09	6.00891718761872e-08
ENSRNOG00000059765	120.144309328672	1.0525430522987	0.175678318750643	5.99130877267031	2.08158990240166e-09	6.1531476033927e-08
ENSRNOG00000012995	55.2619911348665	1.49244242304377	0.24938033123992	5.98460357969428	2.16917514254444e-09	6.39969359973805e-08
ENSRNOG00000001494	2758.8104350131	-0.459823214756834	0.0768592009114712	-5.98266972989314	2.19509576358291e-09	6.4637127561503e-08
ENSRNOG00000015538	258.081468453434	-0.668989144313839	0.111866185977684	-5.98026238641312	2.22778476354816e-09	6.53483530640795e-08
ENSRNOG00000016781	929.497598275103	-0.683946312504611	0.114366747847513	-5.98028994770864	2.22740784262197e-09	6.53483530640795e-08
ENSRNOG00000010952	387.419486964562	0.837558513112707	0.140327552469455	5.96859631892329	2.39303362392058e-09	7.0061435658646e-08
ENSRNOG00000003569	10.5711960502461	-2.9896831608028	0.501092377701197	-5.96633134696284	2.42647292753518e-09	7.09048730275165e-08
ENSRNOG00000055021	50.849032698751	2.11738330086463	0.355094889730642	5.96286615803111	2.4785143403063e-09	7.22876411024191e-08
ENSRNOG00000004610	134.661047051527	-2.43444620983996	0.40837685330959	-5.96127373554742	2.5027929460536e-09	7.28569688022296e-08
ENSRNOG00000007744	1199.30037252224	-0.46608858207988	0.078208036971212	-5.95959955178833	2.52856786186207e-09	7.33745751772466e-08
ENSRNOG00000030016	98.3441212809001	1.72881771165918	0.290094577121331	5.95949682622335	2.53015776473264e-09	7.33745751772466e-08
ENSRNOG00000004149	171.091655435698	-1.49921682303883	0.251613311042163	-5.95841617770217	2.54694227093157e-09	7.36350536370605e-08
ENSRNOG00000030285	254.074233218124	0.800515009504962	0.134352927649606	5.95829970741473	2.54875773430264e-09	7.36350536370605e-08
ENSRNOG00000014142	518.685833684605	-0.671537968738236	0.112733771272135	-5.95684825549894	2.57148801567015e-09	7.41518352089291e-08
ENSRNOG00000018755	441.164676406174	-0.80066225635512	0.134618964671689	-5.94761858633951	2.72071649359319e-09	7.83075393795094e-08
ENSRNOG00000010553	42.4042592944962	1.42974603669025	0.240596811299935	5.94249786173554	2.80711317943298e-09	8.06426210196583e-08
ENSRNOG00000046309	46.8925877587052	-2.41588426703284	0.406645446619848	-5.94100902177649	2.8327302240967e-09	8.12261520437616e-08
ENSRNOG00000007779	114.460523726927	-1.14574072034129	0.192894975025178	-5.93971263477308	2.85522121146099e-09	8.17180321306367e-08
ENSRNOG00000004146	269.427221791768	-0.833331709382255	0.140338060671832	-5.93803067673085	2.88466075733318e-09	8.24065774557567e-08
ENSRNOG00000026392	371.207304434915	-0.860123800446963	0.144922743944577	-5.9350504761068	2.93755110033741e-09	8.3761233609621e-08
ENSRNOG00000032878	173.860325076144	-0.90444354404603	0.152548830032723	-5.92887892914039	3.05009863402489e-09	8.68087551750728e-08
ENSRNOG00000042163	65.9720988641661	1.21732978698355	0.205424689846127	5.92591760949179	3.10558275278034e-09	8.82239018749026e-08
ENSRNOG00000003585	187.866459390864	-1.58238097730421	0.267060321418389	-5.9251818798839	3.11951927311612e-09	8.84557020554704e-08
ENSRNOG00000054834	59.7848562217147	-3.16606435598029	0.534722886783477	-5.92094416422896	3.20098533937736e-09	9.05979436535048e-08
ENSRNOG00000010999	192.936480223483	0.795841766230103	0.134497736158581	5.91713874865342	3.27590335139264e-09	9.25472917279042e-08
ENSRNOG00000019108	92.4317286804152	1.15724733060795	0.195809076846404	5.91008011092213	3.41941394276108e-09	9.64236948279147e-08
ENSRNOG00000029205	346.917513171782	0.622628710549528	0.105536092442787	5.89967560990631	3.64216937877182e-09	1.02516355749548e-07
ENSRNOG00000002807	346.366079882616	0.664548433266581	0.112706889233583	5.8962538828422	3.71846704147629e-09	1.0447186667722e-07
ENSRNOG00000009949	37.6683114189304	-1.72677881511153	0.293040507628144	-5.89262839150805	3.80100552280615e-09	1.0659523180441e-07
ENSRNOG00000014686	500.982828611087	-0.802949068225986	0.136294109590517	-5.89129692132971	3.83176348000318e-09	1.07065624828118e-07
ENSRNOG00000026065	1479.22785605114	-0.71579480981318	0.121498986284614	-5.89136446074058	3.83019745298801e-09	1.07065624828118e-07
ENSRNOG00000001515	184.475040536732	-0.750679482910327	0.127438148277981	-5.89053978776331	3.84936174222863e-09	1.07361433510027e-07
ENSRNOG00000061519	150.374391823008	1.29898967872725	0.220573075864706	5.88915792933865	3.88168369508249e-09	1.08066074071097e-07
ENSRNOG00000013555	60.2562811509898	-1.27097826129825	0.21585654977463	-5.88806900983661	3.90733970305262e-09	1.08582913853252e-07
ENSRNOG00000047505	2137.50884363763	-0.581152336068583	0.0987729581092398	-5.88371905826539	4.01148546046144e-09	1.11275118424974e-07
ENSRNOG00000023603	265.776205073422	-0.828048471268099	0.140944661903361	-5.87498994347051	4.22869018630928e-09	1.17088072572817e-07
ENSRNOG00000016790	501.504566450778	0.504832807097615	0.0859478355557827	5.87371169771883	4.26144227101637e-09	1.17569737033879e-07
ENSRNOG00000053334	661.141694782375	0.645034766463488	0.109814609478137	5.87385202687357	4.2578346328226e-09	1.17569737033879e-07
ENSRNOG00000000774	4879.86935766472	0.413771829315251	0.0704814011118879	5.87065272238837	4.34082696552108e-09	1.19544500892192e-07
ENSRNOG00000011560	988.16089286632	-0.455951657063335	0.0776762485237006	-5.86989801553322	4.36063292642654e-09	1.19874347162375e-07
ENSRNOG00000016654	11.1535303310902	3.50533143943104	0.598640775175063	5.85548393091994	4.75623010135330e-09	1.30515045361867e-07
ENSRNOG00000002011	21.1001567206813	-2.78242634581386	0.475692318181643	-5.84921437548083	4.93900203006897e-09	1.35288012673374e-07
ENSRNOG00000047002	258.980117888634	-1.25428216749436	0.214458433030767	-5.84860268616441	4.95719579088125e-09	1.35543896339239e-07
ENSRNOG00000007286	175.460404532073	0.759608485404694	0.130004117805715	5.84295711724987	5.12822223411568e-09	1.39970300978216e-07
ENSRNOG00000016974	790.883751634943	-0.446178592192438	0.076401127519681	-5.83994774262333	5.22171985858948e-09	1.42268637855378e-07
ENSRNOG00000026705	626.301237033817	1.14374152895676	0.195942981075584	5.83711405572406	5.31127393777663e-09	1.44451556900952e-07
ENSRNOG00000007367	351.021405374849	-0.626931806326845	0.107476059966125	-5.83322282678065	5.43668853135086e-09	1.47600309914972e-07
ENSRNOG00000030449	122.646520705906	-1.32075701754081	0.226627180449283	-5.82788443523166	5.61344276217885e-09	1.52129266503509e-07
ENSRNOG00000007496	1096.33040703951	-0.496302239880466	0.0852148989884774	-5.82412519138907	5.74125287524247e-09	1.55318134321047e-07
ENSRNOG00000009299	92.0899095642293	1.6062142217505	0.276005148379159	5.81950819099932	5.90210317785369e-09	1.59388013861192e-07
ENSRNOG00000039152	187.826724985346	-3.69237635399777	0.63472931586573	-5.81724565370296	5.98251919443339e-09	1.61275235748528e-07
ENSRNOG00000008713	136.047682945256	-0.913853283035559	0.157176248254815	-5.81419453118653	6.09265307040367e-09	1.63955542731144e-07
ENSRNOG00000050224	261.222262043576	-0.855807339669508	0.147373611598791	-5.8070595568992	6.35795255124523e-09	1.70794683271346e-07
ENSRNOG00000021118	792.679949578875	-0.585156939690623	0.100845220772284	-5.80252524819152	6.53235537664182e-09	1.75172373952959e-07
ENSRNOG00000017765	111.905888328954	-0.899618601944332	0.15506402441595	-5.80159456929324	6.5687232254497e-09	1.75780245256265e-07
ENSRNOG00000026136	108.515617424846	-1.6503074901397	0.284469149644952	-5.80135839756074	6.57798331582025e-09	1.75780245256265e-07
ENSRNOG00000050585	3971.05219444941	-0.571727539964447	0.098611627444459	-5.7977700478218	6.72025120455832e-09	1.79269140146685e-07
ENSRNOG00000014876	721.391287476426	0.651940741048376	0.112485531095996	5.79577421821483	6.80067065930262e-09	1.81098902843899e-07
ENSRNOG00000007302	358.577699926938	1.30464694012723	0.225266556777333	5.791569591117	6.97316544579603e-09	1.85369981434078e-07
ENSRNOG00000002896	928.542232552586	-0.526410531636504	0.091610205138596	-5.74619968201254	9.12715146779343e-09	2.42209607062137e-07
ENSRNOG00000017933	10.2106126572805	-3.1167126706621	0.542514898175164	-5.74493471266074	9.19564595772678e-09	2.43222854576567e-07
ENSRNOG00000024507	165.142167449948	-0.920518104723893	0.160232003472909	-5.74490791335282	9.19710245557945e-09	2.43222854576567e-07
ENSRNOG00000020254	203.706223468203	0.874380935585873	0.152254298787824	5.74289818118291	9.30696942055712e-09	2.45703992702708e-07
ENSRNOG00000002571	32.7495703405435	-1.54587409964231	0.269310814053544	-5.7401114956155	9.46142381070489e-09	2.49351671926873e-07
ENSRNOG00000012329	1354.57717664298	-0.385810791984341	0.0672313223817502	-5.73855724261447	9.54864900756170e-09	2.50787158840111e-07
ENSRNOG00000014152	338.215265853617	-0.599791083624614	0.104518743208657	-5.73859831463164	9.54633400964199e-09	2.50787158840111e-07
ENSRNOG00000033064	1733.79104619999	-0.832531624420761	0.145131148714467	-5.7364089776392	9.67049829481285e-09	2.53119093829358e-07
ENSRNOG00000058677	535.938496972301	1.15596080625409	0.20150584333809	5.73661183767561	9.65892778392046e-09	2.53119093829358e-07
ENSRNOG00000013000	1902.29196824821	-0.450914076806974	0.0786520016394101	-5.73302735350902	9.86537158710972e-09	2.57779129252259e-07
ENSRNOG00000005039	332.73580483827	0.735013033750501	0.128336848513896	5.72721741465326	1.02091296266734e-08	2.66306972476359e-07
ENSRNOG00000012302	207.783291946355	-0.844064569890363	0.147549526167703	-5.72055086731361	1.0617923297904e-08	2.76499390369908e-07
ENSRNOG00000002272	110.811223012803	-1.05997017535714	0.18540028382618	-5.71719823444769	1.08294755951291e-08	2.8152959306047e-07
ENSRNOG00000005478	380.712560946543	1.00718611914779	0.176434655248581	5.70855038500661	1.13942448761175e-08	2.95709622954425e-07
ENSRNOG00000004641	330.263563092789	0.772057618171312	0.135261358150318	5.70789491344093	1.14382001136979e-08	2.96348088224944e-07
ENSRNOG00000016866	171.519439320931	0.767064146991106	0.134413383622865	5.70675424065895	1.15150856312216e-08	2.97836133758893e-07
ENSRNOG00000018113	92.6412900715455	-1.2603925615588	0.220909573130144	-5.70546827690562	1.16023665833124e-08	2.99587583682428e-07
ENSRNOG00000055281	172.723159226583	-0.834222443866511	0.146295729018406	-5.70230210727173	1.18200097895942e-08	3.04693585687318e-07
ENSRNOG00000025235	2453.26319551413	-0.476524764110558	0.083595945504978	-5.70033344598252	1.19573307743692e-08	3.07715376163263e-07
ENSRNOG00000000368	1080.24419855781	-0.620061157666527	0.108793179625282	-5.6994488055429	1.20195411681807e-08	3.08797339542253e-07
ENSRNOG00000022173	200.740966924703	-0.742073024858066	0.130330677866538	-5.69377092949649	1.2426377905123e-08	3.18714737827878e-07
ENSRNOG00000057125	172.200239203923	-0.989341179484909	0.173865723682024	-5.69026003822509	1.2684605256867e-08	3.24793772062119e-07
ENSRNOG00000007570	58.1622458529095	-1.24375812476493	0.21863563228042	-5.688725628994	1.279909195596e-08	3.27178123588748e-07
ENSRNOG00000017359	5694.71989928273	-0.565773587063698	0.0994875619457851	-5.68687759553312	1.29383122370751e-08	3.30185728290156e-07
ENSRNOG00000022698	12.4022977137616	-2.56331812318009	0.451351693591143	-5.67920351153501	1.3532339520998e-08	3.44770686764595e-07
ENSRNOG00000006565	75.7993651469972	-1.44095780080518	0.253848732094421	-5.67644277328597	1.37524533267942e-08	3.49796620165902e-07
ENSRNOG00000003749	158.711095755701	-0.853547389767791	0.150425582163429	-5.67421696158341	1.39324463398653e-08	3.53787095117775e-07
ENSRNOG00000012727	26.0215174257786	-2.3780263777015	0.419201096764662	-5.67275800577525	1.40516660526438e-08	3.56223693043181e-07
ENSRNOG00000007213	410.792001042325	-0.600350924223693	0.105873313688354	-5.67046504269124	1.42410426432545e-08	3.60427842898368e-07
ENSRNOG00000004726	110.77968505985	1.05199528402382	0.18555396772001	5.66948417729991	1.43228076735225e-08	3.61899061216133e-07
ENSRNOG00000001607	23.7910034655942	-1.77983501741194	0.313969072733576	-5.66882273440433	1.43782028750045e-08	3.62700234632734e-07
ENSRNOG00000001827	177.890560278511	0.873362429259645	0.154072825146513	5.66850402353002	1.44049688482746e-08	3.62777768099967e-07
ENSRNOG00000043199	54.3957523944879	-1.29099239801206	0.227900601927363	-5.66471692963555	1.47267445972822e-08	3.7027243558881e-07
ENSRNOG00000004180	504.753903477908	-1.00090857005764	0.176720608049638	-5.66379089062719	1.48064829350576e-08	3.7166699459279e-07
ENSRNOG00000027089	165.390974343491	0.798861470211996	0.141134785503738	5.66027338590344	1.51132038865968e-08	3.78745299364272e-07
ENSRNOG00000024636	468.750147909042	0.605048018135347	0.106920639759317	5.65885145746728	1.52389377779149e-08	3.81272247149401e-07
ENSRNOG00000006761	799.756334190422	-0.521296045636368	0.092129874285583	-5.65827371065829	1.52903147523463e-08	3.81933604384872e-07
ENSRNOG00000002456	77.5374985165869	1.29257242526037	0.228502478013333	5.65671075648007	1.54301473796794e-08	3.84285006324065e-07
ENSRNOG00000008615	2459.72776879484	0.747513999025346	0.132147575456712	5.6566607177005	1.54346446505551e-08	3.84285006324065e-07
ENSRNOG00000024886	260.553001291162	0.712340008273928	0.126041438722316	5.65163342702947	1.58930247466047e-08	3.95055186558461e-07
ENSRNOG00000009020	168.103875373016	0.825417147910984	0.14611519614445	5.64908489802099	1.61304184252367e-08	4.00306267305065e-07
ENSRNOG00000009421	569.934026492669	0.520387267787554	0.0922915306569751	5.63851595139001	1.71521934322437e-08	4.24974734360057e-07
ENSRNOG00000047319	78.2155580701591	-0.944463747759254	0.167601983682611	-5.63515852859947	1.74897373255341e-08	4.32637896492048e-07
ENSRNOG00000025110	226.566716667836	-0.875946375670483	0.155595219097049	-5.62964839635679	1.80577351525564e-08	4.45967807509587e-07
ENSRNOG00000047406	30.8838539403635	1.6146541659607	0.287206807468209	5.62192163965134	1.88844926287865e-08	4.65635025977422e-07
ENSRNOG00000006003	494.596289398594	0.52964100274245	0.0942170248483027	5.62149997407811	1.89306527271631e-08	4.66022756524632e-07
ENSRNOG00000000906	91.7159816508741	-1.84286954954557	0.328170697544172	-5.61558226659623	1.95901422268804e-08	4.80711951567297e-07
ENSRNOG00000021120	325.532528418544	-0.586570220292916	0.104452544905038	-5.61566231656865	1.95810741206493e-08	4.80711951567297e-07
ENSRNOG00000013391	1256.39809931242	0.626545255622331	0.111596264518125	5.61439272477235	1.97253756312577e-08	4.83255922665309e-07
ENSRNOG00000010267	797.091806203117	-0.433770492235571	0.0773075781940492	-5.61096987344199	2.01195792669596e-08	4.91832143857813e-07
ENSRNOG00000016728	392.233322424443	-0.968393866844964	0.172599675383777	-5.61063550491467	2.01584954312504e-08	4.91832143857813e-07
ENSRNOG00000048273	166.244227398656	-1.02604426252877	0.18287859534051	-5.61052134405522	2.01717990035728e-08	4.91832143857813e-07
ENSRNOG00000011011	23.954445213108	-2.77909016256149	0.495484385768177	-5.60883499538115	2.03693109665051e-08	4.95858329919119e-07
ENSRNOG00000001057	517.993640143616	0.846736940345474	0.151173272586007	5.60110213836737	2.1299318179638e-08	5.16854453195906e-07
ENSRNOG00000008088	975.034110109996	-0.640099847682049	0.114278005704412	-5.60125147211362	2.12809740036259e-08	5.16854453195906e-07
ENSRNOG00000001811	869.703271492205	-0.73466127489625	0.131232699169288	-5.59815716316671	2.16642314600094e-08	5.24867205382726e-07
ENSRNOG00000015415	90.1252106337262	0.916088909844503	0.163649069110733	5.59788647025321	2.16980760845915e-08	5.24867205382726e-07
ENSRNOG00000059720	4395.57642734924	-0.690491716149554	0.123405062691362	-5.59532729930606	2.20205950057399e-08	5.31828628908343e-07
ENSRNOG00000029658	107.377450130066	-1.56997524940589	0.280761416743936	-5.59184829458871	2.24665079719643e-08	5.41743574908215e-07
ENSRNOG00000002652	626.091835785422	-0.637986618097431	0.114135168299562	-5.58974615451527	2.27401796577103e-08	5.47480551759213e-07
ENSRNOG00000009465	69.2764897658124	-2.36512016282854	0.423443847044722	-5.58543990976623	2.33109381273218e-08	5.59462515055723e-07
ENSRNOG00000020325	114.445394627155	1.09810031099034	0.196598984632369	5.58548312466482	2.33051418588822e-08	5.59462515055723e-07
ENSRNOG00000056643	890.775286384239	-0.541363070719564	0.0970277264562254	-5.57946775104334	2.4125566792162e-08	5.78107478437534e-07
ENSRNOG00000007420	33.9586068508261	-1.67986164666588	0.301131959174726	-5.57849007880021	2.4261531047483e-08	5.80457130311031e-07
ENSRNOG00000004645	23.980967789732	-1.90999967495821	0.342650934240367	-5.57418493310851	2.48691443812116e-08	5.9406605111562e-07
ENSRNOG00000004111	213.271582990204	-0.659848533939918	0.118385290674666	-5.57373749880162	2.49331344159713e-08	5.94666906818307e-07
ENSRNOG00000010280	198.846363512704	0.815904573820231	0.14640445286641	5.57294916818358	2.50462669043187e-08	5.96436141273605e-07
ENSRNOG00000017511	13.748931382478	2.72413363663306	0.489681401203167	5.56307352074176	2.6506414947134e-08	6.30227058494591e-07
ENSRNOG00000021223	1953.5796459922	-0.575226212279963	0.103443226117947	-5.56079149759005	2.68553887158951e-08	6.37534437236878e-07
ENSRNOG00000023807	68.5338727354859	1.17792414760379	0.211953411389341	5.55746727491941	2.73717281411135e-08	6.48786224917539e-07
ENSRNOG00000025372	296.361853582061	0.650399841301274	0.117057057366083	5.55626338074793	2.7561090343993e-08	6.52264938712861e-07
ENSRNOG00000031890	1520.13257109459	0.762489595836547	0.137317374267322	5.55275397527028	2.81203719534892e-08	6.64473974308374e-07
ENSRNOG00000046547	84.0220253506671	1.13702593111324	0.204780905271048	5.55240211292296	2.81770506224813e-08	6.64787363838881e-07
ENSRNOG00000029608	202.436685662097	0.863035151190544	0.155475513525921	5.55093938343325	2.84138604251568e-08	6.69343124353848e-07
ENSRNOG00000018797	301.729415276226	-0.671835849788288	0.121149131961195	-5.5455275569245	2.93069172049877e-08	6.89320301448189e-07
ENSRNOG00000017231	395.280698563236	0.479415637576855	0.0866256027739536	5.53434114424431	3.12400416771867e-08	7.33661837670372e-07
ENSRNOG00000017346	136.202778688042	-0.938336969092955	0.169595781236817	-5.53278485024754	3.15185993448501e-08	7.39070127363468e-07
ENSRNOG00000002336	1502.41660401427	0.463207628852101	0.0837856569872441	5.52848357950599	3.23010652764872e-08	7.55378190501601e-07
ENSRNOG00000037146	30.7905716333398	1.75610843643007	0.317651044346405	5.52842015691596	3.23127426057046e-08	7.55378190501601e-07
ENSRNOG00000007508	203.018039720251	-0.948177166168788	0.171628006482385	-5.52460630174659	3.30225251764665e-08	7.70794063265327e-07
ENSRNOG00000002256	15.0921648983536	2.50891838761558	0.454278345103675	5.52286591394313	3.33514258753954e-08	7.77286199397343e-07
ENSRNOG00000014251	211.285487885573	-0.724708985999955	0.131348962567808	-5.51743212761068	3.43988867773095e-08	8.00479869808758e-07
ENSRNOG00000006412	942.585877208082	0.418589703622308	0.0759368711461856	5.51233804216773	3.54097982867572e-08	8.21507320252766e-07
ENSRNOG00000015473	43.1065874748223	-1.28855679165582	0.233756172168362	-5.51239686936582	3.53979613363846e-08	8.21507320252766e-07
ENSRNOG00000022523	377.339680136079	-0.577197118819149	0.104955175889173	-5.49946311774695	3.80949376917858e-08	8.82465485531958e-07
ENSRNOG00000020578	21.3591483870392	2.03694107402696	0.37046524262573	5.49833247402596	3.8339953980276e-08	8.86799660643484e-07
ENSRNOG00000016119	29.3874771858129	1.96963391946696	0.358662640963745	5.49160602334957	3.98295103497224e-08	9.19863442646984e-07
ENSRNOG00000008292	756.301185902462	0.466091903772904	0.0849309238188395	5.48789395917903	4.06754109272363e-08	9.37984777285907e-07
ENSRNOG00000006789	162.038879202652	-0.926877269121609	0.169030511972108	-5.48349086982919	4.17013809129213e-08	9.60197811336318e-07
ENSRNOG00000030475	82.2559942851875	-1.03220168489093	0.188312649112084	-5.48131891170285	4.22166697672061e-08	9.70603074287477e-07
ENSRNOG00000009409	211.098144929162	-0.863412825490868	0.157729419644086	-5.47401256810014	4.39957841407093e-08	1.00999017505628e-06
ENSRNOG00000024264	69.231266412176	1.12853936207305	0.206379424053714	5.46827459785586	4.54437480601731e-08	1.04166866810984e-06
ENSRNOG00000058692	28.1432877139753	1.89444972596284	0.346467801015761	5.46789548814856	4.55410255863528e-08	1.04233809234415e-06
ENSRNOG00000020468	107.416814170137	-0.878931736085633	0.160752947899748	-5.46759327010145	4.56187177023285e-08	1.04255791859411e-06
ENSRNOG00000043304	168.937007678261	-0.838888759665154	0.153482244608513	-5.46570557268632	4.61069096247284e-08	1.05214456061675e-06
ENSRNOG00000022631	8.56063291459293	-2.86398049687183	0.524189374518677	-5.46363706723662	4.66476772475236e-08	1.06290064585429e-06
ENSRNOG00000007456	915.674675694205	2.07006812719801	0.379007074968335	5.46181922163579	4.71279869597228e-08	1.07224923674187e-06
ENSRNOG00000004699	24.0820603037414	-2.45223144474666	0.449052660685646	-5.46089948782936	4.73728212236628e-08	1.07622053201295e-06
ENSRNOG00000004998	515.478259343197	0.617578914653632	0.113103617610294	5.46029320460415	4.75348883587925e-08	1.0783025341479e-06
ENSRNOG00000012237	420.291280065634	-0.579130503405393	0.106085670580981	-5.45908321297091	4.78599425849124e-08	1.08407017878725e-06
ENSRNOG00000056834	318.76987334802	1.19912950452756	0.21986993874391	5.45381288309825	4.93010801966254e-08	1.11506372226105e-06
ENSRNOG00000014079	309.656944235031	-0.9602094549377	0.176334194136039	-5.44539565704945	5.16903574088376e-08	1.1648017678429e-06
ENSRNOG00000022419	19.1740831357999	1.9744461061092	0.362568355350272	5.44572099846308	5.15959573481919e-08	1.1648017678429e-06
ENSRNOG00000047466	496.554168230364	-0.856875303592524	0.157369110570704	-5.44500315522556	5.18044673394078e-08	1.1648017678429e-06
ENSRNOG00000058003	1089.45760962442	1.00315342822888	0.18423097889411	5.44508548046885	5.17805131511124e-08	1.1648017678429e-06
ENSRNOG00000016472	62.7493392700481	1.1276678896895	0.207185328085326	5.44279800172473	5.24501128794223e-08	1.17758963109929e-06
ENSRNOG00000018046	243.515897972469	-0.655643548893728	0.120557164566425	-5.43844533215178	5.37474957682585e-08	1.20495117892178e-06
ENSRNOG00000014029	356.277039271215	0.638358420441224	0.117527660169543	5.43155900083726	5.58638391896666e-08	1.25056594396517e-06
ENSRNOG00000024144	718.994474928666	-0.671034345421177	0.123662836310598	-5.42632180727094	5.752720070854e-08	1.2859218937944e-06
ENSRNOG00000060237	56.8112913532194	1.40547456905201	0.259046579348555	5.42556698716681	5.77708580811442e-08	1.28948597512898e-06
ENSRNOG00000019587	2095.39852997171	-0.70498687519786	0.129981880314153	-5.42373193474334	5.83673947037454e-08	1.30090472737081e-06
ENSRNOG00000016957	40.7450533960807	-1.52302911122442	0.280837948313811	-5.42315994105815	5.8554554845508e-08	1.30317927877096e-06
ENSRNOG00000017036	951.49171817352	-0.831329753496399	0.153391706183402	-5.41965256258655	5.97149722462169e-08	1.32707642240069e-06
ENSRNOG00000007441	115.362941675352	1.04153744293449	0.192269786975123	5.41706244813833	6.05861843341967e-08	1.34448645583365e-06
ENSRNOG00000046366	1958.31030363689	0.617055120769512	0.113940647876758	5.41558374704818	6.10890701700356e-08	1.35368428718319e-06
ENSRNOG00000005705	27.0700393064039	-1.89721138119638	0.350367211091283	-5.41492274715766	6.13151729173436e-08	1.35673110940804e-06
ENSRNOG00000018384	32.2776776515906	1.34484054597378	0.24840922845732	5.41381072806977	6.16973827353425e-08	1.36321836139042e-06
ENSRNOG00000016643	60.0241253080055	1.36997796272845	0.253231934174974	5.40997314257312	6.30342015813089e-08	1.3907488395e-06
ENSRNOG00000027434	256.239134204328	-0.681891520466015	0.126081969890136	-5.40831905672314	6.3619016513444e-08	1.40163220266742e-06
ENSRNOG00000037886	115.684045256541	1.99255184281643	0.36883158316853	5.4023351951017	6.5778883739584e-08	1.44713544227085e-06
ENSRNOG00000049361	1640.58463725854	0.403909678832854	0.074815707630621	5.39872831019698	6.71149201924947e-08	1.47440983929337e-06
ENSRNOG00000029778	251.091588173038	0.621742291415006	0.115178889634502	5.39805769432214	6.73662064445119e-08	1.47780996143033e-06
ENSRNOG00000001762	220.585261575803	-0.587903628040153	0.108942925381055	-5.39643695066762	6.79772836576847e-08	1.48908178450138e-06
ENSRNOG00000000104	302.900060877921	-0.538292559868871	0.0998375010685891	-5.39168703250154	6.97992578285672e-08	1.52675167187067e-06
ENSRNOG00000018485	1229.1797421367	-0.756354098823649	0.140288026694168	-5.39143729259604	6.98963507041107e-08	1.52675167187067e-06
ENSRNOG00000004362	360.127996851521	0.58551342989979	0.108605971638264	5.39117160012131	6.99997891801063e-08	1.52683300844129e-06
ENSRNOG00000012183	236.137961615155	0.850811284835479	0.157824702427513	5.39086259469583	7.01202766158308e-08	1.52728545596245e-06
ENSRNOG00000028649	44.2934806275191	1.63886799170257	0.304074340760944	5.38969512390068	7.0577312853516e-08	1.53505655456397e-06
ENSRNOG00000031801	43.4864564434453	1.56806418539945	0.291094613717097	5.38678529766061	7.17290325098753e-08	1.55789354012938e-06
ENSRNOG00000004110	162.853596952717	-0.813818079724023	0.151126275114339	-5.38502043478743	7.2436418358722e-08	1.57102894887925e-06
ENSRNOG00000006375	2116.73422189296	-0.457849900771097	0.085040815521158	-5.38388417332598	7.28954210789065e-08	1.57874779004274e-06
ENSRNOG00000004698	24.2294375597876	-2.23537451886692	0.415270296429062	-5.3829386259722	7.32795295805022e-08	1.584825080419e-06
ENSRNOG00000058531	278.173643089885	0.87482839849838	0.162564396151015	5.38142680200224	7.3897752196967e-08	1.59594129991532e-06
ENSRNOG00000001205	1019.86238732649	-0.397562495499312	0.0739129581934994	-5.3787929101487	7.4986903526337e-08	1.61718234759898e-06
ENSRNOG00000017496	637.576308205856	-0.533454688636416	0.099334177196537	-5.37030359229686	7.86042008018463e-08	1.69280945524314e-06
ENSRNOG00000015675	1231.36149644434	0.805047241380351	0.15008560947012	5.36392026006079	8.14348652015173e-08	1.75130710107533e-06
ENSRNOG00000047960	474.293143429797	0.514968982200965	0.0960292049222044	5.36262882336841	8.20194342008999e-08	1.76140473560194e-06
ENSRNOG00000057347	45.5621527651809	1.76473862573212	0.329105168800071	5.36223308848783	8.21993755575518e-08	1.76279669262918e-06
ENSRNOG00000016645	249.170312287641	0.710141586920374	0.132449869296416	5.36158767609738	8.24936661505184e-08	1.76663358894649e-06
ENSRNOG00000020385	138.617763468484	-0.741081958421967	0.138319898528518	-5.35773931520906	8.42697080483137e-08	1.802147722955e-06
ENSRNOG00000031671	861.67416318365	0.486407863789726	0.0907933521078184	5.35730703292142	8.44715068074945e-08	1.80394381065043e-06
ENSRNOG00000016343	3589.14978303574	-0.849434023108853	0.158670398694279	-5.35344985642544	8.62929563930035e-08	1.84027541544522e-06
ENSRNOG00000016689	27.4366035952105	1.57638561355505	0.294488182867581	5.35296730145497	8.65234892206481e-08	1.84262540604529e-06
ENSRNOG00000011754	77.0479489549159	-1.13469761136262	0.212158461490715	-5.34834954679515	8.87599163264648e-08	1.88762755387615e-06
ENSRNOG00000015518	49.8505289819215	1.49892356027257	0.280295949203697	5.347646173735	8.9105441892411e-08	1.8923474705362e-06
ENSRNOG00000002496	1565.04372811924	-0.769498561484764	0.144042013471435	-5.34218137430689	9.18346985974433e-08	1.94760790155686e-06
ENSRNOG00000058681	207.532048078331	0.651269142580422	0.122007863446285	5.33792760715909	9.4014979988157e-08	1.99108903676163e-06
ENSRNOG00000020904	33.6427796098387	-1.36145885178862	0.255161506940216	-5.33567491474177	9.51898145007901e-08	2.01318569010511e-06
ENSRNOG00000007733	4582.75034917273	-0.455983980711487	0.0855747103471427	-5.32848991088302	9.90326973893916e-08	2.09157056886395e-06
ENSRNOG00000011339	670.135122180444	0.499846531414995	0.0939618593605324	5.31967475757456	1.03952919136996e-07	2.192461567253e-06
ENSRNOG00000007710	905.660338385788	-0.581856765697431	0.109422652586156	-5.31751654657881	1.05193121152244e-07	2.2155668102932e-06
ENSRNOG00000010301	168.413212102872	-0.672814658929562	0.126565426124924	-5.31594353631356	1.06106051217393e-07	2.2305656304946e-06
ENSRNOG00000024310	68.0822811285216	1.74673438705734	0.3285936743384	5.31578823169455	1.0619660035466e-07	2.2305656304946e-06
ENSRNOG00000003551	221.440809039779	0.774524888158479	0.145872136051961	5.30961504452494	1.09857022018328e-07	2.30428865910224e-06
ENSRNOG00000014448	278.457271445626	0.574485850342337	0.108269379069211	5.30607873880107	1.12008589532643e-07	2.34620454572344e-06
ENSRNOG00000010379	606.259152721206	0.671306765378326	0.126630164960927	5.30131794099347	1.149696635495e-07	2.4049391916256e-06
ENSRNOG00000002364	1296.15514229942	-0.581485767688668	0.109791335131921	-5.29628104977479	1.18184893412899e-07	2.46771615384086e-06
ENSRNOG00000010263	139.510366325041	-0.913552377008557	0.172494851407646	-5.29611388139125	1.18293081042267e-07	2.46771615384086e-06
ENSRNOG00000019318	467.695170634997	-0.531107196915425	0.100326394378378	-5.29379332533742	1.19804827045029e-07	2.49585239688909e-06
ENSRNOG00000008629	1872.43118308388	0.547451085354389	0.103439031262104	5.2925001198745	1.20655390692699e-07	2.51015671506332e-06
ENSRNOG00000026053	49.459635666913	-1.21845761979515	0.230466413441665	-5.28692056078515	1.24392626383607e-07	2.58439605859673e-06
ENSRNOG00000009267	154.994230516801	0.680733922140707	0.128834676399698	5.2837787245166	1.26546089480247e-07	2.62557414921618e-06
ENSRNOG00000012989	56.6654265913939	-1.36109170254952	0.257636332920043	-5.2829959467399	1.27088204324594e-07	2.63325383574856e-06
ENSRNOG00000002013	468.996077451928	0.571821660201257	0.108260244885367	5.28191729851287	1.27838907563554e-07	2.64473995905483e-06
ENSRNOG00000007713	332.600704585322	0.599237059164124	0.113455256468129	5.28170379952786	1.27988003504417e-07	2.64473995905483e-06
ENSRNOG00000038184	31.3195270284154	-1.70330866409417	0.322949199118366	-5.27423095875175	1.33313932127961e-07	2.75108211420935e-06
ENSRNOG00000005561	1972.49760130442	0.454190198905256	0.0861527528463195	5.27191742457083	1.35005821323564e-07	2.78224648197364e-06
ENSRNOG00000016640	443.639727638106	0.578266865443851	0.109885173225813	5.26246488464389	1.42136817334754e-07	2.9252674019217e-06
ENSRNOG00000003402	907.398665422109	0.533668850223664	0.101513065328413	5.25714447196672	1.46309373761809e-07	3.0030685402692e-06
ENSRNOG00000013017	743.04355086266	0.874448886969939	0.16632814467474	5.25737173753697	1.46128742609541e-07	3.0030685402692e-06
ENSRNOG00000032410	242.319488458805	0.655798790282894	0.124835276219424	5.25331308700105	1.49387272299042e-07	3.06213910768799e-06
ENSRNOG00000001135	668.620047030984	-0.48454663611493	0.09229787494032	-5.24981356751971	1.52253221904822e-07	3.11671301311048e-06
ENSRNOG00000002126	639.741436355619	-0.64704421921539	0.123274731677607	-5.24879843914456	1.53094467755548e-07	3.12974965323491e-06
ENSRNOG00000006733	479.548072988547	-0.73009953434056	0.139167169208198	-5.24620525440386	1.55263921867424e-07	3.16986822884533e-06
ENSRNOG00000017235	3605.39760749533	-0.431695462345799	0.0823443574263499	-5.24256276736284	1.58361494340605e-07	3.22880319752775e-06
ENSRNOG00000009258	15.8675478578132	-2.38316498892046	0.4546040317569	-5.24228740275418	1.5859807873034e-07	3.22932683712629e-06
ENSRNOG00000011366	239.930614483698	-0.601350977416253	0.11478245864635	-5.23904945501335	1.61405784481745e-07	3.28213196810688e-06
ENSRNOG00000002041	63.5386252452665	1.20201283393727	0.22949660890064	5.23760607921521	1.62672803962678e-07	3.30350924970361e-06
ENSRNOG00000017905	917.816664464435	-0.426257364284018	0.0813883336189607	-5.23732757915459	1.62918380380834e-07	3.30411422568388e-06
ENSRNOG00000028266	39.9567372594973	-2.06117146678732	0.394196250673005	-5.22879520865132	1.70618229148767e-07	3.45569619672741e-06
ENSRNOG00000019740	768.334050389933	0.448035518638295	0.0857799709501883	5.2230784608037	1.7597278209858e-07	3.55943888968753e-06
ENSRNOG00000048961	71.5722287804215	1.12930552915171	0.216277166892774	5.22156612913095	1.77416251102137e-07	3.58390189561467e-06
ENSRNOG00000003542	264.228832121901	-0.680173092710882	0.130280923623885	-5.22081877984308	1.78133789998001e-07	3.59365558952488e-06
ENSRNOG00000021023	152.585653543177	-0.806300186277275	0.154475571664932	-5.21959671414063	1.79313158353918e-07	3.61268826409895e-06
ENSRNOG00000008901	63.4302050058063	-1.0319052153941	0.197718783807068	-5.21905504133095	1.79838316981173e-07	3.61850763418622e-06
ENSRNOG00000014761	184.719017988837	1.18392579216133	0.227038328349173	5.21465164393087	1.84162993590589e-07	3.70066109955261e-06
ENSRNOG00000005338	10.793463388688	3.17936086130267	0.609846277454953	5.21338077944982	1.85429719822658e-07	3.72123180855118e-06
ENSRNOG00000003999	437.912165270351	-0.521476054706433	0.100035978216052	-5.21288504402067	1.85926121022837e-07	3.72630990196555e-06
ENSRNOG00000047143	214.972847734051	0.809932017193704	0.155439716915312	5.21058602824769	1.88245066216104e-07	3.76785418810586e-06
ENSRNOG00000011282	3729.88658168206	-0.396831997631865	0.0761681369815825	-5.20994753656399	1.8889403740859e-07	3.77590796449129e-06
ENSRNOG00000050152	55.1132220612881	1.29556597114665	0.248724309310947	5.20884337657153	1.90021427017429e-07	3.79349164340401e-06
ENSRNOG00000047057	134.368327061747	-0.882691434150388	0.169595684139852	-5.20468099543444	1.94330139461279e-07	3.87445715550926e-06
ENSRNOG00000055608	97.2970393038055	1.02963159085608	0.19795061728778	5.20145683283831	1.97732402098164e-07	3.93716325218087e-06
ENSRNOG00000016660	1077.54370995014	-0.393408588875453	0.0756712811687675	-5.19891539827435	2.00454729307237e-07	3.98618547422391e-06
ENSRNOG00000004372	14.5443991398163	-2.07010568693187	0.398516817047291	-5.19452529574483	2.05242866729054e-07	4.07610736103148e-06
ENSRNOG00000046515	109.110895375846	1.12001750935926	0.215763895100378	5.19094035097113	2.0923465409018e-07	4.15000132568503e-06
ENSRNOG00000057826	102.870990065174	1.2050426121342	0.232223714646683	5.18914536341654	2.11261434129223e-07	4.1847801803191e-06
ENSRNOG00000052549	878.56299550775	-0.674133071009942	0.13011811884885	-5.18093157950616	2.20780471246589e-07	4.36768808233563e-06
ENSRNOG00000008716	771.885032929798	-0.692179626560677	0.133663587996915	-5.1785204701871	2.23652537028982e-07	4.41879696385518e-06
ENSRNOG00000026447	78.3542035901636	-1.36891391837937	0.26479766347038	-5.16966011119087	2.34520134118267e-07	4.62754161548828e-06
ENSRNOG00000020255	1366.66260706383	-0.395094856399851	0.0764916308328356	-5.16520372357191	2.40177184654983e-07	4.73306699026654e-06
ENSRNOG00000019075	42.3215674678064	1.13927133343296	0.220782947753407	5.1601418724847	2.46762772664969e-07	4.85659585481491e-06
ENSRNOG00000042747	7.28651329634628	-2.91250552341448	0.565326524473277	-5.15189964972563	2.57861013793323e-07	5.06850814275143e-06
ENSRNOG00000006051	126.502825571949	-0.74495144892365	0.144641852763028	-5.1503173852739	2.60046021613671e-07	5.1049034396776e-06
ENSRNOG00000011471	67.616417526848	-1.16623801241915	0.226629073015728	-5.14602119180981	2.66069378323248e-07	5.21645879754876e-06
ENSRNOG00000054746	105.412689262766	1.30325153463933	0.253310962287497	5.14486827917139	2.67708583248722e-07	5.24188468888035e-06
ENSRNOG00000049437	646.709819449685	-0.681004834714665	0.132518023349175	-5.13896010145179	2.76263044066996e-07	5.40247730619903e-06
ENSRNOG00000002182	415.975230684492	0.673198851530784	0.131081485753044	5.13572796084323	2.81053966922053e-07	5.48915604784499e-06
ENSRNOG00000059605	3079.60195027371	0.747025409686385	0.145869424519456	5.12119254701485	3.03609437673778e-07	5.92212447090559e-06
ENSRNOG00000013981	647.511675878244	-0.564754521449681	0.110324824613829	-5.11901581014513	3.07134216501378e-07	5.9832558817673e-06
ENSRNOG00000024120	38.9381621438773	1.38917980304344	0.27144444789832	5.11773150565162	3.09232382874757e-07	6.01647553567762e-06
ENSRNOG00000017328	18.0194223127935	1.76414430846334	0.344895039632794	5.1150179206451	3.13711170850423e-07	6.09586985794629e-06
ENSRNOG00000011000	1019.8144215747	-0.948723569655956	0.185543997632704	-5.11320000517621	3.16746615511083e-07	6.14705218847364e-06
ENSRNOG00000015019	295.158567142151	0.590244610559535	0.115444264887108	5.11281016113475	3.17401235985806e-07	6.15195914609451e-06
ENSRNOG00000007189	50.8702397679368	1.24391113182131	0.24331665118752	5.11231403913518	3.18236205916138e-07	6.16034486092023e-06
ENSRNOG00000027707	408.769294795176	0.556974392036519	0.109042399598306	5.1078699119638	3.25810827240268e-07	6.29900932664519e-06
ENSRNOG00000001247	1074.14924591559	-0.440958387973355	0.0863814375238357	-5.1047817750391	3.31176465471075e-07	6.38761531177002e-06
ENSRNOG00000007250	22.9762891711102	-1.86244827106301	0.364862982308391	-5.10451419127202	3.31645387464548e-07	6.38761531177002e-06
ENSRNOG00000013507	721.972833154315	-0.443990919766034	0.0869764625535843	-5.10472496501569	3.31275967546537e-07	6.38761531177002e-06
ENSRNOG00000053075	341.88159708862	-0.676154476771551	0.132593050929596	-5.0994714431194	3.40603249394667e-07	6.55190572202405e-06
ENSRNOG00000039815	406.928502670688	0.624087540916557	0.122389111002214	5.09920805704087	3.41077486429017e-07	6.55279607553463e-06
ENSRNOG00000013825	683.135774500803	-0.473026746633664	0.0927883675163754	-5.09790999987346	3.43424016184159e-07	6.58960969399981e-06
ENSRNOG00000019645	654.847926518595	-0.651061569979752	0.12776945450338	-5.09559638107813	3.47645096568407e-07	6.66225496702809e-06
ENSRNOG00000017077	160.459824947955	-0.906480664669964	0.17796694454695	-5.09353389741893	3.51450178659875e-07	6.72675641955e-06
ENSRNOG00000049862	415.86399639723	-0.6127631200098	0.120368330598013	-5.09073372510423	3.56680616179834e-07	6.81834406360252e-06
ENSRNOG00000012469	313.423580310141	0.482728362392721	0.0950156027200905	5.08051676328156	3.76409515780545e-07	7.18651185240861e-06
ENSRNOG00000023549	148.759613156372	0.932378861229181	0.183539454679621	5.07999145391767	3.77451847937521e-07	7.19743797710999e-06
ENSRNOG00000018090	844.420426287024	-0.541508048657607	0.106646815616696	-5.07758291259127	3.82266707496499e-07	7.28018386217213e-06
ENSRNOG00000007687	792.172130936434	-0.664107456198694	0.130809707347206	-5.07689734704448	3.8364800718201e-07	7.28836015629149e-06
ENSRNOG00000033531	1633.80585409827	0.691947417577937	0.136291147651587	5.07697990295617	3.8348141611772e-07	7.28836015629149e-06
ENSRNOG00000048847	420.113230321696	0.548610147042758	0.108095147174048	5.07525232524473	3.8698212380304e-07	7.34259018546735e-06
ENSRNOG00000015079	899.514911869475	0.447084141974344	0.0881463605812518	5.07206581220366	3.93520237698123e-07	7.45740331637829e-06
ENSRNOG00000008026	47.0816190220425	1.61552972219826	0.318559159239792	5.07136484806636	3.9497271845866e-07	7.47567647099999e-06
ENSRNOG00000030622	67.4225716832603	-1.36373243336916	0.268935410102077	-5.07085486753693	3.96032708111526e-07	7.48648497111567e-06
ENSRNOG00000022325	492.733371087537	0.564198794241094	0.111271589257893	5.07046585749267	3.96843106747004e-07	7.49255443959325e-06
ENSRNOG00000026704	634.81074536214	0.561183267281272	0.110720537369758	5.06846589271118	4.01034825123091e-07	7.56237098803543e-06
ENSRNOG00000010042	287.586253270358	-0.672601786035679	0.13282071150372	-5.06398270586617	4.10586912269431e-07	7.73297269455046e-06
ENSRNOG00000057221	6948.78018465407	0.555974427824193	0.109813291123657	5.06290652192664	4.12912344924561e-07	7.76721600182417e-06
ENSRNOG00000002595	173.180063237672	-0.714757289306445	0.141197217078717	-5.06212023221372	4.14619398843549e-07	7.78975734367168e-06
ENSRNOG00000023657	106.454361963444	-1.25095796152688	0.247411219607541	-5.05618930099947	4.27716789344519e-07	8.02597975299422e-06
ENSRNOG00000007014	2955.09808011887	0.737155535412	0.146068809900955	5.04663203535266	4.4966617844726e-07	8.41722313494432e-06
ENSRNOG00000018123	752.697116384583	0.402012102049183	0.0796558308634063	5.04686345860296	4.49122076770348e-07	8.41722313494432e-06
ENSRNOG00000019361	229.723138410714	-0.797109539250691	0.157966649396902	-5.04606220549691	4.51008623268443e-07	8.4320440042569e-06
ENSRNOG00000005299	4068.39689279864	-0.419901106305328	0.0833156932320032	-5.03988012361681	4.65823533408958e-07	8.69840237019264e-06
ENSRNOG00000053122	914.765557500122	-0.631033221365124	0.125232150233027	-5.03890750251369	4.68196674616744e-07	8.7320675782358e-06
ENSRNOG00000017619	141.080279641744	-0.778501702194289	0.154544508715796	-5.03739478460496	4.71910810428978e-07	8.78527484351056e-06
ENSRNOG00000051204	577.043017689616	-0.907672585335887	0.180191060057891	-5.03727868099713	4.72197047819304e-07	8.78527484351056e-06
ENSRNOG00000002347	784.648550181902	-0.464859257149288	0.0923194344286573	-5.03533475942731	4.77014463950585e-07	8.86413285438272e-06
ENSRNOG00000003442	653.355815762568	-0.5662186656723	0.112611387499854	-5.02807645162027	4.95424365595172e-07	9.1950762254464e-06
ENSRNOG00000011334	588.187221639683	-0.454481672694876	0.0904181732165359	-5.02644166020111	4.99664395509612e-07	9.26254385477382e-06
ENSRNOG00000014775	499.014181833596	0.448011646705304	0.0891558098745055	5.0250415237764	5.03323621291948e-07	9.31909466653242e-06
ENSRNOG00000014048	727.637117146922	0.482433285407285	0.0960138933759187	5.02461954665703	5.04431507901895e-07	9.32832759540316e-06
ENSRNOG00000006859	286.23621792854	-0.586237009649087	0.116686732403947	-5.02402456193261	5.05997616532346e-07	9.3460018146481e-06
ENSRNOG00000006526	500.233800227957	0.836492295842724	0.166508491916858	5.02372153043346	5.0679705204042e-07	9.34948971185893e-06
ENSRNOG00000005215	69.6068473743195	-1.44020885165746	0.28716795452187	-5.01521436838377	5.29743687420193e-07	9.7610533595403e-06
ENSRNOG00000005261	830.615634385858	0.472661283696655	0.094271735297024	5.01381757965344	5.33605790132097e-07	9.81518173745856e-06
ENSRNOG00000033575	39.4187884967252	-1.2507885096404	0.249474701758958	-5.01368876612151	5.33963322054792e-07	9.81518173745856e-06
ENSRNOG00000016069	23.4673034121978	5.0402830573533	1.00542882554152	5.01306798583046	5.35689587139627e-07	9.83510666460668e-06
ENSRNOG00000015631	359.953623917885	-0.511982992383816	0.102148291035394	-5.01215426312337	5.3824025891169e-07	9.86473136526244e-06
ENSRNOG00000015679	146.083775550205	0.676842992324742	0.135043718108238	5.01202871045251	5.38591654999961e-07	9.86473136526244e-06
ENSRNOG00000054863	678.019354283407	0.389583834482939	0.0777509671734126	5.01066222898587	5.42430488470123e-07	9.92317280699465e-06
ENSRNOG00000017132	361.590121563732	0.526425009758536	0.105083699047673	5.00957821745232	5.45494535505014e-07	9.96731781342813e-06
ENSRNOG00000018486	39.4849415440696	1.46790047128046	0.293055120185662	5.00895691687791	5.4725820841589e-07	9.98762537218607e-06
ENSRNOG00000017291	208.946568053039	-0.755527825045568	0.150857857175453	-5.0082099745515	5.49385816524691e-07	1.00145185983644e-05
ENSRNOG00000007172	1093.90209678867	-0.547933030985126	0.109537744037947	-5.00223038001684	5.66708092275784e-07	1.03179956110901e-05
ENSRNOG00000019439	510.057159125181	-0.848067590711273	0.169615738024316	-4.99993456143612	5.73497753173776e-07	1.0429213297621e-05
ENSRNOG00000010580	526.596915390337	-0.492509464168028	0.0985672199113679	-4.99668616616046	5.83238693118622e-07	1.05937732728735e-05
ENSRNOG00000008945	405.851170964677	-0.583668204898654	0.116827077613046	-4.99600107118896	5.85313352714878e-07	1.06188602568368e-05
ENSRNOG00000018651	2962.29365929383	-0.348273082089839	0.0697217550864867	-4.99518524250891	5.87793191317114e-07	1.06512299946126e-05
ENSRNOG00000015418	51.1227782483547	1.53855319563772	0.308210859745467	4.99188509096766	5.97928261708494e-07	1.08220774743268e-05
ENSRNOG00000024435	525.83004400312	-0.787248761824806	0.157902038353195	-4.98567827265086	6.17448165096742e-07	1.11621798157749e-05
ENSRNOG00000009054	2607.31727874825	0.499700042335443	0.100241635295025	4.98495501260284	6.19762314679648e-07	1.11908025499702e-05
ENSRNOG00000006784	197.184768762083	0.742871168004668	0.149143095514201	4.98092898932713	6.3279758669405e-07	1.14127168992453e-05
ENSRNOG00000010545	114.182964680926	-1.09047651960463	0.219057007345559	-4.97804901481384	6.42283932797532e-07	1.15701783282304e-05
ENSRNOG00000001090	80.9741344697196	-1.09360294961799	0.219697456424789	-4.97776791508906	6.43217154167654e-07	1.15733737539543e-05
ENSRNOG00000018227	318.486393556313	0.502099713224774	0.100945482306305	4.97396913416314	6.55957577909973e-07	1.17887587241285e-05
ENSRNOG00000025142	178.7048098615	0.970775830926282	0.195196674763207	4.97332155941657	6.58153549417618e-07	1.1814357735853e-05
ENSRNOG00000022402	957.439784282445	-0.529367371277453	0.106457196038436	-4.97258420263413	6.60662604350602e-07	1.18455103018928e-05
ENSRNOG00000013368	666.910997430319	0.508450094951472	0.102276953557101	4.97130660689462	6.65031805756302e-07	1.1909902935369e-05
ENSRNOG00000012683	162.160170615234	0.848647731645659	0.170767521522276	4.9696085302436	6.70882112307203e-07	1.20006389061307e-05
ENSRNOG00000004438	6044.91860974224	-0.394267685841682	0.0795143241538893	-4.95844855674846	7.10583485574083e-07	1.26959793828592e-05
ENSRNOG00000018441	812.530344095331	-0.684569994733705	0.138089846715034	-4.95742453930302	7.14337727539839e-07	1.27481809837879e-05
ENSRNOG00000030238	391.020802608122	-0.564368029145438	0.113867911021638	-4.95633953483343	7.18336409125561e-07	1.28046182730275e-05
ENSRNOG00000005041	179.420587369202	0.763392097415985	0.154324564731633	4.94666613020104	7.54952986642251e-07	1.34416745714723e-05
ENSRNOG00000027988	533.520555367969	-0.514310505072274	0.103977356693353	-4.94637026202796	7.56100797898663e-07	1.34464755138494e-05
ENSRNOG00000017060	8604.66672596236	-0.700562951584999	0.141644021176856	-4.94594085768209	7.57769649459349e-07	1.34605207337837e-05
ENSRNOG00000009140	362.509232321117	0.789883241770118	0.159735432098452	4.94494697509116	7.61645930536222e-07	1.35136992912754e-05
ENSRNOG00000012962	101.216431836251	-0.969222595362139	0.196019890272834	-4.94451146775518	7.6335048235991e-07	1.35282668818228e-05
ENSRNOG00000011441	473.168330530751	-0.548518702990871	0.111042989041743	-4.93969684826006	7.82441197389115e-07	1.38392799347016e-05
ENSRNOG00000027697	390.663626065176	-0.54151093588766	0.109625798005367	-4.93963050431932	7.82707446672646e-07	1.38392799347016e-05
ENSRNOG00000021399	218.981150354149	0.56796955168363	0.114992656542801	4.9391810638989	7.84513425392711e-07	1.38552128830602e-05
ENSRNOG00000001889	255.850911538738	-0.611766762281027	0.123869376636663	-4.93880552959817	7.86025505844175e-07	1.38659245915737e-05
ENSRNOG00000015781	261.971296671024	2.05042700170605	0.415662492048004	4.93291321909615	8.10121541151303e-07	1.4274546649147e-05
ENSRNOG00000006956	55.7346964953092	1.10595976654216	0.224318522671148	4.93030960338259	8.20993983625869e-07	1.44494941118153e-05
ENSRNOG00000021663	3167.3819793514	0.94838520196813	0.192444859219901	4.92808800303905	8.30382163024072e-07	1.45979468200053e-05
ENSRNOG00000004049	1263.09657821391	0.562410680241704	0.114174105691543	4.9259039677625	8.39712333824057e-07	1.47450404306353e-05
ENSRNOG00000017258	72.2892348813052	0.911119126610221	0.18520378392572	4.91954919763219	8.67437638610599e-07	1.52138134618971e-05
ENSRNOG00000047699	15.0708427101446	-1.94922845767031	0.396238351615847	-4.91933314814536	8.68395569860114e-07	1.52138134618971e-05
ENSRNOG00000043451	7.02114353275453	-3.40730296032489	0.693957015685263	-4.90996255288273	9.10937866282462e-07	1.59408921240195e-05
ENSRNOG00000016999	40.1179176488028	-1.3164240970593	0.268142647160583	-4.90941709944009	9.13475049691776e-07	1.59670433343384e-05
ENSRNOG00000019422	198.959337920471	0.828293626529658	0.169006681588138	4.90095195495392	9.5373380566134e-07	1.66517354986162e-05
ENSRNOG00000000047	75.5966744855018	-1.17809549365141	0.240431906090015	-4.89991329690807	9.58789573908445e-07	1.67209407240161e-05
ENSRNOG00000052298	320.614835450132	-0.599913180405614	0.122469471964725	-4.89847119271005	9.65851954354497e-07	1.68249432594722e-05
ENSRNOG00000024870	1597.83481438755	0.429349238100137	0.0877143887306076	4.89485527190725	9.83781014317952e-07	1.71177896491324e-05
ENSRNOG00000021338	554.494916405662	0.739768043705796	0.151183057579379	4.89319408900946	9.92124766319194e-07	1.72433761882855e-05
ENSRNOG00000012651	220.927111113119	0.610658139600843	0.124816875695883	4.89243250318744	9.95972777247304e-07	1.72906294390144e-05
ENSRNOG00000006623	78.2856136716388	-1.15390309212259	0.235936247402169	-4.89074105750139	1.0045704789394e-06	1.74201394943602e-05
ENSRNOG00000010800	782.619594045465	-0.577922447798082	0.118270796445444	-4.88643405783326	1.02678695722099e-06	1.77852510056198e-05
ENSRNOG00000058938	3206.19320627462	0.350644927434184	0.0717624161615615	4.88619177265107	1.02805066805704e-06	1.77870190161462e-05
ENSRNOG00000002474	52.3103577520679	-1.00861470269888	0.206435517430419	-4.8858583796698	1.02979202633456e-06	1.77970378185494e-05
ENSRNOG00000010984	997.888289557721	-0.729394799932459	0.149336125045836	-4.88424886951221	1.03823873702674e-06	1.79227338687419e-05
ENSRNOG00000016719	144.046673182306	0.66432197893036	0.136019298014579	4.8840274036641	1.03940619614961e-06	1.79227338687419e-05
ENSRNOG00000005286	17.9658071651633	1.5577437413291	0.319457126221224	4.87622160680917	1.08137120628043e-06	1.86253722278582e-05
ENSRNOG00000046912	436.452152369638	0.537185857710548	0.110205423824743	4.87440489829993	1.09136944584046e-06	1.87764594996732e-05
ENSRNOG00000005180	437.161445520883	-0.593697610677801	0.121840594497301	-4.87274059296346	1.10060697089673e-06	1.89141346109661e-05
ENSRNOG00000033581	49.4225231849792	1.66619686749266	0.342226093058944	4.86870201099975	1.1233365081373e-06	1.92831038257829e-05
ENSRNOG00000046527	635.969894486062	0.469548827353882	0.0964584882639254	4.86788499182284	1.12798938783013e-06	1.93412917205543e-05
ENSRNOG00000001525	167.525961882486	0.748342528381438	0.153920237284683	4.86188523083771	1.16273034324764e-06	1.99146834628724e-05
ENSRNOG00000015986	104.54437894029	-0.82807248169764	0.170350281728154	-4.86099860415307	1.16795077405528e-06	1.99817455333346e-05
ENSRNOG00000061429	21.6108835718752	1.9296257487773	0.3971146336925	4.85911519007752	1.17911519649662e-06	2.01502364829869e-05
ENSRNOG00000008274	238.932693879562	-0.54704650329826	0.112628842189212	-4.85707295453897	1.19133709357369e-06	2.03364030956526e-05
ENSRNOG00000018279	526.462600449119	-0.500872165014828	0.103201528500972	-4.85334056859545	1.21398944474969e-06	2.07000071024579e-05
ENSRNOG00000053948	186.042900027694	0.608077824723309	0.125297766986885	4.85306194472689	1.215696970702e-06	2.0706064533247e-05
ENSRNOG00000057059	140.594041301966	-0.673968842177468	0.1388886084866	-4.85258546054546	1.21862242481327e-06	2.07328295208232e-05
ENSRNOG00000006604	4447.61561143279	-0.544993290474363	0.112365868417885	-4.8501675655418	1.23357218094826e-06	2.09638815035292e-05
ENSRNOG00000001596	1416.8403907772	-0.411665130831358	0.0848868403405817	-4.84957537799359	1.23726046380108e-06	2.09800281788065e-05
ENSRNOG00000008869	1009.39283179621	0.553374455402197	0.114107824286839	4.84957503011492	1.23726263358557e-06	2.09800281788065e-05
ENSRNOG00000059857	71.1671912259644	0.939021715049219	0.19368602382324	4.84816455267924	1.24609020729148e-06	2.11063420951848e-05
ENSRNOG00000055721	276.911631161284	-0.815945894207512	0.168397856201171	-4.84534609058663	1.26391159788686e-06	2.13845462838051e-05
ENSRNOG00000015550	133.731878728921	-0.83305104617608	0.171972148227418	-4.8441044364605	1.27184025495219e-06	2.14949425870065e-05
ENSRNOG00000011589	96.2396233645577	0.915518197302878	0.189107919369386	4.84124726429139	1.29026702552647e-06	2.17823249116442e-05
ENSRNOG00000010535	399.653503769352	0.596894047994982	0.123304110815613	4.84082845289374	1.29298955393304e-06	2.18042467509061e-05
ENSRNOG00000016145	1288.50562602312	0.632183914456891	0.130661528439905	4.83833246101703	1.30932997277219e-06	2.20555121486114e-05
ENSRNOG00000009113	20.3644701405045	1.92406185081832	0.397717659321799	4.83775815763195	1.31311775554995e-06	2.20950099703087e-05
ENSRNOG00000023338	138.673136766194	-0.758350099696582	0.156841708991465	-4.83513030158229	1.33058447943433e-06	2.23643353996691e-05
ENSRNOG00000009313	1004.13635222072	0.579341801694469	0.119854233009354	4.83371998758903	1.34005042035179e-06	2.24987412680116e-05
ENSRNOG00000008951	163.311888601477	1.10833661024864	0.229319030248106	4.83316456139509	1.34379615527692e-06	2.25369186523551e-05
ENSRNOG00000011411	58.3480756988005	-1.0303328183981	0.213371802315266	-4.82881433824955	1.37348390308533e-06	2.3009612170725e-05
ENSRNOG00000012176	209.542154651606	0.67790251254229	0.140393450672343	4.82859071627501	1.37502691599044e-06	2.30102864892302e-05
ENSRNOG00000010592	261.386091530972	-0.619483573519501	0.128522002301247	-4.82005853026996	1.43516109205056e-06	2.39903784295612e-05
ENSRNOG00000010551	216.055153408249	-0.655610060788952	0.136089850679035	-4.8174794631467	1.45383049159123e-06	2.4275956910845e-05
ENSRNOG00000021262	949.261874443592	-0.392745632707602	0.0815590616792673	-4.81547512466588	1.46850057431824e-06	2.44942056579094e-05
ENSRNOG00000022772	1013.7601788004	0.445551301970004	0.0926884495834815	4.80697761125792	1.53229142910382e-06	2.55304095347527e-05
ENSRNOG00000022162	24.5772204482624	1.46091273259752	0.304235218524137	4.80191852765927	1.57152636174252e-06	2.61272656362665e-05
ENSRNOG00000023633	12.8300670735269	2.02027777568781	0.420722170993868	4.80192848148537	1.57144822647345e-06	2.61272656362665e-05
ENSRNOG00000002120	9.64017093886097	2.6836378929683	0.559277560086007	4.79840080219847	1.59937485242352e-06	2.65614183734371e-05
ENSRNOG00000017828	181.956879350969	1.11210710541965	0.231803321343324	4.79763231594299	1.60552149306621e-06	2.66057847422401e-05
ENSRNOG00000048578	18.5633207701156	1.84404217449875	0.384355579487061	4.79775050217744	1.60457472000171e-06	2.66057847422401e-05
ENSRNOG00000005900	134.353184319304	-0.819792603551306	0.170901871646534	-4.79686147175049	1.61170980201954e-06	2.66794599875927e-05
ENSRNOG00000010945	6108.34826694968	-0.3567992638633	0.0744100370670787	-4.79504214655417	1.62640632630731e-06	2.68936648687014e-05
ENSRNOG00000014083	758.800010674142	-0.797276075881833	0.166330679745882	-4.79331941106656	1.64044127678263e-06	2.70964798598658e-05
ENSRNOG00000010254	224.279088323455	0.871485832919639	0.181991445562377	4.78860877348732	1.67941525905432e-06	2.77103517743962e-05
ENSRNOG00000038911	30.8461198097526	1.32782974193146	0.277301967618921	4.78838918213596	1.68125361389883e-06	2.77108238277921e-05
ENSRNOG00000009495	521.607226201944	-0.50644892318207	0.10577965852199	-4.7877723397716	1.68642799165328e-06	2.77662208690268e-05
ENSRNOG00000049410	430.997980439643	0.569284571026293	0.118970231532245	4.78510097605382	1.70901391559236e-06	2.81078636686899e-05
ENSRNOG00000016161	460.963379593568	-0.562653193136688	0.117601001758592	-4.78442517259919	1.71477362941803e-06	2.81723324180783e-05
ENSRNOG00000007982	208.311250480237	-0.963632578917842	0.201520613797552	-4.78180648995992	1.73726874748151e-06	2.85113173220117e-05
ENSRNOG00000003562	452.129431011935	-0.645154229741446	0.134977859916713	-4.77970409472735	1.75553380719466e-06	2.87802287534953e-05
ENSRNOG00000021086	81.8656374236522	-0.860201511026866	0.180039133345076	-4.77785854133248	1.77171947321725e-06	2.90055622811284e-05
ENSRNOG00000036813	891.901594372681	-0.411612576000484	0.0861527710856034	-4.77770558989329	1.77306728677744e-06	2.90055622811284e-05
ENSRNOG00000016877	462.317038456044	0.740627131354932	0.15504463637987	4.7768639318831	1.78050165419958e-06	2.9096095335223e-05
ENSRNOG00000021102	1193.3880183623	-0.51692971375903	0.108353133222163	-4.77078694807224	1.83507559841627e-06	2.99559462291577e-05
ENSRNOG00000028703	231.644625469217	0.577525670137629	0.121089186648482	4.76942397684251	1.84753449399535e-06	3.01272078509657e-05
ENSRNOG00000014319	653.502709533366	0.456746447804611	0.0958709216228941	4.76418125613949	1.89621998561172e-06	3.08882132124326e-05
ENSRNOG00000010017	218.778691901739	0.65811803387164	0.138155392055389	4.76360729813416	1.90162418391164e-06	3.09433257216313e-05
ENSRNOG00000026238	536.475016601217	-0.588278955938665	0.123519686004332	-4.76263318802505	1.91082996719582e-06	3.10601151355652e-05
ENSRNOG00000007235	813.676071662125	-0.446049494234989	0.0936881513991778	-4.76100219263056	1.92633955265787e-06	3.12790150904532e-05
ENSRNOG00000005418	666.238819895205	-0.446964598943014	0.0939253921548291	-4.75871953993256	1.9482491418689e-06	3.15678210161868e-05
ENSRNOG00000042592	520.409629746477	-0.701149207538361	0.147337223799833	-4.75880561242904	1.94741866630336e-06	3.15678210161868e-05
ENSRNOG00000005257	1193.62809044708	-0.497495305764428	0.104557933987195	-4.75808278523709	1.95440348460068e-06	3.16340657042343e-05
ENSRNOG00000060460	59.1981587665386	-1.32574620346267	0.278852110299495	-4.75429862101019	1.99136518138096e-06	3.21982931967321e-05
ENSRNOG00000056148	196.042506553914	-0.589163680036778	0.124078258211759	-4.74832326410708	2.05110013247363e-06	3.31291616333716e-05
ENSRNOG00000009102	423.184633564709	-0.448834567388657	0.0945459268580845	-4.7472649780288	2.06185755942021e-06	3.3267821864955e-05
ENSRNOG00000005569	35.7015810917497	-1.33900767280395	0.282408485099904	-4.74138612489024	2.12260952321997e-06	3.42119968626781e-05
ENSRNOG00000002265	8.55725346114078	-2.49076454129587	0.525405697396212	-4.74065004174777	2.13033621852515e-06	3.43004292093135e-05
ENSRNOG00000012181	1054.79971803229	-0.913241099084961	0.192677287542871	-4.73974442307717	2.13987960198537e-06	3.44178954470589e-05
ENSRNOG00000010989	1266.68932792629	0.438975488815766	0.092680586851376	4.73643406595724	2.17511461335539e-06	3.49479065684131e-05
ENSRNOG00000009792	66.1203026858045	1.00739045868463	0.21312545558295	4.72674864637439	2.28143382924188e-06	3.6617730391354e-05
ENSRNOG00000019742	186.365079582812	-0.65227933348734	0.138071133387236	-4.72422669015071	2.30992638598396e-06	3.7036222850457e-05
ENSRNOG00000014311	168.517929618034	-0.740116315479461	0.156690687718333	-4.7234224717291	2.31908391208534e-06	3.7144155713233e-05
ENSRNOG00000007814	361.289402863635	0.52388183869164	0.11105400940669	4.71736087234036	2.38923678145979e-06	3.82277885033566e-05
ENSRNOG00000014290	518.247635598611	-0.569978629431528	0.120847047022534	-4.71652922826691	2.39901917104311e-06	3.83442396106598e-05
ENSRNOG00000008749	38.1674254684248	1.6438407557023	0.348585270522916	4.71574932938606	2.40822782682297e-06	3.84512872620577e-05
ENSRNOG00000025185	136.209385540703	0.741756197141616	0.15734350741576	4.71424725000962	2.42605933766877e-06	3.86956464358169e-05
ENSRNOG00000027869	144.294874753799	-0.783640858651607	0.166238422175488	-4.71395750992128	2.42951345742267e-06	3.87104162955836e-05
ENSRNOG00000013321	325.745980955414	-0.808621084083593	0.171655741165086	-4.71071388929498	2.46850578164056e-06	3.92908113601666e-05
ENSRNOG00000007581	32.4548248985148	-1.57413486061138	0.334282849926655	-4.70899078716351	2.48946321783637e-06	3.95832406973111e-05
ENSRNOG00000018714	239.411700276181	-0.596299757448471	0.126887637174504	-4.69943148699665	2.60886724918414e-06	4.14387710783274e-05
ENSRNOG00000013656	62.0419181314423	-0.971973342085692	0.206877116011153	-4.69831250950585	2.62319841496145e-06	4.1623227077606e-05
ENSRNOG00000051532	322.931025772389	0.955611187657914	0.203516760261699	4.69549135132218	2.65966622014782e-06	4.21581875392375e-05
ENSRNOG00000000566	45.1911930646002	-1.43714072807784	0.306138077346734	-4.69442004906213	2.67364150877748e-06	4.23198644284609e-05
ENSRNOG00000015445	233.592795015403	-0.735766729456571	0.156736660787372	-4.69428610868972	2.67539372823603e-06	4.23198644284609e-05
ENSRNOG00000006227	29.3515271046552	-1.58574985775782	0.338127004292754	-4.68980542111585	2.73464970010737e-06	4.32125451063406e-05
ENSRNOG00000018092	160.46207427167	-0.928327554390818	0.198089917180749	-4.68639478274786	2.78059665464043e-06	4.38932948204683e-05
ENSRNOG00000016538	77.1891991831019	1.06795929376583	0.228092811250714	4.68212605171478	2.83914798892879e-06	4.47714047440553e-05
ENSRNOG00000012653	463.120158386119	-0.514844290632379	0.10996924400609	-4.68171164843025	2.84489466511784e-06	4.48158715146958e-05
ENSRNOG00000021137	55.4394086478512	0.911911041948637	0.194855562499725	4.67993333241345	2.8696821584709e-06	4.51598902471803e-05
ENSRNOG00000007675	142.230381940883	-0.731941359945039	0.156469741773344	-4.67784602728686	2.89904096345383e-06	4.55750669737217e-05
ENSRNOG00000058470	89.7158658462049	-1.02269681644103	0.218942589892994	-4.67107298283472	2.99630447511871e-06	4.70558093569413e-05
ENSRNOG00000022598	58.7160908581409	1.36777441017099	0.292947076149913	4.66901540082634	3.02646693226925e-06	4.74808008882241e-05
ENSRNOG00000028651	179.02842063798	0.690933892917184	0.148015134223444	4.667994908373	3.04153435874295e-06	4.76683460604626e-05
ENSRNOG00000002443	161.598432778078	0.648554158353863	0.138959964588323	4.66720152293679	3.05329827699722e-06	4.78037865208399e-05
ENSRNOG00000003533	1602.40263351115	-0.400820879364844	0.0858925903249588	-4.66653616858465	3.06319745433964e-06	4.79097849038289e-05
ENSRNOG00000015033	243.367254805765	0.641037082276867	0.137425763871356	4.6646062879224	3.09208478614402e-06	4.83122471892217e-05
ENSRNOG00000004678	8.18017846571948	-2.98355333342267	0.639886524359135	-4.66262879408311	3.12195580098831e-06	4.87292428386676e-05
ENSRNOG00000059819	61.8600307125603	2.15203962780571	0.462136688613182	4.65671668324738	3.2129210255401e-06	5.00980109399898e-05
ENSRNOG00000009722	1222.17876255194	0.48883248709936	0.104991068843628	4.65594352437175	3.22500335466554e-06	5.02352506273028e-05
ENSRNOG00000020426	90.6627922718767	1.04522059634554	0.224614121228041	4.65340554116083	3.26497206886453e-06	5.08061507301358e-05
ENSRNOG00000004048	499.646977445229	0.572233533799684	0.123006526904013	4.6520582948108	3.28638138980539e-06	5.1087382579391e-05
ENSRNOG00000020590	298.063474096552	-0.549854474916797	0.118242434401244	-4.65022965487092	3.31565611232635e-06	5.14901890384798e-05
ENSRNOG00000004150	493.502642731012	-0.536693926371765	0.115625392183669	-4.64166145719304	3.45618801400898e-06	5.36181873054766e-05
ENSRNOG00000031479	2659.39679313402	-0.314576645116558	0.0678883086416789	-4.63373814152484	3.59121206236622e-06	5.56565173066311e-05
ENSRNOG00000055631	840.110753926758	0.441850858908458	0.0953896705012418	4.63206190551529	3.6204185567929e-06	5.60524256234711e-05
ENSRNOG00000015741	1287.02581205772	0.407261326574741	0.0879280594389142	4.63175611031966	3.6257711923107e-06	5.60785944410722e-05
ENSRNOG00000001440	1313.07422847462	-0.375782832547803	0.0811405381783917	-4.63125881321646	3.63449208053677e-06	5.61567535188486e-05
ENSRNOG00000013045	647.361817776522	-0.541034245508261	0.116834345259414	-4.63078082311304	3.64289334201869e-06	5.61731952195269e-05
ENSRNOG00000021158	90.2598632897506	-0.77909134191385	0.168237129653703	-4.63091199616588	3.64058596319573e-06	5.61731952195269e-05
ENSRNOG00000007393	225.825758635008	0.600764776262318	0.129757433993422	4.62990641671268	3.65831031146469e-06	5.63541725242931e-05
ENSRNOG00000036828	485.429381169294	0.565665574291679	0.122262670616074	4.62664173325616	3.71642570774294e-06	5.71918697858893e-05
ENSRNOG00000002708	273.076212959391	0.661242111410937	0.143088003104993	4.62122677696284	3.81477495748653e-06	5.86292565014727e-05
ENSRNOG00000012216	19.4068544787302	-2.16497181023929	0.468499165365712	-4.6210793322317	3.81748750861862e-06	5.86292565014727e-05
ENSRNOG00000019163	60.4078469067853	-1.1763429643016	0.25478435263225	-4.61701416177433	3.89300712614139e-06	5.97291834824418e-05
ENSRNOG00000002549	135.100991676456	2.06304737331969	0.446986652968241	4.61545632206221	3.92232529484929e-06	6.01187636784107e-05
ENSRNOG00000009837	154.579965807706	0.710448579481659	0.153974714001631	4.61406006881191	3.94878218580679e-06	6.04637528290736e-05
ENSRNOG00000016356	1610.79270791031	-0.447386418664978	0.0970522307660158	-4.60974894789988	4.03155513006477e-06	6.16079562390736e-05
ENSRNOG00000036814	3819.32329737888	-0.428333645281944	0.0929164542662258	-4.60987936598049	4.02902690890939e-06	6.16079562390736e-05
ENSRNOG00000004359	606.091115884524	-0.398891174611627	0.086559399854124	-4.60829413424615	4.059860712003e-06	6.19786512683848e-05
ENSRNOG00000003520	1670.80126281708	-0.328169159782421	0.0712940342041827	-4.60303815663678	4.16371908469378e-06	6.35008631721426e-05
ENSRNOG00000007706	260.648265792974	-0.804125858612495	0.174741850875852	-4.60179318567364	4.18869014859431e-06	6.38181328908219e-05
ENSRNOG00000001653	39.1284010798175	-1.20275695272207	0.261425232344005	-4.60076841832688	4.20935208500018e-06	6.40691840213944e-05
ENSRNOG00000018630	12001.3817275627	-0.40733124753871	0.0886912860754126	-4.59268622164712	4.3757674176964e-06	6.65359987088056e-05
ENSRNOG00000004337	848.898136926608	-0.415645465003425	0.0907359017664862	-4.58082695946652	4.63140935896232e-06	7.03533135956657e-05
ENSRNOG00000014030	464.243849321583	-0.48328137527706	0.105541722852996	-4.57905520407508	4.67080922686402e-06	7.0881497405096e-05
ENSRNOG00000026466	251.053289658047	0.633125566407066	0.138504379831781	4.57115917327685	4.85033670750436e-06	7.35330254111948e-05
ENSRNOG00000011261	474.131403765237	0.503799509658981	0.110237964223359	4.57010897478302	4.87470667144801e-06	7.38293853147496e-05
ENSRNOG00000034200	2723.0305807654	-0.536669928745766	0.117564151384046	-4.56491134778517	4.99705464180646e-06	7.56076093629848e-05
ENSRNOG00000020975	286.991981827045	-0.496549168292037	0.108871586153751	-4.56087015753402	5.09420753411612e-06	7.70014864386831e-05
ENSRNOG00000014872	70.7068295206159	-1.097977288857	0.240814457486832	-4.55943260348909	5.12920143173935e-06	7.73776673130965e-05
ENSRNOG00000020651	322.773678805288	-0.54085147605257	0.118620695283538	-4.5595035061949	5.1274700876181e-06	7.73776673130965e-05
ENSRNOG00000012106	771.143137656998	-0.440673683210374	0.096712950984753	-4.55651160184169	5.20101676285988e-06	7.8383827433967e-05
ENSRNOG00000015148	996.060914116441	-0.512195515774334	0.112519693717243	-4.55205216840937	5.31251575407077e-06	7.99854879314962e-05
ENSRNOG00000029784	1760.3141539344	0.422544467693821	0.0928385444033092	4.55139048559619	5.32925351120464e-06	8.015867363808e-05
ENSRNOG00000005667	3624.43077642292	-0.302687881588341	0.0665284373116295	-4.54975186280874	5.37092130626578e-06	8.07061305608848e-05
ENSRNOG00000030530	65.9221913936745	1.16721604935437	0.256643531002615	4.54800494987921	5.41568621392716e-06	8.12990071643653e-05
ENSRNOG00000004713	65.7235059907947	-0.914229966853833	0.201211358147134	-4.5436300180694	5.52936735510377e-06	8.29242634097442e-05
ENSRNOG00000009756	289.899423341202	0.703744788240876	0.155018663385315	4.53974233084209	5.63230149338187e-06	8.43853233528993e-05
ENSRNOG00000016789	1230.46816095792	-0.45325331842769	0.0998547752889439	-4.53912511561052	5.64881127073815e-06	8.45499493426613e-05
ENSRNOG00000043103	416.04032464564	0.569715474483389	0.125520460477543	4.5388255613141	5.65684068136924e-06	8.45874458135995e-05
ENSRNOG00000054212	1491.98538214787	0.378581837791128	0.0834665209991764	4.5357328095041	5.74038164186332e-06	8.57529011709377e-05
ENSRNOG00000014274	211.226917721235	-0.67419804331487	0.148717142789416	-4.53342520350552	5.80348227387504e-06	8.66110337013398e-05
ENSRNOG00000027944	465.773815168569	0.407356845844888	0.0899030959454469	4.53106582772268	5.86868466331681e-06	8.74988311243495e-05
ENSRNOG00000012481	6.62368555216629	-4.12203930576548	0.911236091747531	-4.52356896647982	6.0805493682444e-06	9.05694279441227e-05
ENSRNOG00000010589	71.9612044600597	-0.970109012963159	0.214613757214502	-4.52025548387168	6.17650470101861e-06	9.19092711195306e-05
ENSRNOG00000051615	324.756547781558	0.617224095588569	0.136564149193582	4.51966419615477	6.19377949530328e-06	9.20768462447416e-05
ENSRNOG00000008027	25.9551828722696	1.71415005074856	0.379527223009579	4.51654043985481	6.28581174356968e-06	9.3353717795513e-05
ENSRNOG00000020279	7234.84325053268	-0.447856638291396	0.0991636997284871	-4.51633651747202	6.29186499248755e-06	9.3353717795513e-05
ENSRNOG00000007329	156.387649882098	0.600244134891277	0.132940352312432	4.51513874042248	6.32753265898121e-06	9.37920426663313e-05
ENSRNOG00000055185	62.9883822255842	-0.933902498830859	0.207010558574341	-4.51137616004971	6.44083832957997e-06	9.53792229231416e-05
ENSRNOG00000032618	25.8332353226204	1.31903941054213	0.292480998420186	4.50982941684014	6.48797748314093e-06	9.59844552868154e-05
ENSRNOG00000016478	1250.31691547601	-0.357591499926365	0.0794519402097871	-4.50072709341232	6.77214088952705e-06	0.000100091719401967
ENSRNOG00000036693	63.1563940636289	-0.954244532087178	0.212076107272858	-4.49953813448417	6.810126280647e-06	0.000100556078697461
ENSRNOG00000017272	208.528531442099	-0.523873808533242	0.116465725586905	-4.49809423238714	6.85653078767696e-06	0.00010114373739972
ENSRNOG00000016322	407.525812598897	0.63455545849526	0.141159952726293	4.49529378722344	6.94739583129745e-06	0.000102385490826589
ENSRNOG00000005438	3342.57719478105	-0.2413114800981	0.0537234152749698	-4.49173752009265	7.06444560840448e-06	0.000104010376111432
ENSRNOG00000008022	258.042196822328	0.552625667358105	0.12310561579562	4.48903702553729	7.15458623993445e-06	0.0001052363347799
ENSRNOG00000009761	94.3117886797396	-0.899444458822248	0.200490591737053	-4.48621778722608	7.24986361932086e-06	0.000106535423933821
ENSRNOG00000022386	74.4806749189201	-0.989046128908267	0.220496682326635	-4.48553746238744	7.27303656933446e-06	0.000106773476461792
ENSRNOG00000013035	275.31441392598	-0.491000803102693	0.109555693352994	-4.48174611538135	7.40347876293079e-06	0.000108584355189652
ENSRNOG00000018808	61.5548642077216	0.842690028892471	0.188043522556749	4.48135632344452	7.41701576029508e-06	0.00010867879935085
ENSRNOG00000006766	259.492036311963	-0.692066902082573	0.154460759851336	-4.4805353977843	7.44560296176746e-06	0.000108993377199411
ENSRNOG00000001191	104.11163626755	0.732177337016459	0.163494324439797	4.47830430521194	7.5238298529014e-06	0.000110033316817217
ENSRNOG00000005753	250.735190144492	0.495381626828342	0.110629065584592	4.47786143913105	7.53945088786188e-06	0.000110156557247081
ENSRNOG00000007433	231.946533742064	-0.825719677276773	0.184504752207981	-4.47533013320973	7.6293335185878e-06	0.000111363541312313
ENSRNOG00000002349	1538.04660038086	-0.411117324142683	0.091915370209738	-4.4727810289462	7.72088300957194e-06	0.000112592533945301
ENSRNOG00000005183	374.397939813638	0.414583284394657	0.0926991004868738	4.47235498745063	7.73628610552377e-06	0.000112709812414634
ENSRNOG00000061095	73.7517300325831	1.20827424265483	0.270186829577989	4.47199533945479	7.74931167679417e-06	0.000112792262732959
ENSRNOG00000013657	3509.13459097735	-0.465066874336294	0.104079201123827	-4.46839396646585	7.88090608203615e-06	0.000114598702685791
ENSRNOG00000049349	572.780029430495	-0.521095607891774	0.116645312993024	-4.46735144791407	7.91939676727595e-06	0.000115049149241489
ENSRNOG00000012940	2919.69510213075	-0.535094515785725	0.119797543269796	-4.46665683770024	7.94514206882305e-06	0.000115313758633003
ENSRNOG00000003365	2303.81744055513	-0.444096269905796	0.0994548401117541	-4.46530575492133	7.9954484789145e-06	0.00011593400294426
ENSRNOG00000037430	237.54789833181	-0.619816716183776	0.139005548280568	-4.45893508461073	8.23678602433472e-06	0.000119320404545519
ENSRNOG00000025383	1924.06827014245	-0.41909748766025	0.0940286589385603	-4.4571250126421	8.30661663283483e-06	0.000120218255086925
ENSRNOG00000010058	152.396191417567	0.696890964690747	0.156392449487849	4.45603970634715	8.34875755174088e-06	0.000120714046867098
ENSRNOG00000058739	1956.05113481701	0.60875553016254	0.136689072521442	4.45357861409915	8.44507667595287e-06	0.00012199152270018
ENSRNOG00000056703	1428.41601239505	0.392800114900282	0.088211261739322	4.45294747127716	8.46994812583189e-06	0.0001221702685988
ENSRNOG00000062127	21682.5149229768	0.528141657947641	0.118607295196068	4.45285980996848	8.47340812773808e-06	0.0001221702685988
ENSRNOG00000007546	872.559450263196	-0.426198996197043	0.0957924621195131	-4.4491913744247	8.61941893350821e-06	0.000124135615703025
ENSRNOG00000012477	2829.3679639086	-0.446964865968797	0.100463462348323	-4.44902908501299	8.62593358855924e-06	0.000124135615703025
ENSRNOG00000005114	278.79902825923	0.507508804577192	0.114106469599779	4.44767773779388	8.6803626720185e-06	0.000124801608670373
ENSRNOG00000003229	3063.6991241969	-0.513948384681773	0.115637604388526	-4.44447450636369	8.81069543686839e-06	0.000126556630890552
ENSRNOG00000004279	102.899087023772	-0.847283513249407	0.190679056658051	-4.44350589991043	8.85047282402328e-06	0.000127008847124128
ENSRNOG00000013729	390.369548556565	0.763754029047531	0.171899237751279	4.44303325040106	8.86994518279115e-06	0.000127169101721815
ENSRNOG00000028685	126.314689927203	0.763256217621709	0.172228637777147	4.43164520995234	9.35168019518669e-06	0.000133950352805144
ENSRNOG00000020485	471.340348187223	0.493759930878725	0.111541926325896	4.42667566486248	9.56964543015285e-06	0.000136944309183645
ENSRNOG00000053450	214.304879977568	-0.527948393401151	0.119285088544499	-4.42593789251537	9.60241511359664e-06	0.000137284948850973
ENSRNOG00000005917	6.16058216558073	3.07943512761856	0.695906539859694	4.42506996448032	9.64110316493432e-06	0.000137709488490181
ENSRNOG00000036798	1047.29989111387	-0.490422608606824	0.110885633169527	-4.42277862865284	9.74395661450007e-06	0.000139048894390704
ENSRNOG00000051725	32.5542880269805	1.67087317063765	0.3780492147049	4.41972395562814	9.8827057441255e-06	0.000140897570162057
ENSRNOG00000005673	306.410432859315	0.628209530953431	0.142280018455532	4.41530397432279	1.00868148997496e-05	0.000143452682508709
ENSRNOG00000007817	244.418732477435	-0.659200040114328	0.149301234140544	-4.41523503746657	1.00900299805303e-05	0.000143452682508709
ENSRNOG00000021330	132.859501049261	0.555751338781467	0.125869129223122	4.41531090436254	1.00864917503148e-05	0.000143452682508709
ENSRNOG00000024426	33.9797627988129	-1.2264746235873	0.277806297911231	-4.41485536076365	1.01077549099617e-05	0.000143571375863946
ENSRNOG00000011278	130.945037571956	-0.644352411275611	0.146068701316572	-4.41129691349224	1.02753302006475e-05	0.0001458163633293
ENSRNOG00000030862	1807.32419867552	-0.558631307344022	0.126645761651128	-4.41097514880039	1.0290612938875e-05	0.000145898023444494
ENSRNOG00000007990	146.622538444196	-0.58347852498473	0.132291563155844	-4.4105497816015	1.03108497665466e-05	0.000146049705481371
ENSRNOG00000009812	673.279777644669	0.59531860781912	0.134990643480967	4.41007311668276	1.03335722371525e-05	0.00014623628289767
ENSRNOG00000045816	4485.47488748699	0.395883662053458	0.0898070677441506	4.40815708604675	1.04253921974561e-05	0.000147399450902537
ENSRNOG00000002142	316.782628195482	0.507264461774106	0.115159392813784	4.40489003440967	1.05837552805439e-05	0.000149500425143623
ENSRNOG00000025624	1226.20683221395	0.444933443079588	0.10104524123806	4.40330922691684	1.06612035428494e-05	0.000150455620873834
ENSRNOG00000000307	214.573892133943	-0.599223624752072	0.136117066958834	-4.40226665281655	1.07125780442574e-05	0.000151041431872624
ENSRNOG00000007673	515.948115269426	0.443265642606587	0.100699603873229	4.40186083715497	1.0732639101115e-05	0.000151185068920215
ENSRNOG00000013934	663.992494030873	0.874562913259105	0.198741924174822	4.40049535039119	1.08004041998523e-05	0.000151999806165569
ENSRNOG00000000847	377.235801051217	-0.588114461657012	0.133751120834827	-4.39708062247412	1.09716599514352e-05	0.000154268188408059
ENSRNOG00000006037	11925.6989155855	-0.693153023500614	0.157694750778455	-4.3955364403627	1.10499523930296e-05	0.000155133887942643
ENSRNOG00000014718	1460.29945186968	0.382370156578082	0.0869919323058966	4.39546687195686	1.10534921463834e-05	0.000155133887942643
ENSRNOG00000013136	315.693163077114	-0.448703648813545	0.102140384726587	-4.39300919038686	1.11792399484654e-05	0.000156611639607413
ENSRNOG00000042332	53.0367439159933	-1.15596709817109	0.263137183381281	-4.3930207176236	1.11786469797385e-05	0.000156611639607413
ENSRNOG00000013610	15.5518365879735	1.67497615205595	0.381318527037441	4.39259053335085	1.12007963063325e-05	0.000156770194737261
ENSRNOG00000009184	231.265314481249	0.499732402256097	0.113804714246009	4.39113973060763	1.12758045602524e-05	0.00015759835737469
ENSRNOG00000011427	30.2427209824773	-1.49177804191098	0.339731645621763	-4.39104823214447	1.1280551180947e-05	0.00015759835737469
ENSRNOG00000018775	69.799079442519	-0.928306124439542	0.211541059712446	-4.38830232627848	1.14238900359831e-05	0.000159455427740177
ENSRNOG00000002618	1265.5127050904	0.369330290665778	0.0842148315372751	4.38557299140717	1.15680857929418e-05	0.000161321065265505
ENSRNOG00000055572	1072.21737572309	-0.454650227767156	0.103760408922037	-4.38173126427024	1.17739979095357e-05	0.000164043181065341
ENSRNOG00000058217	33.6281029722063	1.41957498772775	0.324043191422682	4.38082028971273	1.18233357236329e-05	0.000164580833272969
ENSRNOG00000005048	72.4215483554141	1.66583663017973	0.380378705956112	4.37941610320304	1.18997722847475e-05	0.000165494380766624
ENSRNOG00000036827	303.514419241394	0.661365458818321	0.151115185193945	4.37656518747278	1.20564145380317e-05	0.000167520707265283
ENSRNOG00000018181	1842.02876885133	0.476591174324497	0.108915347604458	4.37579445695116	1.20990987134264e-05	0.000167961377606514
ENSRNOG00000011809	9.27654887664393	2.24898469931664	0.515333443786374	4.36413496238939	1.27626769471895e-05	0.000177012780267542
ENSRNOG00000055673	28.9809910152757	1.31067776639081	0.300496476670979	4.36170760107082	1.29051264211207e-05	0.000178826512000182
ENSRNOG00000017930	220.444950439161	0.53148273730308	0.121874126500069	4.36091525384414	1.29519527406234e-05	0.000179313110636912
ENSRNOG00000013397	113.296175994886	-0.969229112316122	0.222335220355663	-4.35931433070152	1.30470595961747e-05	0.000180466645471208
ENSRNOG00000017108	501.141545354715	-0.481884515015396	0.110594634955048	-4.35721421035715	1.31728331925143e-05	0.000182041896970919
ENSRNOG00000003881	444.292185569598	-0.483271705677064	0.110922083725311	-4.35685743944233	1.31943143748698e-05	0.00018217433878089
ENSRNOG00000002069	352.400199412611	0.510927134789661	0.117383656179084	4.35262583753717	1.34516615016605e-05	0.000185560217039122
ENSRNOG00000008364	380.844393172982	-0.453394775613535	0.104217115453966	-4.350482870674	1.35838066916777e-05	0.000187214444701142
ENSRNOG00000047598	111.049819027914	0.755983277093482	0.173939517311306	4.34624223856199	1.38489622090078e-05	0.000190697220633388
ENSRNOG00000006384	20.3602198407133	-1.82187602825069	0.419321962308894	-4.34481422871098	1.39393577257429e-05	0.000191530391017601
ENSRNOG00000006787	610.366079832103	-0.607148885300063	0.139744780543853	-4.34469811993826	1.39467323007678e-05	0.000191530391017601
ENSRNOG00000014576	1165.74038405334	0.7052152501968	0.162320582896662	4.34458303199763	1.39540457104539e-05	0.000191530391017601
ENSRNOG00000043381	282.701130135215	-0.502518293406752	0.115667768245358	-4.3444971838723	1.39595034205618e-05	0.000191530391017601
ENSRNOG00000000924	276.958300625537	-0.524494644884553	0.120764142267581	-4.34313228277989	1.40465496490835e-05	0.000192552164929962
ENSRNOG00000032569	87.8400917823702	0.984954187286005	0.227000185718772	4.33900168040503	1.43131428413071e-05	0.000196031165640514
ENSRNOG00000002418	124.261689429628	0.927366604433835	0.21379913056273	4.33756022296704	1.44073065313943e-05	0.000197144484011358
ENSRNOG00000045829	35.7892400624037	-1.76380124615548	0.4071821038643	-4.33172585292034	1.47945081755009e-05	0.000202262061770777
ENSRNOG00000015695	24.7768770515066	1.32072702510349	0.304911072067696	4.33151546825516	1.48086541879627e-05	0.000202274855420236
ENSRNOG00000048315	218.913500522686	-0.7190174026677	0.166022312015728	-4.33084802842394	1.48536174534153e-05	0.000202708191128962
ENSRNOG00000021855	20.2942663773823	1.7026840684002	0.39320775737128	4.33024027751434	1.48946728782488e-05	0.000203087472049639
ENSRNOG00000005049	74.7341640578656	-1.0964838044266	0.253389035790802	-4.32727407089489	1.50966067498377e-05	0.000205657689104551
ENSRNOG00000026647	19.7111850839725	-1.71963706577777	0.397626016425753	-4.32475993707739	1.52698056505246e-05	0.000207832234774074
ENSRNOG00000022899	3.95067374721465	5.08326592187775	1.17544464119375	4.32454727660786	1.52845424304433e-05	0.000207848058343649
ENSRNOG00000011157	2237.89458619797	-0.386103843039625	0.0892935009194818	-4.32398594594006	1.53235062477283e-05	0.000208193014787237
ENSRNOG00000005108	1493.63039823765	2.75750309217324	0.63809493929599	4.32146209342389	1.54998682889426e-05	0.000210402467411604
ENSRNOG00000016070	56.9233767071709	-0.814166188921996	0.188635699360691	-4.31607692330404	1.58826651282657e-05	0.000215217140215933
ENSRNOG00000018166	312.274548583164	-0.592022343902104	0.137163085505505	-4.31619295906218	1.58743227200934e-05	0.000215217140215933
ENSRNOG00000014371	736.316415774764	-0.564253455434415	0.130790651736188	-4.31417267170244	1.60201700801145e-05	0.000216888456469243
ENSRNOG00000009340	272.697075461039	0.596330005138591	0.138345240674387	4.31044828309006	1.62923929909603e-05	0.000220379082577371
ENSRNOG00000017690	169.75858918736	0.780430776270009	0.181083067740946	4.30979431708368	1.63406454504767e-05	0.000220836684146248
ENSRNOG00000008937	315.057760779426	-0.395579803535053	0.0917959978570691	-4.30933605788555	1.63745389413497e-05	0.000221099594594309
ENSRNOG00000030316	13.1164668110283	1.8969287274774	0.440268674421129	4.30857073801924	1.64312925097979e-05	0.000221670441330419
ENSRNOG00000008000	996.026951974459	-0.434288858241978	0.100830298473498	-4.30712657620593	1.65388977985028e-05	0.000222925706946017
ENSRNOG00000007649	295.756855358911	-0.513183091810732	0.119193983577187	-4.3054445904848	1.6665070117412e-05	0.000224428807069316
ENSRNOG00000006674	22.6719853821379	2.02046196187461	0.469404785069368	4.30430627496913	1.67509795350641e-05	0.000225387520774079
ENSRNOG00000010332	139.760301482395	0.644696754150719	0.14978955634418	4.30401671441873	1.67729001021308e-05	0.000225484325165783
ENSRNOG00000022141	340.513678383719	0.46088610278095	0.107166326517498	4.30066157680322	1.70288954172333e-05	0.00022872495318305
ENSRNOG00000018790	22.2954875610561	2.05595723693204	0.478325709667475	4.29823694478247	1.72162065946376e-05	0.000231038172986057
ENSRNOG00000007036	112.619864874653	0.878355626986803	0.204394312239984	4.29735846052068	1.72845557998071e-05	0.000231752292825434
ENSRNOG00000059381	172.539587010657	-0.603597961631242	0.140464670755498	-4.29715143590735	1.73007006577237e-05	0.000231765816685097
ENSRNOG00000030245	355.593155881723	-0.550246137326198	0.128074195147318	-4.2963075949318	1.73666565512902e-05	0.00023244601845573
ENSRNOG00000014986	802.473377522688	-0.363684118791738	0.0847123066126759	-4.29316746685443	1.76142046078113e-05	0.000235553450615552
ENSRNOG00000033110	230.991942592465	-0.921981715031516	0.214810721548538	-4.29206563054717	1.77018605871984e-05	0.000236519100620578
ENSRNOG00000033942	2296.11912326043	0.629032568521632	0.146567455942776	4.29176152697378	1.77261264673578e-05	0.000236636833886821
ENSRNOG00000000127	896.272276712493	-0.347119583012218	0.080952652213417	-4.28793342183651	1.80343126511385e-05	0.000240541285116927
ENSRNOG00000015389	317.761753483321	0.529866057333943	0.123583514879639	4.28751405759898	1.80683826249819e-05	0.000240785965843101
ENSRNOG00000004229	49.5369220776923	1.01234353566606	0.236202160447209	4.28591988214399	1.81984570129362e-05	0.000242308498940938
ENSRNOG00000013766	74.0442121833278	-0.889578685736411	0.207699829396007	-4.28300152351263	1.84388908517597e-05	0.000245296521913244
ENSRNOG00000021579	452.339527019859	0.51193095005591	0.119603822204488	4.28022232584385	1.86706704063625e-05	0.000248164327484568
ENSRNOG00000002075	193.313481155275	0.752510679408701	0.175923889069114	4.27747864937813	1.89022080999232e-05	0.000250647689760412
ENSRNOG00000052439	696.829386034129	0.753267251003864	0.176102899218545	4.27742674508188	1.89066145293414e-05	0.000250647689760412
ENSRNOG00000055331	701.243950471031	0.424411785710075	0.0992151851765256	4.27768980075936	1.88842924275733e-05	0.000250647689760412
ENSRNOG00000030101	90.7748631949287	0.94507601514638	0.221042859122113	4.27553289393657	1.90680643464727e-05	0.000252569378264005
ENSRNOG00000053766	29.7938658802576	-1.30737234419576	0.305869223222075	-4.27428536426022	1.9175132077187e-05	0.000253768040074233
ENSRNOG00000008560	322.24331477306	0.548821748187126	0.128444180870447	4.27284244772978	1.92996827828341e-05	0.000254975619301774
ENSRNOG00000009550	439.071363191968	-0.435100376698314	0.101827471597476	-4.27291741484326	1.92931927862322e-05	0.000254975619301774
ENSRNOG00000004680	6491.83044285876	-0.2973664542774	0.0696095085779478	-4.27192290754953	1.93794578810343e-05	0.000255808844029653
ENSRNOG00000006628	42.5382430079089	-1.16179451037253	0.272105528325718	-4.26964684444714	1.95782716274925e-05	0.000258210590146568
ENSRNOG00000057044	85.7591036090485	1.02629468743931	0.240384808342923	4.26938247268623	1.96014899693711e-05	0.000258294332539595
ENSRNOG00000061536	520.756014894564	0.920475249228993	0.215720411646036	4.2669826290678	1.98134580646507e-05	0.000260863000761764
ENSRNOG00000003039	5.2585972042585	3.52322188265098	0.825775254113188	4.26656268167617	1.98507739475822e-05	0.00026112976863005
ENSRNOG00000015869	136.976772271941	-0.604710151996934	0.141748014073782	-4.26609258654005	1.98926252716744e-05	0.000261254578306357
ENSRNOG00000017872	190.083356243814	-0.903684213224814	0.211830470143771	-4.26607282989779	1.98943859917197e-05	0.000261254578306357
ENSRNOG00000059956	14.0578139013476	-1.65301479568091	0.387761629407492	-4.26296639563526	2.01730865341323e-05	0.000264687490154785
ENSRNOG00000058057	155.432203316181	0.711038358859261	0.166846906370204	4.26162147281047	2.02948989565508e-05	0.000266057784950947
ENSRNOG00000003546	7.29518696842327	-2.93386599198392	0.689230800757129	-4.25672501687538	2.07443242443124e-05	0.000271716931419086
ENSRNOG00000011253	81.263733101509	0.718660406556967	0.168863768759994	4.2558590977464	2.08247830193703e-05	0.000272537673156067
ENSRNOG00000008169	9937.05605258279	-0.528877020821754	0.124343276874891	-4.2533624182503	2.1058434111535e-05	0.000275216561657035
ENSRNOG00000016207	311.587526531272	-0.458136378820828	0.107718294932247	-4.25309720237391	2.10834003933974e-05	0.000275216561657035
ENSRNOG00000028105	714.671255627636	-0.349740718917361	0.0822312977963568	-4.25313388320203	2.10799457396267e-05	0.000275216561657035
ENSRNOG00000024061	36.9497364893059	-1.1570564469909	0.272123741915148	-4.25194964190846	2.11917519148138e-05	0.00027639531969304
ENSRNOG00000056462	809.184930711599	-0.415424131649264	0.0977755552762641	-4.24875246655962	2.14964288992934e-05	0.000280130484515728
ENSRNOG00000011677	1233.59396945205	0.309104952243989	0.072755281189503	4.24855690460291	2.15151998007936e-05	0.000280136683120537
ENSRNOG00000033844	375.826893890694	0.607483031890192	0.143044198529547	4.2468204802078	2.16825552160904e-05	0.000282075858512129
ENSRNOG00000002215	84.9052346880221	0.778866449333014	0.183504347306173	4.24440325674406	2.19175898387604e-05	0.000284891456376145
ENSRNOG00000009265	88.9366237800166	1.09654173349032	0.258415399922115	4.24332966928755	2.20227542080398e-05	0.000286015616991947
ENSRNOG00000039744	31.2632188198048	-1.33040239911508	0.313604479978806	-4.24229398510185	2.21246607483708e-05	0.000287095597778859
ENSRNOG00000006527	1483.07270724359	-0.391106225153029	0.0922340330634572	-4.2403678139494	2.23153818396221e-05	0.00028928341963934
ENSRNOG00000028668	40.2603749261061	1.41300116836289	0.333238464596059	4.24021029527815	2.23310476759208e-05	0.00028928341963934
ENSRNOG00000005154	21.0567718680254	-1.46827458114734	0.34643826416141	-4.2381997978816	2.25319210043377e-05	0.000291638862568401
ENSRNOG00000024402	983.361627659475	-0.431421511562499	0.101823212007529	-4.23696623841133	2.26560187133299e-05	0.000292997431198063
ENSRNOG00000028085	98.7361250069601	0.872462315680596	0.205976874575271	4.23572945982228	2.27810931212007e-05	0.000294366327317995
ENSRNOG00000018639	156.194685403294	0.738106535935756	0.174332716779391	4.23389567702194	2.29677521861012e-05	0.000296528011360524
ENSRNOG00000003590	647.845148607843	-0.395931809766033	0.0936292798574	-4.22871787937543	2.35026840403482e-05	0.000303178684099251
ENSRNOG00000014162	2587.74011316421	-0.301700288903543	0.0713589739882176	-4.22792358187995	2.35857865033164e-05	0.000303994581598301
ENSRNOG00000002926	162.82383810546	-0.540764392321631	0.127914561969281	-4.22754363534854	2.36256367593893e-05	0.000304124441653574
ENSRNOG00000023278	266.759571856713	-0.461642406779974	0.109201180283228	-4.22744887539349	2.36355855255847e-05	0.000304124441653574
ENSRNOG00000015514	6283.11449785418	-0.55507414146229	0.131362391029703	-4.225517951609	2.38391818712606e-05	0.000306486610254192
ENSRNOG00000009995	572.733630443323	-0.519518093303411	0.123128518033132	-4.21931573288014	2.450449065627e-05	0.000314775806148327
ENSRNOG00000000010	9.29462468348271	2.34438432667472	0.555669764860404	4.2190244546843	2.45361661925104e-05	0.000314918505230276
ENSRNOG00000018487	491.507489554808	-0.390433930306251	0.0926125157472165	-4.21577933777256	2.48917064808711e-05	0.000319214245925543
ENSRNOG00000002378	713.876133992416	-0.482694480243199	0.11453333571884	-4.21444531597448	2.50392809276364e-05	0.000320838049844325
ENSRNOG00000000525	21.6791773473889	2.0608757539535	0.489344054945052	4.21150667536958	2.53673056429225e-05	0.000324769384619088
ENSRNOG00000030572	602.864538574643	0.356644608446495	0.0847051786037467	4.21042271942887	2.54893305817169e-05	0.000326059005737051
ENSRNOG00000004124	10.8895991089414	-1.82218567249693	0.433334321828115	-4.20503426732884	2.61042603367132e-05	0.000333646439295285
ENSRNOG00000016623	603.821973735906	-0.461892327066287	0.109903142324683	-4.20272175386702	2.63724683284422e-05	0.000336528070236038
ENSRNOG00000019643	160.584566088126	-0.635068120100979	0.151109142949419	-4.20271141577155	2.63736732159904e-05	0.000336528070236038
ENSRNOG00000019077	383.754385139818	-0.702916631680522	0.167316123270341	-4.20112908392446	2.65587098193558e-05	0.000338606964824293
ENSRNOG00000025518	108.518146600519	0.814037015754905	0.193842271787027	4.19948140439296	2.67526998888133e-05	0.000340796456487112
ENSRNOG00000022321	6.57187097818489	-2.74846311578875	0.654748296185193	-4.1977400045213	2.69591883837542e-05	0.000343141390300951
ENSRNOG00000043031	13.11904302596	-2.58230251699978	0.61542374840592	-4.19597476322372	2.71700501548792e-05	0.000345538046487966
ENSRNOG00000014588	102.649978063326	0.637743670110795	0.152051068004546	4.19427287476685	2.73748284223592e-05	0.000347853421413414
ENSRNOG00000017373	362.839098330071	0.458624657647921	0.109385884171357	4.19272249908836	2.75626526781579e-05	0.00034994969967492
ENSRNOG00000003947	10.7764041726652	-2.08629568075216	0.497669381503073	-4.19213188171448	2.76345263255516e-05	0.000350514663081723
ENSRNOG00000027099	268.654697652825	-0.54436977403665	0.129859794761252	-4.19198085933738	2.76529331898329e-05	0.000350514663081723
ENSRNOG00000051420	68.0276091586783	-0.766003465718279	0.18282162633171	-4.18989526068678	2.79083245801751e-05	0.000353459277065046
ENSRNOG00000054669	385.414363736862	-0.463980455548765	0.11078129458031	-4.18825630542172	2.81105943103805e-05	0.000355726793454997
ENSRNOG00000024128	3930.80396908295	-0.246869189513	0.0590033915809456	-4.18398303721787	2.86445494077175e-05	0.000362184426532594
ENSRNOG00000028746	551.839600721373	0.48047375194514	0.114895699887823	4.18182536347526	2.89178054668314e-05	0.000365337819561157
ENSRNOG00000002141	496.24309747571	0.390448221562766	0.0934647242566456	4.17749289550816	2.94739867086386e-05	0.000372057448048371
ENSRNOG00000001575	48.5827078150514	-0.912865741184578	0.218556179534204	-4.17680132920567	2.95637022742435e-05	0.000372882544664923
ENSRNOG00000020640	21.3351034029242	-1.49250879277231	0.357389529090244	-4.17614023715686	2.96497070830836e-05	0.000373659518400145
ENSRNOG00000030680	5215.99148892256	0.34374545872638	0.0823418153203175	4.1746159881122	2.98489114891101e-05	0.000375860635461557
ENSRNOG00000017002	19.3987646799549	1.61000365722626	0.385688305829529	4.17436472117946	2.98818714975184e-05	0.000375966488389484
ENSRNOG00000013962	729.02533761658	0.539876199164708	0.12933981762944	4.17409123547288	2.9917785373175e-05	0.000376109301834199
ENSRNOG00000002270	664.943818207338	0.537375684985524	0.128790262844112	4.17248690326818	3.01292922972282e-05	0.000378457525557964
ENSRNOG00000003680	595.716077271097	0.451319072536819	0.108170858769095	4.17227964788759	3.01567192062356e-05	0.000378491544660557
ENSRNOG00000012358	214.401199202077	-0.526898254685342	0.126322296109784	-4.17106299451229	3.03182027700434e-05	0.000380206650954057
ENSRNOG00000056767	31.0477294325352	1.19053250996801	0.285467889252519	4.17046033823752	3.03984959547567e-05	0.000380901612159766
ENSRNOG00000019430	1001.80304547728	-0.349835304926145	0.0840306659937117	-4.16318615102163	3.13837301630079e-05	0.000392925328091559
ENSRNOG00000010131	162.061997726665	0.578111314513884	0.138967868657597	4.16003584208585	3.18197655631671e-05	0.000398059028025502
ENSRNOG00000010941	45.7618117924499	-1.10374812529058	0.265358308201794	-4.15946322830498	3.18996369367773e-05	0.000398732441449743
ENSRNOG00000000661	89.996262702148	-0.765435776416874	0.184163103939853	-4.15629276462925	3.23453293945143e-05	0.000403973640855467
ENSRNOG00000010834	1058.37096635144	1.91528104885186	0.461352968632136	4.15144407660468	3.30383999862042e-05	0.000412293382712925
ENSRNOG00000021294	13.161193120536	-2.33577487399825	0.562869041275702	-4.14976611380932	3.3281516355974e-05	0.000414989070393057
ENSRNOG00000013248	118.416749695461	0.817383443690831	0.197003461689998	4.14908162871297	3.33811771024132e-05	0.000415893070620139
ENSRNOG00000021266	40.9654775231403	-1.02683607468313	0.247556427247487	-4.14788695288684	3.35558009271213e-05	0.000417728799834212
ENSRNOG00000013916	651.155421833287	-0.796187585016478	0.192033007914118	-4.14609755721033	3.38189779605261e-05	0.000420663030488688
ENSRNOG00000002886	1953.15622854842	0.275865564822696	0.0665466287918622	4.14544763320047	3.39150505891691e-05	0.000421515628751102
ENSRNOG00000036701	2397.54139538343	-0.372092736655152	0.089789919834596	-4.14403685113644	3.41244870965405e-05	0.000423774652410566
ENSRNOG00000027540	70.7690450617464	0.902408928567151	0.21799534949812	4.13957880589986	3.4794406171013e-05	0.000431743879489912
ENSRNOG00000013991	170.368158970285	0.629505249292989	0.152144226392085	4.13755595082996	3.51024869126741e-05	0.000435213991584507
ENSRNOG00000010694	23.6083282949925	1.17803283379815	0.284875757639626	4.13525125324419	3.54566490629359e-05	0.000439249361206856
ENSRNOG00000024322	1004.47909215173	0.329181898677156	0.0796250331427178	4.13415085287486	3.56269415897142e-05	0.000441002206646487
ENSRNOG00000000568	53.1283849595533	-0.953768647378415	0.230746029484479	-4.13341304077593	3.57415563830881e-05	0.000442063579432831
ENSRNOG00000011891	6182.13863637444	-0.372647896530736	0.0901672870501341	-4.13285026889563	3.582921499505e-05	0.00044279010492672
ENSRNOG00000002159	78.1317849131415	-0.82295582482499	0.199201113674063	-4.1312812445995	3.60746890118686e-05	0.0004454642243143
ENSRNOG00000008619	147.92934513184	-0.591958726972372	0.143323565072653	-4.13022608440069	3.62406660799472e-05	0.00044715316600818
ENSRNOG00000006824	501.100115741065	0.432054208951303	0.104672437812907	4.1276788615888	3.66443381958329e-05	0.000451406360784065
ENSRNOG00000018816	1039.85408448988	-0.379811286916178	0.0920145280735633	-4.12773172745643	3.66359170463653e-05	0.000451406360784065
ENSRNOG00000008822	4937.88663817249	0.587291068460487	0.142365705458255	4.12522852024004	3.70366827915158e-05	0.000455872738668561
ENSRNOG00000005413	8.72886955493257	2.43272816203989	0.5898904605205	4.12403373991391	3.72294323109271e-05	0.000457509685028023
ENSRNOG00000019977	279.726482188605	0.961914614724268	0.2332430248432	4.12408737783658	3.72207587232207e-05	0.000457509685028023
ENSRNOG00000010630	165.876383248978	0.675853591017656	0.164198533327293	4.11607568790212	3.85377798296548e-05	0.000473208087210645
ENSRNOG00000002327	1187.35251079774	-0.602368455217591	0.146452981009073	-4.11305014802171	3.90465522608323e-05	0.000479071160430981
ENSRNOG00000002051	3960.40892494354	-0.367972193909561	0.0894814216253424	-4.11227478537674	3.91779591970071e-05	0.000480298567833926
ENSRNOG00000020389	8.32872556497652	2.16429930282225	0.52662748067302	4.10973483582041	3.96113706107736e-05	0.000485223445433732
ENSRNOG00000024008	37.4096792976011	-1.0086688692971	0.245595858664702	-4.10702719003978	4.00784066020689e-05	0.000490552007906378
ENSRNOG00000016596	2213.23942057079	-0.374582893521652	0.0913514271483429	-4.1004602250316	4.12329303968964e-05	0.000504280056100063
ENSRNOG00000010695	20.3816687628744	1.38501234288357	0.337935746667159	4.09844876294695	4.15928282171914e-05	0.000507465645945526
ENSRNOG00000016620	224.477369630323	-0.600332026592011	0.146467561277351	-4.09873709479754	4.15410564969667e-05	0.000507465645945526
ENSRNOG00000016977	63.6524047694496	-0.810622100277704	0.197784369224336	-4.09851447541975	4.15810237635206e-05	0.000507465645945526
ENSRNOG00000004382	1790.82821047477	0.270793983548541	0.0661202948730378	4.09547452969639	4.21304546373462e-05	0.00051361586099287
ENSRNOG00000042451	88.4990075750884	-0.634252183541907	0.154901770793162	-4.09454443480066	4.22999286816657e-05	0.000515196563011686
ENSRNOG00000051958	70.265326590351	-0.96894923481989	0.236652663415581	-4.09439395625282	4.23274083247585e-05	0.000515196563011686
ENSRNOG00000052224	78.045947494345	0.705243389049961	0.172306290634754	4.09296367794777	4.25894455209735e-05	0.000517974257201864
ENSRNOG00000018740	36.8255072942832	1.05970864932753	0.258925591213402	4.09271499337483	4.26351630764975e-05	0.000518118743672484
ENSRNOG00000016208	137.788015331721	0.691426442354254	0.16895627403406	4.092339549432	4.27042719721603e-05	0.000518547036033084
ENSRNOG00000017163	1941.55945913822	-0.485024965527753	0.11853068975324	-4.09197792181494	4.27709381305425e-05	0.000518945011612414
ENSRNOG00000023679	101.497561368949	0.695782870304564	0.170067765212368	4.09120958010897	4.29129100327037e-05	0.000520255327332351
ENSRNOG00000016628	12.3492715397563	1.82031114016851	0.445055426140289	4.09007739992078	4.31229259046162e-05	0.000522383765573203
ENSRNOG00000028017	149.825607150913	0.588338406512631	0.143851686415621	4.0898957890058	4.31567047707746e-05	0.000522383765573203
ENSRNOG00000016470	959.127021519284	-0.369358930237623	0.0903592832677653	-4.0876699867471	4.35727388233977e-05	0.000527002983304791
ENSRNOG00000008885	108.592866814701	-0.77952553849891	0.190798650890576	-4.08559250739132	4.39644794150065e-05	0.000531321317129108
ENSRNOG00000054795	107.918329068517	-1.7882827085876	0.43831625272901	-4.07989139680206	4.505674626814e-05	0.000544092191528201
ENSRNOG00000029184	1512.50368651792	0.654637255409579	0.160525169472644	4.07809727010529	4.54057708309214e-05	0.00054787483291022
ENSRNOG00000001911	226.458888262193	-0.592464964626117	0.145314075264288	-4.07713405290287	4.5594208771131e-05	0.000549715373782329
ENSRNOG00000013526	23.5442386756514	-1.72821818784012	0.424665259346038	-4.06960105590339	4.70937094120506e-05	0.000566456306769299
ENSRNOG00000017354	134.857795616204	-0.734852183022598	0.180567538568589	-4.06968045778318	4.70776627953735e-05	0.000566456306769299
ENSRNOG00000023446	573.336646731806	-0.339594414340949	0.0834432908287187	-4.06976296078763	4.70609949531865e-05	0.000566456306769299
ENSRNOG00000012045	1938.36840901297	0.399333331700358	0.0981325782206117	4.06932477410934	4.71495846384777e-05	0.000566683233896681
ENSRNOG00000006893	468.309494072466	0.502148566580228	0.123445471043388	4.06777634153734	4.74639048077323e-05	0.00057001357679686
ENSRNOG00000004067	9003.20971779817	0.324208749237794	0.0797102651290132	4.06733999332525	4.75528383969954e-05	0.000570634060763945
ENSRNOG00000009946	144.354081977305	-0.767416553125169	0.188756719315545	-4.06563833016337	4.79011718195413e-05	0.000574363933360076
ENSRNOG00000016468	62.1411122946212	-0.855105075139067	0.210353450775493	-4.06508698567397	4.80145509312501e-05	0.000575272929467372
ENSRNOG00000008451	340.36848988774	0.445096679380786	0.109607582412777	4.06082015115133	4.8900631021814e-05	0.000584664972025763
ENSRNOG00000012457	951.421861279668	-0.318925279805537	0.0785383012012824	-4.06076111817312	4.89129982474532e-05	0.000584664972025763
ENSRNOG00000019533	77.1936288430928	0.790196359967936	0.194592516676872	4.06077465599608	4.89101618535889e-05	0.000584664972025763
ENSRNOG00000003253	363.305725286188	-0.592291331582632	0.145924879165171	-4.05887834186399	4.93089929443995e-05	0.000588938611516884
ENSRNOG00000002208	33.166193194673	-1.21072597204776	0.298399434582564	-4.05740035580652	4.96219773963599e-05	0.000592172655261615
ENSRNOG00000018914	2223.67435135239	-0.49299108076358	0.121509126569252	-4.05723499693341	4.96571113738188e-05	0.000592172655261615
ENSRNOG00000004152	493.222679749082	-0.406269110762535	0.100142098242037	-4.05692628669122	4.97227664835128e-05	0.000592494163731944
ENSRNOG00000029441	2527.25763686587	-0.482163906938703	0.118874171149319	-4.05608638341674	4.99018100730622e-05	0.000594165253373817
ENSRNOG00000002977	629.967362947648	-0.35658591299428	0.0879663602352094	-4.05366224134794	5.04220019915253e-05	0.000599892536514557
ENSRNOG00000017941	928.452206972371	-0.752762636213766	0.185819709611044	-4.05103763098889	5.09910052037326e-05	0.00060619120472015
ENSRNOG00000028064	9.88882708570283	1.90127610795633	0.469415166249214	4.05030822320498	5.11502148138611e-05	0.000607612171629047
ENSRNOG00000012099	174.522386494902	0.553617464483474	0.136693520438222	4.05006369510893	5.12036939194271e-05	0.000607775938987804
ENSRNOG00000053462	153.391306069777	0.934336242619539	0.230867585405294	4.04706551151081	5.18637296259312e-05	0.000615133561605158
ENSRNOG00000006110	275.674293892855	0.665307477035852	0.164457124161734	4.04547677959857	5.22167415688168e-05	0.00061884113537285
ENSRNOG00000000547	2203.20539386545	-0.344168657152	0.0850872485430982	-4.04489113286667	5.23474441392662e-05	0.000619910336164303
ENSRNOG00000008210	6.37044674990757	-4.51636565567595	1.11712614083783	-4.04284305108889	5.28069698972556e-05	0.000624868874085608
ENSRNOG00000007046	261.199794411564	-0.773080327835753	0.191364270611485	-4.03983630468453	5.34885203976238e-05	0.000632444960871363
ENSRNOG00000015117	4.2823958706124	4.49304331147947	1.11229500569175	4.03943494170882	5.35801268984853e-05	0.000633039277059882
ENSRNOG00000003975	1055.16191053015	-0.390112188828884	0.0966053926352105	-4.03820302560104	5.38622268794853e-05	0.000635881586722189
ENSRNOG00000009585	1069.83432386397	0.323582221819657	0.0801596336809754	4.0367228112278	5.42030467563865e-05	0.00063940786781212
ENSRNOG00000027463	375.092558233503	-0.731888862136869	0.181315730886342	-4.03654364990346	5.42444370616473e-05	0.00063940786781212
ENSRNOG00000033615	2153.7034465823	-0.495898117214323	0.12289258155732	-4.03521604746358	5.45520775606574e-05	0.000642539547391374
ENSRNOG00000000610	485.544459666059	-0.409443977408073	0.101512764895042	-4.03342355842058	5.49700678892606e-05	0.000645972125495287
ENSRNOG00000008423	2528.99227652294	0.432124270912274	0.107127472688719	4.03373905933447	5.48962769108314e-05	0.000645972125495287
ENSRNOG00000018760	83.5387346067161	-1.05532702673652	0.261645098707747	-4.03342937417413	5.49687068211557e-05	0.000645972125495287
ENSRNOG00000002097	188.039653039335	0.610382216876715	0.151443989759333	4.0304155869553	5.56783221512652e-05	0.000653793304279273
ENSRNOG00000016874	85.6577662889751	-0.826857294290879	0.205370412181648	-4.02617536531764	5.66914157849225e-05	0.00066517927854309
ENSRNOG00000018143	14.2381618053626	-1.60439051969405	0.398546137761332	-4.02560799787459	5.68282909567416e-05	0.00066627472521411
ENSRNOG00000005138	425.198824506944	0.385612445255182	0.0958216719411714	4.02427172729697	5.71518988154923e-05	0.00066955613975732
ENSRNOG00000007575	131.644077680383	-0.827713770010043	0.205750662373005	-4.02289723135608	5.74865843691806e-05	0.000672962217019032
ENSRNOG00000004471	146.010583023435	0.56456765595017	0.140443240263008	4.01989910580889	5.82230706058272e-05	0.000680543249707196
ENSRNOG00000005291	447.168650753009	-0.399605263256948	0.0994044383356496	-4.0199941767956	5.8199579960432e-05	0.000680543249707196
ENSRNOG00000011162	31.0305196823689	-1.62300234733431	0.403781944543688	-4.01950203387242	5.8321278357984e-05	0.000681171177892792
ENSRNOG00000001781	141.890845373478	0.661819983594596	0.164904881943146	4.01334378822557	5.98646251129233e-05	0.000698663978452044
ENSRNOG00000023077	63.177332881067	-0.97813631793691	0.243744580554625	-4.01295616793295	5.99630510030818e-05	0.000699279693038224
ENSRNOG00000020284	236.515866278218	-0.469386364019942	0.117000073992449	-4.01184672797929	6.02456114874621e-05	0.000701679086710594
ENSRNOG00000020776	185.063038994893	-0.569397135198998	0.141930991682463	-4.01178860549985	6.02604492570814e-05	0.000701679086710594
ENSRNOG00000005929	294.525022072406	-0.484723255433672	0.120876688558128	-4.01006398517093	6.0702296018741e-05	0.000706286897142068
ENSRNOG00000016166	8.72780458994069	1.93453700671864	0.482977517100848	4.00543904886302	6.19023947613466e-05	0.00071915741167355
ENSRNOG00000024647	906.545018347509	0.431529553030343	0.107731399547748	4.00560611708273	6.18586548673072e-05	0.00071915741167355
ENSRNOG00000048152	140.317488537054	-0.601509096368997	0.150185165494196	-4.0051165798545	6.19869027305825e-05	0.000719593218052069
ENSRNOG00000015654	117.081604842905	-0.611157493540439	0.152760226562207	-4.00076320449527	6.31385155234593e-05	0.000732406780072128
ENSRNOG00000002863	3835.46885121821	0.595030060936835	0.148741663984235	4.00042627598883	6.32284836645945e-05	0.000732895186882869
ENSRNOG00000015409	1225.68172186383	-0.325842402604988	0.0814664468634137	-3.99971295116496	6.34193594117218e-05	0.000734551612187809
ENSRNOG00000013215	30.9487008856899	1.6962623895674	0.42452851611814	3.99563827909113	6.45201838618359e-05	0.000746737003244468
ENSRNOG00000056358	33.1202713956543	-0.990416444863437	0.248033054669281	-3.99308247920434	6.52198694667126e-05	0.000754264834799323
ENSRNOG00000006076	35.1116401818357	-1.01207322568668	0.253712149971492	-3.98906093303141	6.63353817579051e-05	0.000766586690926071
ENSRNOG00000011585	1138.17868793892	-0.608662730873267	0.152644565431487	-3.98745103798969	6.6786981787338e-05	0.000771223427698129
ENSRNOG00000021517	82.9427712653019	0.680732672575253	0.170869949436142	3.98392271327767	6.77869266737239e-05	0.000782180422929963
ENSRNOG00000012759	57.9430916815765	-0.980251938825259	0.246241776141603	-3.9808514793264	6.86688463415751e-05	0.000791760071673341
ENSRNOG00000052721	301.170222159046	0.535925743941268	0.134864702893481	3.9738028738665	7.07341115713413e-05	0.000814959154537531
ENSRNOG00000014999	759.876913958324	0.411714759338165	0.103660980503855	3.97174286155681	7.13487115705252e-05	0.000821422159073595
ENSRNOG00000013286	92.8570972491256	0.640416085924844	0.161501046952202	3.96539897425173	7.32732820478991e-05	0.000842945525708062
ENSRNOG00000054121	255.773280352045	0.586562776494887	0.148038420985492	3.96223340258656	7.42518983334742e-05	0.000853562362824442
ENSRNOG00000014630	270.246233702072	0.44477414489384	0.112271920616633	3.96157955124487	7.44555666439543e-05	0.000855261542724852
ENSRNOG00000030667	825.990221611888	0.347859655684943	0.0878881089069661	3.95798316758834	7.55852828217209e-05	0.000867587594127579
ENSRNOG00000043503	455.746619921099	-0.384041832856405	0.0970496712825127	-3.95716778615823	7.5843659501965e-05	0.000869354323695062
ENSRNOG00000053875	224.924782130119	-0.68266350688419	0.172514406005448	-3.95713913226835	7.58527544707813e-05	0.000869354323695062
ENSRNOG00000032922	4161.691372095	0.424390282217987	0.107283101086355	3.95579805132947	7.62795796034843e-05	0.000873592313304826
ENSRNOG00000018232	244.719381818121	0.47554228947923	0.120228721714399	3.9553135282339	7.64343462328968e-05	0.000874710545230281
ENSRNOG00000000438	160.007932958832	0.517916787338472	0.130981649517621	3.95411715492861	7.68177651220689e-05	0.000877786283245611
ENSRNOG00000018870	22.5474216370916	-1.28258645900893	0.324361404107499	-3.95418950210197	7.67945274201999e-05	0.000877786283245611
ENSRNOG00000055569	232.005637104389	0.810410996313025	0.2049709134316	3.95378535785987	7.69244225689387e-05	0.000878349558818485
ENSRNOG00000053406	56.777583636213	0.811526931688245	0.20527239395104	3.95341485558844	7.70436874228982e-05	0.000879055843382576
ENSRNOG00000055947	213.614258481602	0.876553259791654	0.221816825774177	3.95169868981913	7.75984060891763e-05	0.000884725833237131
ENSRNOG00000052802	10189.6459693237	-0.39000457319551	0.0987259864483657	-3.950374032469	7.80291569751978e-05	0.000888975038396004
ENSRNOG00000008187	225.870513459079	-0.459960472253704	0.116505488961452	-3.94797254922375	7.88158392401035e-05	0.000897269985460569
ENSRNOG00000007133	191.247911887263	0.721086710679242	0.182657544020508	3.94775214210853	7.88884150569966e-05	0.00089730519775551
ENSRNOG00000010298	582.289112314951	0.513040247954538	0.129962330546756	3.94760732433899	7.89361351473793e-05	0.00089730519775551
ENSRNOG00000020901	34.8752658996677	-1.15171176170438	0.291789661141711	-3.94706158264132	7.91162122750258e-05	0.000898685046257563
ENSRNOG00000037998	240.797255778044	0.564798438741597	0.143232907423192	3.94321702255794	8.03958410561053e-05	0.000912543453114221
ENSRNOG00000011161	17.3164874249877	1.35422863919051	0.343506891004173	3.94236236493452	8.06829523811738e-05	0.000915123975452247
ENSRNOG00000012258	167.741801554316	0.517822146514098	0.131403922286816	3.94069018262518	8.12475062241715e-05	0.000920845163067738
ENSRNOG00000053384	21.4705386114039	1.47974455808662	0.375995492604944	3.93553802423205	8.30105193700086e-05	0.000940130970853234
ENSRNOG00000039819	260.380558194319	-0.438533477078579	0.111443035162982	-3.93504606579711	8.31807401948469e-05	0.000941362523180707
ENSRNOG00000030515	930.105272315754	-0.35796757840093	0.0909863436263316	-3.93430007332808	8.34394879541844e-05	0.000943593382241117
ENSRNOG00000007989	738.065249389164	-0.490668046856384	0.12484195069761	-3.93031384173795	8.48350550025042e-05	0.000958667425976638
ENSRNOG00000007890	189.116817743399	0.547110078133758	0.139228662431382	3.92957935944689	8.5094589594027e-05	0.000960891117893615
ENSRNOG00000010146	1085.44912387565	0.365405027939064	0.0929966466775211	3.92922799900686	8.52190104669114e-05	0.00096158694787719
ENSRNOG00000018276	502.707209006445	-0.434475607926944	0.110586822546529	-3.92881898513847	8.5364063626032e-05	0.000962514390457881
ENSRNOG00000025940	242.128423040426	0.501762194643531	0.127837296108021	3.92500631599365	8.67274624057302e-05	0.000977167700041604
ENSRNOG00000037162	196.11852187187	-0.531380914276166	0.135505666156435	-3.92146638106418	8.80117293227677e-05	0.000990908528963397
ENSRNOG00000017165	118.706035339146	-0.705020704512237	0.179839861280467	-3.92026939685375	8.84500377338937e-05	0.000995111666261118
ENSRNOG00000037299	29.5314144247141	1.32493280221107	0.338037568815845	3.91948388119209	8.87387955294429e-05	0.000997627340049068
ENSRNOG00000038480	43.1019603584051	-0.9892454318185	0.252528518354031	-3.91736124801412	8.95235426964667e-05	0.00100571128816456
ENSRNOG00000024136	112.104812286892	0.645815840772983	0.164882727362652	3.91681925149468	8.97249694217972e-05	0.00100665744570128
ENSRNOG00000061484	16.2639525271769	1.63646486379403	0.417808634116567	3.91678086608776	8.97392511352039e-05	0.00100665744570128
ENSRNOG00000031168	25.8346186944719	-1.21178289973585	0.30940319176174	-3.9165171271698	8.98374361842006e-05	0.00100702110018483
ENSRNOG00000045738	151.016525453645	-0.664968504499504	0.169906241277685	-3.91373795040711	9.08782588969302e-05	0.00101794286776137
ENSRNOG00000046949	314.212147388609	0.690194754199449	0.176457980906919	3.91138304230923	9.17690940483059e-05	0.00102716985969858
ENSRNOG00000012840	1123.10132612955	0.3254571640351	0.083337195715955	3.90530496303694	9.41066319931591e-05	0.00105256446243919
ENSRNOG00000005956	24.6337189789455	1.26153450407665	0.323109897500764	3.90435116297752	9.44785143033429e-05	0.00105518235668329
ENSRNOG00000016164	9.59245757080153	-1.90648506250327	0.488295590706382	-3.90436673766661	9.4472430672945e-05	0.00105518235668329
ENSRNOG00000008025	75.6711942035655	0.657063289370739	0.168348238515217	3.90300067981613	9.50074357164879e-05	0.00105954395898825
ENSRNOG00000017072	335.492900889028	-0.3855110010903	0.0987691126616604	-3.90315343229711	9.4947469728931e-05	0.00105954395898825
ENSRNOG00000020994	229.582966558877	-0.481372486100972	0.123386038930374	-3.90135294295821	9.56565648216225e-05	0.00106600678351433
ENSRNOG00000026243	857.887315094699	-0.536762930687767	0.137688752024488	-3.89837893651838	9.68387942502482e-05	0.00107789006050267
ENSRNOG00000050949	297.405837952013	-0.476802842380387	0.122309930098768	-3.89831669428113	9.68636835979407e-05	0.00107789006050267
ENSRNOG00000008447	113.842757756386	0.686817781415192	0.176193759772563	3.89808232880528	9.69574555696644e-05	0.00107815000703174
ENSRNOG00000011156	1861.61396896072	-0.455434392267884	0.116918626748012	-3.89531082373604	9.80728821122939e-05	0.00108869760315846
ENSRNOG00000012482	11939.8697812413	-0.507857537053867	0.130378429792499	-3.89525735094475	9.80945215575346e-05	0.00108869760315846
ENSRNOG00000017349	603.677480418424	-0.396054004776814	0.101677551157581	-3.89519613983432	9.81192980902999e-05	0.00108869760315846
ENSRNOG00000004205	20.1316871895081	1.28568390543258	0.330185208428079	3.89382647258298	9.86752484358668e-05	0.00109407342798696
ENSRNOG00000002826	112.092570561133	-0.700128044634757	0.179869469103885	-3.89242292270509	9.9248036092363e-05	0.00109883292020699
ENSRNOG00000021839	152.887425114672	0.561764439013929	0.144319894234396	3.89249480810694	9.92186236107188e-05	0.00109883292020699
ENSRNOG00000027935	5.3052185173656	4.43181634069028	1.13867384512351	3.89208583271671	9.93860689623988e-05	0.00109956610401174
ENSRNOG00000029556	32.3035512197302	1.18180032491747	0.303665776400896	3.8917797682847	9.95115543303406e-05	0.00110015950895753
ENSRNOG00000024705	41.987709415052	1.09147809585262	0.280499361621826	3.89119636330644	9.9751162756776e-05	0.00110201145849063
ENSRNOG00000060061	134.298916883935	0.622974083032359	0.160105528177819	3.8910216912714	9.98230076362656e-05	0.00110201145849063
ENSRNOG00000015496	62.3264440138241	-0.880866513494139	0.226422071444899	-3.89037388392811	0.000100089885970823	0.00110416162390867
ENSRNOG00000021125	617.467553588672	-0.446335750200854	0.114746678688718	-3.88974875178447	0.000100348061238234	0.00110621275282926
ENSRNOG00000005749	59.1183619335687	0.900225964484258	0.231499991275882	3.88866521991116	0.000100797042146157	0.00111036281247623
ENSRNOG00000002429	7.89667401744461	-2.0685620467942	0.532150579195668	-3.8871742842426	0.000101417938646414	0.00111639933612789
ENSRNOG00000008157	2015.43387300312	-0.424244835721937	0.109199806655631	-3.8850328468055	0.000102316054202764	0.00112547659623041
ENSRNOG00000003762	310.924832444612	0.481222783190274	0.123876175986269	3.88470809143813	0.000102452909875993	0.00112617297632534
ENSRNOG00000006877	78.8486389797989	0.655093587803153	0.168660595414023	3.88409388805399	0.000102712214815316	0.00112821336675188
ENSRNOG00000018549	758.57926778461	-0.361614689362838	0.0931392330224416	-3.88251736274989	0.000103380632078483	0.00113474138952382
ENSRNOG00000007584	99.3358155592676	-0.705804640441862	0.181876317665318	-3.88068468452642	0.000104162813200549	0.00114250787659514
ENSRNOG00000000487	10.8073471454113	-2.30124819257051	0.593069654315564	-3.88023257609813	0.00010435662866495	0.00114381438662685
ENSRNOG00000004612	1962.32529434484	0.463464625914076	0.119494040721489	3.8785584880697	0.000105077264952999	0.00115088918523629
ENSRNOG00000004100	21.3962189444579	1.13193842306457	0.291996330112219	3.87655016975571	0.00010594797192172	0.00115959638746631
ENSRNOG00000053479	84.6774818828192	0.760748610596477	0.196263579929558	3.87615782240151	0.0001061188672784	0.00116063721126204
ENSRNOG00000038068	1539.2743441648	-0.482086059401273	0.124470266229721	-3.87310217937141	0.000107458748019632	0.00117445278349507
ENSRNOG00000026573	349.558658191238	0.385820923006794	0.0996235701850986	3.87278755710066	0.000107597610735116	0.00117513168015413
ENSRNOG00000027468	1270.35820996467	-0.384594406513151	0.0993498057536224	-3.87111382448907	0.000108339185504367	0.00118238746147033
ENSRNOG00000004075	14.929103709284	1.90567897770926	0.492437993136172	3.86988616693167	0.000108886182277755	0.00118751084261894
ENSRNOG00000027622	336.101622030604	-0.424205782471513	0.109691459301201	-3.86726355154681	0.000110063459421022	0.00119949586523466
ENSRNOG00000060103	34.4511477720113	1.23676398615725	0.319905785569025	3.86602569239998	0.000110623289424665	0.00120473955026349
ENSRNOG00000004519	965.074509575809	-0.339140480733434	0.0877296679453208	-3.86574449301244	0.000110750837605124	0.00120527137555768
ENSRNOG00000023861	2780.35845923151	-0.43497638984241	0.112566989660663	-3.86415583426066	0.000111474041283437	0.00121228019895738
ENSRNOG00000005723	97.0069191139109	1.60106748656931	0.414359856345631	3.86395415011876	0.000111566171804449	0.00121242102389618
ENSRNOG00000049496	10.0979149531115	-1.83350321967757	0.474839089049175	-3.86131483688296	0.000112778465397439	0.00122472614337984
ENSRNOG00000021303	74.4975176571549	-0.750880307288858	0.194523492441656	-3.86010089508377	0.000113340217242763	0.00122995422141827
ENSRNOG00000033824	552.714907864617	0.4466253761497	0.115718106499321	3.85959803232971	0.000113573689302084	0.00123161496500957
ENSRNOG00000016257	391.461129500006	-0.600930735651053	0.155788861457518	-3.85734082673761	0.00011462727709975	0.00124216055693657
ENSRNOG00000016234	266.733630883487	-0.416551084243339	0.108013911204594	-3.85645774324689	0.000115041974077543	0.001245772777281
ENSRNOG00000060599	1694.12212540292	0.366411049960482	0.0950980277272413	3.85298264030687	0.000116687666338462	0.00126270073991133
ENSRNOG00000042833	226.777768360814	-0.630463845333914	0.163692538433975	-3.85151242301865	0.000117390573718942	0.00126940993275737
ENSRNOG00000055309	268.930821874419	-0.452433799110275	0.117533483437156	-3.84940347107288	0.000118405833380031	0.00127948491229008
ENSRNOG00000056243	219.104980311212	-0.486816251175075	0.126514981156112	-3.84789411282741	0.000119137522930053	0.00128648360444638
ENSRNOG00000056585	223.101859354212	0.604390385248034	0.157083008125802	3.84758601493041	0.000119287402148778	0.00128719429295426
ENSRNOG00000005362	227.118259268952	-0.567674412038647	0.147605020103753	-3.84590179683337	0.000120109864671132	0.00129515651256646
ENSRNOG00000010748	123.237028699848	-0.642973572584094	0.167227076941114	-3.84491306279607	0.000120595185760548	0.00129876934859638
ENSRNOG00000029447	325.457177638755	0.404559096449104	0.105220386771862	3.84487368713313	0.000120614551574194	0.00129876934859638
ENSRNOG00000013588	4.53976034657419	-2.92616678169806	0.761135232250502	-3.84447685209113	0.00012080988749268	0.00129995853639347
ENSRNOG00000011756	770.567137151704	0.381598628917177	0.0993080073384478	3.84257663751791	0.000121749379368512	0.00130914782085018
ENSRNOG00000003970	1255.66393689523	-0.275491865232966	0.0717956346506124	-3.83716735110185	0.00012446165880102	0.00133737327688507
ENSRNOG00000032134	1439.42590020955	-0.281656677148511	0.0734069983646305	-3.83691859663643	0.000124587746904598	0.00133778932721123
ENSRNOG00000000150	114.097255594571	0.563591757186159	0.14692493583421	3.83591630642002	0.000125097006524979	0.00134231630267027
ENSRNOG00000009830	168.592793006255	0.548484495416568	0.143020396594432	3.835008911155	0.000125559742125618	0.00134633807522932
ENSRNOG00000061199	7.33360999757489	2.16698402746961	0.56510742444407	3.83464087310728	0.000125747886449853	0.00134741192254734
ENSRNOG00000001518	220.239341822079	-0.506737397964553	0.132182378921272	-3.83362292387222	0.000126269656064341	0.0013513234618044
ENSRNOG00000004147	355.653172169263	-0.583833504863504	0.15229620478171	-3.8335394220777	0.000126312546967173	0.0013513234618044
ENSRNOG00000008138	85.3223657001866	0.749561288131455	0.195535823254158	3.83337066148321	0.000126399273188359	0.0013513234618044
ENSRNOG00000010737	2216.77361121463	0.322352687717759	0.0840940310027056	3.83324100265081	0.000126465943101209	0.0013513234618044
ENSRNOG00000011394	1073.73013096095	-0.358205090694787	0.0934629881938528	-3.83258761159904	0.000126802418127818	0.00135397393749871
ENSRNOG00000052745	272.206064089262	2.40008773528383	0.626792656363653	3.82915739505944	0.000128582753847141	0.00137202726613758
ENSRNOG00000001243	159.069054998874	0.59432954511473	0.155235463151267	3.82856811871392	0.000128890958607829	0.00137435818816371
ENSRNOG00000005185	10.1774665652061	-1.964718672804	0.513318372738733	-3.82748558622894	0.000129458962499398	0.00137945416408545
ENSRNOG00000013409	117.1638532558	-0.554247184527429	0.144882246550599	-3.82550103772626	0.000130506384665281	0.00138964795688093
ENSRNOG00000011826	474.673292028368	0.385224004359307	0.100737348616163	3.82404351167822	0.000131280731163734	0.00139692185933224
ENSRNOG00000003634	95.3134719036763	0.664736392687055	0.173904149995122	3.82242972755797	0.000132143143379209	0.00140511464843164
ENSRNOG00000020193	16.7548117498264	1.49284330269496	0.39056561858226	3.82225990120157	0.000132234209011886	0.00140511464843164
ENSRNOG00000062101	34.3398179194004	-1.06731254217706	0.279339592041488	-3.82084234596626	0.000132996651874853	0.00141223629230773
ENSRNOG00000011929	959.01567732959	-0.332528421191205	0.0870376900712533	-3.82051064221696	0.000133175658318208	0.00141315708951379
ENSRNOG00000054011	237.092169035309	-0.589184932540952	0.154259195076416	-3.81944773048429	0.000133750797123946	0.00141827715066611
ENSRNOG00000060571	254.903568719883	-0.551777056153481	0.144530043949646	-3.8177325701618	0.000134683803524253	0.00142718228343485
ENSRNOG00000002094	190.791713545795	0.514361104785168	0.134805735877763	3.81557284217916	0.000135867367142802	0.00143872830269059
ENSRNOG00000026951	10.1350483129828	-2.05599068755381	0.538867943532926	-3.81538874640477	0.00013596870633561	0.00143880637968961
ENSRNOG00000021068	668.02274139331	0.345182502983398	0.0905419854922804	3.81240262301104	0.000137622455340235	0.00145530043934371
ENSRNOG00000011803	134.884416991593	0.827945248371806	0.217182189581177	3.81221521879141	0.000137726871262739	0.00145539948431681
ENSRNOG00000038943	15.6227241921142	1.69598161526098	0.444902798120713	3.81202730669458	0.000137831645086641	0.00145550217211493
ENSRNOG00000024093	4.67597641361335	-3.16224666796523	0.830027528075548	-3.80980938704168	0.000139073973085743	0.00146760901163949
ENSRNOG00000021472	111.47653647202	-0.755902276805926	0.198430989667676	-3.80939629476162	0.000139306521427771	0.00146905058960195
ENSRNOG00000023794	13.5572505119273	1.39150098095911	0.365372739779113	3.80844225488838	0.000139844994173569	0.00147371407486971
ENSRNOG00000003559	84.9727521054707	0.735841143043402	0.193270359795304	3.80731501624329	0.000140483749214675	0.00147857672643113
ENSRNOG00000050735	82.9365439199261	-0.84454203997742	0.221822520296329	-3.80728718999861	0.000140499551786657	0.00147857672643113
ENSRNOG00000007202	22.3923132051696	-1.29185346099454	0.339374222919019	-3.80657508364389	0.000140904528329299	0.00148182014957296
ENSRNOG00000010171	171.954162331611	0.486308486059457	0.127770844057962	3.80609903335105	0.000141175872131095	0.00148365473855273
ENSRNOG00000028456	6.29635684199346	-2.67085692719535	0.702013252255013	-3.80456767534801	0.000142052072221951	0.00149183904654493
ENSRNOG00000055579	1426.23241603868	0.306234360089166	0.0805034079195486	3.80399250172368	0.000142382491559162	0.00149428424314866
ENSRNOG00000021265	1270.0271176085	-0.305030788970771	0.0801981179447244	-3.80346567709993	0.000142685770900731	0.00149644145481644
ENSRNOG00000008704	321.375948072384	0.404952186484048	0.106500599119941	3.80234655795684	0.000143332038937257	0.00150219040397486
ENSRNOG00000000129	304.276484362323	0.601615394607877	0.158233494332562	3.80207362003553	0.000143490072520485	0.00150281805091222
ENSRNOG00000052424	980.532695541929	-0.516813745857315	0.135954485613143	-3.80137325757608	0.000143896339955206	0.00150604289637329
ENSRNOG00000043465	365.091936904082	0.864195283827084	0.227511165798425	3.7984741574959	0.000145589605454948	0.00152272407016814
ENSRNOG00000021218	123.257288121279	-0.565219597888373	0.148815681028648	-3.79811854491037	0.000145798593762713	0.00152386898818748
ENSRNOG00000003218	77.1370959595584	0.688829763798774	0.18140407577374	3.79721216770195	0.000146332536644753	0.00152840641275884
ENSRNOG00000005923	480.896028051062	-0.376301440866955	0.099105999382743	-3.79695924778172	0.00014648185892786	0.00152892312467852
ENSRNOG00000000007	804.150685663478	-0.333784775733665	0.0880212532711487	-3.79209296992675	0.000149382965657468	0.00155814166903757
ENSRNOG00000057814	223.007396498437	-0.531722600730979	0.14024172633565	-3.79147215756866	0.000149756939371337	0.0015609790712416
ENSRNOG00000003977	86.2731625837373	1.05041841540247	0.277120943807999	3.7904692477168	0.000150362949050406	0.00156622957541484
ENSRNOG00000014060	581.927082560068	0.386892131510461	0.102096044180906	3.78949189084075	0.000150955738907257	0.00157133533252748
ENSRNOG00000016983	16.9796136447557	1.52647592988986	0.403483069084013	3.78324655196874	0.000154795941275073	0.00161021430217658
ENSRNOG00000017210	353.287260324526	-0.411781258046585	0.108868371227377	-3.78237731862965	0.00015533765781748	0.00161475235336134
ENSRNOG00000053923	420.158365697619	0.410686888488941	0.108620340755634	3.78093905461846	0.000156237921652208	0.00162300885776025
ENSRNOG00000019180	2022.49274731631	-0.417544763108358	0.110472867195556	-3.77961370704024	0.000157071852238093	0.00162905537060251
ENSRNOG00000036866	180.442649888221	-0.607037395136353	0.160612849898246	-3.77950702898886	0.000157139157678939	0.00162905537060251
ENSRNOG00000046581	10.7741306826227	1.86111124206389	0.492408076348716	3.77961152843862	0.000157073226492546	0.00162905537060251
ENSRNOG00000030328	190.146089287098	-0.484630960405944	0.12823798270251	-3.77915302621536	0.000157362700058718	0.00163026905500615
ENSRNOG00000059224	200.497241116001	-0.52182554609453	0.138088507458786	-3.77892089426973	0.00015750944701591	0.00163068603969412
ENSRNOG00000016384	154.049742580928	0.543545430080252	0.143854549993736	3.77843752668177	0.000157815431129317	0.00163274991990007
ENSRNOG00000012641	379.793451868923	0.474440331106022	0.125599924475471	3.77739344261053	0.000158478273438714	0.00163850055563375
ENSRNOG00000011076	11903.4105253825	-0.465747737129129	0.123318727093692	-3.77678028394887	0.000158868760673121	0.00164142946250124
ENSRNOG00000016727	3405.61973395823	-0.325915007447196	0.0863139152875563	-3.77592658566588	0.000159413942588963	0.00164595164458678
ENSRNOG00000054902	349.515785682484	0.414896632496491	0.110081722756707	3.76898745864888	0.000163911122244354	0.00169010579380845
ENSRNOG00000056637	362.548964849006	-0.465957792698576	0.123627443100467	-3.76904820655321	0.000163871239298825	0.00169010579380845
ENSRNOG00000042070	32.6439307671018	-1.34478164509833	0.356851968148432	-3.76845797453741	0.000164259132441405	0.0016914161640503
ENSRNOG00000050223	12.9835758329375	1.73966836743557	0.461631266798629	3.76852369532943	0.000164215898853683	0.0016914161640503
ENSRNOG00000013515	396.429309333826	1.21577463737564	0.322713479517524	3.76735003196425	0.000164989592351182	0.00169779612774281
ENSRNOG00000031167	40.1613971497376	-0.960123285566173	0.254952767975425	-3.76588688638486	0.000165958919042363	0.00170662388742556
ENSRNOG00000029885	605.37049786457	0.440132668828179	0.116910507293738	3.76469728013705	0.000166750973472496	0.00171361805759118
ENSRNOG00000006060	484.935296011064	0.442746826652345	0.117645619485811	3.76339406930273	0.000167622748424784	0.00172026777739966
ENSRNOG00000017512	159.422871934086	-0.646169284780369	0.171693275524476	-3.76350956556975	0.000167545315091397	0.00172026777739966
ENSRNOG00000003611	1813.69977425338	-0.576441354852675	0.153179118503792	-3.763184959433	0.000167763029735972	0.00172055426076169
ENSRNOG00000017279	686.37952331725	0.41321988202349	0.109824000190418	3.76256447868434	0.000168179929425601	0.00172367542126158
ENSRNOG00000008012	421.542066555984	-0.559317383009157	0.148721279535899	-3.76084299943201	0.000169341696274078	0.00173442144036701
ENSRNOG00000008625	100.793244688176	-0.573877665996093	0.152781917983457	-3.75618838649632	0.00017252084805543	0.00176580162127322
ENSRNOG00000001793	339.606049594151	-0.471167532583482	0.125518453787281	-3.7537710063094	0.000174194010043433	0.00178173592637612
ENSRNOG00000014647	170.226740683037	0.550991870076361	0.146803580297845	3.75325907555164	0.000174550289661001	0.00178418827455891
ENSRNOG00000030418	295.372531915029	0.499726549589096	0.133162118724856	3.75276808730904	0.000174892638004954	0.00178649504545154
ENSRNOG00000000145	118.005072765374	-0.595375416243398	0.158692526102671	-3.75175460915029	0.000175601297598102	0.00179253804588143
ENSRNOG00000004425	155.27053245407	0.493488251687713	0.131569692709057	3.75077452509503	0.000176289174473615	0.00179836098570286
ENSRNOG00000010572	90.5503534005669	0.641856402723835	0.171155398554596	3.75013822610504	0.000176737119805103	0.00179994879217944
ENSRNOG00000013009	3142.82321408816	-0.388361867663601	0.103553935538528	-3.75033421611587	0.0001765990317195	0.00179994879217944
ENSRNOG00000019921	173.576820955617	-0.508737325460181	0.135667413649503	-3.74988592894168	0.000176915029534356	0.00179994879217944
ENSRNOG00000053058	6.7237048071935	-3.01741788703358	0.804658511311536	-3.74993595993337	0.000176879736326648	0.00179994879217944
ENSRNOG00000007147	734.7564840614	0.342962441086625	0.0914862546908735	3.74878654990823	0.000177692234611527	0.00180665570808214
ENSRNOG00000000775	85.6318651496075	-0.732604423603026	0.195449275871312	-3.74830973579758	0.000178030315157955	0.00180889196131294
ENSRNOG00000008752	125.183940886179	0.522317215710109	0.139438048542334	3.74587296057527	0.000179767552126357	0.00182412243748097
ENSRNOG00000030213	2507.72187394752	0.599169107668792	0.159951451664858	3.74594354369609	0.000179717008308193	0.00182412243748097
ENSRNOG00000002229	365.506942757123	-0.689511743170286	0.184196527273809	-3.74334822363575	0.000181584303627198	0.0018389013605421
ENSRNOG00000022218	29.3753845235076	-1.65714203553361	0.442679359352958	-3.74343641853049	0.00018152055038923	0.0018389013605421
ENSRNOG00000046852	151.055854445937	-0.712688087456519	0.19037445013831	-3.74361206001508	0.00018139364752107	0.0018389013605421
ENSRNOG00000014173	538.653947658266	0.378775966321024	0.101306443524517	3.73891287802791	0.000184817758610373	0.00187040946453539
ENSRNOG00000025209	81.6725340000758	1.82462225326182	0.488263734858291	3.73696042322573	0.000186258226866386	0.00188374238426559
ENSRNOG00000062125	6.00302602459343	2.63590076076925	0.705434593533393	3.73656294280453	0.000186552767141666	0.00188547588810112
ENSRNOG00000003251	1028.16810228225	0.460704732262444	0.123315108073063	3.73599585210176	0.000186973749737439	0.00188723932497012
ENSRNOG00000058660	186.548997784012	1.36997583185774	0.366693849227795	3.73602075612316	0.000186955243382283	0.00188723932497012
ENSRNOG00000003597	3928.20323935349	-0.320099761564014	0.0857062520418148	-3.73484727121006	0.00018782914184474	0.00189462438730347
ENSRNOG00000057464	295.901522407316	0.411716585109374	0.110275682815935	3.73352106825385	0.000188821391144756	0.00190337928980152
ENSRNOG00000006615	105.567693081029	-0.598211543803982	0.16023951072371	-3.7332337143455	0.000189037034343492	0.00190429938807076
ENSRNOG00000006542	2177.53246592299	-0.314327641946521	0.0842036422212011	-3.7329459113038	0.000189253246592355	0.00190522400514277
ENSRNOG00000007654	23.7255506115291	-1.60582937582557	0.430408102739916	-3.7309459687285	0.000190762136619228	0.00191915232320211
ENSRNOG00000017671	629.121476140287	0.419537909394758	0.112464260785506	3.73041094534832	0.000191167706687233	0.0019219697470748
ENSRNOG00000016012	159.744875129593	0.575563342646709	0.154385947079736	3.72808117276016	0.000192943237490157	0.00193854780344442
ENSRNOG00000002001	740.695578105683	-0.431525027961134	0.115756282063007	-3.7278756735315	0.00019310059095886	0.00193885655656529
ENSRNOG00000052289	918.752936605667	-0.28594235337376	0.0767211907988286	-3.72703226314007	0.000193747665454251	0.00194407880303768
ENSRNOG00000015852	1857.67894369405	-0.310381455261803	0.0833257216222247	-3.72491769911079	0.000195378953973353	0.00195916342058938
ENSRNOG00000020322	226.178920113598	-0.442667915538236	0.118860863008928	-3.72425291498167	0.000195894464992424	0.00196262617268135
ENSRNOG00000061424	171.890985174003	0.614346376744215	0.164963200512371	3.72414195915255	0.000195980630749072	0.00196262617268135
ENSRNOG00000005378	12.7661308700651	1.68181566203619	0.452309263225695	3.71828701902352	0.000200578299635922	0.00200604501895836
ENSRNOG00000008530	276.343778720648	-0.550568834507999	0.14807035554538	-3.71829210837049	0.000200574259514233	0.00200604501895836
ENSRNOG00000050044	513.696874764073	-0.405976421420909	0.109227706209979	-3.71678977347065	0.000201770196905846	0.00201664833878741
ENSRNOG00000006952	408.614303437844	0.808698004845193	0.217641531718491	3.71573384206469	0.00020261477914641	0.00202376875296141
ENSRNOG00000007443	53.7063948287408	-0.931314156688335	0.250715604439136	-3.7146238215676	0.00020350620429039	0.00203134745768869
ENSRNOG00000028498	2625.1060769277	-0.322674529349603	0.0869311747158986	-3.71183905433398	0.000205758811924948	0.00205249441576209
ENSRNOG00000001470	103.214303765869	-0.56926162556027	0.153434554469766	-3.71012662387235	0.000207155609757978	0.00206508248477484
ENSRNOG00000017977	631.629494737132	-0.446872633036515	0.120509032402102	-3.70820862244946	0.000208730660315607	0.00207942997446492
ENSRNOG00000027992	174.844301636728	-0.6245123711181	0.168487359121245	-3.70658294114928	0.000210074459181956	0.00209145651430046
ENSRNOG00000007527	220.22225627216	0.494128177715116	0.133519453352235	3.70079539205097	0.000214924726675408	0.00213835439561654
ENSRNOG00000014828	148.781929857621	-0.549460545759525	0.14849966170782	-3.70007944422536	0.000215531984194313	0.00214300372856059
ENSRNOG00000016697	16.5287279518403	-1.45621971039448	0.39360924734415	-3.69965827840737	0.000215889963739258	0.00214517010043837
ENSRNOG00000005600	192.431392836656	0.540754483251884	0.146216773837658	3.69830676097582	0.000217042490869174	0.00215382671431548
ENSRNOG00000053805	13.482655040676	1.56652018284422	0.4235590603259	3.6984693035226	0.000216903575246791	0.00215382671431548
ENSRNOG00000002840	7829.77540180858	-0.216133698118492	0.0584985186841272	-3.69468668575255	0.000220158090507634	0.00218051975659556
ENSRNOG00000045771	2845.13317212848	0.358740977346167	0.0970956754914376	3.6947163252168	0.000220132411828438	0.00218051975659556
ENSRNOG00000054257	321.772729440723	0.371176302671768	0.100462233300068	3.69468496248846	0.000220159583574761	0.00218051975659556
ENSRNOG00000001573	270.33491654521	0.400181374057211	0.108385562772695	3.69220183777122	0.000222320911542871	0.00219808413522166
ENSRNOG00000001785	344.424083818671	0.460818847382155	0.124807184089957	3.69224616949943	0.00022228215089453	0.00219808413522166
ENSRNOG00000030700	20202.0777635459	-0.448327771622509	0.121427193548287	-3.69215295620108	0.000222363657618753	0.00219808413522166
ENSRNOG00000008214	618.044897869615	-0.333788973040151	0.0904104655784615	-3.69192848310771	0.000222560054489695	0.00219860616409433
ENSRNOG00000015567	519.946148592058	0.382975407495259	0.103782855867863	3.69016061749993	0.000224112503330818	0.00221251492649999
ENSRNOG00000003524	305.537511716763	-0.447330449685583	0.121264626373348	-3.68887830741628	0.000225244916680149	0.00222083075608914
ENSRNOG00000010235	219.130700918142	0.583679936735902	0.158224632790458	3.68893216209191	0.000225197249541698	0.00222083075608914
ENSRNOG00000005094	3.33609802285284	3.7608006193681	1.01966853037775	3.68825800476049	0.000225794633966254	0.00222481816942811
ENSRNOG00000000728	7.35846966229856	-2.03703533236828	0.552590875254382	-3.6863354492246	0.000227506429088753	0.00223880362609704
ENSRNOG00000030597	291.999209457812	-0.605975124913145	0.164382958416786	-3.68636220414479	0.000227482523829686	0.00223880362609704
ENSRNOG00000017021	567.770609326691	0.370856190396925	0.10064516233372	3.68478903305098	0.00022889215035129	0.00225099332445661
ENSRNOG00000019164	2185.68777551279	-0.256800334957055	0.0696979945927929	-3.68447236477029	0.000229176887673279	0.00225234692172866
ENSRNOG00000053599	388.344140977291	0.390801198893185	0.106135076141591	3.68211163641917	0.000231310074572586	0.00227185366379437
ENSRNOG00000016800	243.412247595926	0.514314212299831	0.139711415472684	3.68126119515544	0.000232083100215414	0.00227798489134515
ENSRNOG00000019484	127.219181773068	-0.58554176770456	0.159109577687392	-3.68011640917678	0.000233127505151046	0.00228677024911775
ENSRNOG00000012060	964.271009738274	0.33693058427382	0.0916218652638418	3.67740367764362	0.000235620004879425	0.00230973976614197
ENSRNOG00000005492	82.1924266701052	-0.877605928528668	0.238678436010634	-3.6769384917939	0.000236049928449394	0.00231247377122017
ENSRNOG00000052477	200.802588794735	-0.486550001408502	0.132332370044831	-3.67672702637812	0.000236245607505227	0.00231291096043481
ENSRNOG00000009994	864.762548165018	-0.426001494372699	0.115907069830332	-3.67537109683035	0.000237503935391866	0.00232374457426214
ENSRNOG00000008986	5.55779897324861	2.26752840323178	0.617061195655926	3.67472208460854	0.000238108453709741	0.00232750349696849
ENSRNOG00000013604	1351.19713476351	-0.340671249916191	0.0927089341293938	-3.67463236542787	0.000238192135563585	0.00232750349696849
ENSRNOG00000014322	70.0797808577784	0.716172705734961	0.194942149645254	3.67377043414272	0.000238997473432307	0.00233388349055835
ENSRNOG00000019478	136.817427138108	0.712781971803547	0.194034708650867	3.67347665146898	0.000239272549946716	0.00233508048743411
ENSRNOG00000010731	10959.3477821453	0.440346910268321	0.119930820164804	3.67167430076119	0.000240966650688761	0.00235005743618055
ENSRNOG00000012405	1344.71596128066	0.480428170227998	0.130852737603905	3.67151791414765	0.000241114173996842	0.00235005743618055
ENSRNOG00000037707	42.5922907892435	-0.879236558635052	0.239624627297572	-3.66922452233256	0.000243287342154686	0.00236973014190366
ENSRNOG00000004089	151.108670258217	-0.579381313035355	0.157955055044358	-3.66801374525589	0.000244442045975085	0.00237946383214908
ENSRNOG00000011668	33.6570404369777	-1.05136921031285	0.286651538898278	-3.66776056515764	0.00024468414987057	0.00237978374550837
ENSRNOG00000056217	60.3032167287026	1.05315657756919	0.287147169933486	3.66765438716718	0.000244785749684933	0.00237978374550837
ENSRNOG00000042086	277.992520339756	0.815346024872143	0.222413839101218	3.66589609786416	0.000246473989639685	0.00239467622421501
ENSRNOG00000010534	230.304578383569	-0.55659764069432	0.151879512063694	-3.6647315568205	0.000247598141622068	0.00240407276126639
ENSRNOG00000002227	2302.85385534679	-0.292929865894959	0.0799370269433876	-3.66450788947175	0.000247814601453145	0.00240464966885334
ENSRNOG00000003105	7.2471551652191	2.78955734535381	0.761908621592727	3.66127546833949	0.000250962745347696	0.0024336551974439
ENSRNOG00000052742	1076.51106841055	1.10799064784855	0.302711204519035	3.66022344501252	0.000251995403794986	0.00244212254614483
ENSRNOG00000007012	27.20750211585	-1.3056332487377	0.356747156971082	-3.65982804130247	0.000252384558545423	0.00244434684405283
ENSRNOG00000054091	58.022995625702	1.04209436269005	0.284794616934178	3.65910835642972	0.000253094316415613	0.00244967141147653
ENSRNOG00000030963	219.947237743034	-0.648992466984968	0.177393250222635	-3.65849583437058	0.000253699863723368	0.00245398124657752
ENSRNOG00000032699	1181.45362289023	0.449638256397758	0.122912535523278	3.65819689979956	0.000253995887454868	0.0024552935787304
ENSRNOG00000006327	164.040650231876	0.498925965880315	0.136432737740401	3.6569372875127	0.00025524679607968	0.00246582898521897
ENSRNOG00000005472	237.638230802957	0.478479007899976	0.130850697570761	3.65667907609911	0.000255503935801884	0.00246675678751479
ENSRNOG00000002212	33.8858300760751	-0.912851192800475	0.249835396426588	-3.65381049225628	0.000258377000852343	0.00249292289669255
ENSRNOG00000018375	180.551305153103	0.446280081275616	0.122294362408908	3.64922857018884	0.000263028994397631	0.00253620904421696
ENSRNOG00000014670	1310.226886423	0.290436050129403	0.0796002121684002	3.64868437178237	0.000263586702835392	0.00253998715784488
ENSRNOG00000030771	3122.66186865685	0.342765492284227	0.0939607019620522	3.64796649159411	0.000264324100743784	0.00254549096263448
ENSRNOG00000015250	179.34911788502	0.454561627200281	0.12466006717852	3.64640929119124	0.000265930290892058	0.00255865037020306
ENSRNOG00000046744	114.154867498523	-0.835428089550169	0.229115534728739	-3.64631796154404	0.000266024777257266	0.00255865037020306
ENSRNOG00000002653	180.820596667567	-0.569159516608272	0.156107248754129	-3.64595187699903	0.000266403831143206	0.00256068767260814
ENSRNOG00000026937	86.8935670161913	0.624387935671232	0.171268488147929	3.64566735202293	0.000266698785651225	0.00256191455827576
ENSRNOG00000000664	126.048121241061	-0.562136069798468	0.154282316752841	-3.64355476136001	0.000268898409416437	0.0025814247303978
ENSRNOG00000006870	253.130857048096	0.425930218113484	0.117029482466852	3.63951210528617	0.000273155097115392	0.00262064589412962
ENSRNOG00000053303	15.1816531565143	1.34271279721512	0.36896790525377	3.63910458903364	0.000273587674919289	0.0026231524598398
ENSRNOG00000004554	198.576960461065	1.2970498939485	0.356519565885321	3.63808895236262	0.000274668567215759	0.00263186802328391
ENSRNOG00000023299	58.5221422372725	0.834270796707692	0.229411608069163	3.63656749424893	0.000276295271350016	0.00264579937142679
ENSRNOG00000058249	3785.38691343307	-0.422415567926561	0.11617985569853	-3.63587616275467	0.000277037404753912	0.00265124796349493
ENSRNOG00000003809	389.548974332592	-0.630337027039906	0.173388198700315	-3.63540905185469	0.000277539897978315	0.00265439782501184
ENSRNOG00000011052	1120.1281187499	-0.254034613765966	0.0698812123015535	-3.63523478484816	0.000277727583885671	0.00265453480927428
ENSRNOG00000001113	627.017571654573	0.39045061186742	0.107417950782506	3.63487302655757	0.000278117578070182	0.0026566040894639
ENSRNOG00000056246	3413.19276062839	-0.325161133583594	0.0894893375075215	-3.63351816696893	0.000279582751864834	0.00266893459884934
ENSRNOG00000011101	8.69173952758592	3.04083016476204	0.836982868895002	3.63308530887448	0.000280052376257218	0.00267175201573242
ENSRNOG00000019671	345.480798601966	0.482829393529865	0.132948692307179	3.63169719950522	0.000281563380436019	0.00268449469566396
ENSRNOG00000006130	1172.00306790492	-0.276455910360441	0.0761640012404956	-3.6297451008056	0.000283701235191532	0.00270183573731018
ENSRNOG00000040110	312.621875391557	0.455544764632406	0.12550430375635	3.62971428865728	0.000283735100940097	0.00270183573731018
ENSRNOG00000025587	77.4100338693359	-0.580894186542489	0.160091289286029	-3.62851838556079	0.000285052452842	0.00271269307515022
ENSRNOG00000007427	533.26818856207	-0.38049884410204	0.104897801489221	-3.62732906409998	0.000286368236347702	0.00272352200928945
ENSRNOG00000008965	43.772130242642	-0.934401288907157	0.257650205472098	-3.62662737720327	0.000287147201224735	0.00272923522355875
ENSRNOG00000023814	61.8637091145471	-0.790333885242431	0.217970261866627	-3.6258794134313	0.000287979725107653	0.0027354500935784
ENSRNOG00000013707	142.071976455459	-0.644502633969869	0.177771564118754	-3.62545403234081	0.000288454205301386	0.00273825839527267
ENSRNOG00000028311	1.89709429735934	-4.52078052266219	1.2471487272839	-3.62489286462872	0.000289081265554028	0.00274251074235643
ENSRNOG00000003063	340.773286331955	-0.421101780985256	0.116179007149833	-3.62459441955956	0.000289415274116541	0.00274397936673218
ENSRNOG00000004870	65.3868467078728	0.834550402221322	0.230377615290742	3.62253251544469	0.000291732776060093	0.00276424026425256
ENSRNOG00000001072	194.507618906041	0.439323021406107	0.121294062121809	3.62196643199994	0.000292372067194142	0.00276858447302208
ENSRNOG00000004117	591.464007985395	0.296338025055009	0.0818359678895227	3.62112201636157	0.000293328124484438	0.00277592103962034
ENSRNOG00000056596	380.303540894842	-0.47999079661669	0.132577765721797	-3.62044716927805	0.000294094298826617	0.00278145268908781
ENSRNOG00000007332	220.601619408235	-0.48107612395543	0.13290314935645	-3.61974961680682	0.000294888221225878	0.00278723977988312
ENSRNOG00000036760	24.7414757188794	1.13065134912341	0.312437630265157	3.61880657001483	0.000295964745986639	0.00279534996442464
ENSRNOG00000046769	188.66793919522	-0.47046010107023	0.130008819501247	-3.61867835486127	0.000296111392521994	0.00279534996442464
ENSRNOG00000017023	2726.70704290582	-0.251040824072753	0.0693874328704162	-3.61795808963825	0.000296936464244133	0.00280141167005925
ENSRNOG00000031421	250.247530415889	-0.643849837830502	0.178018727676353	-3.61675339574976	0.000298321268603322	0.00281274338968847
ENSRNOG00000001069	442.206410721159	0.325418013716735	0.0900386465640393	3.61420374622451	0.000301272080808129	0.00283881729312866
ENSRNOG00000045649	167.833870651822	0.577069507758044	0.159695360538523	3.61356463839686	0.000302016018912541	0.00284407704894761
ENSRNOG00000003767	384.594136106077	0.354336373334521	0.098103436121529	3.61186506143959	0.000304002749674976	0.00285926910505112
ENSRNOG00000011116	366.824979872852	0.415808477755001	0.115121699147231	3.61190358407774	0.000303957583167876	0.00285926910505112
ENSRNOG00000008697	1047.22068605126	1.44069638948483	0.398925417610917	3.61144295621189	0.000304498065858734	0.00286216966508836
ENSRNOG00000051384	33.2243380156418	1.04398510219806	0.28933991463528	3.60816136796758	0.000308374675724698	0.00289683008263594
ENSRNOG00000008331	640.14260211062	-0.458803172065944	0.127179586960578	-3.6075221112973	0.000309135200866326	0.00290041556106935
ENSRNOG00000014178	471.281969158308	-0.43508070410511	0.120598469941573	-3.60768013322138	0.000308947038584143	0.00290041556106935
ENSRNOG00000002381	232.251018547122	0.708845738050698	0.196580595310719	3.60587847915652	0.000311098704177081	0.00291609556866493
ENSRNOG00000034066	12328.8510635978	-0.265743747443784	0.0736988777333047	-3.60580453348876	0.000311187314472211	0.00291609556866493
ENSRNOG00000003512	2491.55576491064	0.36937751351483	0.102446252674649	3.60557369226482	0.000311464087311674	0.00291690403970419
ENSRNOG00000000636	20.2673510226105	-1.09058817385907	0.302613082885658	-3.60390292270063	0.000313474179379352	0.00293393437326201
ENSRNOG00000001269	1581.68767895766	-0.405982958200923	0.112710898553123	-3.60198493147116	0.000315796673582254	0.00295386601459467
ENSRNOG00000014616	492.559343667426	-0.349876917481338	0.0971986090469894	-3.59960827538381	0.000318696912582034	0.00297807889853705
ENSRNOG00000029570	101.50102090812	-0.669621047324247	0.186029349355796	-3.59954517737705	0.000318774249915245	0.00297807889853705
ENSRNOG00000002828	95.695478630933	0.638355419865819	0.177507935637368	3.59620778402785	0.00032288992120205	0.0030146893130767
ENSRNOG00000005275	47.1429786685233	-0.724508543913156	0.201499460746216	-3.5955855228102	0.000323662773316447	0.00302006361061636
ENSRNOG00000005589	193.729084364574	0.536433487684146	0.149206685327403	3.59523761624389	0.000324095629600513	0.00302226082852804
ENSRNOG00000030371	17870.6104215778	-0.447719710243653	0.124544001853573	-3.59487172067939	0.000324551451840093	0.0030246694038804
ENSRNOG00000016288	520.366867598914	-0.454666978736309	0.126509208828989	-3.59394373694102	0.000325710199506387	0.00303362200416168
ENSRNOG00000058606	24.7497686192168	1.1234466177477	0.312762088606105	3.59201661158676	0.000328128927892404	0.00305429188078328
ENSRNOG00000011513	140.460628008982	-0.690535966530214	0.19237461344233	-3.58953790302079	0.000331264664159182	0.00308160664496075
ENSRNOG00000001030	3452.03818631883	0.267578230452088	0.0745648710518386	3.58852937955279	0.000332548523355489	0.00309167151768017
ENSRNOG00000004521	269.04215084482	0.467267367692097	0.130222008453103	3.58823652962144	0.00033292219526029	0.00309326738703007
ENSRNOG00000019549	102.708933030391	-0.653200833939817	0.182053380816172	-3.58796321722464	0.000333271291996199	0.00309463312495197
ENSRNOG00000057537	53.2464659013589	1.08082129369477	0.301269289350131	3.58755881167383	0.000333788459943738	0.00309755690827788
ENSRNOG00000010633	388.67748366524	-0.334438134333179	0.0932383543366146	-3.58691588577133	0.000334612202223034	0.00310332043636529
ENSRNOG00000032917	192.26942411739	-0.489431606631127	0.136508945785556	-3.58534456342505	0.000336633455344521	0.00312017643355648
ENSRNOG00000021984	836.331979773705	0.274138087866036	0.0764740881129531	3.5847186234	0.000337441803553037	0.00312577670659655
ENSRNOG00000049689	77.1982167201353	-1.01053102269441	0.282073452981599	-3.58251020084591	0.000340308323378792	0.00315042384980415
ENSRNOG00000017243	925.616151743376	-0.503076439648287	0.140433174465688	-3.582319074979	0.000340557471809333	0.0031508253826855
ENSRNOG00000011044	277.546959594947	-0.651499830319819	0.181950034447121	-3.58065241537044	0.000342737344797168	0.0031690786373999
ENSRNOG00000013376	82.6797538793238	-0.674148643010782	0.188343259787092	-3.57936166005015	0.0003444345232155	0.00318092968605291
ENSRNOG00000060694	89.330133918829	0.619103280817554	0.172959305373416	3.57947367723823	0.000344286923965068	0.00318092968605291
ENSRNOG00000027233	714.281856926643	0.413109050551688	0.115446780066486	3.57835056390293	0.000345769473339462	0.00319133343928502
ENSRNOG00000016358	2244.62502481777	-0.2835329009071	0.0792635785858289	-3.57708932609045	0.000347441469696118	0.00320483360481142
ENSRNOG00000022922	911.660208307297	-0.388046281412539	0.10855131185077	-3.57477284057149	0.000350532103486577	0.00323139528512129
ENSRNOG00000008467	6.28109947952305	2.60999383759916	0.730236742558892	3.574174901763	0.00035133403306433	0.00323683917826776
ENSRNOG00000024730	3275.48470816729	-0.381267408073345	0.106769455393032	-3.57094083387287	0.000355701245621487	0.00327510371193999
ENSRNOG00000033099	527.569979116775	-0.56774397029328	0.159066882320265	-3.56921542694341	0.000358051913234533	0.00329476616312931
ENSRNOG00000012786	1604.07015452339	0.464092679571837	0.130040885231201	3.5688212883719	0.000358590915910443	0.00329774420685928
ENSRNOG00000000231	416.531716212555	-0.405227426962458	0.113676873799807	-3.56473056847157	0.000364230147464415	0.00334759424848447
ENSRNOG00000005308	1344.34633689163	-0.401353139704084	0.112606788743796	-3.5642002065901	0.000364967316249856	0.00335235725639939
ENSRNOG00000016731	37.4938209959044	1.01925397331062	0.286016075259954	3.56362478012554	0.000365768699583164	0.00335770403358358
ENSRNOG00000019358	22.1215938000835	-1.12615283564088	0.316216595870074	-3.5613337514505	0.00036897570671138	0.00338511445246534
ENSRNOG00000005009	91.9363462431095	0.607278196452045	0.170549596904953	3.5607131736024	0.000369848912383533	0.00339109374036926
ENSRNOG00000013042	83.0731308794236	2.33229149502981	0.655130052884275	3.56004351313402	0.000370793348446769	0.00339771858253556
ENSRNOG00000019435	1109.37653257462	0.390724095281468	0.10985024207705	3.55687969269481	0.00037528591699486	0.00343682892405819
ENSRNOG00000030273	82.7524883050598	0.615159433490017	0.173055472511875	3.55469506142203	0.000378417696474278	0.00346343799666117
ENSRNOG00000011550	1496.14216896903	-0.324675937779734	0.0914050897665728	-3.5520553462491	0.000382234451739334	0.00349628071985226
ENSRNOG00000005587	963.675082356685	-0.389338339611688	0.109674381939875	-3.54994787957982	0.000385307427646102	0.00352228497439827
ENSRNOG00000013866	89.1330896412529	-0.631598218305901	0.178007455350464	-3.54815598628946	0.000387938399834718	0.00354422003476682
ENSRNOG00000033528	67.6089651813501	-0.689435940251992	0.194331765638186	-3.5477264254142	0.000388571598412484	0.00354591881299936
ENSRNOG00000038955	7.77118324014311	-2.3527279107237	0.663166990932197	-3.54771564763278	0.000388587497924041	0.00354591881299936
ENSRNOG00000006357	656.959553667193	-0.505834956250355	0.142645490381619	-3.54609847740084	0.000390980068121717	0.00356562644614636
ENSRNOG00000047367	4.78583635749465	-2.90328606799467	0.819115239868532	-3.54441710602362	0.000393482213813802	0.00358630932018866
ENSRNOG00000013953	15.0330598460846	1.40283772504772	0.395903801888988	3.54338028166014	0.000395032621644747	0.003598298335886
ENSRNOG00000058658	657.91919765821	-0.424715213817451	0.119947148800434	-3.54085293452106	0.000398835819135052	0.00363078125005703
ENSRNOG00000016454	124.671921176476	0.611808563155382	0.172865010398711	3.53922729501044	0.000401300160242187	0.0036510445951446
ENSRNOG00000009658	532.342620141112	-0.312339767122409	0.0882555885764257	-3.53903670193005	0.000401590014135161	0.00365151205251638
ENSRNOG00000012860	573.019572191409	-0.381038070966756	0.107690210223095	-3.53827957227851	0.000402743389479982	0.00365982598202818
ENSRNOG00000024945	143.61606702453	0.561417781287439	0.158678381263834	3.5380861388671	0.000403038552646642	0.00366033589449904
ENSRNOG00000050849	175.563071135793	0.426437426551214	0.120539152154074	3.53775034028893	0.000403551433085809	0.00366282130611138
ENSRNOG00000036880	10.4567456915027	1.5228091411109	0.430555193167689	3.53685001429726	0.000404929552290937	0.00367315243168177
ENSRNOG00000008236	98.5209957962726	0.549342341433225	0.155350543482273	3.53614689153573	0.000406008870692706	0.00367442489660187
ENSRNOG00000013505	1886.54988064957	-0.32359617846366	0.0915113057164752	-3.536133332708	0.000406029710361179	0.00367442489660187
ENSRNOG00000014072	146.681566944748	-0.558646445067677	0.157978883809874	-3.53620959710034	0.000405912506389545	0.00367442489660187
ENSRNOG00000050563	1295.59658973232	0.424336258836135	0.119986795801753	3.53652463173731	0.000405428692464039	0.00367442489660187
ENSRNOG00000005109	3.44671148572844	4.22395518358283	1.19484099893246	3.53516090204198	0.000407526926699488	0.00368528163585645
ENSRNOG00000016242	94.67880692815	0.741528988852992	0.209765271275968	3.53504173661536	0.000407710755691015	0.00368528163585645
ENSRNOG00000015383	34.7985778269059	1.04300521849798	0.295265894512934	3.53242700183339	0.000411763890356188	0.003719721940492
ENSRNOG00000026036	358.531795254087	1.8695078521115	0.529309554754675	3.53197450398941	0.000412469121733154	0.00372389574998706
ENSRNOG00000002790	98.5383585417329	0.585821382380327	0.165902308153415	3.53112255580314	0.000413799970880998	0.00373370957815548
ENSRNOG00000030644	5621.79820807855	-0.491778190244162	0.139341841276871	-3.52929303745171	0.000416671471386923	0.00375740492925593
ENSRNOG00000011431	247.666769456896	-0.538044610200933	0.152493545466923	-3.52831071343698	0.000418220935251986	0.00376915771664415
ENSRNOG00000007242	271.975488041933	0.392662185151912	0.111356597586591	3.5261690251139	0.000421617790305487	0.00379627790180167
ENSRNOG00000016147	71.1386068417768	0.75525112140553	0.214188734025047	3.52610105682408	0.000421726012994034	0.00379627790180167
ENSRNOG00000007089	412.423864468325	-0.383030378353942	0.108692538979	-3.52398041256489	0.000425115673989519	0.00382454242075647
ENSRNOG00000020614	9.22850867375026	-1.93888730669195	0.550298665605295	-3.5233363769096	0.000426150133101693	0.00383159767354852
ENSRNOG00000008733	130.07059111561	-0.703372425394085	0.199703501521667	-3.52208358909406	0.000428169114610544	0.00384749148058489
ENSRNOG00000004200	711.517280761731	-0.333171627851844	0.0946108375167537	-3.52149538675044	0.000429120134049231	0.00385377565546148
ENSRNOG00000016429	1745.88769184677	0.429430880469519	0.122044073283737	3.51865411334762	0.000433741808006426	0.00389071737796977
ENSRNOG00000051303	484.18520210602	0.43295980244561	0.123045037205836	3.518709996579	0.00043365046090191	0.00389071737796977
ENSRNOG00000000551	126.251127417553	-0.537026848406708	0.152732702482541	-3.51612221664246	0.000437899357846164	0.00392571133919231
ENSRNOG00000004819	467.57640970165	-0.399345533688918	0.113644038374365	-3.51400336877681	0.00044140721485973	0.00395484334343604
ENSRNOG00000018160	218.489120442942	0.47288113298737	0.134758224120172	3.50910778228772	0.000449612660565604	0.00402324042911641
ENSRNOG00000027012	503.74002887411	-0.346212816090409	0.0986644575141497	-3.50899224313637	0.000449808023177911	0.00402324042911641
ENSRNOG00000061887	50.4379895773561	0.961668932313654	0.274059424474779	3.50897960964723	0.000449829389671323	0.00402324042911641
ENSRNOG00000024629	837.970226195857	-0.288206294358604	0.0821386580312389	-3.5087777334881	0.000450170942927777	0.00402394482084654
ENSRNOG00000016446	44.2441267698372	0.744298451137525	0.21213488088751	3.50860946593789	0.000450455818878451	0.00402414206456642
ENSRNOG00000010011	107.439166327213	-0.53870810880452	0.153547307740716	-3.50841780771693	0.000450780500040312	0.00402469447033076
ENSRNOG00000005551	683.2869079819	-0.348412987208081	0.0993456308994713	-3.5070791141348	0.000453054429416052	0.00404028504555538
ENSRNOG00000024693	332.938625039963	0.460502571673116	0.131302992633702	3.50717498844666	0.000452891220359277	0.00404028504555538
ENSRNOG00000005353	290.528678837981	0.428049135042657	0.122088124632247	3.50606691954704	0.000454780863537982	0.00405332047875063
ENSRNOG00000025596	61.4245214594685	0.781339665632779	0.222913675918825	3.50512216180629	0.000456397812571641	0.00406536550674634
ENSRNOG00000030445	308.870463668523	-0.46936646908943	0.133935008012658	-3.50443454668007	0.000457578034487768	0.00407350864190506
ENSRNOG00000058805	151.205184231412	0.449563898777615	0.128307426536363	3.50380263180016	0.000458665163179363	0.00408081404915886
ENSRNOG00000001979	264.961959010534	0.466157862383911	0.133109837899891	3.502054166233	0.000461685747396929	0.00410530323120893
ENSRNOG00000009542	70.5506192337327	0.76875823131812	0.219527375860033	3.50187865320391	0.000461989980092136	0.00410562424560116
ENSRNOG00000018735	10.7965304916525	-1.84059394715085	0.525635484697789	-3.50165466513185	0.000462378510673396	0.00410669359363749
ENSRNOG00000013287	220.119417396706	0.559230342268983	0.159848991682513	3.49849152242203	0.000467897964149993	0.00414849659934262
ENSRNOG00000014361	15.3102630636768	-1.47848834844314	0.422578039915974	-3.4987344556218	0.000467471893985546	0.00414849659934262
ENSRNOG00000060810	144.817607788942	0.901268156204387	0.257612522232887	3.49854171836268	0.000467809897949	0.00414849659934262
ENSRNOG00000051801	1.8771717450035	-4.40912662236459	1.26092882138331	-3.49672919485458	0.000470999699317764	0.00417358066895463
ENSRNOG00000020970	1367.55848107774	-0.34741401097928	0.0994164681015487	-3.49453181765032	0.000474894000833019	0.00420322366517641
ENSRNOG00000026336	15.0726593054209	-1.47680700694089	0.422589813960313	-3.49465831440883	0.000474669004685589	0.00420322366517641
ENSRNOG00000017854	65.1112993034855	-0.699446096576731	0.200228733139803	-3.49323538939023	0.000477205661996894	0.00422124384546299
ENSRNOG00000011094	44.351930715797	0.94553722218393	0.270778174430767	3.49192553709933	0.000479551915862693	0.0042371026749507
ENSRNOG00000019522	180.657778976081	-0.424726890640862	0.121628962042323	-3.49198812116042	0.000479439568748721	0.0042371026749507
ENSRNOG00000012081	403.984749264157	-0.50486230840627	0.1446540331783	-3.49013641247029	0.000482774047859127	0.0042631120073927
ENSRNOG00000006867	1194.6570209639	0.412279380146536	0.118136396256998	3.48985912224417	0.000483275238454934	0.00426507806986856
ENSRNOG00000037580	598.072868361254	-0.392187274523085	0.11243152584692	-3.48823225130881	0.000486225529292986	0.00428864360860265
ENSRNOG00000009451	182.666744400232	0.522617414995175	0.149937460828564	3.48556933075402	0.000491090944868292	0.00432906421866625
ENSRNOG00000002035	269.527401950767	-0.380595542445991	0.10923895508723	-3.48406428953917	0.000493860844709361	0.00435097655592045
ENSRNOG00000034025	1723.41779341062	0.282750703963241	0.0811847736052833	3.48280461232746	0.00049619036504646	0.00436898612397435
ENSRNOG00000007866	5.9078905808774	-2.86190643120664	0.821837094016252	-3.48232813053099	0.00049707419022893	0.00437425287401458
ENSRNOG00000023541	670.728725600304	0.41418079571501	0.118994808453683	3.48066273728425	0.00050017486967341	0.00439901068606505
ENSRNOG00000056753	684.910547251256	-0.392027242051329	0.112686061031116	-3.47893287301149	0.000503414670580487	0.0044249629368131
ENSRNOG00000015971	462.792737922895	-0.427346546002291	0.122861922329211	-3.47826680472414	0.00050466733476635	0.00443342870335189
ENSRNOG00000017730	1914.87066624479	-0.245060140313978	0.0704610409477625	-3.47795231262135	0.000505259804557595	0.00443608837579466
ENSRNOG00000042838	210.947906073102	0.666070482910564	0.191554245678718	3.47718987146712	0.000506698855598053	0.00444617356843403
ENSRNOG00000016423	694.876672603654	0.351305019559548	0.101097541658773	3.47491159325398	0.000511021736106032	0.00448153769945908
ENSRNOG00000020650	11923.7608913687	-0.416822641365961	0.119987823281783	-3.47387451464205	0.000513000888381386	0.00449501099507593
ENSRNOG00000046975	1527.00902643516	-0.311179593428722	0.0895790428554499	-3.47379904394446	0.00051314519457894	0.00449501099507593
ENSRNOG00000024119	18.4866690992917	-1.84799722919456	0.532573393532643	-3.46993907625858	0.000520576430711076	0.00455749931792338
ENSRNOG00000005624	415.393617685004	0.533459423073385	0.153836170365591	3.46771127885998	0.00052491092755565	0.00459282064156121
ENSRNOG00000008106	130.581708334615	-0.560253597834491	0.161711324152437	-3.46452915880132	0.000531160553089322	0.00464484888001353
ENSRNOG00000061304	1623.13956663508	-0.300746596954262	0.0868323385768079	-3.46353215729915	0.000533132866511249	0.00465943518950927
ENSRNOG00000023148	90.0236465931148	1.13970116906017	0.32909051743498	3.46318446955964	0.00053382228147191	0.00466279907238898
ENSRNOG00000057813	387.770440622561	0.368295639032205	0.106408809391445	3.46113861379051	0.000537895773985773	0.00469570130631137
ENSRNOG00000050210	51.5623879194791	-1.9519304334293	0.564377348088115	-3.45855559235619	0.000543080182714052	0.00473825855140602
ENSRNOG00000018367	859.580556977423	0.300663430449098	0.0869723765630532	3.45699913387009	0.000546226604685198	0.00476299645269918
ENSRNOG00000017556	74.0503374981593	0.620489889117092	0.179497447972992	3.45681733152248	0.0005465952285441	0.00476349808734619
ENSRNOG00000001114	304.937908757327	0.345169498232746	0.0998799618674963	3.45584331210156	0.000548574107847561	0.00477802431135487
ENSRNOG00000011020	396.78842696195	-0.33419131932244	0.0967294780265563	-3.45490667519874	0.000550483331263118	0.00479192766816422
ENSRNOG00000005007	910.824599813259	0.385389237266691	0.111553868218459	3.45473665253788	0.000550830565401338	0.00479222591899164
ENSRNOG00000015232	347.332762626119	0.356064831152206	0.103099193866736	3.45361411469859	0.000553128228953622	0.00480948293114018
ENSRNOG00000024194	377.87520314282	0.342183138574351	0.0991399873858293	3.45151484882336	0.000557449082148396	0.0048443021259116
ENSRNOG00000000633	21.0023972652229	1.15730382151362	0.335350116489221	3.45103151783404	0.000558448349574504	0.00485023319834646
ENSRNOG00000015987	1574.79110628742	0.292681372029369	0.0848136190967534	3.4508770542557	0.000558768048445502	0.00485025870623442
ENSRNOG00000060105	137.54529629093	0.796454633421803	0.230852842171198	3.45005340168677	0.000560475671901845	0.00486232492247085
ENSRNOG00000004532	360.954807973839	-0.381194199415311	0.110525939152669	-3.44891165221196	0.000562850823769132	0.00487839418226164
ENSRNOG00000012880	294.275597065582	0.33478394396632	0.0970709899024053	3.448856803695	0.000562965159355821	0.00487839418226164
ENSRNOG00000023509	408.632257832029	-0.497879499022919	0.144428757245834	-3.44723245229807	0.000566361056025379	0.00490504552593926
ENSRNOG00000002941	902.08952387092	-0.49359613869539	0.143213419211889	-3.44657743255956	0.000567735841047182	0.00491417252578544
ENSRNOG00000050200	292.668397588176	0.393171394312159	0.114085950927389	3.44627354302721	0.000568374712906874	0.00491692294012997
ENSRNOG00000003399	1344.33003885896	0.483378679689714	0.140317853625673	3.44488364951211	0.000571305250855158	0.00493382668238079
ENSRNOG00000005359	511.466666864673	0.360895575760609	0.10476726973462	3.44473590535262	0.000571617589769039	0.00493382668238079
ENSRNOG00000034037	862.109408256713	0.291288949538669	0.084556026934833	3.44492237984602	0.000571223399189666	0.00493382668238079
ENSRNOG00000051777	50.7037924425103	-0.953258007449923	0.276699689197686	-3.44509966821421	0.000570848862012908	0.00493382668238079
ENSRNOG00000050534	32.8500864412782	1.18892962493125	0.345217533059342	3.44400127767228	0.000573172993596535	0.00494446471997191
ENSRNOG00000013118	164.565537934492	-0.610347280894318	0.17722973355246	-3.44381988654097	0.00057355765348555	0.00494499706653758
ENSRNOG00000002636	515.434669160127	-0.494166670161972	0.143592937274018	-3.44144133787692	0.000578623920285414	0.00498586914316841
ENSRNOG00000028426	985.241140897509	0.33956230084285	0.0986818385345811	3.44098068991548	0.000579609895790199	0.00499155608793
ENSRNOG00000002468	1054.66744490954	0.415893865334664	0.120881879866309	3.44049799518858	0.00058064473861936	0.00499765724437304
ENSRNOG00000000723	7.60966467734352	-2.24801232853838	0.653509019628851	-3.43991017876861	0.000581907273375657	0.00500571020782475
ENSRNOG00000019529	1530.04441975741	0.364613490905835	0.106006970973432	3.43952371771113	0.000582738721374633	0.00501004789538932
ENSRNOG00000010557	164.391250551606	-0.557516366013247	0.162222769230163	-3.43673313344958	0.000588775405580274	0.0050562697757965
ENSRNOG00000058847	4.06580457116263	2.79005590299463	0.811829261290201	3.43675208080148	0.000588734222469772	0.0050562697757965
ENSRNOG00000061509	25.2207885562767	1.19908223599156	0.348959837972758	3.43616114380809	0.00059001991972475	0.0050641171585344
ENSRNOG00000017510	404.950827584174	0.458658879572373	0.133492316603751	3.43584478299094	0.000590709297335941	0.00506719370353385
ENSRNOG00000002053	332.335105669618	1.38582434685202	0.403392394186025	3.43542507698582	0.000591625030299725	0.00506978333023978
ENSRNOG00000016308	7.12263024981465	-2.27033410589378	0.660863994700183	-3.43540293328247	0.000591673381082712	0.00506978333023978
ENSRNOG00000016244	1512.04642550166	0.363834244825452	0.106005606017342	3.43221701657863	0.000598668293482837	0.00512685062069866
ENSRNOG00000009360	30.8269067161586	1.08081063054084	0.314922487776601	3.43198937037339	0.000599171042199798	0.00512828786929195
ENSRNOG00000054989	130.048982718752	0.863827786213446	0.251745858949	3.43134854261275	0.000600588398867057	0.00513754724215217
ENSRNOG00000024562	200.582027042443	0.452716598399957	0.131943796243735	3.43113212813484	0.000601067760015198	0.00513877696334601
ENSRNOG00000004657	1829.83423927029	-0.287615862298815	0.0838751551397376	-3.42909484721241	0.000605597853411602	0.00517461737245449
ENSRNOG00000018574	203.898784083112	-0.466287788630425	0.136042618683764	-3.42751259231732	0.000609138052017707	0.00520196422336594
ENSRNOG00000060229	2548.76688774388	0.380817577114115	0.111129400706593	3.42679412192245	0.000610751935398502	0.00521283926132768
ENSRNOG00000021233	753.734798995511	-0.489539179071985	0.142871544352782	-3.42642883360457	0.000611573999052517	0.00521694767325467
ENSRNOG00000050742	52.0855415134917	0.747099386082316	0.218529144757775	3.41876314443286	0.000629064587390063	0.00536316089204713
ENSRNOG00000005326	826.981360175981	-0.426689476888774	0.124888135586133	-3.41657335892001	0.000634145757241054	0.0054034723622009
ENSRNOG00000017414	16.8484474774833	-1.39798439897521	0.409302398496079	-3.41552945722258	0.000636581437598246	0.005421209662127
ENSRNOG00000033588	6.1707985050305	-2.09020806840672	0.612195539229765	-3.41428176859394	0.000639504018767485	0.00544307144823109
ENSRNOG00000007788	374.345042948963	0.46388589008557	0.135927048224203	3.41275629939686	0.000643094229477604	0.00547058824542282
ENSRNOG00000009928	231.044943550844	-0.437197866610885	0.128115860822965	-3.41251944765075	0.000643653341429517	0.00547230425539631
ENSRNOG00000000815	103.268246616456	-0.642315912272265	0.188234861819075	-3.41231112061291	0.000644145491677595	0.00547344937212393
ENSRNOG00000055471	8243.06833522513	-0.381347486943838	0.111762077602138	-3.41213670258884	0.000644557804683326	0.00547391519983976
ENSRNOG00000015777	302.38236166722	0.366129602548674	0.107373856294782	3.40985799693652	0.000649967119062038	0.00551679408374608
ENSRNOG00000027582	167.255626966227	0.57185398115121	0.167762681287361	3.40870792456922	0.000652713225937581	0.00553703319421398
ENSRNOG00000015560	378.25304375272	0.416200605586714	0.122116371475384	3.40822938446553	0.00065385904472875	0.00554368200049093
ENSRNOG00000004614	10.3313367185754	-1.58184295181945	0.464174281272774	-3.4078642777924	0.000654734515660914	0.00554803259756498
ENSRNOG00000011789	186.52898525101	0.603105264385083	0.177011999748213	3.40714338713171	0.000656466304991716	0.00555963056528382
ENSRNOG00000017260	24.3706005883025	-0.99256269101653	0.291423201013041	-3.40591513498651	0.000659426739137055	0.00558161538400585
ENSRNOG00000034242	2977.92147667161	-0.27143318024903	0.0796990330367704	-3.40572739601244	0.000659880335283946	0.00558236889163966
ENSRNOG00000039976	13.5138646622785	1.84961630167442	0.543267835887914	3.40461219952662	0.000662580747433676	0.00560211839022885
ENSRNOG00000016448	85.2259325044006	-0.738524760191577	0.216959615920342	-3.40397339412111	0.000664132219161773	0.00561213716324783
ENSRNOG00000009143	145.262827824594	-0.52130448691903	0.15320246182089	-3.40271612298561	0.000667195634623236	0.00563491426219029
ENSRNOG00000022015	100.834062688976	0.682566435020222	0.200605603695168	3.40252925365646	0.000667652072662199	0.00563566071477596
ENSRNOG00000008452	1527.70547878771	0.342095283391685	0.100574768855025	3.40140263096009	0.000670410064286218	0.00565582308779646
ENSRNOG00000004956	206.319830200915	0.464855548865868	0.13667890025776	3.40107762053402	0.000671207661749648	0.00565943376470849
ENSRNOG00000012881	15.6323698768315	-1.52460490651118	0.448597348646764	-3.39860436337909	0.000677306163951738	0.00570771160287783
ENSRNOG00000003707	847.332242887899	0.359954317124272	0.105955884968413	3.39720929358081	0.000680768778046891	0.00573373571477118
ENSRNOG00000025589	440.012472813817	0.605479706238883	0.17833552154305	3.39517164611942	0.000685855872494786	0.00577340578319965
ENSRNOG00000000262	266.839782368563	0.557593866587575	0.164250285559407	3.39478171796482	0.000686833367478807	0.00577526184635927
ENSRNOG00000014278	42.6919758947444	0.755297754602264	0.222497652915071	3.39463245884471	0.000687207881665791	0.00577526184635927
ENSRNOG00000038085	274.7628877955	0.463303769118016	0.136474212601873	3.39480814935772	0.000686767066806689	0.00577526184635927
ENSRNOG00000000465	377.39917198209	-0.368910777916087	0.108693657563051	-3.39404143891367	0.000688692706606611	0.00578456539964917
ENSRNOG00000007705	157.009682904658	-0.598140923063718	0.176381341320998	-3.39118026081431	0.000695923124140985	0.00584209148949932
ENSRNOG00000002811	149.004405236318	0.732408628098983	0.216011905607915	3.39059380101199	0.00069741383858414	0.0058513976418632
ENSRNOG00000020009	71.0387345911462	0.871744101377133	0.257197239285947	3.389399138954	0.000700459718608468	0.00587373450784932
ENSRNOG00000025273	4.60309396582104	-2.99567300282614	0.883931691004274	-3.38903224458739	0.000701397621540535	0.00587838006624449
ENSRNOG00000015686	656.927385980271	0.306147266876443	0.0903463912147379	3.38859430642651	0.00070251866368432	0.00588455458333387
ENSRNOG00000008578	510.136411989897	-0.382538906779955	0.112911860333101	-3.38794264527596	0.000704189880377022	0.00589210680236774
ENSRNOG00000021182	2077.87969428238	-0.339832803871573	0.100305336859516	-3.38798327697688	0.000704085570507193	0.00589210680236774
ENSRNOG00000021824	456.007967897534	0.297970084028565	0.0880115398680997	3.38557971460474	0.000710280765281267	0.00593982472855639
ENSRNOG00000036691	114.705435315163	-0.527908398781578	0.156057691744307	-3.38277718246999	0.00071756825254242	0.00599749185749429
ENSRNOG00000001360	3.08375978933179	-2.98975361618237	0.884002887442131	-3.3820631794917	0.000719435962133187	0.00600654495756999
ENSRNOG00000055019	18.0095034039774	1.79528096831663	0.530818704915738	3.3820981658919	0.000719344338567213	0.00600654495756999
ENSRNOG00000029893	106.68820821022	-0.555199893245601	0.164250248302063	-3.38020732988217	0.00072431169400095	0.00604395676214853
ENSRNOG00000010646	238.318090817541	0.43756126017346	0.129492658119955	3.37904300155865	0.00072738629691432	0.00606630663308936
ENSRNOG00000000395	1415.46971377353	-0.294384522176944	0.0871448472085773	-3.37810589617935	0.00072986968083843	0.0060837041660305
ENSRNOG00000022309	13.5047978772999	-1.29421853839438	0.383164002505923	-3.37771432057835	0.000730909710222339	0.00608905847819611
ENSRNOG00000026239	482.840412124299	0.447968859307113	0.132645963568078	3.37717671353943	0.000732339843362146	0.00609765507425839
ENSRNOG00000006857	20.5836924670741	1.11229005961397	0.329428111042117	3.37642727603097	0.000734337821965684	0.00611096778801009
ENSRNOG00000038365	191.337341051171	-0.976855763975042	0.289329224109498	-3.37627755019088	0.000734737593018931	0.00611097339723295
ENSRNOG00000013288	790.397436589393	0.334395220516602	0.0990659316547697	3.37548150944484	0.000736866434646489	0.00612535225152391
ENSRNOG00000010918	59.3833274140734	0.688146563016799	0.203924606455834	3.37451460604309	0.000739459917498601	0.00614357583111155
ENSRNOG00000013743	467.538459569662	-0.28050153141834	0.0831311573527429	-3.37420457444269	0.000740293295126998	0.00614716428144501
ENSRNOG00000053583	431.474853856225	-0.469790785046571	0.139244056698373	-3.37386597450417	0.000741204462174258	0.00615139443079254
ENSRNOG00000031766	8887.92471903369	-0.377420409161867	0.11198182790593	-3.37037192747844	0.000750667909834302	0.0062265585240427
ENSRNOG00000000866	383.153291021419	0.410971864484166	0.121947059553883	3.370084247932	0.000751452053660382	0.00622968805936533
ENSRNOG00000017564	425.753177609414	0.345112320128215	0.102415649259529	3.36972252408102	0.000752439103609727	0.00623112360977401
ENSRNOG00000048190	95.2455032996736	0.571832944865806	0.169695022708993	3.36976851611277	0.000752313536588369	0.00623112360977401
ENSRNOG00000021410	543.396249408185	0.402110879954207	0.119354507280303	3.36904645762436	0.000754287141175476	0.00624305119225886
ENSRNOG00000047287	615.127985815153	0.324047347117707	0.0962417896683312	3.36701289776967	0.000759871343702353	0.00628587250933032
ENSRNOG00000015195	47.4034938260091	-0.735712443084864	0.21864114733747	-3.36493131345172	0.000765627160603926	0.00633006645959358
ENSRNOG00000001239	414.468234748591	-0.392401156974578	0.11672202724473	-3.36184322905766	0.000774240671605488	0.00639782685570601
ENSRNOG00000018117	1483.10516235965	-0.298071309313528	0.0886729376041609	-3.36146875661353	0.000775291271595745	0.00640305283207878
ENSRNOG00000043185	64.2063355948746	0.637401603271799	0.189677232195566	3.36045394533493	0.000778145028760687	0.006423157240099
ENSRNOG00000061731	37.8968624461419	-1.12456736264821	0.334813746831199	-3.35878491636478	0.000782859731001355	0.00645859278076118
ENSRNOG00000016321	876.537092672309	-0.24766949918216	0.0737985569732348	-3.35602089444628	0.000790725945144072	0.0065199761292655
ENSRNOG00000014241	128.799937486581	-0.450321844732612	0.134265103179404	-3.35397533736591	0.00079659462492447	0.00656483148376937
ENSRNOG00000017724	846.967501990888	0.321316186637335	0.0958243817646194	3.35317776875	0.000798893773661391	0.00658023747299797
ENSRNOG00000002393	1038.55954276167	-0.291993199564266	0.0871530130288331	-3.35035117452181	0.000807091667978372	0.00664418689251873
ENSRNOG00000024846	28.8513553250691	1.20478961652439	0.359631725594037	3.35006488800265	0.000807926316045472	0.00664748401466323
ENSRNOG00000008103	7188.84949963069	-0.414617692367037	0.123788851316273	-3.34939445643383	0.0008098840468268	0.00665584287237904
ENSRNOG00000013869	261.789155512178	0.66997619310086	0.200036449359489	3.34927057166884	0.000810246284882089	0.00665584287237904
ENSRNOG00000014208	521.640048171082	-0.3576025947348	0.106768782650379	-3.34931789852651	0.000810107883789081	0.00665584287237904
ENSRNOG00000046139	165.005780970497	0.701818408059236	0.209711961687566	3.34658262891471	0.000818142921029781	0.00671710692054049
ENSRNOG00000012333	385.062573329761	0.451042485264767	0.134830451111859	3.34525681361528	0.000822064141198902	0.00674568388533632
ENSRNOG00000019350	102.514548970591	2.10623258976631	0.62985562355796	3.34399267227071	0.000825819186621733	0.00677286737308622
ENSRNOG00000050137	373.304925848381	-0.353180290626892	0.105628509043264	-3.34360764746036	0.000826966033957241	0.00677864235115272
ENSRNOG00000009539	1921.06820974329	0.32754086135368	0.0980050963876654	3.34207988590789	0.000831531252188111	0.00681241655083165
ENSRNOG00000022929	444.241280221985	0.47217796571701	0.141302947060829	3.34160026764159	0.000832969249952169	0.00682054821137305
ENSRNOG00000003003	338.836249517303	-0.369706997946275	0.11066483520768	-3.34078117274076	0.000835430405976868	0.00683704456243603
ENSRNOG00000004294	4.95908149261377	2.15423836546487	0.645177578409028	3.33898516866798	0.000840850535604752	0.006877726175844
ENSRNOG00000027405	481.252405146055	0.363872721762735	0.108995403092639	3.33842264387487	0.000842554865659941	0.00688798724131608
ENSRNOG00000002433	1696.79281992586	-0.258603787722884	0.0774892412617536	-3.33728635759043	0.000846007347814309	0.00691252108310176
ENSRNOG00000027017	154.652545506401	0.550316692688493	0.164918603165088	3.33689882237003	0.00084718782879922	0.00691847468510595
ENSRNOG00000010170	2337.02921729324	-0.317510766758619	0.0951969234342983	-3.33530491642153	0.000852059147750411	0.00695454673259824
ENSRNOG00000014513	9.386062916874	-1.45694856321725	0.436937507756244	-3.33445524212136	0.000854666537122134	0.0069721118894055
ENSRNOG00000005042	76.3461982343514	0.595887730329976	0.178800301429344	3.33269980848132	0.000860076875193165	0.00701251177473788
ENSRNOG00000001036	158.088218323838	-0.890616891586117	0.267416258396862	-3.33045154743129	0.000867052520602001	0.00706562437225005
ENSRNOG00000019298	442.556948024925	-0.343995698217106	0.103311180290254	-3.32970446422785	0.00086938207192063	0.00708083951343015
ENSRNOG00000018421	67.0053286920679	-0.623235537688943	0.187222788355509	-3.32884443802593	0.000872070986550301	0.00709896382033929
ENSRNOG00000012002	145.756557494694	0.550179701395094	0.165284272312456	3.32868756172411	0.000872562298864813	0.00709918911807546
ENSRNOG00000020577	1179.6347643417	-0.385077831823075	0.115733185853597	-3.32728965320456	0.000876951678333585	0.00713111210761756
ENSRNOG00000005890	1486.44535458323	0.340020766464214	0.102229691162418	3.32604708669231	0.000880870466092031	0.00715917652696453
ENSRNOG00000028743	465.202933873459	-0.505558903681527	0.152025027161591	-3.32549786782249	0.00088260775277861	0.00716949066872471
ENSRNOG00000006947	390.611941715322	-0.328271441509926	0.0987404250804677	-3.32459011840798	0.000885486106711999	0.00718905793529912
ENSRNOG00000001813	1753.59396458637	-0.256328076749588	0.0771204899585315	-3.3237350655762	0.000888205323091676	0.00720731314635917
ENSRNOG00000013085	74.9270989542046	-0.676251134214847	0.203556925668693	-3.32217207541985	0.000893195919813581	0.00724397029882709
ENSRNOG00000007604	644.576455947129	0.320167737064866	0.0964235793048834	3.32042991323234	0.000898789234204373	0.00728547419488478
ENSRNOG00000020843	269.669187877704	-0.413508420613747	0.12456211427095	-3.31969654685112	0.000901153445228317	0.00730077330864338
ENSRNOG00000003888	31.8270681052959	-3.46619089165498	1.04445425686101	-3.31866222851372	0.000904497657152178	0.00732399160566586
ENSRNOG00000006305	689.953467376377	-0.298958788085294	0.0901069919225151	-3.31782009039182	0.0009072289929372	0.00734222533818943
ENSRNOG00000008767	304.200093175788	-0.429443351651508	0.12951253516765	-3.31584391499716	0.00091366843335422	0.00739043373033271
ENSRNOG00000001312	92.8565350474817	-0.62481610957062	0.188497766365652	-3.3147135990916	0.000917370625054984	0.00740763142578821
ENSRNOG00000003795	389.234894644344	0.310735571621147	0.0937451191470254	3.31468533453783	0.00091746337954886	0.00740763142578821
ENSRNOG00000043210	3431.5153661597	0.319200657812023	0.0963012891938074	3.31460420191912	0.000917729677032409	0.00740763142578821
ENSRNOG00000056940	145.024012827317	-0.609284167029155	0.183810014966227	-3.31474956433198	0.000917252612133276	0.00740763142578821
ENSRNOG00000007164	58.9464557254508	-0.665874695126105	0.200907037163747	-3.31434231735444	0.000918589736275621	0.00741066703996434
ENSRNOG00000004763	878.935239958417	0.351159466982961	0.105995678160651	3.31296023646108	0.000923141034814308	0.0074434626251062
ENSRNOG00000007390	135.484240238433	-0.549555814189871	0.165914867013804	-3.31227589233549	0.000925402358900067	0.00745776890498833
ENSRNOG00000008524	240.237299811073	0.402785950156878	0.121670165534444	3.31047425133033	0.000931380207635672	0.00750199565455939
ENSRNOG00000010891	112.647918022848	0.572669641455493	0.173023895134701	3.30977198848553	0.000933719992704498	0.00751688776461161
ENSRNOG00000020349	36.1176995469974	-1.01219096933679	0.306180348503373	-3.305865233626	0.000946836156368057	0.00761847358187477
ENSRNOG00000020687	335.443519956711	0.433134079106426	0.131050648083466	3.30508918071556	0.00094946183611648	0.00763558804339052
ENSRNOG00000020937	616.239536812592	0.348710800224735	0.105537235076033	3.30414947836668	0.000952650231356822	0.00765573952480579
ENSRNOG00000038933	929.110913719484	0.48514297133045	0.146832546263098	3.30405610797732	0.000952967576690166	0.00765573952480579
ENSRNOG00000002175	837.55590055457	0.329946145078972	0.099901885365184	3.30270188468293	0.000957581305407997	0.00768877029281975
ENSRNOG00000014503	403.856778200907	-0.459604479910188	0.139190059655406	-3.30199211817304	0.000960007677202717	0.00770421255415514
ENSRNOG00000046452	16.41877648193	-1.18392307472898	0.358659704035412	-3.30096484608733	0.000963529543707251	0.00772842554910709
ENSRNOG00000014634	225.489171334097	0.453428746263279	0.137375909992767	3.30064234906361	0.00096463764765853	0.00773326264971069
ENSRNOG00000006925	68.742991994067	0.674879151995295	0.204552523268827	3.29929516981981	0.00096927934787477	0.0077664078360327
ENSRNOG00000013479	1096.82639602841	-0.301187411975791	0.091373304630395	-3.29622982548452	0.000979918161268478	0.00784754544212497
ENSRNOG00000020480	774.076096370584	-0.293301612037494	0.0889895920557397	-3.29590916490303	0.000981037294870362	0.00785240097180082
ENSRNOG00000004899	100.671519722064	0.697193139356012	0.21159348018849	3.29496513188849	0.000984338927731635	0.00787471142185308
ENSRNOG00000052718	3.63670722961786	3.9358680193603	1.19467678714827	3.29450447326036	0.000985953753860204	0.00788351116402478
ENSRNOG00000048309	371.181959496659	-0.443952694345525	0.134855558721618	-3.29206076897414	0.000994561187469224	0.00794818418712357
ENSRNOG00000009482	36.2916216387733	1.04551299297559	0.317682589251669	3.29106167082807	0.000998100294493648	0.00797230657761436
ENSRNOG00000010601	1151.40113153695	0.239691113727012	0.0728348878620005	3.29088326711167	0.00099873347978294	0.00797320492306381
ENSRNOG00000015916	29.0315887223869	-0.919962982470093	0.279621360615442	-3.2900311351224	0.00100176297521109	0.00799322286421691
ENSRNOG00000060988	143.36073462214	-0.705014558833567	0.214315896853714	-3.28960459388969	0.00100328260534184	0.00800117877760113
ENSRNOG00000026821	25.7957097517418	-1.08781408160202	0.330834221810781	-3.2880941870161	0.00100868087662813	0.00804004246899008
ENSRNOG00000060525	17.6496455239474	-3.80273118489919	1.15663209302749	-3.28776212230591	0.00100987129257048	0.00804534299263226
ENSRNOG00000001079	186.823979350808	-0.428664854061682	0.130454723437292	-3.28592819613571	0.00101646917574641	0.00809369527770617
ENSRNOG00000010881	1309.20621449548	-0.27447928720998	0.0835436146510007	-3.28546099371692	0.0010181563867291	0.00810291610893764
ENSRNOG00000029185	596.112971382271	-0.325885531525433	0.099231567375293	-3.28409134457119	0.00102311755901062	0.00813816938367307
ENSRNOG00000004029	16.2920453404462	1.23012250965914	0.374606091938164	3.28377604137361	0.00102426282068316	0.00814304896692656
ENSRNOG00000025494	95.0320109805165	0.663203673401333	0.202028675496369	3.28272049386995	0.00102810547893449	0.00816935708014786
ENSRNOG00000025394	1104.2027704879	-0.519756302961779	0.158352169333107	-3.28228091317415	0.00102970967798846	0.00817786026419047
ENSRNOG00000052033	13.0409077468911	1.74738727048257	0.532414655915037	3.28200445098457	0.00103071978113484	0.00818163882256957
ENSRNOG00000022247	201.401574604562	-0.439633955677982	0.134014921752368	-3.28048511262302	0.0010362873370225	0.0082215708313412
ENSRNOG00000006532	1142.91046313464	0.420967062098569	0.128342770840125	3.28002161199218	0.00103799134893672	0.00822656497666615
ENSRNOG00000012951	44.30434990211	-0.720270426056807	0.219585284058975	-3.28013978324414	0.00103755665851622	0.00822656497666615
ENSRNOG00000025353	38.999672029245	-0.765154760817879	0.233321223920947	-3.27940488207419	0.00104026271287393	0.00824030142758694
ENSRNOG00000011854	205.182051488592	0.457918314028976	0.139648524715123	3.2790773476706	0.00104147086333415	0.00824217048274422
ENSRNOG00000021314	600.589510882271	-0.292624200682718	0.0892405677319001	-3.2790490706181	0.00104157522754115	0.00824217048274422
ENSRNOG00000004342	85.9270813850406	0.583266259690448	0.177940720373945	3.27786837360614	0.00104594156107408	0.00827244689213136
ENSRNOG00000007003	391.40608871185	-1.91664139889458	0.585077248450478	-3.27587750843264	0.00105334235072087	0.00832667943946204
ENSRNOG00000004351	46.7635827857161	-0.815147322243776	0.248938943711417	-3.27448694885096	0.00105854028679249	0.00836345143001375
ENSRNOG00000014805	122.811114650822	-0.46405455047962	0.141768667207516	-3.2733223752492	0.00106291173180255	0.00839365881246037
ENSRNOG00000008474	194.984591996992	-0.404839519187623	0.123772858179531	-3.27082629537738	0.0010723375511989	0.00846372813606062
ENSRNOG00000032778	14.6218257302402	-1.22426331547876	0.374627681353165	-3.26794675464635	0.0010833074380717	0.00854590597205246
ENSRNOG00000013390	196.749355880821	0.482633405080383	0.147726630090264	3.26707110820495	0.00108666382156085	0.00856796932839329
ENSRNOG00000009592	355.006725285357	-0.373355423590882	0.11436017300007	-3.264732938019	0.00109567329625678	0.00863455970781465
ENSRNOG00000042269	16.9622859912056	-1.19701168336341	0.366679001625386	-3.264467498977	0.0010967004448424	0.00863820844209201
ENSRNOG00000017707	1479.12774385638	0.30506286936202	0.0934721930942251	3.2636751023323	0.00109977201920704	0.00865794815326383
ENSRNOG00000003905	5861.05693254637	-0.294749346317573	0.0903228112780843	-3.26328800163343	0.00110127543189694	0.00866532857821476
ENSRNOG00000019615	6.60614227504356	-3.8922488629265	1.19331376465125	-3.2617145450124	0.00110740596989359	0.0087090910174682
ENSRNOG00000010196	77.5865148524849	-0.631262655020685	0.193631855361901	-3.26011778300035	0.00111365955972364	0.00875377575897764
ENSRNOG00000006380	531.1767501268	0.410241649299985	0.12595145462261	3.25714101936494	0.00112540507363047	0.00884156105050273
ENSRNOG00000005345	3131.83727536163	-0.456267802751202	0.140120953231482	-3.25624249784714	0.00112897283745455	0.00886504209595079
ENSRNOG00000018400	47.746730548836	-0.76177230919261	0.233963322654256	-3.25594755857666	0.00113014623184646	0.00886970738187237
ENSRNOG00000019575	258.921385942666	-0.359808789744134	0.110526069814089	-3.2554201044998	0.00113224748090278	0.00888164622314718
ENSRNOG00000007519	172.959449678748	0.478121837584603	0.14687799432524	3.25523125353871	0.00113300069494549	0.00888300391244513
ENSRNOG00000055401	209.186195224785	-0.56249797926169	0.172873039809242	-3.25382130077878	0.00113863881269095	0.00892263945748404
ENSRNOG00000037768	11.4781314097634	1.45927674203186	0.448584767552909	3.25306797641039	0.00114166182494367	0.00894175235986574
ENSRNOG00000024022	805.204772682398	0.376641275629932	0.115789687753987	3.25280500306871	0.00114271885531124	0.00894545557900091
ENSRNOG00000007462	1443.3081409606	-0.329103604026862	0.101209044298191	-3.25172128942576	0.00114708443205569	0.00897504181074945
ENSRNOG00000002196	162.266291552926	0.562463215917152	0.172997268871875	3.25128378953614	0.00114885119812345	0.00898427453813392
ENSRNOG00000047219	255.915853865635	-0.433072785970448	0.133258249113273	-3.24987600281558	0.00115455337867716	0.00902425795523465
ENSRNOG00000037835	12.8551834273156	1.54003918279169	0.474034483176089	3.24879146443787	0.00115896408118968	0.00905411123019207
ENSRNOG00000008323	57.1558959685366	0.782130328676325	0.240917540605846	3.24646485560772	0.0011684787388053	0.0091187198469299
ENSRNOG00000008580	260.04923977812	0.419594899515109	0.129247590041721	3.24644273351375	0.00116856955245872	0.0091187198469299
ENSRNOG00000017087	72.8821689553191	0.800914818498706	0.246713711057181	3.24633282466039	0.0011690208372207	0.0091187198469299
ENSRNOG00000015813	886.859341451719	0.422294183007936	0.130135334513249	3.24503859453285	0.00117434706232303	0.00915560194413961
ENSRNOG00000005776	673.634588037523	1.06285487547122	0.327556467624821	3.24479892941269	0.0011753358283018	0.00915864743153036
ENSRNOG00000042821	561.587390039177	-0.400213896684315	0.12340638475859	-3.24305664951794	0.00118254696012836	0.00921015211265792
ENSRNOG00000010369	241.475247727111	-0.376845287981129	0.116207495626856	-3.24286558236472	0.00118334025142953	0.00921164510924706
ENSRNOG00000026163	572.098415965385	-0.392026462509028	0.12094258454664	-3.24142620218148	0.00118933223405536	0.00925358494301606
ENSRNOG00000022455	186.848057628081	-0.480773380258132	0.148351879812773	-3.2407636550672	0.00119209975602565	0.0092657012508958
ENSRNOG00000058263	2.11592881112359	-4.57141247882514	1.41058693768795	-3.2407874741262	0.00119200015854649	0.0092657012508958
ENSRNOG00000018448	219.474123191811	-0.471158815535254	0.145527208540178	-3.2375994857702	0.00120539903496754	0.00936431761716028
ENSRNOG00000008865	37.5843586905626	1.81729639974221	0.561343805960356	3.23740349576522	0.00120622728878739	0.00936600012470205
ENSRNOG00000009088	334.532548548726	-0.329360928990306	0.101749830672433	-3.23696783388887	0.0012080702794966	0.0093755560667268
ENSRNOG00000011566	90.9034122105311	-0.811363991960414	0.250692420799715	-3.23649191057369	0.00121008656174097	0.00938644652146799
ENSRNOG00000057829	36.1344433173964	1.07102103909776	0.331241641212627	3.23335265209082	0.0012234643180364	0.00948541044950547
ENSRNOG00000023226	88.9296259843287	0.861823350596544	0.266668079665258	3.23182044014555	0.00123004322994906	0.00953159004907899
ENSRNOG00000043212	196.322562255849	-0.571663394410212	0.177049296534451	-3.22883742324825	0.00124294532997844	0.00962182957160254
ENSRNOG00000052990	195.667820033104	0.392850111822242	0.121668603435463	3.22885362969274	0.00124287489773366	0.00962182957160254
ENSRNOG00000011357	40.0652747886646	0.798629773346818	0.247434138098511	3.22764586764038	0.0012481338687465	0.00965711258122607
ENSRNOG00000003889	236.747108984458	0.426294214418121	0.13212707807865	3.22639553237048	0.00125359985718135	0.00969450556220245
ENSRNOG00000020713	48.983772804819	-0.824025740714394	0.25548373699804	-3.22535496934865	0.00125816564335762	0.00972490274159104
ENSRNOG00000014838	3.63875192130392	-2.93268665752024	0.909400701306462	-3.22485638432771	0.00126035877294651	0.00973202901228292
ENSRNOG00000037509	10.9231933027951	-1.66380490251732	0.515918940201199	-3.22493471914108	0.00126001396748157	0.00973202901228292
ENSRNOG00000019693	347.892241271645	-0.322695614998767	0.100103282850496	-3.22362669644623	0.00126578290634923	0.00976898581755014
ENSRNOG00000009401	140.261040752192	-0.740586502047612	0.229755837141963	-3.22336316352222	0.00126694814649758	0.00977140590865601
ENSRNOG00000060775	1791.54548105973	0.293414031704941	0.0910300062627097	3.2232671813529	0.00126737278830922	0.00977140590865601
ENSRNOG00000006973	286.559262661206	-0.454720455355446	0.141101922682526	-3.22263826538034	0.00127015847478213	0.00978795499036935
ENSRNOG00000014025	5747.6083397723	0.267605523989967	0.0830613885722749	3.22178004232512	0.00127396896198805	0.00981238065692208
ENSRNOG00000061270	1017.53750140576	0.468047202639932	0.145347115364146	3.22020290163523	0.00128099895269771	0.00986156659814345
ENSRNOG00000004520	117.580912004982	0.561701661450643	0.174459972833836	3.21965922799745	0.00128343062659766	0.00987036150399966
ENSRNOG00000015458	57.956715003042	-0.859096781824732	0.266819626221683	-3.2197660793924	0.00128295237919302	0.00987036150399966
ENSRNOG00000014135	499.837956197375	0.28764623385186	0.0893641928316689	3.21880861603804	0.00128724368443795	0.00989471651411342
ENSRNOG00000000304	431.777403347349	-0.441267603442444	0.137113165886153	-3.21827302717842	0.00128964994296517	0.00990823879913835
ENSRNOG00000029726	599.614241995608	0.304564233015201	0.0946430725928247	3.21802985333647	0.00129074382832731	0.00991166975895076
ENSRNOG00000017424	4.16863492306671	-2.04160920851575	0.634489769720742	-3.21771808773894	0.00129214751744592	0.00991747508126914
ENSRNOG00000002697	510.011520710302	0.39816571938855	0.123751021916948	3.21747419310822	0.00129324660737463	0.00992093790186389
ENSRNOG00000033206	163.766459760219	-0.468467682597562	0.145607603350742	-3.21732980845176	0.00129389767081018	0.00992096201073888
ENSRNOG00000011613	310.24380638173	0.487946555702466	0.151738492234143	3.21570715853384	0.00130123540380778	0.00997223048203436
ENSRNOG00000023197	247.056489719673	0.46849291438224	0.145770788808356	3.21390120896008	0.00130944717600124	0.0100301426507909
[truncated: 864 more rows]

## Sheet: CA1vsCA3 (4318)
Ensembl ID	baseMean	log2FoldChange	lfcSE	stat	pvalue	padj
ENSRNOG00000020455	439.741274623948	-3.30696369698115	0.130708634614093	-25.3002696168061	3.17248176745879e-141	5.17749024449275e-137
ENSRNOG00000057710	684.930040061398	-2.26352335948324	0.0972284802627817	-23.2804560285789	6.9946984123359e-120	5.70767390446609e-116
ENSRNOG00000042289	680.531620592359	-3.29936654799132	0.146451582015194	-22.5287190659984	2.17145211973692e-112	1.18126995313688e-108
ENSRNOG00000014006	1498.45474587268	-2.16855208282128	0.101615907025613	-21.3406753558247	4.76021100671059e-101	1.94216609073792e-97
ENSRNOG00000003840	814.01436459896	-1.93268776098128	0.091456535340319	-21.1323089573595	4.01429584498547e-99	1.31026616380326e-95
ENSRNOG00000058003	1089.45760962442	3.88015690509961	0.191963172648339	20.2130275904938	7.51912528616376e-91	2.04520207783654e-87
ENSRNOG00000014142	518.685833684605	-2.15695103213924	0.106999298769722	-20.1585529712798	2.26406877118582e-90	5.2785146208218e-87
ENSRNOG00000030910	620.419810399544	-3.0314652317946	0.154874746984353	-19.573657363914	2.59382163916291e-85	5.29139614389234e-82
ENSRNOG00000020229	216.677742064168	-3.21523841550117	0.168576070301278	-19.072923041538	4.2393269447361e-81	7.68731285978813e-78
ENSRNOG00000056151	901.392702134375	-2.27104884908832	0.119362559011925	-19.0264758722325	1.02947503249061e-80	1.68010325302467e-77
ENSRNOG00000002525	720.218136140696	-2.05616228977287	0.109498493460034	-18.7779961604983	1.14313454900012e-78	1.69599598542563e-75
ENSRNOG00000005457	370.021591583603	-3.52006651526787	0.187734136036561	-18.7502741354526	1.92595709662506e-78	2.61930165141008e-75
ENSRNOG00000003741	2769.46175582068	-2.12100409163351	0.113942588569893	-18.6146735672278	2.44344568351471e-77	3.06746411961231e-74
ENSRNOG00000015232	347.332762626119	2.08840648212494	0.11404620438967	18.3119332493462	6.64674837276808e-75	7.74820953168393e-72
ENSRNOG00000011826	474.673292028368	1.93958245191909	0.107217541898562	18.0901596657953	3.80981720818197e-73	4.14508112250199e-70
ENSRNOG00000060348	544.367783211931	1.9796271568496	0.110113425578395	17.9780725779002	2.89378499002486e-72	2.95166068982536e-69
ENSRNOG00000013781	1789.01485904334	-2.07035510596073	0.116304561871468	-17.80115132757	6.92308568799867e-71	6.64616226047873e-68
ENSRNOG00000046852	151.055854445937	-2.99617635394885	0.170001398227694	-17.6244218293774	1.59995939878229e-69	1.45062985489594e-66
ENSRNOG00000008620	471.708389733502	2.69911240018703	0.154404670608103	17.4807691344888	2.00772590367022e-68	1.72453088146832e-65
ENSRNOG00000015401	432.608329230154	2.12853315686082	0.122822593245622	17.3301434256819	2.78632790066538e-67	2.27364356694295e-64
ENSRNOG00000031232	589.876980231793	-3.13625032990364	0.182631243764799	-17.1725837553987	4.26026554563146e-66	3.31083493831931e-63
ENSRNOG00000026128	200.626015166713	2.34485565886982	0.140517619579812	16.6872714317365	1.62217010491351e-62	1.20335527782675e-59
ENSRNOG00000016177	219.842706603337	-2.46400197313548	0.14801125151464	-16.6473963831848	3.16056578935993e-62	2.2426275514067e-59
ENSRNOG00000017791	1005.57707913471	3.42777805199739	0.206769976649726	16.5777358373655	1.009615723384e-61	6.7256205435491e-59
ENSRNOG00000042499	722.690447091289	3.50047565130042	0.211170739081455	16.5765184443958	1.03027275483289e-61	6.7256205435491e-59
ENSRNOG00000007151	2112.1547385594	-1.61387514654022	0.0990996092802405	-16.2853835475415	1.2534087661238e-59	7.86755040890015e-57
ENSRNOG00000024923	3080.6069930621	-2.38293564738174	0.146680313731762	-16.2457768650501	2.39290822188046e-59	1.44638008078108e-56
ENSRNOG00000017206	460.091469954877	2.49784823855901	0.154311006433306	16.1871035403984	6.21877567213207e-59	3.62465782032841e-56
ENSRNOG00000003205	279.045056440391	2.79669582565815	0.17475787469963	16.0032606854773	1.21254676619153e-57	6.82371145663645e-55
ENSRNOG00000014046	1003.1074548783	2.5391709877539	0.158944595422052	15.9751955139559	1.90256909341511e-57	1.03499758681782e-54
ENSRNOG00000000412	263.398424035582	2.08166506562718	0.130831452175927	15.9110445615784	5.3119773635514e-57	2.79649905074706e-54
ENSRNOG00000024998	457.247840128032	-2.4774983913057	0.156087497577782	-15.8724973476566	9.82523833483049e-57	5.01087155076355e-54
ENSRNOG00000050996	1257.73688552716	-2.17194674141536	0.13881496092102	-15.6463447960131	3.5185703601939e-55	1.74009297813225e-52
ENSRNOG00000007636	605.491390928462	2.27966494910883	0.146218004937745	15.5908634513201	8.39905868027036e-55	4.03154816652977e-52
ENSRNOG00000025463	1387.63353795304	1.41873512697823	0.0911579345156856	15.5634847862213	1.28886269241465e-54	6.00978261148772e-52
ENSRNOG00000000800	527.871280299038	1.96418095193549	0.126989528467668	15.4672670702575	5.77053736719709e-54	2.61597693979602e-51
ENSRNOG00000006957	885.440496015793	1.63964456970606	0.106704277586121	15.3662496649463	2.75671428587855e-53	1.21593451744697e-50
ENSRNOG00000047450	936.559372755025	1.37562492755295	0.0907245836332188	15.1626480107566	6.24978963968445e-52	2.68412018209606e-49
ENSRNOG00000056697	2016.76212930459	1.36884411585523	0.0904746179053762	15.1295926697016	1.03333009756263e-51	4.3240890236467e-49
ENSRNOG00000006397	157.326880605376	2.85323652984207	0.188834464736932	15.109723396187	1.39725024460258e-51	5.70078099797854e-49
ENSRNOG00000021067	176.935628998763	-3.8222597171307	0.25334486031599	-15.0871808189174	1.96667526869255e-51	7.82832692318595e-49
ENSRNOG00000052887	4251.12001162775	-0.809349121815329	0.0537862771900356	-15.0475021529333	3.58517456145186e-51	1.39309640102129e-48
ENSRNOG00000009184	231.265314481249	1.80440546266712	0.12037385683163	14.9900112047668	8.5338828900968e-51	3.23890625038092e-48
ENSRNOG00000017969	204.852784807968	2.90186708933556	0.195224025957912	14.8642928302338	5.62052388756481e-50	2.0847034055695e-47
ENSRNOG00000014971	600.26389193982	-1.74233555558269	0.117625395556977	-14.8125797777974	1.21486715853458e-49	4.40591822828541e-47
ENSRNOG00000015616	1268.2524703097	2.31915975861844	0.156594544606357	14.809965215891	1.26305662539759e-49	4.48110524488884e-47
ENSRNOG00000002652	626.091835785422	-1.60653775692873	0.109972208288917	-14.6085795850172	2.47626958239428e-48	8.5984509754627e-46
ENSRNOG00000059834	267.367899808758	-1.67585367468749	0.114771600039374	-14.6016407727396	2.74166688103449e-48	9.32166739551725e-46
ENSRNOG00000002097	188.039653039335	2.3508941169234	0.161708685203644	14.5378345879373	6.97648013124936e-48	2.32359501514264e-45
ENSRNOG00000047002	258.980117888634	-3.01691912391954	0.207867789651345	-14.5136441243725	9.93018200802563e-48	3.24121140741956e-45
ENSRNOG00000034134	86.3513189040858	-3.06491312096373	0.211238366378156	-14.5092635088692	1.05850960454218e-47	3.38723073453499e-45
ENSRNOG00000005271	2487.64336985319	1.49386089315774	0.103098888619061	14.4895925956816	1.4097648740453e-47	4.34526045328283e-45
ENSRNOG00000011323	475.363197092624	-1.97184111908046	0.136087350324213	-14.4895253995523	1.41114463249994e-47	4.34526045328283e-45
ENSRNOG00000030622	67.4225716832603	-3.52679712082699	0.243444841518925	-14.487048067325	1.46296159050845e-47	4.42139502909219e-45
ENSRNOG00000007254	195.751697978438	2.35164040464997	0.162561099297974	14.4661940329244	1.98136484492843e-47	5.87924986713308e-45
ENSRNOG00000014424	70.6797970224667	3.32880856255338	0.231446537449583	14.382624165542	6.6523563997741e-47	1.93868672221988e-44
ENSRNOG00000032922	4161.691372095	1.54596402229978	0.107620931842002	14.3649009150879	8.59295174026208e-47	2.46029776142241e-44
ENSRNOG00000004109	131.01043807007	-3.02918396896122	0.211282444473636	-14.3371304535394	1.28249612252261e-46	3.60867874475327e-44
ENSRNOG00000022975	164.373607133742	2.09609889110944	0.146498930795589	14.3079466841581	1.95191735971248e-46	5.3992019170352e-44
ENSRNOG00000000581	1060.3108475723	1.10508006561248	0.0775063884010583	14.2579223262761	4.00192559394915e-46	1.08852376155417e-43
ENSRNOG00000005046	2381.86730663336	1.34601431600862	0.0945962734335432	14.2290416646723	6.05052445536993e-46	1.6187632641252e-43
ENSRNOG00000011946	1182.39786485592	2.46566765070276	0.173487122246643	14.2123958180445	7.67539757213924e-46	2.0203627157631e-43
ENSRNOG00000029071	816.407043371419	-2.04662280508669	0.144261205878251	-14.1869242852021	1.10395430148834e-45	2.85976733337933e-43
ENSRNOG00000042978	3546.75985824455	-1.99265343262582	0.141122765951327	-14.1199998398068	2.85991977610446e-45	7.29279542906637e-43
ENSRNOG00000009802	136.350791360661	2.59881779863124	0.184332864827184	14.0985049034403	3.87900852133912e-45	9.73929524126991e-43
ENSRNOG00000014791	4016.65401096257	-1.03457609135366	0.07346915676698	-14.0817744054827	4.91597623470487e-45	1.21558685076339e-42
ENSRNOG00000000321	314.503037123996	-1.8499768645092	0.131599913162709	-14.0575842342837	6.92086439158965e-45	1.68579861001109e-42
ENSRNOG00000014096	663.451832072338	1.42345170996476	0.10143872592701	14.0326260701362	9.84378349813158e-45	2.36250803955158e-42
ENSRNOG00000058571	814.312289748629	-1.44435473330856	0.10296583739989	-14.0275140743925	1.05795463356532e-44	2.50229269851971e-42
ENSRNOG00000004874	797.825085792776	-2.33289374137463	0.167275730286668	-13.9463969900274	3.30904680380594e-44	7.71480626258757e-42
ENSRNOG00000007104	7155.16900985045	1.56203497841592	0.11230973017012	13.9082782591485	5.64213230302532e-44	1.29689576317427e-41
ENSRNOG00000004516	517.408882874034	-1.74417575653737	0.125584968246006	-13.888411813114	7.44682497627275e-44	1.68794699462182e-41
ENSRNOG00000015538	258.081468453434	-1.4568435097145	0.1052544643019	-13.8411564713859	1.43873105705704e-43	3.21645080153025e-41
ENSRNOG00000002413	248.509633256177	2.55009905922695	0.184582165577709	13.8155224869402	2.05458068884853e-43	4.53118335702811e-41
ENSRNOG00000017579	257.677068855703	2.01433322305224	0.145956432657996	13.8009211815434	2.51616639304335e-43	5.47517807126233e-41
ENSRNOG00000004554	198.576960461065	5.56098948052412	0.403039715542145	13.7976215893359	2.63400395416676e-43	5.65617691210547e-41
ENSRNOG00000011211	896.292268846905	2.77085164840454	0.200972389144018	13.787225500011	3.04237482024885e-43	6.44825416447548e-41
ENSRNOG00000059984	86.8996848380517	2.65290906210876	0.194072103256627	13.6697084103878	1.54011089601489e-42	3.22238587473886e-40
ENSRNOG00000014343	427.493695536983	-2.17591726686472	0.159499515564285	-13.6421559599517	2.24814483214431e-42	4.64426881779686e-40
ENSRNOG00000001843	211.711810536763	2.29050560860231	0.169016094421344	13.5519970239772	7.71035494499771e-42	1.57291240877953e-39
ENSRNOG00000017456	89.4268961014665	2.80899882464875	0.207628766216481	13.5289482080725	1.0552261734774e-41	2.12608532730262e-39
ENSRNOG00000031849	218.807039585822	-2.42631824545915	0.179811859930759	-13.4936496757971	1.70449486692646e-41	3.39236051563899e-39
ENSRNOG00000027520	734.0275795642	-1.95637616388185	0.145058827041266	-13.4867777699961	1.87100595114971e-41	3.67889362924858e-39
ENSRNOG00000002176	464.823851908626	-2.36790313585898	0.175891456997691	-13.4622975798652	2.60682436961188e-41	5.06468734667452e-39
ENSRNOG00000001585	994.059947539857	1.98876892182117	0.148024582247031	13.4353962810191	3.75055171267835e-41	7.20105928834243e-39
ENSRNOG00000008337	55.5252545543795	-3.30196560472103	0.246190898578742	-13.4122163889212	5.12829608090488e-41	9.73183628376368e-39
ENSRNOG00000012952	145.555754025561	2.33790209572735	0.174682124954668	13.3837511785139	7.52515520253611e-41	1.4116153207516e-38
ENSRNOG00000001136	3303.57296636061	-0.905522454604253	0.0679499689391748	-13.3263115309858	1.62747329533104e-40	3.0182232022503e-38
ENSRNOG00000006052	1176.47445968344	-1.89885062234765	0.142597663885528	-13.3161411667443	1.8650083111475e-40	3.41988040875587e-38
ENSRNOG00000008203	743.644351179742	-2.05315095063857	0.154477527341814	-13.2909361378858	2.61288602569091e-40	4.73803332658619e-38
ENSRNOG00000023720	676.439011721908	1.31991637816549	0.0993190113884714	13.2896648860391	2.65765800426778e-40	4.76626138787364e-38
ENSRNOG00000013798	122.921666293165	2.22323565177293	0.167444684212426	13.2774334535008	3.12937330915725e-40	5.55123613102678e-38
ENSRNOG00000026564	238.391273170046	1.87496257359252	0.141708595051457	13.2311139836767	5.80209861350894e-40	1.01817472443512e-37
ENSRNOG00000016866	171.519439320931	1.84466600846014	0.139909396789341	13.1847184734677	1.07454374176352e-39	1.8655908367639e-37
ENSRNOG00000019750	423.132015212182	-1.6138423156425	0.122846148762909	-13.1371014223424	2.01810170158932e-39	3.4668862915724e-37
ENSRNOG00000013408	148.609536310334	2.28203326665229	0.173912215368584	13.1217537641955	2.47148466854531e-39	4.20152393652704e-37
ENSRNOG00000010668	895.357347280095	-1.11646543609282	0.0851843979494859	-13.1064545030286	3.02408507892232e-39	5.08794520494971e-37
ENSRNOG00000010063	239.905649403181	-2.5139045816525	0.192891389220556	-13.0327465202609	7.96867290443846e-39	1.32702797755547e-36
ENSRNOG00000011228	124.216800553468	3.05852869883602	0.234737467244123	13.0295718648749	8.30724677522497e-39	1.3694370441583e-36
ENSRNOG00000014290	518.247635598611	-1.50132601889023	0.115456696257749	-13.0033689474245	1.17070088260315e-38	1.91058384040833e-36
ENSRNOG00000033837	799.882437769549	-3.59767312587475	0.277065683141095	-12.9849105998545	1.49012070656435e-38	2.4077990030822e-36
ENSRNOG00000018366	1941.91391113953	1.97610718757386	0.152328891276736	12.9726355323093	1.74911039735392e-38	2.79857663576627e-36
ENSRNOG00000007508	203.018039720251	-2.02382361418276	0.156743661489125	-12.9116775438041	3.86781811865434e-38	6.12842637829504e-36
ENSRNOG00000007869	321.986459123653	-1.82002914248425	0.141066761264896	-12.9018992579449	4.39138907364982e-38	6.89110285403511e-36
ENSRNOG00000030568	226.573836368574	2.14269651756425	0.16634528573908	12.8810173852787	5.75715987994248e-38	8.94827135625346e-36
ENSRNOG00000004148	1370.64602071825	1.04671415173108	0.081425046422388	12.8549408041023	8.06876053049806e-38	1.24228464016725e-35
ENSRNOG00000026589	475.588455850173	1.29388193078471	0.100787622021095	12.8377067028518	1.00816858663773e-37	1.53769264803063e-35
ENSRNOG00000010922	96.1122123069989	2.54201216178628	0.198963801790667	12.7762544689449	2.22530618269499e-37	3.36268489829465e-35
ENSRNOG00000019534	2668.97973233292	-0.902981966985077	0.0708764443831945	-12.7402266697112	3.53366669366495e-37	5.29077435234973e-35
ENSRNOG00000008519	314.607138042651	2.06460836493636	0.162274438598444	12.7229425827523	4.40936721536436e-37	6.54189754134058e-35
ENSRNOG00000006761	799.756334190422	-1.14553157353184	0.090069034309556	-12.718372993706	4.67493045284373e-37	6.87341126039727e-35
ENSRNOG00000007152	316.021628844976	2.04690458028279	0.160976377131041	12.7155587469616	4.84632947331655e-37	7.06179437540412e-35
ENSRNOG00000021091	1690.11513269933	1.98031130913437	0.156247412866404	12.6742022335282	8.21906215889246e-37	1.18703623392146e-34
ENSRNOG00000032150	961.361671501026	1.5726602573018	0.124407130471517	12.6412389011888	1.25067616568158e-36	1.79044166876521e-34
ENSRNOG00000011951	2598.13217471383	1.41675221429662	0.112211209754738	12.6257636593816	1.5225717897954e-36	2.16072796604008e-34
ENSRNOG00000051905	204.420097775573	1.87718722116121	0.149398270074676	12.564986329647	3.28931885621648e-36	4.62773135633215e-34
ENSRNOG00000001726	144.156429803369	2.48475215885474	0.19858271043898	12.5124294726466	6.38413151420177e-36	8.90504498391221e-34
ENSRNOG00000022724	71.6705099677099	4.02061603275028	0.321873130087047	12.4913068439821	8.32744243379501e-36	1.15172763152148e-33
ENSRNOG00000033064	1733.79104619999	-1.79960498549133	0.144220589803349	-12.4781419070964	9.82527703746121e-36	1.34746656513754e-33
ENSRNOG00000007329	156.387649882098	1.74635963226644	0.140279622472788	12.4491326785913	1.41373088673915e-35	1.92267400596524e-33
ENSRNOG00000016516	2722.04200019217	-1.3920007757275	0.1119375208595	-12.4355155004254	1.67655701401702e-35	2.26127359245932e-33
ENSRNOG00000007584	99.3358155592676	-2.07456977844337	0.166923792300457	-12.4282449485045	1.83621506236427e-35	2.45631391949056e-33
ENSRNOG00000006931	178.135287292794	-2.15237100199821	0.174173254936844	-12.3576435588729	4.42951697826835e-35	5.87721277116582e-33
ENSRNOG00000019189	145.399139304067	-1.55873091914276	0.126385286387394	-12.3331675996283	6.00392596406512e-35	7.90194126883409e-33
ENSRNOG00000048169	532.269902302315	-1.50504975477497	0.122258846595513	-12.310354601613	7.96723663358728e-35	1.04020241488115e-32
ENSRNOG00000037695	364.587777121281	-1.6896487349157	0.137406874319761	-12.2966827044162	9.43708512685199e-35	1.22232721643035e-32
ENSRNOG00000001436	5774.33286876193	-0.82159036306079	0.066958052213151	-12.2702249528612	1.30889191993121e-34	1.68197764828956e-32
ENSRNOG00000025184	65.1734153859206	-3.71030223619532	0.302538285232974	-12.2639097836432	1.41503986564869e-34	1.80417582870208e-32
ENSRNOG00000018911	434.896331700267	-1.28602854394738	0.105265293744262	-12.2170232771282	2.52149346132627e-34	3.18998242549184e-32
ENSRNOG00000011858	573.424565986043	-2.09982167307266	0.173125256472593	-12.1289158835417	7.42255565269687e-34	9.31816217323176e-32
ENSRNOG00000007528	392.351882775012	2.70004667331757	0.222976808278365	12.1090919462208	9.45349032597621e-34	1.17771726809108e-31
ENSRNOG00000004026	7946.09255692388	1.00262695271437	0.08296189510375	12.0853911480748	1.26168293689529e-33	1.55989890379781e-31
ENSRNOG00000007302	358.577699926938	2.82169590645479	0.233627719881614	12.0777444897576	1.38466003175175e-33	1.69907155775853e-31
ENSRNOG00000011133	962.81989454969	1.27407793235509	0.106037679530462	12.0153320781513	2.95181443184023e-33	3.59504563639049e-31
ENSRNOG00000002626	68.8009837759982	-2.65907362686892	0.221513693467306	-12.0041049618514	3.38101800939804e-33	4.08727510469452e-31
ENSRNOG00000012747	485.498210048883	-1.56900120012238	0.130742334798812	-12.0007127189275	3.52249932362785e-33	4.22699918835342e-31
ENSRNOG00000009715	522.857586148538	-1.43594584043808	0.120177142789258	-11.9485769682189	6.60464382393907e-33	7.86772169391865e-31
ENSRNOG00000014030	464.243849321583	-1.21080732403753	0.101373907199279	-11.9439741200598	6.9806356486658e-33	8.25536041929173e-31
ENSRNOG00000001309	391.902454999883	-1.17189501484511	0.0981712196925258	-11.9372563416804	7.56785261746872e-33	8.88542120266831e-31
ENSRNOG00000024832	1181.51413932958	-0.995405066798463	0.083401384269543	-11.935114453034	7.76520104296333e-33	9.05200578722582e-31
ENSRNOG00000004208	282.691177812965	1.89454553479223	0.15887387763772	11.9248397720383	8.7852889042129e-33	1.01685046040251e-30
ENSRNOG00000014018	157.577748644616	1.47892961208875	0.124539113505592	11.8752219319623	1.5921097011668e-32	1.81700911349945e-30
ENSRNOG00000026577	2995.53063816282	-3.77337230017109	0.317737038659925	-11.8757709711323	1.58169060904068e-32	1.81700911349945e-30
ENSRNOG00000031136	196.364103830718	2.26507558783912	0.191388530071587	11.8349599476619	2.5746638016086e-32	2.91795230848974e-30
ENSRNOG00000007456	915.674675694205	4.58659218990441	0.387826163324729	11.8264125106589	2.85066846366372e-32	3.19280636223846e-30
ENSRNOG00000013707	142.071976455459	-1.94359070583172	0.164345526109835	-11.8262465175522	2.85630961327705e-32	3.19280636223846e-30
ENSRNOG00000001227	717.686220789171	-1.17294333912304	0.0992126872613755	-11.8225135464068	2.9861408102942e-32	3.29282554216225e-30
ENSRNOG00000028746	551.839600721373	1.37721545306414	0.116490152485636	11.8225912120251	2.98338084897298e-32	3.29282554216225e-30
ENSRNOG00000006200	489.341634970122	-1.55951377255849	0.13193120286118	-11.8206590915375	3.05279985475326e-32	3.34373782748813e-30
ENSRNOG00000003198	1416.7058085898	-1.05070122241046	0.0890316132780746	-11.8014397776752	3.83689757976378e-32	4.174544566783e-30
ENSRNOG00000017188	44.0122204316898	-5.38830393624106	0.456675174726268	-11.7989858754	3.95043522475201e-32	4.26960946145383e-30
ENSRNOG00000005450	171.768877429864	-1.68766497681245	0.143375893645827	-11.7709116497742	5.5125546069603e-32	5.91874284115738e-30
ENSRNOG00000014758	3281.37627201368	-0.988444958700765	0.0845058255910612	-11.6967670783317	1.32402164850485e-31	1.41228975840518e-29
ENSRNOG00000000906	91.7159816508741	-3.51148156302924	0.300483677888634	-11.686097520181	1.50127677929171e-31	1.58525017445649e-29
ENSRNOG00000039152	187.826724985346	-7.31893900283168	0.626307624901162	-11.6858532641794	1.50559912402424e-31	1.58525017445649e-29
ENSRNOG00000002180	416.393507240138	1.88662011724584	0.161815107468998	11.6591098739486	2.06186585224949e-31	2.15702889158409e-29
ENSRNOG00000021155	133.912770235835	2.22367147623731	0.191151184237192	11.6330510067781	2.79910777709681e-31	2.9096457912242e-29
ENSRNOG00000011094	44.351930715797	4.94830208985582	0.425829488855417	11.620383790602	3.24674448326109e-31	3.35359936498867e-29
ENSRNOG00000054212	1491.98538214787	0.965279360653031	0.0836132893266898	11.5445686735459	7.86349488016041e-31	8.07120983925899e-29
ENSRNOG00000026226	469.381039541674	1.06740875360397	0.0930279007155361	11.4740711699808	1.78079603769012e-30	1.81641195844392e-28
ENSRNOG00000017079	3108.8441351679	-1.08055070151723	0.0942552437886753	-11.4640911007548	1.9984664628559e-30	2.02577470023654e-28
ENSRNOG00000046309	46.8925877587052	-4.3650238735532	0.381404969792692	-11.4445909709193	2.50282142130641e-30	2.52136083924202e-28
ENSRNOG00000018903	576.212489529132	1.19837717110911	0.104768921225459	11.438288731925	2.69141766298245e-30	2.69472001594316e-28
ENSRNOG00000018700	292.25272348896	-1.41520774570788	0.123807047741302	-11.4307527037151	2.93553077728339e-30	2.92121111495518e-28
ENSRNOG00000016874	85.6577662889751	-2.14541799927257	0.187814183035447	-11.4230883131316	3.20633805489783e-30	3.17135982157168e-28
ENSRNOG00000015105	137.725536863018	-1.85501031522965	0.162554868099801	-11.4115949704488	3.65956645718667e-30	3.59783883019798e-28
ENSRNOG00000033134	1003.21057139687	1.02051490433414	0.0895925630052734	11.3906207178611	4.65660571505379e-30	4.5506470221364e-28
ENSRNOG00000021269	3577.72548284356	-1.70212637277013	0.14956483677604	-11.3805250582991	5.22839939770251e-30	5.07901655776816e-28
ENSRNOG00000004084	601.099382367319	1.31644781755885	0.115892864618717	11.3591792030503	6.67690016914805e-30	6.44775211600569e-28
ENSRNOG00000001006	344.241096941658	1.63971525667803	0.144526806404711	11.3454057241562	7.81628622145528e-30	7.50363477259707e-28
ENSRNOG00000012442	184.542710408013	2.08724812884909	0.184118066913861	11.336465583389	8.65706365440535e-30	8.26218004911669e-28
ENSRNOG00000037687	869.868690458654	-1.22598302171844	0.108186690472197	-11.3321057920106	9.09904627836774e-30	8.63351367807916e-28
ENSRNOG00000021245	98.6208480084733	1.87307061276275	0.16557578491484	11.3124670598791	1.13842794938933e-29	1.0739389672852e-27
ENSRNOG00000025110	226.566716667836	2.10146964637397	0.186250561567398	11.2830244842699	1.59177507104319e-29	1.4929752390474e-27
ENSRNOG00000017872	190.083356243814	-2.21866574300854	0.196805543180089	-11.2733905110504	1.7759669212694e-29	1.65621600886381e-27
ENSRNOG00000002318	643.010524670668	1.2232463569716	0.108648422490665	11.2587585620647	2.09691812294527e-29	1.94441498673107e-27
ENSRNOG00000010358	451.445008627883	1.32841319306063	0.118055944901819	11.2524040544116	2.2536437907829e-29	2.0779359698066e-27
ENSRNOG00000011977	1827.09579013958	-1.62308906140069	0.144555141284835	-11.2281655773316	2.96571838357166e-29	2.71913056291514e-27
ENSRNOG00000003563	418.668649505151	-1.45121869977315	0.129291919648524	-11.2243572817099	3.09629508457342e-29	2.82299082571163e-27
ENSRNOG00000002653	180.820596667567	2.01054714533563	0.179574298085411	11.1961854606796	4.25670151926429e-29	3.85940937746629e-27
ENSRNOG00000011251	31.37791841914	-3.3172099395667	0.296362056270363	-11.1930993505474	4.40752766557929e-29	3.9740801934947e-27
ENSRNOG00000005284	773.468649924513	1.64160429750334	0.147194257421905	11.1526381956464	6.95142477268049e-29	6.23336551044756e-27
ENSRNOG00000004149	171.091655435698	-2.74293280865188	0.246457062359618	-11.1294550961154	9.01851110987755e-29	8.04273777667769e-27
ENSRNOG00000002419	2855.56025392557	-1.29421784701935	0.116399801473933	-11.1187289894921	1.01710625782981e-28	9.02129028683831e-27
ENSRNOG00000005215	69.6068473743195	-2.9812509543748	0.26863294387334	-11.0978605653834	1.28482632092294e-28	1.13342516526824e-26
ENSRNOG00000014276	93.2682899952838	-2.64158861640715	0.238096782245332	-11.0946002356524	1.33254434191599e-28	1.1692001967779e-26
ENSRNOG00000021330	132.859501049261	1.4553946303265	0.131338164782072	11.0812773479926	1.54650305139026e-28	1.34967539030423e-26
ENSRNOG00000005302	70.0798578115443	2.95464331674998	0.266754387771603	11.0762688532785	1.63546842173282e-28	1.41972577886594e-26
ENSRNOG00000049437	646.709819449685	-1.4443772410348	0.130495081440113	-11.0684420063576	1.78476487668138e-28	1.54113030621376e-26
ENSRNOG00000002013	468.996077451928	1.20230896237198	0.108871110642998	11.043415973908	2.35891248390002e-28	2.02618167038149e-26
ENSRNOG00000059605	3079.60195027371	1.61317158340137	0.146105721374823	11.0411253455497	2.41983319498947e-28	2.06762710692294e-26
ENSRNOG00000005652	244.099035399119	1.70746387033159	0.155716137491866	10.9652339046798	5.61551621952344e-28	4.77318878659492e-26
ENSRNOG00000028774	31.4027662520464	-5.13639696797751	0.468479783091084	-10.9639671835719	5.69470213380742e-28	4.81541651936462e-26
ENSRNOG00000018092	160.46207427167	-2.08832537051884	0.190501665626376	-10.9622420552196	5.80432829444077e-28	4.88281637965326e-26
ENSRNOG00000013981	647.511675878244	1.24973433719006	0.11412110698212	10.9509482534713	6.57556028288879e-28	5.50323814444846e-26
ENSRNOG00000004077	527.534362297245	-1.21937138109229	0.111387076072922	-10.9471531535131	6.8568872815518e-28	5.70940818545538e-26
ENSRNOG00000051056	418.890304960305	1.74006111926602	0.158963730411196	10.9462775864969	6.92346851560674e-28	5.73558406978183e-26
ENSRNOG00000022704	136.491205643871	2.21123119810217	0.202138407848383	10.9391937021723	7.48627183196478e-28	6.17050284331642e-26
ENSRNOG00000015268	470.019143937045	1.36979676034148	0.125438999818043	10.9200229779292	9.2472410138526e-28	7.5836670023153e-26
ENSRNOG00000007817	244.418732477435	-1.55888187037432	0.14316763466784	-10.8885075456547	1.30765608385837e-27	1.06704736442843e-25
ENSRNOG00000057729	1109.06501229843	1.50085714433522	0.137946718530568	10.8799771413384	1.43598971335801e-27	1.16593791651755e-25
ENSRNOG00000028670	53.942589733175	-2.72362663979884	0.250568680200757	-10.8697808425884	1.60586122069008e-27	1.29740866938921e-25
ENSRNOG00000043182	378.33139709276	1.48827302360366	0.137314626292351	10.8384158613594	2.26356586565929e-27	1.81977314914086e-25
ENSRNOG00000019478	136.817427138108	2.20970179646148	0.203920385620464	10.836100519024	2.32156958769664e-27	1.85725567015731e-25
ENSRNOG00000000708	550.808413206372	-1.20286475419356	0.111490232931279	-10.7889697829853	3.88115807462235e-27	3.08978047696765e-25
ENSRNOG00000013515	396.429309333826	3.54078116961422	0.328207789959252	10.7882301332757	3.91251658488664e-27	3.09962478958009e-25
ENSRNOG00000011815	666.594128947188	-1.23480046072888	0.114537109714253	-10.7807894210834	4.24229242035409e-27	3.3446479372067e-25
ENSRNOG00000027592	407.688939217466	-1.38615522615016	0.1287080318074	-10.7697647666963	4.78221451920555e-27	3.75219908429974e-25
ENSRNOG00000007410	497.100989756258	1.08947924649268	0.101250752472452	10.7602088862412	5.30497807149563e-27	4.14245177640233e-25
ENSRNOG00000016623	603.821973735906	-1.13953760618906	0.106102151000622	-10.7400047543087	6.60409855042747e-27	5.13232801633221e-25
ENSRNOG00000007607	116.687456347094	2.23933371067341	0.208670023963893	10.7314585398279	7.24435914741279e-27	5.60321996615055e-25
ENSRNOG00000008157	2015.43387300312	-1.15261918472909	0.108302792779246	-10.6425619797126	1.88863630864725e-26	1.45389361118505e-24
ENSRNOG00000014686	500.982828611087	-1.41478310507611	0.133074793803142	-10.6314882378778	2.12690979809079e-26	1.62963229600196e-24
ENSRNOG00000004438	6044.91860974224	-0.839940703354876	0.0791992133884168	-10.6054172436733	2.81205986985004e-26	2.1445241624277e-24
ENSRNOG00000013282	671.98804474793	-1.49382680060553	0.140938213971207	-10.5991608557684	3.00665851699379e-26	2.28226358127157e-24
ENSRNOG00000002746	128.988364070768	1.43085602058037	0.135124869442333	10.5891389681677	3.34655863933312e-26	2.52851097194058e-24
ENSRNOG00000010915	715.363456324014	-0.938385077053179	0.0886217481017027	-10.5886545588819	3.36391969850411e-26	2.5299156442206e-24
ENSRNOG00000011071	156.572120858199	1.90847232676596	0.18028747655095	10.5857176731109	3.47110464557707e-26	2.59855173467054e-24
ENSRNOG00000022325	492.733371087537	1.18162114524109	0.111733392246206	10.5753626689984	3.87674682414593e-26	2.88897297580189e-24
ENSRNOG00000030880	157.491373024611	1.97591560417896	0.187081359529759	10.5617984022863	4.4799542595131e-26	3.32331152342063e-24
ENSRNOG00000008570	2529.52297175365	-0.945069462946855	0.0895011092798218	-10.5593044661841	4.60057951008631e-26	3.39735102283297e-24
ENSRNOG00000052319	271.464631262637	-1.26275996047861	0.119654545051672	-10.5533806503823	4.90015883271613e-26	3.6022789256724e-24
ENSRNOG00000014251	211.285487885573	-1.33084832781419	0.126172193214517	-10.5478734569628	5.19597848568513e-26	3.80261743885118e-24
ENSRNOG00000008989	181.354786935056	-1.64460446490323	0.156350885206187	-10.5186770304141	7.08615537037805e-26	5.16277034127543e-24
ENSRNOG00000007575	131.644077680383	-2.01659417060422	0.191761228437161	-10.5161725706458	7.27699063086976e-26	5.2782438709242e-24
ENSRNOG00000018070	79.6188472882067	-1.78455871348261	0.170086764623572	-10.4920492633987	9.39678865049741e-26	6.78564560956273e-24
ENSRNOG00000018009	521.954483818965	1.09942906080075	0.104813562951663	10.4893778041662	9.66628184077398e-26	6.94950306790447e-24
ENSRNOG00000001750	225.82442861227	1.53055868495386	0.146055375460908	10.4793040319391	1.07532141091576e-25	7.69703746760754e-24
ENSRNOG00000007490	41.1023851200545	2.53261950188824	0.241710139867152	10.4779199717488	1.09117207282278e-25	7.77638787269334e-24
ENSRNOG00000002886	1953.15622854842	0.695181746507941	0.0664307414285806	10.4647597115159	1.25394278754257e-25	8.897541866389e-24
ENSRNOG00000007779	114.460523726927	-1.94540267316898	0.185961827125711	-10.4613011349575	1.30057279741505e-25	9.1884623609583e-24
ENSRNOG00000018747	1170.47696728651	0.865203998530611	0.0827118536611161	10.4604595379459	1.31217710621611e-25	9.23048722993398e-24
ENSRNOG00000031700	203.322748687612	-2.11846190591194	0.202878859898897	-10.4420041938704	1.5940909864981e-25	1.11654784977035e-23
ENSRNOG00000043085	1246.32128184205	-1.6381391436409	0.157765669040171	-10.3833689142078	2.9517145828906e-25	2.05863170909293e-23
ENSRNOG00000058586	751.017962195621	1.0595837181594	0.102454399339624	10.3420031251856	4.54927374188616e-25	3.15932542415243e-23
ENSRNOG00000013162	1284.9309572419	1.34177187425749	0.129796012597513	10.3375430986329	4.76599770166257e-25	3.29580858013276e-23
ENSRNOG00000004753	2803.90248182121	-1.05185031106037	0.101791709324092	-10.3333593476794	4.97858343488314e-25	3.42829036528661e-23
ENSRNOG00000014104	927.372606199009	1.20130465906086	0.11638488974597	10.3218266708239	5.61446811647146e-25	3.84992099415186e-23
ENSRNOG00000004172	438.408553199116	-1.02338120562805	0.0993816479569219	-10.2974867761464	7.23261916022347e-25	4.93875919225301e-23
ENSRNOG00000009264	1133.63866117539	-1.07407648681127	0.104344343475706	-10.2935765469773	7.53253825357066e-25	5.12212601242805e-23
ENSRNOG00000000105	3682.11986911609	-1.52322481923914	0.148033868449144	-10.2897048844091	7.84163403735977e-25	5.31018537301707e-23
ENSRNOG00000007256	1515.88153992782	-1.3619965708839	0.132462417482621	-10.2821358447772	8.48266223644225e-25	5.72053916110486e-23
ENSRNOG00000023150	4008.26104305676	-0.59972103683737	0.0583781423755249	-10.2730407723423	9.32192061814067e-25	6.26064792131917e-23
ENSRNOG00000012045	1938.36840901297	1.00745327598419	0.0982565434513958	10.2532944941478	1.1437725326864e-24	7.65015071042708e-23
ENSRNOG00000032878	173.860325076144	-1.48907201486158	0.145256848706313	-10.2513033163224	1.16758425497481e-24	7.77754083313834e-23
ENSRNOG00000016245	163.664706272595	1.28052321669219	0.125143924641003	10.2324041727602	1.41950867795469e-24	9.41722830252869e-23
ENSRNOG00000004210	27.6443852055467	-3.81095491968512	0.372844910714847	-10.2212872166566	1.59212465301488e-24	1.0519625237734e-22
ENSRNOG00000017766	1036.65760464811	-1.15350044728572	0.11287558245769	-10.219220332423	1.62643743570993e-24	1.0703007641446e-22
ENSRNOG00000019219	1560.18743077268	-1.07131370416105	0.105196264402534	-10.1839519705915	2.33866189627926e-24	1.53280972479026e-22
ENSRNOG00000011162	31.0305196823689	-3.7076493017266	0.364931488533942	-10.1598503231977	2.99535933867298e-24	1.95537057628572e-22
ENSRNOG00000043498	287.111080284038	1.40930349572496	0.139091660761683	10.1321925988046	3.9763148754235e-24	2.58539676362198e-22
ENSRNOG00000061544	1134.78498189941	-1.14674125858819	0.113214364949893	-10.1289377818417	4.11090798745792e-24	2.66230231568704e-22
ENSRNOG00000007570	58.1622458529095	-2.06291391980887	0.204169162540959	-10.1039446610602	5.30637979390622e-24	3.42292957456717e-22
ENSRNOG00000018808	61.5548642077216	2.05839142422181	0.203833495162798	10.0983963532481	5.6152900008383e-24	3.60793436274335e-22
ENSRNOG00000006867	1194.6570209639	1.19626647167634	0.118540866836634	10.0915954438309	6.01832789447351e-24	3.85172985246305e-22
ENSRNOG00000060237	56.8112913532194	2.79572106888166	0.277070746489968	10.0902787620088	6.09960522623385e-24	3.88849833172408e-22
ENSRNOG00000002896	928.542232552586	-0.90832632616157	0.0901198131454825	-10.0790968651393	6.83514706411381e-24	4.34045136522714e-22
ENSRNOG00000005776	673.634588037523	3.35071084558212	0.332791908444801	10.0684865243287	7.61406966939127e-24	4.81634174435913e-22
ENSRNOG00000009001	219.692226063171	-1.153881203257	0.114883117788638	-10.0439579414959	9.76745382416226e-24	6.15462727453004e-22
ENSRNOG00000004328	77.7913794446735	-2.00372071988443	0.200307850907393	-10.0032061190193	1.47541364692711e-23	9.26105796840401e-22
ENSRNOG00000012840	1123.10132612955	0.833914979460417	0.0833717606681956	10.0023673816755	1.48796639514395e-23	9.30406573515298e-22
ENSRNOG00000002210	335.450406926822	-1.19715023115659	0.119693713210213	-10.0017803696513	1.49681461529414e-23	9.32366966473298e-22
ENSRNOG00000007682	2049.19640708512	0.909319317997157	0.0911225091754933	9.97908558735904	1.88193070357583e-23	1.16779882442424e-21
ENSRNOG00000047783	287.380304518348	1.10610576306015	0.110957404079706	9.96874225955732	2.08856838165535e-23	1.29111499956876e-21
ENSRNOG00000017854	65.1112993034855	-1.82549987469605	0.183132772770886	-9.96817689742458	2.10048918557254e-23	1.29358428334128e-21
ENSRNOG00000059765	120.144309328672	1.78781558671497	0.179683910716613	9.94978114392562	2.52738416514237e-23	1.55063569831291e-21
ENSRNOG00000009198	4211.89482411371	-0.787965154909947	0.0792182183789997	-9.94676693106281	2.60509257082517e-23	1.59232624553808e-21
ENSRNOG00000033110	230.991942592465	-1.97674374267408	0.198786547277863	-9.94405189759143	2.67711055953406e-23	1.63024046013418e-21
ENSRNOG00000002454	488.863714975038	1.12393492861135	0.11326097981244	9.9234081364348	3.29315354709916e-23	1.99792809995012e-21
ENSRNOG00000052758	2559.35276779545	0.846694709438205	0.085342684761106	9.92111640040738	3.36965826961819e-23	2.03677122074699e-21
ENSRNOG00000051564	446.261402152138	1.02726521399816	0.103590966164789	9.9165521090326	3.52730822485996e-23	2.1241944734212e-21
ENSRNOG00000038004	398.523375606958	1.55629973313168	0.157188538832521	9.90084738169025	4.12762695339845e-23	2.47657617203907e-21
ENSRNOG00000060863	731.133411867195	-1.10274448117489	0.111514665135816	-9.88878440187073	4.65647638021771e-23	2.78365181410817e-21
ENSRNOG00000010834	1058.37096635144	4.58725206766181	0.464184045042939	9.88239926953428	4.96301364693548e-23	2.95607236197033e-21
ENSRNOG00000019321	949.030159890256	1.40297105269107	0.142146159731137	9.86991878883484	5.6210101010043e-23	3.33581399448692e-21
ENSRNOG00000001506	1071.70623944224	-1.47636958497507	0.149649653271403	-9.86550621869832	5.87374124663643e-23	3.47316873714154e-21
ENSRNOG00000000047	75.5966744855018	-2.25680192701829	0.228779072182229	-9.86454707369689	5.93014756039472e-23	3.49386311139501e-21
ENSRNOG00000003338	142.028869053466	1.52880256820861	0.155188453455509	9.85126492446749	6.76866743186561e-23	3.97354865064916e-21
ENSRNOG00000006853	768.263346637154	-1.52605255052366	0.15538763196197	-9.82093961569061	9.1486787164395e-23	5.35148518466999e-21
ENSRNOG00000058077	115.79124555786	1.6948262894441	0.172867947404819	9.80416737103486	1.08034279794628e-22	6.29685516517263e-21
ENSRNOG00000009079	261.94687541634	1.22848270353201	0.125323093660452	9.80252455992224	1.09806297959217e-22	6.37736221599436e-21
ENSRNOG00000058470	89.7158658462049	-2.03232973629714	0.208809006806347	-9.73296012169604	2.18150513942266e-22	1.26248808068716e-20
ENSRNOG00000060773	106.484897089578	1.73236871237176	0.178149177305185	9.72425884069093	2.37629573938015e-22	1.37035853239166e-20
ENSRNOG00000033026	52.2782689013234	2.72099176391616	0.280334067048316	9.70624723768303	2.83586425830202e-22	1.62962340477074e-20
ENSRNOG00000049213	166.709140537275	-1.65612177971987	0.170634930102642	-9.70564337983824	2.85270798822186e-22	1.63355067957126e-20
ENSRNOG00000005007	910.824599813259	1.08820673579198	0.112127409356341	9.70509121755997	2.86819638861827e-22	1.63667710007868e-20
ENSRNOG00000002618	1265.5127050904	0.815616091670786	0.0841351260046412	9.69412099799784	3.19375820812875e-22	1.81610222845509e-20
ENSRNOG00000023896	487.930540026644	1.42537632275933	0.147053692246821	9.69289720632727	3.23227064032672e-22	1.83162002951848e-20
ENSRNOG00000017895	5696.12922329524	-0.891910679196806	0.0920782626492585	-9.68644122439889	3.44317492114705e-22	1.94438113194186e-20
ENSRNOG00000009577	157.901519321445	3.71466708620908	0.384136539290471	9.67017376964542	4.03692039796218e-22	2.27181175499113e-20
ENSRNOG00000007765	204.994364608953	1.19006773839429	0.123420734515002	9.64236473774702	5.29538041702695e-22	2.96978035759037e-20
ENSRNOG00000016708	109.381080218181	-1.88200875973852	0.195866080347659	-9.60865074952226	7.35058441457327e-22	4.10827183718615e-20
ENSRNOG00000029903	553.55186980246	-1.69920007026429	0.177043757417935	-9.59762769976187	8.18055437567851e-22	4.55654086727213e-20
ENSRNOG00000019776	332.389555843317	-1.07407200075423	0.111943245792182	-9.59479058475932	8.40876842079229e-22	4.66772451113368e-20
ENSRNOG00000026392	371.207304434915	-1.35398695784841	0.141190987751651	-9.58975483782308	8.82945615546845e-22	4.88463472736424e-20
ENSRNOG00000016538	77.1891991831019	2.2900992593812	0.238883107455341	9.58669402694925	9.09526360669255e-22	5.01468588044671e-20
ENSRNOG00000009299	92.0899095642293	2.75028128935318	0.287147780870324	9.57792980679593	9.90095279900885e-22	5.44052355824325e-20
ENSRNOG00000015781	261.971296671024	4.06025815399412	0.424247157990617	9.57050171702958	1.06388128151574e-21	5.82635654843521e-20
ENSRNOG00000054989	130.048982718752	2.54428498156638	0.266604575950603	9.54329074245818	1.3837045293005e-21	7.55252773183417e-20
ENSRNOG00000013526	23.5442386756514	-3.70080890722537	0.387968431741827	-9.53894338931181	1.44294922509029e-21	7.84964378449119e-20
ENSRNOG00000038720	125.00458297003	1.2640058403431	0.132541052273247	9.53671197462066	1.47432611386236e-21	7.99368843130687e-20
ENSRNOG00000051816	421.838066869277	-1.14832836120754	0.12056253505375	-9.5247529482984	1.65434946692856e-21	8.94006069545498e-20
ENSRNOG00000013783	469.46176903035	1.28285415299126	0.134966409272089	9.50498838866683	2.00070331378439e-21	1.07760653732545e-19
ENSRNOG00000012094	29.9471584833039	5.34900096441643	0.564085093270058	9.48261357769221	2.47992408637244e-21	1.33132766742099e-19
ENSRNOG00000010205	318.697050494652	-0.985291272630752	0.103936379657491	-9.47975363272855	2.54884137006047e-21	1.36383905440612e-19
ENSRNOG00000011334	588.187221639683	-0.833454278542004	0.0879265771103601	-9.47898014380684	2.56780372287622e-21	1.36949531886732e-19
ENSRNOG00000001851	336.704108308169	1.04835525310537	0.110629734285125	9.47625211142106	2.63580320057229e-21	1.40118267861042e-19
ENSRNOG00000007916	1181.90821376186	0.754729076449087	0.0797265522398863	9.46647077096987	2.89458415235898e-21	1.53375368073047e-19
ENSRNOG00000010263	139.510366325041	-1.56847554931232	0.166115547303595	-9.44207555988576	3.65467085686913e-21	1.93023392828816e-19
ENSRNOG00000026136	108.515617424846	-2.50840866984366	0.265768375091372	-9.43832639598771	3.78780840770653e-21	1.9940978456055e-19
ENSRNOG00000004641	330.263563092789	1.27698257612319	0.13532324754364	9.43653510614563	3.85310198837e-21	2.02194933923468e-19
ENSRNOG00000001173	204.949543002254	-1.22014105827254	0.129481704599002	-9.42326996737684	4.37254061836504e-21	2.27986782401653e-19
ENSRNOG00000007346	230.346189485674	1.47766411979948	0.156809002315189	9.42333729558044	4.36973676718374e-21	2.27986782401653e-19
ENSRNOG00000010146	1085.44912387565	-0.842014327408674	0.0894162841356996	-9.4167895204728	4.65091263470759e-21	2.41728962415375e-19
ENSRNOG00000012181	1054.79971803229	-1.80210582017235	0.191858899648025	-9.39287061209257	5.83868436658964e-21	3.0249945670712e-19
ENSRNOG00000053811	39.3902215892533	2.49023998464842	0.265147823679484	9.39189298290704	5.89314381297862e-21	3.04354769075351e-19
ENSRNOG00000004932	206.702495722878	1.15382963223682	0.12286226455662	9.39124503687694	5.92951456802371e-21	3.05267122240211e-19
ENSRNOG00000000302	410.042602968255	1.1808713631092	0.12587705798372	9.38114841595619	6.52580142180893e-21	3.34909054100383e-19
ENSRNOG00000018384	32.2776776515906	2.56221023311623	0.27324169903135	9.37708352055831	6.7822774779356e-21	3.46980465328868e-19
ENSRNOG00000006824	501.100115741065	0.981633592638447	0.104886676808533	9.35899222386827	8.05008289086132e-21	4.10554227433927e-19
ENSRNOG00000004229	49.5369220776923	2.45569403928361	0.262500329701216	9.35501316161675	8.35893087023839e-21	4.2497741994483e-19
ENSRNOG00000018960	7800.80611894582	1.00835614345954	0.107871616615367	9.34774294757249	8.95379674150462e-21	4.5380733795452e-19
ENSRNOG00000029165	427.449230660034	-0.97374097069128	0.104345373052248	-9.33190367917613	1.03986156730129e-20	5.2540373926802e-19
ENSRNOG00000061450	90.0354404091406	2.07869612592979	0.223086336369189	9.31789978607082	1.18665875468287e-20	5.97724409766186e-19
ENSRNOG00000030355	261.295880379036	-1.07128524285857	0.115013675652028	-9.31441619255546	1.22625041213866e-20	6.15766360803167e-19
ENSRNOG00000060054	170.844292062414	2.38782774782883	0.256799073772174	9.29842819428254	1.42537156335224e-20	7.1356024275793e-19
ENSRNOG00000001368	518.762083328169	-1.45301971889414	0.15634033311396	-9.29395306990298	1.48661984507326e-20	7.41946051119132e-19
ENSRNOG00000011329	7390.38886417456	-0.736426257019745	0.0792900217499381	-9.28775450891234	1.57577535902866e-20	7.84044324980114e-19
ENSRNOG00000009409	211.098144929162	-1.42352644794691	0.153502414993979	-9.27364203359759	1.79895920093424e-20	8.92371251040935e-19
ENSRNOG00000020277	1185.80318479716	-0.906171285663039	0.0977666109737281	-9.26871941901051	1.88394125127695e-20	9.31694582449692e-19
ENSRNOG00000061519	150.374391823008	2.06390022194839	0.222735000400326	9.26616929642358	1.92951411646055e-20	9.51349558327375e-19
ENSRNOG00000010011	107.439166327213	1.65457766167616	0.178607340481086	9.26377189884518	1.97335095575776e-20	9.700327589749e-19
ENSRNOG00000004232	124.300963531852	1.25302973906779	0.135267716726869	9.26333177928842	1.98150493440044e-20	9.7111593181427e-19
ENSRNOG00000015445	233.592795015403	-1.41076639137709	0.152356463161305	-9.25964256523507	2.05117701714939e-20	1.0022517640682e-18
ENSRNOG00000057125	172.200239203923	-1.5560208775496	0.168102586496538	-9.25637677550931	2.11487024431146e-20	1.03028902648248e-18
ENSRNOG00000002549	135.100991676456	4.29235813219104	0.464240636939864	9.24597674276209	2.33101858018685e-20	1.13220902466218e-18
ENSRNOG00000016119	29.3874771858129	3.8195054919273	0.413592668477827	9.23494486975429	2.58419056937041e-20	1.2514537119325e-18
ENSRNOG00000054011	237.092169035309	-1.35131893600013	0.146333838724771	-9.23449386537131	2.59509983080688e-20	1.25301861653161e-18
ENSRNOG00000050767	1717.24218883072	-0.805382706417589	0.0872509539496572	-9.23064642802972	2.69003497909108e-20	1.29502568904916e-18
ENSRNOG00000005711	1702.52214028022	0.783339436680828	0.0849816374659577	9.21774938726759	3.0340129317217e-20	1.45632620722641e-18
ENSRNOG00000005723	97.0069191139109	4.02513694134013	0.437260933411891	9.20534315730543	3.40581238330856e-20	1.62999583858052e-18
ENSRNOG00000014259	203.926519337282	-1.43329227681614	0.156047510212778	-9.18497369718862	4.1162790092289e-20	1.96425945703554e-18
ENSRNOG00000008765	168.114924045826	2.21048411809916	0.24106458518913	9.169675903928	4.74443291557609e-20	2.25740948053066e-18
ENSRNOG00000010694	23.6083282949925	3.46068039124172	0.378089823378485	9.15306410608523	5.5341121422762e-20	2.62548576052173e-18
ENSRNOG00000017431	793.581660498247	-0.886950959203747	0.0970090604564234	-9.14297030638872	6.07600778478689e-20	2.87421585645571e-18
ENSRNOG00000018113	92.6412900715455	-1.93157816038636	0.211359468913316	-9.13882955098903	6.31318840634349e-20	2.97778135235624e-18
ENSRNOG00000000306	289.363879997277	-1.53174033235239	0.1680579210163	-9.11435963916169	7.9136423758749e-20	3.71122539006547e-18
ENSRNOG00000042690	253.955592896128	1.45835668104876	0.160005025075185	9.11444300179631	7.90756119001633e-20	3.71122539006547e-18
ENSRNOG00000011754	77.0479489549159	-1.84972347134043	0.202974037962927	-9.11310377378551	8.00581728598226e-20	3.74369450163984e-18
ENSRNOG00000013535	47.0084702780669	2.33643814450604	0.256407254189854	9.11221545540224	8.07165583502034e-20	3.76369780650091e-18
ENSRNOG00000050152	55.1132220612881	2.64458439537913	0.290305689131095	9.10965404534286	8.26450817616373e-20	3.84264311780604e-18
ENSRNOG00000061845	1630.96019788832	1.33505727258108	0.146668663524276	9.10253929163335	8.82440674052584e-20	4.09131585242562e-18
ENSRNOG00000008965	43.772130242642	-2.16608401464595	0.23879121270391	-9.0710373724338	1.17889203425679e-19	5.45028838500588e-18
ENSRNOG00000015425	1056.56665368276	0.814194081438472	0.0898029526284163	9.06645113114952	1.22956518797326e-19	5.66850391743607e-18
ENSRNOG00000005096	481.90164750222	0.786588060438477	0.0868453670018092	9.05734050754937	1.3366979875862e-19	6.14504539645263e-18
ENSRNOG00000005003	1467.36672172247	1.10607680328667	0.122296343225913	9.04423447268128	1.50717494992726e-19	6.90929639966652e-18
ENSRNOG00000009495	521.607226201944	-0.931624331480973	0.103085544409771	-9.03739061393239	1.60456158354621e-19	7.33513866763983e-18
ENSRNOG00000002053	332.335105669618	3.7007439292575	0.409508120841166	9.03704649777357	1.6096191740837e-19	7.33770528520837e-18
ENSRNOG00000030625	990.287202920254	-0.94855703177318	0.10508115306515	-9.02689972563474	1.7660411838386e-19	8.00605336673498e-18
ENSRNOG00000038909	128.72548014905	1.54462993648519	0.171109251355432	9.02715618383864	1.76190853233468e-19	8.00605336673498e-18
ENSRNOG00000010853	349.296154359336	-0.926362971669816	0.102832487477431	-9.00846604409063	2.08958660835932e-19	9.44655220177954e-18
ENSRNOG00000014840	167.206848311799	1.07767094188042	0.119643535760553	9.00734782727581	2.11099688868258e-19	9.51698044842532e-18
ENSRNOG00000004281	124.287801692848	1.7530244103604	0.19467806251129	9.00473524210638	2.16186805837266e-19	9.7194729235928e-18
ENSRNOG00000054172	2784.9780878009	-0.701055398479798	0.0778924348998152	-9.00030149759078	2.25098656042517e-19	1.00923353478403e-17
ENSRNOG00000057315	253.987039985868	1.26435699261853	0.140560424632912	8.99511363828421	2.35987953194845e-19	1.05515709483284e-17
ENSRNOG00000008885	108.592866814701	-1.62296842724561	0.180563878567373	-8.98833388007913	2.51006510734334e-19	1.11924214622523e-17
ENSRNOG00000013397	113.296175994886	-1.86544426750842	0.207556709123865	-8.98763656151033	2.52603771047906e-19	1.12329524346099e-17
ENSRNOG00000018804	791.162641142784	0.911515839736252	0.101463828157966	8.98365315289643	2.61922480798072e-19	1.16156926266971e-17
ENSRNOG00000029798	645.150688812354	0.715519325404502	0.0799564843743337	8.94885925767625	3.5917476357681e-19	1.58854529581939e-17
ENSRNOG00000015148	996.060914116441	-0.992931958863998	0.110961428626866	-8.94844245564792	3.60533317570693e-19	1.5902442547983e-17
ENSRNOG00000028266	39.9567372594973	-3.29837634292095	0.368706216063676	-8.94581159529819	3.6922644737285e-19	1.62419828062666e-17
ENSRNOG00000054204	12121.9004689284	0.610338890332134	0.0682298089987883	8.94534074311966	3.70803982324337e-19	1.62675295471322e-17
ENSRNOG00000061153	154.209061735031	1.83207822367456	0.2048598936688	8.94307905204962	3.78474810666084e-19	1.65595413138619e-17
ENSRNOG00000007821	655.577423866813	0.769924792734706	0.0861061004480276	8.94158240506341	3.83636869636625e-19	1.674051794778e-17
ENSRNOG00000014775	499.014181833596	0.790710535762053	0.0884608349916478	8.93853800765853	3.94352843778123e-19	1.71622357612239e-17
ENSRNOG00000025460	24.699953864173	-5.16961091471132	0.578553268965706	-8.93541043152891	4.05669511632254e-19	1.76077830580808e-17
ENSRNOG00000002159	78.1317849131415	-1.67620914136487	0.18797789235273	-8.91705466204271	4.78853364473498e-19	2.07291429925928e-17
ENSRNOG00000017114	682.139424945767	1.03661480124395	0.116361710195161	8.90855591160833	5.17015601827062e-19	2.2321943443962e-17
ENSRNOG00000037951	137.360075266621	1.60123668608054	0.179752915487844	8.90798728763222	5.19673548817985e-19	2.2377499516384e-17
ENSRNOG00000001959	76.8034713278971	-2.718079753066	0.305558103198451	-8.89545956927441	5.81780353895333e-19	2.49859351988732e-17
ENSRNOG00000024886	260.553001291162	1.11471946409051	0.125541301767514	8.87930464632927	6.72796112573325e-19	2.8818983089755e-17
ENSRNOG00000013869	261.789155512178	1.82668629452684	0.205944319152126	8.86980666447764	7.3273004798097e-19	3.13040690655744e-17
ENSRNOG00000017346	136.202778688042	-1.42067962458201	0.160456271751942	-8.85399871921687	8.44383565895201e-19	3.59799994658216e-17
ENSRNOG00000009571	1023.1327188582	1.07113588857503	0.121092984408808	8.84556519772357	9.10661929735373e-19	3.87031320137534e-17
ENSRNOG00000014218	432.548694858231	-1.31637978161091	0.148879247318867	-8.84192931733132	9.40797353630232e-19	3.9880033275962e-17
ENSRNOG00000013239	496.419936482171	-0.784782443310232	0.0887681986726827	-8.84080622390436	9.50303506083908e-19	4.01786352831331e-17
ENSRNOG00000023492	89.0384599804316	1.99815727411925	0.226040768946154	8.83980922306647	9.58821829378401e-19	4.04340368358023e-17
ENSRNOG00000006086	1278.2432162458	-0.775988679617568	0.0877899373242892	-8.83915290600022	9.64470485636605e-19	4.05674183649211e-17
ENSRNOG00000015079	899.514911869475	0.775413288825187	0.087729238858307	8.83870986362449	9.68302141622637e-19	4.06238841935255e-17
ENSRNOG00000046515	109.110895375846	1.94359163774266	0.219980381776106	8.83529532065648	9.98341666751322e-19	4.17767589779015e-17
ENSRNOG00000011441	473.168330530751	-0.957177131442548	0.108349157877627	-8.83419077907016	1.00825452031169e-18	4.20836669347489e-17
ENSRNOG00000005359	511.466666864673	0.927872408332679	0.105043981179659	8.83318013952381	1.01740977088102e-18	4.23574680121893e-17
ENSRNOG00000007189	50.8702397679368	2.23932606287538	0.25375758911808	8.82466637020797	1.09786610179667e-18	4.55907755249915e-17
ENSRNOG00000010357	58.6848555341227	-2.46244420522586	0.279192693414188	-8.81987338247701	1.14589221743549e-18	4.74643679912366e-17
ENSRNOG00000001494	2758.8104350131	-0.670228053963192	0.0762710231309876	-8.78745330073971	1.52988443251745e-18	6.32094023764174e-17
ENSRNOG00000023226	88.9296259843287	2.42358776041131	0.277731194126781	8.726379361279	2.6295557266451e-18	1.08369569340526e-16
ENSRNOG00000015567	519.946148592058	0.905409894128566	0.103881789608504	8.71577104650157	2.88786406704923e-18	1.18715218071142e-16
ENSRNOG00000056012	249.01032270753	1.04585407494001	0.120158504122803	8.70395385308011	3.20517414604088e-18	1.3142824639042e-16
ENSRNOG00000002011	21.1001567206813	-3.97162700069195	0.457434350187903	-8.68239781087822	3.87511322253715e-18	1.58500871658662e-16
ENSRNOG00000006623	78.2856136716388	-1.9499771022544	0.225114784555463	-8.66214587418164	4.62965383778374e-18	1.88889876581577e-16
ENSRNOG00000037476	667.769177536901	1.1418785645813	0.132134970087849	8.64175898191166	5.53541054974229e-18	2.25281546563078e-16
ENSRNOG00000032307	174.616506462397	1.49980856584755	0.173676230119403	8.63565822920285	5.83898396363435e-18	2.37045319120678e-16
ENSRNOG00000008697	1047.22068605126	3.45346478987752	0.400310117968945	8.62697352592379	6.29967501138698e-18	2.55113390039294e-16
ENSRNOG00000021079	48.2674543579935	-1.72936470802391	0.200725098248855	-8.61558780197923	6.95836730625436e-18	2.81090481282354e-16
ENSRNOG00000021023	152.585653543177	-1.27917491761842	0.148897103489007	-8.59099933876729	8.62161299498604e-18	3.47419071797956e-16
ENSRNOG00000017060	8604.66672596236	-1.21533126642459	0.141501236828838	-8.5888384699752	8.78529269179692e-18	3.53142799827896e-16
ENSRNOG00000014322	70.0797808577784	1.75688210313513	0.204615698772874	8.58625273462176	8.98518940280688e-18	3.60290641409848e-16
ENSRNOG00000003585	187.866459390864	-2.24892924525997	0.262073765726759	-8.58128336128358	9.38204476906344e-18	3.75281790762538e-16
ENSRNOG00000058692	28.1432877139753	3.27087736623944	0.381258651348647	8.57915579008946	9.55719622795741e-18	3.81353160000648e-16
ENSRNOG00000012237	420.291280065634	-0.886297538805812	0.10337485179283	-8.57362814489937	1.00274840996377e-17	3.99142781722164e-16
ENSRNOG00000017438	288.021188753613	1.13287926962683	0.132160049483428	8.57202516233082	1.01680864457337e-17	4.03754673465629e-16
ENSRNOG00000019857	176.687397634894	2.05226689102635	0.239794439009596	8.55844238716573	1.14402625381407e-17	4.53167681122468e-16
ENSRNOG00000042246	226.049882891576	-3.30043077884393	0.385826721087797	-8.55417885401694	1.18710726810261e-17	4.69094203763548e-16
ENSRNOG00000008901	63.4302050058063	-1.60167594856282	0.187314779913099	-8.55071847136615	1.22324658322971e-17	4.82207348751422e-16
ENSRNOG00000000811	40.5629677707727	-2.83032661724426	0.331394257563248	-8.54066282878808	1.33454090745407e-17	5.23550663693521e-16
ENSRNOG00000013017	743.04355086266	1.42150941958999	0.166436346876614	8.54085929105268	1.33227365052651e-17	5.23550663693521e-16
ENSRNOG00000048847	420.113230321696	0.917768341685305	0.107620762325529	8.52780004391025	1.49157069587754e-17	5.83751409034088e-16
ENSRNOG00000057501	910.761488422529	0.594086034916231	0.0697090475581747	8.52236625985235	1.56326116453905e-17	6.10345028834385e-16
ENSRNOG00000026793	993.641240018443	-0.956966506016307	0.112468526044223	-8.50874942239415	1.75819341611099e-17	6.84814237492396e-16
ENSRNOG00000004699	24.0820603037414	-3.66681099145603	0.431543304229365	-8.49697111626862	1.94601834851041e-17	7.56167129706904e-16
ENSRNOG00000010941	45.7618117924499	-2.11494556470263	0.248978549635889	-8.4944890545614	1.98805526537497e-17	7.70666554178611e-16
ENSRNOG00000017459	454.243076173842	2.77700682905974	0.327695001825614	8.47436431312297	2.36366652003151e-17	9.14100417225457e-16
ENSRNOG00000015956	468.479968602059	-0.954050633199202	0.112790430492403	-8.45861327981599	2.70575706953888e-17	1.04392329491429e-15
ENSRNOG00000010999	192.936480223483	1.12196390269637	0.132904866212885	8.44185720708844	3.12334771915133e-17	1.20219421642806e-15
ENSRNOG00000031709	233.106577024266	1.07314637112914	0.127174518565329	8.43837573151786	3.2177781998376e-17	1.23562682873764e-15
ENSRNOG00000007433	231.946533742064	-1.51987324696571	0.180286437644053	-8.43032491421488	3.4470677393771e-17	1.32056679593038e-15
ENSRNOG00000007814	361.289402863635	0.932374832684485	0.110627616908611	8.42804770398979	3.51479783030227e-17	1.34336066956752e-15
ENSRNOG00000006470	143.493253712369	-1.71258546085717	0.203209244983801	-8.42769462085098	3.52541632961052e-17	1.34427089951504e-15
ENSRNOG00000013481	1292.28711140029	0.711884358433279	0.084490468834278	8.42561733003979	3.58853186244366e-17	1.36514778543311e-15
ENSRNOG00000001174	104.27700294967	1.45546224434381	0.172775564368538	8.42400515178896	3.63828267515875e-17	1.38085519206025e-15
ENSRNOG00000006649	278.49838747152	1.09226240383511	0.129767791475148	8.4170531949316	3.86072400869895e-17	1.46187971744703e-15
ENSRNOG00000001065	428.667512198701	-0.969119733902202	0.115161271873137	-8.41532676861886	3.91801197289953e-17	1.48013785642871e-15
ENSRNOG00000007441	115.362941675352	1.63493743525317	0.195071024396791	8.38124185951664	5.2372157447718e-17	1.97112492398298e-15
ENSRNOG00000015867	244.240658753714	-1.19273943784609	0.142312349131171	-8.381138004733	5.24183956500375e-17	1.97112492398298e-15
ENSRNOG00000000054	810.174086202112	-0.724889327545779	0.0866726240175106	-8.3635327274657	6.08676328379672e-17	2.28358567336925e-15
ENSRNOG00000026705	626.301237033817	1.63794418682769	0.195941745802108	8.35934262054571	6.30686986834539e-17	2.36073661127057e-15
ENSRNOG00000048433	30.8696434343873	-2.39142830137118	0.286169430003372	-8.35668681082744	6.45042512965315e-17	2.40894595230983e-15
ENSRNOG00000025406	1056.73386419557	1.2736280059786	0.15245953814707	8.3538755361439	6.6058953412882e-17	2.46137470250739e-15
ENSRNOG00000023338	138.673136766194	-1.2530422694848	0.150120259126796	-8.34692317195136	7.00642616639425e-17	2.60466685730192e-15
ENSRNOG00000046547	84.0220253506671	1.72586579464693	0.206835119822397	8.34416222993889	7.17204806574091e-17	2.66017782802026e-15
ENSRNOG00000011891	6182.13863637444	-0.750260556015229	0.0899330437956206	-8.34243481984498	7.27762837116388e-17	2.69321757409058e-15
ENSRNOG00000011560	988.16089286632	-0.636169184730865	0.0762874336727571	-8.33910847571278	7.48527232285393e-17	2.76379285766914e-15
ENSRNOG00000009899	717.692712628208	1.09801745184666	0.131753059392727	8.3339047829904	7.82188388539138e-17	2.88156083543086e-15
ENSRNOG00000025787	33.0827819236262	-3.30743933412543	0.397081119782332	-8.32937948784487	8.12671748990214e-17	2.98711778007214e-15
ENSRNOG00000005277	19.1662645518888	-2.92507111321854	0.351324505005365	-8.32583856675148	8.37338511139044e-17	3.07086842736836e-15
ENSRNOG00000009267	154.994230516801	1.06394598754131	0.127835653881535	8.32276407431114	8.59353876235821e-17	3.1445415381544e-15
ENSRNOG00000021266	40.9654775231403	2.84402175556252	0.342425544328417	8.30551868185056	9.93843325062861e-17	3.62852864989394e-15
ENSRNOG00000058626	23.6858161327375	-5.36107100022356	0.646102653202827	-8.2975529873588	1.06277702775805e-16	3.87154488683291e-15
ENSRNOG00000028832	452.957912934608	0.996856761961496	0.120298708545569	8.28651258200239	1.16617363423022e-16	4.23874247452943e-15
ENSRNOG00000007089	412.423864468325	-0.872949322069801	0.105388952632392	-8.28311981726148	1.1998958887708e-16	4.35162242327544e-15
ENSRNOG00000007865	72.8378308438938	-2.13672327237076	0.258199800239575	-8.27546446739371	1.27955852029653e-16	4.63024280515285e-15
ENSRNOG00000056550	179.268111104445	-1.40130023698828	0.169593635712526	-8.26269353269594	1.42421561471128e-16	5.14230062656818e-15
ENSRNOG00000015418	51.1227782483547	2.7643407257494	0.334770155658975	8.25742880307823	1.48843931568647e-16	5.36232442207576e-15
ENSRNOG00000024507	165.142167449948	-1.28696955998156	0.155897540627531	-8.25522682911578	1.51614017445463e-16	5.45008979011004e-15
ENSRNOG00000002336	1502.41660401427	0.686925991250371	0.0832529858563311	8.25106732430945	1.56986075682978e-16	5.6307972640576e-15
ENSRNOG00000015420	2487.51582719691	-0.544343957657731	0.0660361435614554	-8.24312154375197	1.67774989033471e-16	6.00457855488211e-15
ENSRNOG00000004624	177.157350405043	1.35291814209713	0.164166506883873	8.24113375972695	1.70586388558713e-16	6.09183777084946e-15
ENSRNOG00000021663	3167.3819793514	1.5841320886622	0.19249151704443	8.22962026059858	1.87807861395162e-16	6.69219279032543e-15
ENSRNOG00000022686	334.671602175257	0.886090043675182	0.107767533782939	8.2222355153817	1.99744447261213e-16	7.10202479150978e-15
ENSRNOG00000010634	232.080609346571	-1.19281587196782	0.145216307698005	-8.21406280655765	2.13827650231877e-16	7.58623315605268e-15
ENSRNOG00000009550	439.071363191968	-0.811508533638737	0.0989182029938667	-8.20383416881374	2.32839228967273e-16	8.24281174999109e-15
ENSRNOG00000004890	97.2970372693091	1.58360005371067	0.193062800453986	8.20251260204889	2.35414052617907e-16	8.31592497559361e-15
ENSRNOG00000017311	748.653073131939	-0.747008012149877	0.0912437849607939	-8.18694678734398	2.67936565895164e-16	9.44432992528959e-15
ENSRNOG00000006729	253.175122360069	1.6487926163826	0.201524857003249	8.18158435093699	2.80135896357014e-16	9.85305566497085e-15
ENSRNOG00000009265	88.9366237800166	2.19974989904258	0.269595421653479	8.15944827827974	3.36558356643939e-16	1.18121126460841e-14
ENSRNOG00000007090	796.454780682769	-1.21195681001076	0.148569891380241	-8.15748600710051	3.42069681658533e-16	1.19554962542039e-14
ENSRNOG00000019472	31.0363968793856	3.24983602316565	0.398387632452863	8.15747216638352	3.42108869528997e-16	1.19554962542039e-14
ENSRNOG00000006731	27.2817209969634	-3.97592856349293	0.487570383307233	-8.15457357463728	3.50414041597923e-16	1.22195665787994e-14
ENSRNOG00000010840	44.8276007263717	-1.98942120454311	0.244066882972838	-8.15113128135662	3.60535460987926e-16	1.25457115635884e-14
ENSRNOG00000014508	330.933224548533	-0.944366590595448	0.115963742300468	-8.14363672524941	3.83578918836833e-16	1.33191658625896e-14
ENSRNOG00000053406	56.777583636213	1.75344412047371	0.215332928562303	8.14294465867712	3.85778620126062e-16	1.33671063279349e-14
ENSRNOG00000016689	27.4366035952105	2.62714608847001	0.32326185722506	8.12699064164862	4.40079340344874e-16	1.52163026153143e-14
ENSRNOG00000016879	104.269002332576	1.54306136565652	0.189931109110338	8.12432135464494	4.49872391260763e-16	1.55220241551282e-14
ENSRNOG00000014289	2341.13728930537	0.904646986115465	0.111418184381679	8.11938366376951	4.68557086151174e-16	1.61325984092556e-14
ENSRNOG00000054458	204.071213254227	-0.975123334589309	0.120219740774981	-8.11117482289763	5.01326653724397e-16	1.72245283974361e-14
ENSRNOG00000027988	533.520555367969	-0.823510263935174	0.101777554586564	-8.09127579534009	5.90429940149312e-16	2.02433122336907e-14
ENSRNOG00000017108	501.141545354715	-0.876015554557591	0.1082760470082	-8.09057569760789	5.93833804313066e-16	2.03173326758684e-14
ENSRNOG00000030639	292.271977220075	1.58410873707051	0.19634513170078	8.06798072021774	7.14703292411721e-16	2.44015852137224e-14
ENSRNOG00000005960	119.527155030853	1.37402549539954	0.170396769993903	8.06368275319246	7.40297234078015e-16	2.52226531527207e-14
ENSRNOG00000011116	366.824979872852	0.928978825226854	0.115247319463371	8.06074127843042	7.5833175762905e-16	2.56857832598942e-14
ENSRNOG00000016544	627.907529808449	1.23274350671269	0.152932636150398	8.06069611917478	7.58611981082659e-16	2.56857832598942e-14
ENSRNOG00000019491	63.5727482968391	1.80523082442991	0.223950128212241	8.06086086594722	7.57590182424125e-16	2.56857832598942e-14
ENSRNOG00000007546	872.559450263196	-0.75831199917809	0.0941694648202423	-8.05263150454994	8.10325966925751e-16	2.73799581371185e-14
ENSRNOG00000000875	349.971316914685	-1.20328790064942	0.149518080458853	-8.04777520522384	8.43126258508534e-16	2.84293812786349e-14
ENSRNOG00000054669	385.414363736862	-0.867192692225554	0.107816578920099	-8.04322211770617	8.750650502279e-16	2.94454878757099e-14
ENSRNOG00000056612	86.4455147997006	-3.73539856625045	0.464438878657805	-8.04282056886686	8.77938355974472e-16	2.94813867685255e-14
ENSRNOG00000023077	63.177332881067	-1.8556419767593	0.231181759703348	-8.02676638131161	1.00075396535315e-15	3.35365599888366e-14
ENSRNOG00000004698	24.2294375597876	-3.20143392061398	0.398928198609325	-8.02508805287335	1.01453146717376e-15	3.39285933284339e-14
ENSRNOG00000000368	1080.24419855781	-0.863235395178158	0.10757128376825	-8.02477543205586	1.01711835695204e-15	3.39455451645342e-14
ENSRNOG00000038202	74.6802326472081	-3.59157765565564	0.447634601824345	-8.02345851062024	1.02808721098108e-15	3.42415985371659e-14
ENSRNOG00000005492	82.1924266701052	-1.7943122105537	0.223724837934606	-8.02017436739934	1.05595160916263e-15	3.50980249725745e-14
ENSRNOG00000007027	130.07257593255	-1.37374623547078	0.171548089843165	-8.00793664754123	1.16648964446669e-15	3.86933150359683e-14
ENSRNOG00000007981	693.30387362084	0.619656888783557	0.0774842431855833	7.99719869882978	1.27281749868282e-15	4.21346482322589e-14
ENSRNOG00000045637	4703.35712313004	-0.779892013570381	0.0975699083393237	-7.9931612814282	1.3152189025679e-15	4.34501467407048e-14
ENSRNOG00000010280	198.846363512704	1.16053874838782	0.145233544653468	7.99084502934158	1.34016936305595e-15	4.41849777880264e-14
ENSRNOG00000020577	1179.6347643417	-0.914164451596702	0.114608884102486	-7.97638384454765	1.50682840501964e-15	4.95795152619365e-14
ENSRNOG00000051993	44.7012240215096	-2.39607712507288	0.300408761324357	-7.97605607276475	1.5108332513548e-15	4.9611264913703e-14
ENSRNOG00000001516	1167.62706575998	-0.608696374089805	0.0763578489837857	-7.97162809312582	1.56597465180898e-15	5.13186873845834e-14
ENSRNOG00000017349	603.677480418424	-0.791730739950505	0.0993948620154284	-7.96550972451283	1.64544093253636e-15	5.38148216813494e-14
ENSRNOG00000010888	263.243865608625	1.04057430325194	0.13069796594493	7.96167175004384	1.69730257141334e-15	5.53999559309314e-14
ENSRNOG00000009771	539.604414664382	1.0170116330972	0.127838177587825	7.95546097642473	1.78465767125258e-15	5.81349564767309e-14
ENSRNOG00000017021	567.770609326691	0.798177952948815	0.100426293906957	7.94789812405417	1.89702552791408e-15	6.16722243337806e-14
ENSRNOG00000016448	85.2259325044006	-1.60983213338254	0.202689277283586	-7.94236456391423	1.98362897862683e-15	6.42317954983925e-14
ENSRNOG00000048800	222.430184855586	1.43584168105295	0.180782417210386	7.94237461368818	1.98346821777918e-15	6.42317954983925e-14
ENSRNOG00000007420	33.9586068508261	-2.27038793517239	0.286180082178159	-7.93342401012722	2.13185025054994e-15	6.88946457207427e-14
ENSRNOG00000019742	186.365079582812	-1.04081415891358	0.131260221521007	-7.92939511188472	2.20215863435819e-15	7.10261440962958e-14
ENSRNOG00000016541	10943.2708576521	-0.691710443152234	0.087278865339313	-7.9252914260867	2.27611892441436e-15	7.32667866793736e-14
ENSRNOG00000027240	1304.07492846361	-1.48492618265141	0.187483894578933	-7.92028662507988	2.36963694866858e-15	7.61269192958094e-14
ENSRNOG00000002092	64.412992707865	2.30119658256228	0.29055812692391	7.91991814830532	2.37666983283605e-15	7.62028520076313e-14
ENSRNOG00000028097	816.66563633057	-0.916057934850333	0.11577127045709	-7.91265338311948	2.51960147088127e-15	8.05887178955498e-14
ENSRNOG00000042478	808.571558503349	0.92441099493923	0.11682965015982	7.91246908361582	2.52333546842071e-15	8.05887178955498e-14
ENSRNOG00000013656	62.0419181314423	-1.54623717636568	0.195453791437604	-7.91101142112816	2.55306104090708e-15	8.13252766273578e-14
ENSRNOG00000016877	462.317038456044	1.2263306349483	0.155018811206049	7.91085046651715	2.55636439398496e-15	8.13252766273578e-14
ENSRNOG00000047466	496.554168230364	-1.22786028355868	0.155346041603102	-7.90403328522381	2.70020873624323e-15	8.57342540379175e-14
ENSRNOG00000049361	1640.58463725854	0.586069992985286	0.0742639733326018	7.8917133932558	2.98065628373188e-15	9.44549719427269e-14
ENSRNOG00000014398	36.5867405166635	-2.78895992146098	0.353447757601168	-7.89072744551982	3.00430137978588e-15	9.50197645699721e-14
ENSRNOG00000001608	538.469833894022	-0.885188304454778	0.112202329624914	-7.88921502266405	3.04093186224613e-15	9.59922785142299e-14
ENSRNOG00000003732	187.53829249623	1.3164761121958	0.166911261104472	7.88728156197797	3.08840079818269e-15	9.7302511633864e-14
ENSRNOG00000038911	30.8461198097526	2.33050813998069	0.295681846530737	7.88181001750617	3.22672374071412e-15	1.0146460780049e-13
ENSRNOG00000058681	207.532048078331	0.948076757479164	0.12032267125331	7.87945237255593	3.28819000010875e-15	1.03198578464952e-13
ENSRNOG00000008747	425.245278208386	1.33578679306177	0.169535280089366	7.87910806740425	3.29726233812439e-15	1.03284685908234e-13
ENSRNOG00000002004	168.15644344668	-1.30598113838938	0.16586379329201	-7.87381689800226	3.4398226146815e-15	1.07543879447513e-13
ENSRNOG00000042753	1415.53812296401	-0.871910236260284	0.110794419646665	-7.86962230625778	3.55713507820046e-15	1.10998937813062e-13
ENSRNOG00000057161	412.879160755816	-0.960027732136013	0.122072990176344	-7.86437467247406	3.70945751326892e-15	1.15531195833108e-13
ENSRNOG00000057044	85.7591036090485	1.95916891781872	0.24915527961898	7.86324464331951	3.74308959902116e-15	1.16356613821001e-13
ENSRNOG00000004269	1092.13502086153	0.791698812973523	0.100697903147085	7.86211815967134	3.77691492504607e-15	1.17184888929186e-13
ENSRNOG00000008086	59.241781076039	-1.80204535052291	0.229316952340811	-7.85831719865485	3.89328373963657e-15	1.20566206130681e-13
ENSRNOG00000025023	97.3882086639759	1.22358003567102	0.155839444414914	7.85154259414139	4.10950889872254e-15	1.27021184142333e-13
ENSRNOG00000052745	272.206064089262	4.99498587332683	0.636450429634836	7.84819310467384	4.22073985086692e-15	1.3021261694924e-13
ENSRNOG00000045558	77.5755174056301	1.63083085902688	0.207994700570504	7.84073274248678	4.47924874663482e-15	1.37927055745435e-13
ENSRNOG00000009761	94.3117886797396	-1.48633433874663	0.189829447394027	-7.82984072888047	4.88488395644683e-15	1.50134286571021e-13
ENSRNOG00000057814	223.007396498437	-1.05812619837639	0.135427484427846	-7.813230843405	5.57403721843052e-15	1.70993021437568e-13
ENSRNOG00000008218	1335.28465158823	-0.885632351117336	0.113435342545439	-7.80737582524227	5.8390957716174e-15	1.78788073157216e-13
ENSRNOG00000016343	3589.14978303574	-1.23696973723897	0.158473361990948	-7.80553729471349	5.92485795016733e-15	1.80735853732207e-13
ENSRNOG00000019350	102.514548970591	5.15926052066941	0.660973705269392	7.8055457872816	5.92445895986583e-15	1.80735853732207e-13
ENSRNOG00000000869	132.088978127682	-1.19098822759689	0.152609816412074	-7.80413904948949	5.99091102055973e-15	1.82409828088684e-13
ENSRNOG00000003562	452.129431011935	-1.02921716337595	0.132544004209709	-7.76509785948178	8.15822101430362e-15	2.47936996188892e-13
ENSRNOG00000012258	167.741801554316	1.0222565266337	0.131679745479491	7.76320247970798	8.28112447990506e-15	2.507383144936e-13
ENSRNOG00000025130	70.7480515533321	2.10234426501277	0.27080284055594	7.763375970122	8.26979936984078e-15	2.507383144936e-13
ENSRNOG00000027309	32.5207531277155	2.24802326198282	0.289617598979842	7.76203956493433	8.35743229833893e-15	2.52580176127576e-13
ENSRNOG00000008716	771.885032929798	-1.0285499214179	0.132634882512033	-7.75474672980227	8.85199625357348e-15	2.67032493268612e-13
ENSRNOG00000032618	25.8332353226204	2.44575186025602	0.315603132852229	7.74945368302528	9.22887339552227e-15	2.77887848367017e-13
ENSRNOG00000056826	1004.57711304547	0.890798430639526	0.114959518726251	7.74880097367798	9.27642785466044e-15	2.78805345466038e-13
ENSRNOG00000045764	149.991082937408	1.11836463299401	0.14444573849146	7.74245501926056	9.75152771374382e-15	2.92545831412315e-13
ENSRNOG00000003259	42.127460296668	-1.79047266671857	0.231504381283723	-7.73407681008089	1.04156137774212e-14	3.11895076784429e-13
ENSRNOG00000017496	637.576308205856	-0.755375819748018	0.0976904244563116	-7.73234248854995	1.05585420565935e-14	3.15595982350928e-13
ENSRNOG00000002456	77.5374985165869	1.7644211936305	0.22840565365014	7.72494535679555	1.11901335561696e-14	3.3386285125537e-13
ENSRNOG00000033653	425.7419095143	-0.839662454388025	0.108727811501742	-7.72260972414193	1.13971734349215e-14	3.39419471638538e-13
ENSRNOG00000021808	1948.26422203843	-0.564978460077917	0.0731979948221445	-7.71849640759551	1.1770997841302e-14	3.4991381561029e-13
ENSRNOG00000013934	663.992494030873	1.53684519937693	0.199126704249415	7.71792615746791	1.1823766263159e-14	3.50843391663189e-13
ENSRNOG00000053804	357.49622584671	0.839114754610529	0.108937669538864	7.70270520897429	1.33215441720627e-14	3.94569148617175e-13
ENSRNOG00000020193	16.7548117498264	4.20785269008185	0.547560151355117	7.68473140287535	1.53318316756765e-14	4.53288936498263e-13
ENSRNOG00000003551	221.440809039779	1.11131348332753	0.14478146237492	7.67579954711138	1.64390023392749e-14	4.85143794171728e-13
ENSRNOG00000019430	1001.80304547728	-0.632654157278777	0.082474962228761	-7.67086325573552	1.70842606537137e-14	5.03276414925285e-13
ENSRNOG00000021314	600.589510882271	-0.664863874518649	0.0868742569654555	-7.65317480393558	1.96077084044438e-14	5.76572614703644e-13
ENSRNOG00000012940	2919.69510213075	-0.912108341733017	0.119434104237872	-7.63691700585296	2.22484811392258e-14	6.53048942791663e-13
ENSRNOG00000024457	127.933066198471	1.40090905140568	0.183532197536839	7.63304243182995	2.29277377312597e-14	6.71778599235472e-13
ENSRNOG00000021102	1193.3880183623	-0.819006045129226	0.107486359700158	-7.61962771289221	2.54408389517195e-14	7.44076149985775e-13
ENSRNOG00000000542	67.8284775541241	1.68711603638885	0.221506436691453	7.61655535427585	2.60534888921279e-14	7.60631375169101e-13
ENSRNOG00000009350	942.604763120785	1.15647676461665	0.151853981255655	7.61571580181134	2.62234109477224e-14	7.6422511904791e-13
ENSRNOG00000025730	1022.45499575859	-0.753358878180927	0.0989550618529467	-7.61314140049211	2.6751284265067e-14	7.78219178620131e-13
ENSRNOG00000021472	111.47653647202	-1.45164390149912	0.191149375403449	-7.59429058261483	3.09483209095852e-14	8.98712806484753e-13
ENSRNOG00000011680	446.051395102432	-3.25079844805372	0.42811309275621	-7.59331705350317	3.11818324538303e-14	9.03885445198065e-13
ENSRNOG00000014648	99.271060414538	1.70075807965834	0.224067137616242	7.59039499389337	3.18931756175316e-14	9.22866358294531e-13
ENSRNOG00000012216	19.4068544787302	-3.37907687953494	0.445472050054496	-7.58538471520619	3.31501961397395e-14	9.57541948673537e-13
ENSRNOG00000020485	471.340348187223	0.839047152393932	0.110624510063167	7.58464061820325	3.33409900605782e-14	9.59656010209236e-13
ENSRNOG00000024870	1597.83481438755	0.662649554649562	0.0873660787378604	7.58474643960872	3.33137906679011e-14	9.59656010209236e-13
ENSRNOG00000047014	763.549820311255	0.909262239934257	0.119897334494552	7.58367351340554	3.35905800751865e-14	9.65137793709584e-13
ENSRNOG00000009143	145.262827824594	-1.10234439945179	0.145373139297314	-7.58286162615844	3.38015296810188e-14	9.69492028812349e-13
ENSRNOG00000019108	92.4317286804152	1.46551382382491	0.193338586132009	7.58003796936983	3.45453846378446e-14	9.89088907525655e-13
ENSRNOG00000060105	137.54529629093	1.77531273800605	0.234361091864378	7.57511720005725	3.58803569366842e-14	1.02551212820786e-12
ENSRNOG00000047960	474.293143429797	0.715377304927653	0.0945476802307511	7.56631260737141	3.83967412188743e-14	1.09551541379725e-12
ENSRNOG00000009421	569.934026492669	0.689339346888657	0.0911093123459132	7.56606903443036	3.84687670329376e-14	1.09565493538838e-12
ENSRNOG00000020009	71.0387345911462	2.00891714440554	0.265592517773851	7.56390715086377	3.91138980572075e-14	1.11208853012827e-12
ENSRNOG00000028703	231.644625469217	0.90424002938001	0.11975583842657	7.55069682831755	4.32935567758642e-14	1.22878408101235e-12
ENSRNOG00000014576	1165.74038405334	1.22577426468178	0.162353007835151	7.55005577677008	4.35071876072264e-14	1.23270364887141e-12
ENSRNOG00000047143	214.972847734051	1.16756728093193	0.154665651628347	7.54897592736057	4.38693941315567e-14	1.2408119795962e-12
ENSRNOG00000043286	88.7068933256122	-1.35981175926564	0.180425788171924	-7.53668182937297	4.82080617729429e-14	1.36116880300074e-12
ENSRNOG00000019154	673.745821662354	-0.759289149100235	0.100791697614693	-7.53325092313504	4.94923728002083e-14	1.39501817633748e-12
ENSRNOG00000052498	137.896585409295	1.01632624421263	0.134951131575751	7.53106870869136	5.03266957152078e-14	1.41608909322792e-12
ENSRNOG00000020206	1811.69644971346	-0.713405921552727	0.0947385787272375	-7.5302578013831	5.06402399700071e-14	1.42245906421776e-12
ENSRNOG00000025518	108.518146600519	1.47562213638246	0.196013564262432	7.52816337958546	5.14589800628912e-14	1.44297346155736e-12
ENSRNOG00000031536	440.070040077614	0.718059235487612	0.095389673158135	7.52764121853346	5.16651189091377e-14	1.4462688517961e-12
ENSRNOG00000016208	137.788015331721	1.27515900853095	0.169984865621341	7.50160318020018	6.30419766365888e-14	1.76172099094029e-12
ENSRNOG00000049402	221.361715566539	1.54568351712331	0.20623360964411	7.49481871451819	6.63900581747324e-14	1.85211239215664e-12
ENSRNOG00000024602	56.257150772644	1.9673137778928	0.262500167243896	7.49452390277876	6.65394418401154e-14	1.85311210039366e-12
ENSRNOG00000005600	192.431392836656	1.0967598028234	0.146660452335989	7.4782246021634	7.53333698491484e-14	2.0944473525351e-12
ENSRNOG00000023861	2780.35845923151	-0.838464953367368	0.112133602388059	-7.47737462732808	7.58220433704156e-14	2.10444855068909e-12
ENSRNOG00000030572	602.864538574643	0.62621961660075	0.0837744025744723	7.47507111189559	7.71621163926676e-14	2.13800634894454e-12
ENSRNOG00000001833	302.009259110918	-0.839006728000801	0.112294356486507	-7.4714950443802	7.92887552749748e-14	2.18983161588335e-12
ENSRNOG00000053201	908.457178304984	-0.765115721459693	0.102404910699957	-7.47147491492331	7.93008875604815e-14	2.18983161588335e-12
ENSRNOG00000060061	134.298916883935	1.20795901272899	0.161746432150812	7.46822663514886	8.12827640346704e-14	2.24076808960443e-12
ENSRNOG00000012371	171.961287329297	1.32325994566086	0.177336844141158	7.46184444676125	8.53195784694157e-14	2.3480868813168e-12
ENSRNOG00000009882	10395.1526103295	0.697050787306127	0.0934593956758648	7.45832756851578	8.76275985335216e-14	2.40754614152706e-12
ENSRNOG00000015550	133.731878728921	-1.24039696271224	0.166381638090956	-7.45513132906017	8.97783577807784e-14	2.46249209912992e-12
ENSRNOG00000004111	213.271582990204	-0.852320727757246	0.114364525340103	-7.45266703309065	9.14719353967725e-14	2.50473487529417e-12
ENSRNOG00000002051	3960.40892494354	-0.664000575151828	0.0891591212090204	-7.44736563290228	9.52224493253086e-14	2.60306595140542e-12
ENSRNOG00000018184	1058.61648747716	0.727427432702473	0.0976806044708147	7.44699970524666	9.54868328689057e-14	2.6059282816397e-12
ENSRNOG00000023851	86.9632018175715	-2.15976959405205	0.290083303307061	-7.44534266339995	9.66931081498712e-14	2.63444328047729e-12
ENSRNOG00000001811	869.703271492205	-0.969632041816354	0.130335264488111	-7.43952180267222	1.01050422610656e-13	2.74857149500984e-12
ENSRNOG00000010881	1309.20621449548	-0.611996151976935	0.082332032242226	-7.43326910935957	1.05946047019668e-13	2.87693758296335e-12
ENSRNOG00000017036	951.49171817352	-1.13440860205816	0.152675056911496	-7.430215681634	1.0842074440021e-13	2.93924675849075e-12
ENSRNOG00000011253	81.263733101509	1.26176377263051	0.169951206774782	7.42427074555929	1.1340297859404e-13	3.06921494304266e-12
ENSRNOG00000004730	220.980046576323	1.01951127561278	0.137457125156923	7.41694018734126	1.19857040844031e-13	3.23852136850097e-12
ENSRNOG00000012906	192.559988965819	-1.09778889223451	0.148190782029821	-7.40794317431695	1.28273241494786e-13	3.46019719205769e-12
ENSRNOG00000007551	170.617647543282	-1.76496553430794	0.238454373958809	-7.40169075117418	1.34461349652423e-13	3.62113733717415e-12
ENSRNOG00000001733	1137.89907410521	1.14902586267162	0.155265551247431	7.40039148053218	1.35783595656437e-13	3.6507220446673e-12
ENSRNOG00000017077	160.459824947955	-1.28220990888911	0.173462864889286	-7.39184095516637	1.44809678912463e-13	3.88699664449243e-12
ENSRNOG00000008034	609.744490992106	0.696184049247803	0.0941880324651373	7.3914278813021	1.45260345090313e-13	3.89269102113943e-12
ENSRNOG00000040166	93.5789169771559	1.13496047528343	0.153586454114266	7.38971728873328	1.47141328208855e-13	3.93663356781724e-12
ENSRNOG00000016671	556.244754278001	-0.823064740298352	0.111432834147959	-7.3861958783665	1.51089165032685e-13	4.03563858156041e-12
ENSRNOG00000014613	89.4661548845795	-1.23035245986506	0.166676202456812	-7.38169241757149	1.56289929192643e-13	4.16773144513716e-12
ENSRNOG00000005592	1081.22625101503	-0.941071489072107	0.127558438658755	-7.37757140152575	1.61202924397369e-13	4.2917320165825e-12
ENSRNOG00000004677	2855.72653979317	0.830109627142222	0.112591400533905	7.37276224654693	1.67128392942197e-13	4.44224002087402e-12
ENSRNOG00000013368	666.910997430319	0.74858764220453	0.101562399820763	7.37071636280386	1.69713582208942e-13	4.50361896203241e-12
ENSRNOG00000012950	961.397550557782	-0.84120553095798	0.11427597647879	-7.3611756108171	1.82297553845622e-13	4.82970142655934e-12
ENSRNOG00000016156	5001.04679266593	-1.19726866141054	0.162690764687669	-7.35916795098381	1.85060076183344e-13	4.89494399240224e-12
ENSRNOG00000005956	24.6337189789455	3.24787149087694	0.441364610608126	7.35870392146286	1.85704405113225e-13	4.9040386593007e-12
ENSRNOG00000022419	19.1740831357999	2.932125132469	0.398528401471327	7.35738060736422	1.8755402458896e-13	4.94488155297549e-12
ENSRNOG00000031479	2659.39679313402	-0.494731048238918	0.0673057320685043	-7.35050393234527	1.97460970787617e-13	5.19768232782887e-12
ENSRNOG00000011339	670.135122180444	0.682743179455884	0.0929022510891662	7.34904882768231	1.99622262059174e-13	5.23961087502968e-12
ENSRNOG00000032700	98.8720238644436	1.29063539780964	0.175620558960976	7.34899948756241	1.99695953692921e-13	5.23961087502968e-12
ENSRNOG00000011076	11903.4105253825	-0.905466294193044	0.123220719593578	-7.34832824527858	2.00701142427092e-13	5.25753233452672e-12
ENSRNOG00000043503	455.746619921099	-0.686502730372381	0.0934613428513568	-7.3453120769323	2.05279562014493e-13	5.36885008345598e-12
ENSRNOG00000004736	427.853203463475	-0.896319831852526	0.122031995806686	-7.34495757385142	2.0582437591843e-13	5.36956190676298e-12
ENSRNOG00000038366	80.5977935047427	-1.464649178566	0.199411277245482	-7.34486634255379	2.05964813335394e-13	5.36956190676298e-12
ENSRNOG00000005932	1014.23481272168	-0.791849564501968	0.107882119455287	-7.33995187061707	2.13670677149003e-13	5.56157169229941e-12
ENSRNOG00000003512	2491.55576491064	0.75114703081591	0.102352833133127	7.33880057661833	2.15516448992171e-13	5.6006822413252e-12
ENSRNOG00000012710	557.44135420378	0.549449840956052	0.0748971411749687	7.33605892476551	2.19975202494987e-13	5.70746471338346e-12
ENSRNOG00000019937	317.76197398829	-0.95505546564158	0.130208989890537	-7.3347889914857	2.22071086350856e-13	5.75269861785075e-12
ENSRNOG00000018198	663.389248452911	1.07454430490997	0.146619841798821	7.32877823169641	2.3226035299374e-13	6.00711404256393e-12
ENSRNOG00000012176	209.542154651606	1.0212709912242	0.139399834008687	7.32619947854862	2.36771285554506e-13	6.11409395609105e-12
ENSRNOG00000000582	121.78806278365	1.15850376704377	0.158232445682908	7.32153106806784	2.45157547952905e-13	6.32064957755356e-12
ENSRNOG00000030243	656.360173136595	1.08367669192196	0.148163593576487	7.314055131651	2.59198716058907e-13	6.67211836921351e-12
ENSRNOG00000014806	691.962472077452	0.644595676552823	0.0881468022464628	7.31275168383876	2.61726420849359e-13	6.72657509962448e-12
ENSRNOG00000059827	262.745020189788	1.41741344862329	0.193902531630612	7.30992750173832	2.67286557448599e-13	6.85867392698291e-12
ENSRNOG00000001427	605.634782717678	-1.03082132273169	0.141031890910514	-7.30913636679346	2.68864806214191e-13	6.88834165999308e-12
ENSRNOG00000047505	2137.50884363763	-0.718209693791681	0.0983492184394518	-7.30264769957317	2.82159295291159e-13	7.21761708330991e-12
ENSRNOG00000006973	286.559262661206	-1.00205772621511	0.137311378961624	-7.29770346633224	2.92720878059437e-13	7.47606374010957e-12
ENSRNOG00000002349	1538.04660038086	-0.664215083245014	0.0910281168477444	-7.29681230642171	2.94665395351896e-13	7.51396758147335e-12
ENSRNOG00000059857	71.1671912259644	1.41232218579308	0.193584282863175	7.29564489897822	2.97231893157246e-13	7.56758891782568e-12
ENSRNOG00000002782	21.9818048156049	2.07427720600255	0.28454068793249	7.28991421604595	3.10152442826103e-13	7.8842490138972e-12
ENSRNOG00000003738	10.609349883885	4.71129685722866	0.646373533315409	7.28881461631521	3.12693961553049e-13	7.93649370535887e-12
ENSRNOG00000004279	102.899087023772	-1.32848893254882	0.182307695404647	-7.28706997036041	3.16768414864297e-13	8.01497756679895e-12
ENSRNOG00000016267	237.807986930234	1.30791633124761	0.17948002478482	7.28725290079318	3.16338763167251e-13	8.01497756679895e-12
ENSRNOG00000002153	83.4331017024205	1.24006412064226	0.170181506513909	7.28671490836119	3.17603991230347e-13	8.02367977845086e-12
ENSRNOG00000010320	567.210509397846	1.05601578950673	0.14499781753261	7.28297713356431	3.26532592584474e-13	8.2364944528263e-12
ENSRNOG00000009722	1222.17876255194	0.761375461329533	0.104564130674175	7.28142104200153	3.30321965336843e-13	8.3192198677427e-12
ENSRNOG00000017428	19979.9810746554	-0.796312144751054	0.109549060804753	-7.26900019864439	3.62157870305605e-13	9.10695908072029e-12
ENSRNOG00000021729	126.904849053055	1.05548826705178	0.145251174642009	7.26664186815128	3.68534147632627e-13	9.25304198363765e-12
ENSRNOG00000012663	794.097516277631	-0.752352524229535	0.103555709134197	-7.26519600435132	3.72497745674099e-13	9.33819233394978e-12
ENSRNOG00000001793	339.606049594151	-0.881627442958643	0.121528992741241	-7.25446186191801	4.03261877335465e-13	1.00939169296239e-11
ENSRNOG00000060972	283.035882359576	0.790365309584871	0.10898570848827	7.2520087316764	4.10635406354763e-13	1.02627409367684e-11
ENSRNOG00000017163	1941.55945913822	-0.854017109579958	0.117921035381834	-7.24227960528511	4.41205058619292e-13	1.10098877013255e-11
ENSRNOG00000022598	58.7160908581409	2.17685464025073	0.300679736490163	7.23977832913242	4.49418680504692e-13	1.11977295661627e-11
ENSRNOG00000011146	402.840135318544	-1.07232173379618	0.148123837047579	-7.23935968153286	4.50808014765206e-13	1.12152237819637e-11
ENSRNOG00000018242	2730.55317462839	-1.08757317066642	0.150253829206027	-7.23823929422221	4.54546938794822e-13	1.12910289819353e-11
ENSRNOG00000017105	161.350589604158	-1.5820060940746	0.219091542308763	-7.22075383377923	5.17001681102519e-13	1.28228988382874e-11
ENSRNOG00000006324	300.423214869473	-1.26918180928939	0.175916044341854	-7.21470184278938	5.40522771271781e-13	1.33859357012981e-11
ENSRNOG00000025209	81.6725340000758	3.62658701921812	0.502798497170473	7.21280401518092	5.48112771569029e-13	1.35533339878887e-11
ENSRNOG00000050090	1985.29052719327	-0.618582793669078	0.0857847910518079	-7.21086787161954	5.55963819625447e-13	1.37266710079989e-11
ENSRNOG00000012701	275.529906948702	-1.00164993637824	0.138914092026126	-7.21057109303105	5.57176973301172e-13	1.37358432088748e-11
ENSRNOG00000009020	168.103875373016	1.03637740575824	0.143788778719772	7.20763758469649	5.69309068609422e-13	1.40137616888473e-11
ENSRNOG00000037299	29.5314144247141	3.47862978848543	0.483206260565457	7.1990577779656	6.0630057470903e-13	1.49018454506798e-11
ENSRNOG00000003834	860.806590652422	-0.612238240345187	0.085237326625257	-7.18274803522255	6.83239511001031e-13	1.67491339449436e-11
ENSRNOG00000013290	5868.55685952643	-0.943954808697505	0.131420728903858	-7.18269345004213	6.83512451429683e-13	1.67491339449436e-11
ENSRNOG00000057703	1257.02739297376	-0.81522153454229	0.113518909290185	-7.18137215764087	6.90152014737517e-13	1.68864780817336e-11
ENSRNOG00000018630	12001.3817275627	-0.63548884056359	0.0885896148086691	-7.17340110278257	7.31571064347066e-13	1.78731134283595e-11
ENSRNOG00000010124	3346.46714825815	0.586419542537215	0.0818959431139437	7.16054446947776	8.03572570971006e-13	1.960284657436e-11
ENSRNOG00000003893	25.462563422188	-2.07981233408591	0.290602359700461	-7.15690105279834	8.25212142617194e-13	2.01006898022576e-11
ENSRNOG00000002196	162.266291552926	1.24654639834812	0.17424473369999	7.15399755205449	8.42865697961141e-13	2.04993481372816e-11
ENSRNOG00000017690	169.75858918736	1.29709835225191	0.181316036862701	7.15379827783311	8.44090805652773e-13	2.04993481372816e-11
ENSRNOG00000003206	3107.62702978649	0.634610885312723	0.0887428226166635	7.15112351174595	8.60705013470178e-13	2.0871776849678e-11
ENSRNOG00000011646	210.393610868982	-1.14063862592507	0.159583307671044	-7.14760611602511	8.83042534892012e-13	2.13816827439728e-11
ENSRNOG00000017445	651.444698951222	-0.679272689189743	0.0950567359855213	-7.14597111027678	8.93618541634889e-13	2.16057105177502e-11
ENSRNOG00000038184	31.3195270284154	-2.2126742611329	0.309769484660007	-7.14297040446528	9.13352972470883e-13	2.2050178270303e-11
ENSRNOG00000033575	39.4187884967252	-1.70232141400986	0.238502284984444	-7.13754760932748	9.50107192646336e-13	2.29036179970284e-11
ENSRNOG00000015306	594.011242124309	0.658812264783764	0.0923063268963855	7.13723844220652	9.52245826109139e-13	2.29213154603262e-11
ENSRNOG00000016472	62.7493392700481	1.45372872212536	0.203836592748404	7.13183389951822	9.9040350987547e-13	2.38046911357403e-11
ENSRNOG00000009700	2222.64433738845	-0.503253387234252	0.0705675621136885	-7.13151159201846	9.9272591347074e-13	2.38254219232978e-11
ENSRNOG00000010841	15.3660323328137	-4.80739241070328	0.674422931602816	-7.12815680700263	1.01721856086101e-12	2.43773963483872e-11
ENSRNOG00000003680	595.716077271097	0.765790442333614	0.107578625043172	7.11842563544846	1.09166808747491e-12	2.61232011548247e-11
ENSRNOG00000053450	214.304879977568	-0.818940892718519	0.115194745861445	-7.10918615770492	1.16729214102833e-12	2.78919586260357e-11
ENSRNOG00000010312	14.2333214015725	-7.52095891491781	1.05838471358419	-7.1060728848287	1.19391381247588e-12	2.84863646485474e-11
ENSRNOG00000012727	26.0215174257786	-2.90679817283808	0.409429159141164	-7.0996364277901	1.25085513035322e-12	2.98013952224301e-11
ENSRNOG00000012284	131.354195914653	1.34753706783974	0.189821719603027	7.09896143949088	1.2569787177684e-12	2.99036336355397e-11
ENSRNOG00000004956	206.319830200915	0.970549771685656	0.136815157968218	7.09387604486861	1.30406944460393e-12	3.0978767592338e-11
ENSRNOG00000013376	82.6797538793238	-1.26926034370926	0.179154134397123	-7.08473933900821	1.3930625792585e-12	3.30447402521784e-11
ENSRNOG00000049983	99.1530520161882	-1.09927847406209	0.155211684786689	-7.08244663133999	1.41631314003795e-12	3.35475042749192e-11
ENSRNOG00000016123	225.02103172122	-1.11645453702655	0.158269637174082	-7.05412962941557	1.73684408274194e-12	4.10801383048528e-11
ENSRNOG00000000814	328.597867914658	-1.48287541475085	0.210544934011984	-7.04303535826916	1.88096471762599e-12	4.43979057994508e-11
ENSRNOG00000019422	198.959337920471	1.1844249198725	0.168172484620998	7.04291741031108	1.88255826061397e-12	4.43979057994508e-11
ENSRNOG00000048273	166.244227398656	-1.26594781380029	0.179804982484315	-7.04067148923816	1.91315584771718e-12	4.50544061107423e-11
ENSRNOG00000000879	928.477703466958	-0.662431645372266	0.094329089084949	-7.02255954974511	2.17840107053675e-12	5.12269531284723e-11
ENSRNOG00000026704	634.81074536214	0.772433254725397	0.11000740954731	7.02164752268988	2.19267131806522e-12	5.14883394400351e-11
ENSRNOG00000018090	844.420426287024	-0.739003038415868	0.105449021934339	-7.00815450783439	2.41482056661445e-12	5.65645066939855e-11
ENSRNOG00000031287	2282.90378804784	-0.715979531640895	0.102164583489282	-7.00809915909862	2.4157758067223e-12	5.65645066939855e-11
ENSRNOG00000011011	23.954445213108	-3.39606828712557	0.484660709784653	-7.00710459619169	2.43300383795912e-12	5.68862788474111e-11
ENSRNOG00000003218	77.1370959595584	1.28872399323418	0.184009020178781	7.0035914108019	2.49483004309741e-12	5.82483924225319e-11
ENSRNOG00000003686	370.28665032696	0.640655981959527	0.091596253658753	6.99434699967454	2.66497228803949e-12	6.21319253440063e-11
ENSRNOG00000001827	177.890560278511	1.06276273697872	0.152082656208319	6.98806006861804	2.78713064678905e-12	6.48872641306665e-11
ENSRNOG00000018163	90.7284834640791	-1.28856117640691	0.184749330656369	-6.97464598019906	3.06641994584924e-12	7.12877115616234e-11
ENSRNOG00000017328	18.0194223127935	2.51714729267395	0.360937619570283	6.97391226680878	3.08246353568375e-12	7.15587551953894e-11
ENSRNOG00000016257	391.461129500006	1.11582816702673	0.160061586777296	6.97124269159757	3.14153481943593e-12	7.28264889960147e-11
ENSRNOG00000020426	90.6627922718767	1.56683900057356	0.225426830213899	6.95054354926098	3.63881445410363e-12	8.42346835332926e-11
ENSRNOG00000032206	269.10102464254	-1.15101760251429	0.165746099618748	-6.94446267611653	3.79903497670523e-12	8.78190521527329e-11
ENSRNOG00000049281	1036.90978500723	-0.590736774366523	0.085126767503529	-6.93949496369675	3.93504148989907e-12	9.08343382109657e-11
ENSRNOG00000037707	42.5922907892435	-1.54058926870042	0.222424078883985	-6.92636011546203	4.31806439905504e-12	9.9535043774828e-11
ENSRNOG00000016112	33.2619040445388	-1.71548686655068	0.247986547812977	-6.91766098475809	4.59161476497853e-12	1.05691329992172e-10
ENSRNOG00000048961	71.5722287804215	1.47452012915203	0.213309135073303	6.91259719676474	4.75859733442491e-12	1.09380716194105e-10
ENSRNOG00000025185	136.209385540703	1.0747861273567	0.155617869557828	6.906572686097	4.96502595248651e-12	1.13965152664669e-10
ENSRNOG00000000060	1643.52179672019	-0.908658263604098	0.13157613031965	-6.90595065682969	4.98683308825265e-12	1.14304938202645e-10
ENSRNOG00000005749	59.1183619335687	1.64350021025412	0.238135890397322	6.90152251939844	5.14481135928295e-12	1.17760619051189e-10
ENSRNOG00000005299	4068.39689279864	-0.572575235282406	0.0830256593417605	-6.89636480844435	5.33500875131997e-12	1.21943057173028e-10
ENSRNOG00000017602	186.013378147385	-0.942570874361619	0.136709813221846	-6.8946833599433	5.39849127649198e-12	1.23221507178111e-10
ENSRNOG00000050714	256.018566939426	-1.4377863678118	0.208637359337984	-6.89131789423507	5.52778532330199e-12	1.25996447592582e-10
ENSRNOG00000007907	523.402456230184	-0.76730524795133	0.111416275414107	-6.88683269207701	5.70482485968145e-12	1.2985040684798e-10
ENSRNOG00000011530	82.8224077476054	1.2316689125189	0.179147085412409	6.87518253329947	6.19105341175702e-12	1.40721436880048e-10
ENSRNOG00000014882	65.0704137885806	1.27167666292956	0.185044724689497	6.87226650240055	6.31897598518107e-12	1.43429329733178e-10
ENSRNOG00000010589	71.9612044600597	-1.41353313442625	0.205978307733769	-6.86253397252525	6.76496432246356e-12	1.53339191309174e-10
ENSRNOG00000001888	118.355371154816	-1.11270050202319	0.162318690318433	-6.85503622435788	7.129445104833e-12	1.61376621513002e-10
ENSRNOG00000005369	684.222734770184	0.559478844180055	0.0816939651628352	6.84847213701627	7.46428686169667e-12	1.68667642493016e-10
ENSRNOG00000022386	74.4806749189201	-1.45843141386494	0.212961923816984	-6.84832005517709	7.47222460309133e-12	1.68667642493016e-10
ENSRNOG00000007951	100.646923413793	-1.34573267681757	0.196685364363511	-6.84205803096974	7.80634508654371e-12	1.75966231785074e-10
ENSRNOG00000018644	310.307596297963	-0.867334170432606	0.126847783900307	-6.83759813347835	8.05319225445282e-12	1.81280134610579e-10
ENSRNOG00000017930	220.444950439161	0.82301300445922	0.12039325899096	6.83603892242019	8.14128327163838e-12	1.83010665279805e-10
ENSRNOG00000002807	346.366079882616	0.756551563735588	0.110741375442093	6.83169737341025	8.39157319107885e-12	1.88377543986804e-10
ENSRNOG00000060460	59.1981587665386	-1.78729964321834	0.261901229464276	-6.82432704449039	8.83384294256407e-12	1.98033402228909e-10
ENSRNOG00000007286	175.460404532073	0.864249934990661	0.126714462725836	6.82045219148016	9.07543870725599e-12	2.0317031509248e-10
ENSRNOG00000016147	71.1386068417768	1.48094434094119	0.217203195148656	6.81824381049096	9.21601426103731e-12	2.06034729780999e-10
ENSRNOG00000001752	52.8110435215398	-1.62314866745225	0.238292366135839	-6.81158483493748	9.65293454434292e-12	2.15507375873702e-10
ENSRNOG00000007046	261.199794411564	-1.27808330439505	0.187769421513901	-6.80666369470834	9.98880621987933e-12	2.22701253426818e-10
ENSRNOG00000013479	1096.82639602841	-0.612761263804763	0.0900310374113821	-6.80611133030547	1.00272127520575e-11	2.23252540400516e-10
ENSRNOG00000000158	1739.35484154225	1.09722196269038	0.161234796555528	6.80511890814155	1.00965807997565e-11	2.24490733858346e-10
ENSRNOG00000011407	151.536526527929	1.49474552394329	0.219705251675887	6.80341281121655	1.02169334968213e-11	2.26857625398808e-10
ENSRNOG00000003313	80.9537216426828	-1.17966183295378	0.173545659267725	-6.79741480098872	1.06513098815124e-11	2.35860756127927e-10
ENSRNOG00000020254	203.706223468203	1.01537097091433	0.149372411510734	6.79758036069039	1.06390807648479e-11	2.35860756127927e-10
ENSRNOG00000003704	77.3252308214747	1.21618524041331	0.179025690604012	6.79335594969658	1.09554624893481e-11	2.42267137975827e-10
ENSRNOG00000040052	15.9153892491679	-3.18065856036547	0.468542056485575	-6.78841635737642	1.13371075654045e-11	2.50367517547228e-10
ENSRNOG00000009972	85.0249237211996	1.23017473568133	0.181412940241317	6.78107490041746	1.19285010471972e-11	2.63071806878726e-10
ENSRNOG00000061231	938.414113589447	-0.798658892698611	0.117800148922121	-6.77977829405476	1.20360440565343e-11	2.65085342783589e-10
ENSRNOG00000025624	1226.20683221395	0.679797425964656	0.100320500294842	6.77625633810369	1.23329781258809e-11	2.71259033712098e-10
ENSRNOG00000028335	1741.65329735993	-1.16165243369801	0.171534018792366	-6.77214025460537	1.26891032981796e-11	2.7871623933552e-10
ENSRNOG00000055382	503.662660604413	0.942411539337294	0.13921768681447	6.76933772497748	1.29373228520331e-11	2.83786436754274e-10
ENSRNOG00000015654	117.081604842905	-0.978546684695823	0.144573185675626	-6.76852128645316	1.30105249455322e-11	2.85009083370586e-10
ENSRNOG00000042163	65.9720988641661	1.33855550373955	0.197769511302185	6.76826015762503	1.30340233378888e-11	2.85141100367755e-10
ENSRNOG00000024230	230.015201558839	-0.790733415762014	0.117343467527879	-6.73862322650513	1.59894421857766e-11	3.49327572251505e-10
ENSRNOG00000043304	168.937007678261	-0.996061760885301	0.147864791176616	-6.73630113672946	1.62469394146561e-11	3.54478678137952e-10
ENSRNOG00000012358	214.401199202077	-0.819877075971992	0.121736811113011	-6.73483286177821	1.64118478787851e-11	3.57598607986346e-10
ENSRNOG00000013300	842.655937263107	-0.792126522954764	0.117672718297541	-6.73160724435578	1.67799083406851e-11	3.65130805493307e-10
ENSRNOG00000061429	21.6108835718752	2.76484349932027	0.4112931427798	6.7223184919485	1.78855469568286e-11	3.88671273416035e-10
ENSRNOG00000019180	2022.49274731631	-0.738468863578016	0.109913745629443	-6.71862158230556	1.83451638917656e-11	3.98129088714913e-10
ENSRNOG00000004657	1829.83423927029	-0.557582503660273	0.0830324239082443	-6.71523818546396	1.87759266359301e-11	4.06936417926134e-10
ENSRNOG00000008713	136.047682945256	-1.02694308348984	0.153154230788017	-6.70528707046458	2.0101080362871e-11	4.35079086899277e-10
ENSRNOG00000012036	150.955359244508	-1.0833660894313	0.16161403784468	-6.70341576684365	2.03603082413976e-11	4.39524114417472e-10
ENSRNOG00000015560	378.25304375272	0.815870557596581	0.121709328975495	6.70343485141431	2.03576480469056e-11	4.39524114417472e-10
ENSRNOG00000004205	20.1316871895081	2.40301816168626	0.358958986086142	6.69440870637404	2.16545421979615e-11	4.66845612510874e-10
ENSRNOG00000005108	1493.63039823765	4.26832814573527	0.638786749943854	6.68192968327917	2.35816179799814e-11	5.07051390557704e-10
ENSRNOG00000013042	83.0731308794236	4.510887682889	0.675084676739112	6.68195833547595	2.3577006648084e-11	5.07051390557704e-10
ENSRNOG00000050848	74.1003599497908	2.04202039628458	0.305650940561223	6.68089027481843	2.37495003972807e-11	5.09989271688974e-10
ENSRNOG00000024264	69.231266412176	1.3378419902619	0.200261015517814	6.6804913917102	2.38142370912455e-11	5.10707423559955e-10
ENSRNOG00000033581	49.4225231849792	2.31697030723804	0.346982611445269	6.67748247552603	2.43081666564152e-11	5.20615852798814e-10
ENSRNOG00000008187	225.870513459079	-0.740351229228231	0.110983361719414	-6.67083081426184	2.54359318112148e-11	5.4405557950069e-10
ENSRNOG00000043465	365.091936904082	1.51860417787514	0.227932986774914	6.66250286701493	2.69203065620898e-11	5.75051574729457e-10
ENSRNOG00000006789	162.038879202652	-1.09674867558389	0.164631418652398	-6.66184307079051	2.70414689838324e-11	5.7688467165509e-10
ENSRNOG00000007733	4582.75034917273	-0.568362197958008	0.0853394279033267	-6.66001884383212	2.73792478639072e-11	5.83328100703611e-10
ENSRNOG00000001706	3665.37681776735	0.954225181169724	0.143297337185132	6.65905731337438	2.75589460475269e-11	5.86391133631864e-10
ENSRNOG00000004918	566.149343300347	0.83376100620855	0.125278338589702	6.6552687048253	2.8278293740491e-11	6.00913741985433e-10
ENSRNOG00000026953	10.4433512515506	-3.4196632081619	0.513849164383781	-6.65499419905223	2.83311227039608e-11	6.01253475329831e-10
ENSRNOG00000027944	465.773815168569	0.5874326214492	0.0882909578319277	6.65337239366513	2.86452181163075e-11	6.07129817737843e-10
ENSRNOG00000006410	764.096175491018	0.779914048538676	0.117255063753614	6.65143170428437	2.90255534426622e-11	6.14393037852461e-10
ENSRNOG00000002997	239.104027775945	-1.11391904504107	0.167625576646724	-6.64528091311918	3.02639314897183e-11	6.39776375533942e-10
ENSRNOG00000006975	849.943233821513	0.964387289277158	0.145257266495746	6.63916726882234	3.154602492885e-11	6.66016981680249e-10
ENSRNOG00000047406	30.8838539403635	1.85990665413407	0.280307221050454	6.63524345596256	3.23967369918177e-11	6.83093989284838e-10
ENSRNOG00000045728	88.5602681158456	1.35078006927179	0.203741099715423	6.62988504115518	3.35948404404355e-11	7.07442317403752e-10
ENSRNOG00000017243	925.616151743376	-0.922811671646352	0.139444071573677	-6.61779063987511	3.64606891962783e-11	7.66802123303172e-10
ENSRNOG00000030149	966.69306310397	0.922285947376772	0.139590800283538	6.60706827028297	3.92005295844719e-11	8.23362474669988e-10
ENSRNOG00000055471	8243.06833522513	-0.736597596056977	0.111624187819003	-6.59890665678445	4.1420098236344e-11	8.68863757348501e-10
ENSRNOG00000007581	32.4548248985148	-2.12937372495224	0.322801849462032	-6.59653508336759	4.20877942590921e-11	8.81736588329118e-10
ENSRNOG00000019693	347.892241271645	-0.635210289539551	0.0963116699677246	-6.59536159794985	4.24220623224011e-11	8.87600073207161e-10
ENSRNOG00000042592	520.409629746477	-0.933468916790496	0.141569062857097	-6.59373522683243	4.28896333598086e-11	8.96234079938638e-10
ENSRNOG00000001135	668.620047030984	-0.598205155389215	0.0907994113079754	-6.58820521820576	4.45175054577889e-11	9.29060983466899e-10
ENSRNOG00000060687	691.353150025981	1.03816908385464	0.157599791800715	6.5873759856701	4.47667622873218e-11	9.33069681390921e-10
ENSRNOG00000022107	10.7356132742563	-3.9865061677391	0.605319146431091	-6.58579229030371	4.52466009100776e-11	9.41868018944473e-10
ENSRNOG00000023633	12.8300670735269	2.97322360337452	0.451873016484855	6.57977682868384	4.71154917544622e-11	9.79522070615062e-10
ENSRNOG00000056940	145.024012827317	-1.16359288151026	0.176910843179922	-6.57728413134555	4.79118701649903e-11	9.94811349990638e-10
ENSRNOG00000003977	86.2731625837373	1.84489917869192	0.280545413522855	6.57611598609018	4.82895918244095e-11	1.00138009984036e-09
ENSRNOG00000022893	632.594512181072	-0.718760489770976	0.109324437262692	-6.57456381910196	4.87959977626549e-11	1.0105973140692e-09
ENSRNOG00000017512	159.422871934086	-1.07907303045374	0.164818358012972	-6.54704393043893	5.86871045884925e-11	1.21390817095589e-09
ENSRNOG00000004925	1328.30494172327	0.560595722144368	0.0857035552388174	6.54110229829134	6.10670401467886e-11	1.26153682936151e-09
ENSRNOG00000006632	289.264175524533	-0.802908211759488	0.122840310993883	-6.53619487986699	6.31036808174689e-11	1.30196216301023e-09
ENSRNOG00000023908	64.9025141407407	1.28940820967286	0.197281337756838	6.53588537230086	6.3234334074887e-11	1.303010520331e-09
ENSRNOG00000003148	323.394745248284	0.985993583772933	0.150882262495768	6.53485418009679	6.3671546059483e-11	1.31036523542341e-09
ENSRNOG00000017610	1098.17299308293	0.839094707032881	0.128439082457584	6.53301698344029	6.4457831110486e-11	1.32487632710722e-09
ENSRNOG00000006144	127.263870038556	1.06060269033812	0.162398306220877	6.53087285833881	6.5387489421277e-11	1.34229412245942e-09
ENSRNOG00000004602	551.685517950621	0.596874699822328	0.0914122880157155	6.52947992855965	6.59984549555327e-11	1.35313415185213e-09
ENSRNOG00000004382	1790.82821047477	0.428184491530107	0.0655944244001554	6.52775743435128	6.67616986166952e-11	1.36706514607838e-09
ENSRNOG00000006060	484.935296011064	0.762972660848273	0.116936258936854	6.52468847374603	6.81430146921912e-11	1.3936015034794e-09
ENSRNOG00000008615	2459.72776879484	0.860521282918524	0.13190393644113	6.52384838645498	6.85259791697356e-11	1.39967957453077e-09
ENSRNOG00000005386	218.681308143277	-1.14595623752611	0.175791474693771	-6.51883852457785	7.08538778944834e-11	1.44541910904746e-09
ENSRNOG00000056358	33.1202713956543	2.03173433187039	0.311758652330422	6.51701024713511	7.17225281933864e-11	1.46131293397761e-09
ENSRNOG00000010535	399.653503769352	0.796247111687622	0.122297325426627	6.5107483660003	7.47773186592728e-11	1.52165316772984e-09
ENSRNOG00000004672	654.269978423128	-0.972393750121205	0.149465807849633	-6.50579396124804	7.72840935999945e-11	1.56875175068645e-09
ENSRNOG00000012106	771.143137656998	-0.620894507534007	0.0954349399564352	-6.50594538873747	7.72062726011715e-11	1.56875175068645e-09
ENSRNOG00000007574	91.7465590845638	-1.30996054427594	0.201408476505541	-6.50399907195513	7.82123790736302e-11	1.5856223931449e-09
ENSRNOG00000012939	124.718618558997	-1.11587158231618	0.17158540159174	-6.50330139956322	7.8576138148884e-11	1.59102056400718e-09
ENSRNOG00000049127	349.223388336167	-0.698943120228835	0.107569524906984	-6.49759419160041	8.16145945822669e-11	1.65049589043692e-09
ENSRNOG00000055673	28.9809910152757	1.99881168657156	0.307982035229315	6.49002687797453	8.58210620561051e-11	1.73341551083618e-09
ENSRNOG00000033942	2296.11912326043	0.950394749410268	0.146455619424875	6.48930203663356	8.62349336603541e-11	1.73962190029293e-09
ENSRNOG00000005478	380.712560946543	1.13630282019417	0.175239387566601	6.48428892598311	8.91512354444249e-11	1.79623229932471e-09
ENSRNOG00000006859	286.23621792854	-0.737847391964607	0.113885292884694	-6.47886459502419	9.24153896392599e-11	1.85970303195157e-09
ENSRNOG00000017659	18.8517829339495	2.09764240067969	0.32434819976778	6.4672546423304	9.97993969623008e-11	2.00582039214871e-09
ENSRNOG00000007804	182.884308222126	-1.17663028074287	0.182002596811356	-6.46490929996146	1.01359586324154e-10	2.03467213875792e-09
ENSRNOG00000001442	397.062607619051	0.821904967470968	0.127143722335689	6.46437710310971	1.01716924479425e-10	2.03933686425579e-09
ENSRNOG00000018775	69.799079442519	-1.30798324903434	0.202444005329754	-6.46096310386575	1.0403868618085e-10	2.0833268202104e-09
ENSRNOG00000014310	242.745757927316	0.790248095087944	0.122341259316874	6.4593751895355	1.05136156119695e-10	2.1027231223939e-09
ENSRNOG00000000635	136.807876092119	1.29045875767257	0.199805485209538	6.45857523040094	1.05693318003604e-10	2.11127900834617e-09
ENSRNOG00000005362	227.118259268952	-0.928983563198957	0.14389134617485	-6.45614616788768	1.07402878428732e-10	2.14280559407935e-09
ENSRNOG00000010545	114.182964680926	-1.37732278203156	0.213530441223626	-6.45024088433893	1.1167251052591e-10	2.22526907421595e-09
ENSRNOG00000004660	27.8721229862788	-1.93673594533148	0.300313985592304	-6.4490368023044	1.12563229605114e-10	2.24028281360421e-09
ENSRNOG00000010952	387.419486964562	0.890037480305141	0.1380338973145	6.44796312805146	1.13363334197455e-10	2.25345872606878e-09
ENSRNOG00000010744	1466.85753860789	-0.653491532413539	0.101367833659693	-6.44673471672889	1.14285569110381e-10	2.26902735751998e-09
ENSRNOG00000015076	15.9357685278517	-2.75606114114839	0.427757416085762	-6.44304701100921	1.17098404017254e-10	2.32204854624736e-09
ENSRNOG00000050735	82.9365439199261	-1.37661866563572	0.213833175561183	-6.43781612475673	1.21204702304714e-10	2.40055915244288e-09
ENSRNOG00000005286	17.9658071651633	2.07049857000221	0.321737294732306	6.43537011065167	1.23172822527227e-10	2.43658238017497e-09
ENSRNOG00000017097	106.464873465798	-0.874682714084163	0.136030964968027	-6.43002653322167	1.27581673186292e-10	2.52074201743376e-09
ENSRNOG00000004731	2730.03110872938	-0.758714053021738	0.118009770725996	-6.429247750878	1.28236971266606e-10	2.53062559984402e-09
ENSRNOG00000016313	98.6693345523146	-0.974436959595353	0.151596883118752	-6.42781658533203	1.2944979849567e-10	2.55147428919001e-09
ENSRNOG00000014367	653.842091994518	0.544163483511862	0.0848262747242278	6.41503455481158	1.40790923593055e-10	2.77166209051707e-09
ENSRNOG00000010131	162.061997726665	0.87988017558241	0.13722823363293	6.41180136396704	1.43810137586671e-10	2.82768848845117e-09
ENSRNOG00000001849	1701.47542519106	-0.391154184870709	0.0610098783581377	-6.41132543445787	1.44259878651232e-10	2.83311819445019e-09
ENSRNOG00000009313	1004.13635222072	0.764246654864778	0.11921109494324	6.41086851210167	1.44692951566905e-10	2.83820789612006e-09
ENSRNOG00000049880	81.09036653015	-1.26326987094873	0.197083889730187	-6.40980788778922	1.45703119061592e-10	2.85459172039038e-09
ENSRNOG00000012653	463.120158386119	-0.689282372180291	0.107703145576027	-6.39983510689322	1.55544840057265e-10	3.04375514356663e-09
ENSRNOG00000027024	21.5865046116097	-2.14276606578363	0.335035410644387	-6.39564057322288	1.59875678645303e-10	3.12101803288438e-09
ENSRNOG00000048230	59.3656571402658	1.29077450270561	0.201816000356299	6.39579865038847	1.59710348698789e-10	3.12101803288438e-09
ENSRNOG00000025142	178.7048098615	1.23543379356232	0.193184568394583	6.39509565297637	1.60446883422377e-10	3.12842668751874e-09
ENSRNOG00000034066	12328.8510635978	-0.470414371470369	0.0735812130452773	-6.39313150737139	1.62522366638055e-10	3.16511339323753e-09
ENSRNOG00000028064	9.88882708570283	3.91286274718291	0.612382709488282	6.38957091138738	1.6635188229797e-10	3.23583160798912e-09
ENSRNOG00000038980	78.9386002055386	-1.18040329449429	0.184752397526999	-6.38910948000977	1.66854572519223e-10	3.24174598037347e-09
ENSRNOG00000016388	2264.0230203149	0.679589934665925	0.106466437756333	6.38313771914943	1.73495742286937e-10	3.36676636637671e-09
ENSRNOG00000000395	1415.46971377353	-0.549301887318132	0.086152634002791	-6.37591518444273	1.8187356325291e-10	3.52515029962885e-09
ENSRNOG00000013085	74.9270989542046	-1.23122733301048	0.193250627636097	-6.37114273868727	1.87624917130468e-10	3.63231156295283e-09
ENSRNOG00000060211	435.673208193479	-0.777710937726298	0.122103853868145	-6.36925791520157	1.89944966383608e-10	3.67286949215697e-09
ENSRNOG00000002722	637.048009211313	0.743987503816323	0.116838315213255	6.36766716858581	1.91924823259131e-10	3.70676108353731e-09
ENSRNOG00000005034	814.057965261101	-0.627076100412373	0.0985797191896783	-6.36110658020652	2.00305389469733e-10	3.86404722948705e-09
ENSRNOG00000047057	134.368327061747	-1.05447060578482	0.165914690886772	-6.35549872135458	2.07751477728482e-10	4.00295645398917e-09
ENSRNOG00000048915	274.358604556801	0.632195711123574	0.0994903779845068	6.35434022797685	2.09323080969033e-10	4.02848193563045e-09
ENSRNOG00000043350	2119.54114630682	0.577321424366014	0.0908630910924575	6.35375065304087	2.1012734704468e-10	4.0391970597988e-09
ENSRNOG00000017917	96.6452843495165	-1.15960791557206	0.182533357939405	-6.3528547804233	2.11355229434623e-10	4.05802040514476e-09
ENSRNOG00000042838	210.947906073102	1.21855475363101	0.191897226821919	6.35003837112159	2.15261227982135e-10	4.1281589197044e-09
ENSRNOG00000028930	34.0228709416141	-1.85459456834732	0.292267199753467	-6.34554465883171	2.21639888582847e-10	4.24549645736157e-09
ENSRNOG00000003675	87.7826415988601	1.39697938897086	0.220159423599201	6.34530816865717	2.21980643346868e-10	4.24703880354148e-09
ENSRNOG00000010989	1266.68932792629	0.584091026687609	0.0920948631223955	6.34227585431495	2.26395463572189e-10	4.326433214869e-09
ENSRNOG00000018232	244.719381818121	0.751147635771667	0.118688569084829	6.32872770784527	2.47190870321419e-10	4.71830994578429e-09
ENSRNOG00000005338	10.793463388688	4.16317991000471	0.658084620193313	6.32620757613477	2.51259769946535e-10	4.79037318402741e-09
ENSRNOG00000013180	489.624690676879	-0.594992409475648	0.0941352526324645	-6.32061202192442	2.60529386292762e-10	4.9613063994141e-09
ENSRNOG00000006877	78.8486389797989	1.0587154928598	0.167564852260209	6.31824322690141	2.64553409636697e-10	5.03206485462808e-09
ENSRNOG00000009649	817.324559042528	0.624189316007844	0.0988259598229807	6.31604607864073	2.68340069403264e-10	5.09528545765496e-09
ENSRNOG00000011471	67.616417526848	-1.3942999318673	0.220764719359794	-6.31577335323641	2.68813773225547e-10	5.09528545765496e-09
ENSRNOG00000013658	8742.82563188312	-0.691477655160268	0.109482760372371	-6.31585879647558	2.68665276866968e-10	5.09528545765496e-09
ENSRNOG00000014453	180.300585162642	-0.927696968625696	0.146921951380746	-6.31421622097561	2.71534080021942e-10	5.14087724589106e-09
ENSRNOG00000009401	140.261040752192	-1.40825937097429	0.223049944363975	-6.31365040233447	2.72529208323949e-10	5.15373891059889e-09
ENSRNOG00000011922	407.723515684625	0.780168955004171	0.123591506105026	6.31248036043187	2.74598319244834e-10	5.18685714129131e-09
ENSRNOG00000022162	24.5772204482624	1.91482124496088	0.303557389063227	6.30793818220001	2.8277710757763e-10	5.33517039961494e-09
ENSRNOG00000003407	24.5862318706956	-2.34613505798518	0.37196443533577	-6.30741768596059	2.83729385688292e-10	5.34695562867543e-09
ENSRNOG00000012513	360.490399595221	-0.798344428264712	0.12661896124361	-6.30509380604322	2.88019402312115e-10	5.42154169058100e-09
ENSRNOG00000023549	148.759613156372	1.14444421783974	0.181580290182308	6.30268966246669	2.92524240869433e-10	5.49999494353588e-09
ENSRNOG00000014746	122.526633782285	1.17147946402159	0.185875109272207	6.30250854247516	2.92866393375649e-10	5.50009153036892e-09
ENSRNOG00000049882	63.4622988962572	-1.84346659627291	0.292674444751602	-6.29869340945533	3.00165026997676e-10	5.63068188574951e-09
ENSRNOG00000036760	24.7414757188794	2.07326641394789	0.329235086927465	6.29722194343358	3.03027258948525e-10	5.67784714815146e-09
ENSRNOG00000005335	89.8325651077503	1.25757134994267	0.199735434950501	6.29618550285942	3.050592774682e-10	5.70936629390026e-09
ENSRNOG00000016412	123.980583477363	1.30321514706704	0.207504105770449	6.280430655713	3.37636452546057e-10	6.31182921598127e-09
ENSRNOG00000018181	1842.02876885133	0.682138054323797	0.108649757131706	6.27832102281556	3.42248699263108e-10	6.39073086038207e-09
ENSRNOG00000019075	42.3215674678064	1.33900889230373	0.213294183203912	6.27775625284456	3.43493846348831e-10	6.40665093990048e-09
ENSRNOG00000020232	255.26639824379	-0.701205649338233	0.112038065940507	-6.25863757511287	3.88355215336624e-10	7.23511086106587e-09
ENSRNOG00000011015	1654.1252018785	0.540058075088666	0.0864231521693159	6.24899765320538	4.13095123981637e-10	7.68724335619192e-09
ENSRNOG00000002089	202.179287202079	1.18840934461001	0.190298445242239	6.24497663707776	4.23863466099319e-10	7.87864665915818e-09
ENSRNOG00000004828	168.831301981297	-1.49771416537534	0.239886188374291	-6.24343642093508	4.28060354567974e-10	7.94760521791733e-09
ENSRNOG00000050091	63.6078864704257	-1.41534871097491	0.226773985024406	-6.24123049574042	4.34141941618588e-10	8.05135964456291e-09
ENSRNOG00000008423	2528.99227652294	0.667005678807515	0.106930479886071	6.23775072849363	4.43907263053784e-10	8.22311751763649e-09
ENSRNOG00000011782	2285.6293235634	-0.472941292963692	0.0758449442833452	-6.23563373185239	4.49952767805048e-10	8.32565665598456e-09
ENSRNOG00000008224	114.508654570601	1.02390686393383	0.164276290503597	6.23283409185215	4.5807123570636e-10	8.45669973611742e-09
ENSRNOG00000018279	526.462600449119	-0.631548812893177	0.101324598568674	-6.2329268688406	4.57799922581418e-10	8.45669973611742e-09
ENSRNOG00000006526	500.233800227957	-0.995144777074882	0.159834226919717	-6.22610561112627	4.78171799325963e-10	8.81781216384148e-09
ENSRNOG00000016552	2313.74230456008	-0.579321121457517	0.0931048619346259	-6.22224349426876	4.90095629702468e-10	9.02749512047886e-09
ENSRNOG00000020489	38.1678152171116	-1.81796046455798	0.292359526317955	-6.21823577105148	5.02775712374226e-10	9.2506196459384e-09
ENSRNOG00000017178	35.6395504574489	-1.66885838454888	0.268502555792893	-6.21542830242607	5.11848411375468e-10	9.39076288866627e-09
ENSRNOG00000027540	70.7690450617464	1.3515542324148	0.217448468250816	6.21551507484452	5.1156561725273e-10	9.39076288866627e-09
ENSRNOG00000033099	527.569979116775	-0.977242695556146	0.157230634216981	-6.21534537733616	5.12118809492217e-10	9.39076288866627e-09
ENSRNOG00000009033	201.067976756407	-1.04300181022534	0.167927163034941	-6.21103692443321	5.26361022679999e-10	9.64109078578854e-09
ENSRNOG00000008766	3898.44658762377	0.929720578487854	0.149703092685821	6.21043000386798	5.28398092919723e-10	9.66755255207386e-09
ENSRNOG00000008951	163.311888601477	1.40589223114617	0.226432729238696	6.20887376075451	5.33656692127279e-10	9.75283002857469e-09
ENSRNOG00000010960	963.211206566589	-0.570402870875462	0.0918775010695436	-6.20829761623266	5.35616428840333e-10	9.77769588218594e-09
ENSRNOG00000033772	91.395515111	-1.21671871739807	0.196050752670117	-6.20614152624741	5.43012809201549e-10	9.9016413923679e-09
ENSRNOG00000017404	881.341859863851	0.643023906145256	0.10362925865027	6.20504203658682	5.46822842093183e-10	9.95998748098298e-09
ENSRNOG00000036828	485.429381169294	0.743480139600747	0.119834306209253	6.20423452281265	5.49637701302563e-10	1.00000973079797e-08
ENSRNOG00000000774	4879.86935766472	0.435174929013262	0.0702169728777124	6.1975746201869	5.73398564124645e-10	1.04092709513233e-08
ENSRNOG00000026821	25.7957097517418	-1.92667060583882	0.310874993870808	-6.19757344213892	5.73402854487723e-10	1.04092709513233e-08
ENSRNOG00000003073	265.647315647692	3.80751192777856	0.614581931528871	6.19528777604438	5.81786341734745e-10	1.05497256634567e-08
ENSRNOG00000007744	1199.30037252224	-0.477365190859975	0.0770871746712441	-6.19253712301442	5.9203399670786e-10	1.07236346573499e-08
ENSRNOG00000028649	44.2934806275191	1.82013704373449	0.293952134179067	6.19195043035719	5.94242421166019e-10	1.07517032299661e-08
ENSRNOG00000001715	175.515152180169	-1.01519418088144	0.163971517512609	-6.19128368317611	5.9676194503623e-10	1.0785332162781e-08
ENSRNOG00000029205	346.917513171782	0.634262861263304	0.102575662391329	6.1833659805537	6.27490079645486e-10	1.13281394909451e-08
ENSRNOG00000010646	238.318090817541	0.795574063443776	0.128670577700773	6.18303016633614	6.28826919158309e-10	1.13397296360924e-08
ENSRNOG00000000566	45.1911930646002	-1.84124086240673	0.298113998523194	-6.17629789787774	6.56221167886258e-10	1.18206726930505e-08
ENSRNOG00000056558	181.201439636964	-0.88554605767083	0.143410444169208	-6.17490631732503	6.62027139489132e-10	1.19121090589445e-08
ENSRNOG00000006698	180.267014604328	-0.977995567688288	0.158426813797328	-6.17316945437921	6.69344047408343e-10	1.20305009402028e-08
ENSRNOG00000051620	130.326987440208	-0.765879614604621	0.124170718078098	-6.16795671683976	6.91780729691271e-10	1.24200896683845e-08
ENSRNOG00000012962	101.216431836251	-1.17270330923739	0.190135739301926	-6.16771635644572	6.92832794757029e-10	1.24253090224557e-08
ENSRNOG00000026647	19.7111850839725	-2.34522791742714	0.381211166494569	-6.15204412555044	7.64905879014216e-10	1.37028144297607e-08
ENSRNOG00000021824	456.007967897534	0.53416335171123	0.0869107067081035	6.14611676677834	7.94028403660609e-10	1.42089293286635e-08
ENSRNOG00000003756	64.6639534031079	-1.46863583932563	0.239018276937853	-6.14444994809956	8.02410866745294e-10	1.43432041021722e-08
ENSRNOG00000048578	18.5633207701156	2.4044745725611	0.391533971132739	6.14116462386332	8.19186302805521e-10	1.46270464570964e-08
ENSRNOG00000010379	606.259152721206	0.769432049466473	0.125483244591315	6.13175131048317	8.69168987084320e-10	1.55025550483236e-08
ENSRNOG00000017235	3605.39760749533	-0.502962657723625	0.0820586687031362	-6.12930560137643	8.82634463824535e-10	1.57255397921577e-08
ENSRNOG00000046581	10.7741306826227	3.54048591731151	0.577730931383792	6.12826096887572	8.88447767443107e-10	1.58118512155633e-08
ENSRNOG00000018567	745.600416365991	-0.571848805724894	0.0933683126941753	-6.12465609824144	9.08796793864069e-10	1.61563874464723e-08
ENSRNOG00000042501	136.72649580058	-0.893016458240512	0.146112314097666	-6.11184939308807	9.84831050998543e-10	1.74890563137064e-08
ENSRNOG00000014530	301.858506556498	1.24348289407512	0.203518826774788	6.10991579393856	9.96837215431423e-10	1.76830253867835e-08
ENSRNOG00000047319	78.2155580701591	-0.992468960125095	0.162499719328901	-6.10751184201326	1.01196306228482e-09	1.79318536118222e-08
ENSRNOG00000045738	151.016525453645	-1.00978043661575	0.165363134270538	-6.10644229180928	1.01876447237147e-09	1.80327941313475e-08
ENSRNOG00000012206	1423.7154407496	-0.350765156183646	0.0574992544427695	-6.10034268414335	1.05841305506535e-09	1.87143023387504e-08
ENSRNOG00000018276	502.707209006445	-0.66199580913156	0.108598905315536	-6.0957871279468	1.08900251814309e-09	1.92343301905792e-08
ENSRNOG00000003611	1813.69977425338	-0.929738804496583	0.152747331782341	-6.08677607423888	1.1520692165939e-09	2.03262374214189e-08
ENSRNOG00000052167	29.8702566135842	-2.82063247845141	0.463558561224228	-6.0847381849713	1.16681821829588e-09	2.05642260503119e-08
ENSRNOG00000003533	1602.40263351115	-0.518326792793138	0.0851947432506186	-6.08402318049565	1.17203648150885e-09	2.06339108718711e-08
ENSRNOG00000003084	721.654863669725	0.531525317233629	0.087405079181195	6.08117196635393	1.19307247562035e-09	2.09816193988407e-08
ENSRNOG00000060988	143.36073462214	-1.20883806988182	0.198910581645197	-6.07729392716808	1.2222760194809e-09	2.14720609665536e-08
ENSRNOG00000016385	160.521760723571	1.45140995642145	0.239008503251931	6.07262895116152	1.25832979139701e-09	2.20816582748379e-08
ENSRNOG00000005347	248.554401400449	1.0131694883572	0.16685544242723	6.07213929386251	1.26217374282286e-09	2.21253227528132e-08
ENSRNOG00000059406	190.789568547739	0.957405414328582	0.157727697722572	6.06998915315793	1.27918889535627e-09	2.23995308714746e-08
ENSRNOG00000016012	159.744875129593	0.927892756374063	0.152908713044688	6.06827915753163	1.29288039211037e-09	2.26150139327345e-08
ENSRNOG00000015139	46.3624466243747	1.39961177650984	0.230810668252591	6.06389551707445	1.32863484752093e-09	2.32155468003658e-08
ENSRNOG00000037430	237.54789833181	-0.823512103056759	0.13581363611153	-6.06354506539014	1.33153449842624e-09	2.32413294270763e-08
ENSRNOG00000043185	64.2063355948746	1.15323736169726	0.190226939473563	6.06242924839536	1.34080795858817e-09	2.33781900471783e-08
ENSRNOG00000000996	1280.8275552131	0.49243206532157	0.0812321111284018	6.06203702552053	1.34408261963807e-09	2.34102757230452e-08
ENSRNOG00000018914	2223.67435135239	-0.733786756752127	0.121082306268745	-6.06023108878906	1.35926120737662e-09	2.36494060814354e-08
ENSRNOG00000057116	72.2009104442509	-1.04802188914332	0.173051906372762	-6.056112938079	1.39450113846497e-09	2.42366971030333e-08
ENSRNOG00000013729	390.369548556565	1.03592747844676	0.171068988272915	6.05561235210027	1.39884499588302e-09	2.42863301412882e-08
ENSRNOG00000017307	88.1445616244219	-1.82871336170728	0.302222555191204	-6.05088313329335	1.44053926187007e-09	2.49836352324332e-08
ENSRNOG00000058202	733.472061955433	-0.565060006674702	0.0934086795727528	-6.04933084654725	1.45448689642522e-09	2.51987538743732e-08
ENSRNOG00000053384	21.4705386114039	2.35221169803592	0.38899193369881	6.04694209381009	1.47620783974609e-09	2.55479447981507e-08
ENSRNOG00000056135	450.425326312919	-0.776178852480125	0.128375576773563	-6.04615669107528	1.48341833014795e-09	2.56455372330662e-08
ENSRNOG00000008996	21.9205768170584	2.38596950787157	0.394705273697919	6.0449395203613	1.49466058920526e-09	2.58125511278622e-08
ENSRNOG00000008431	1952.63973140613	-0.699970295386867	0.115812329942156	-6.04400494952889	1.50334896155477e-09	2.59351533325305e-08
ENSRNOG00000003975	1055.16191053015	0.587839051225401	0.0974062198358126	6.03492315189173	1.59038354376684e-09	2.7390713849507e-08
ENSRNOG00000016558	65.6249017984299	-1.03032635394811	0.170729331288935	-6.03485263000549	1.59107823096401e-09	2.7390713849507e-08
ENSRNOG00000003472	110.0431666507	-1.09519805453713	0.181503363471069	-6.03403724092252	1.59913185957139e-09	2.75003497873604e-08
ENSRNOG00000009792	66.1203026858045	1.26060318830753	0.20911665977547	6.02822936087945	1.65765693948565e-09	2.84768013183219e-08
ENSRNOG00000015713	124.376714364335	-0.931452836717115	0.154563821361757	-6.02633157300794	1.67722921014009e-09	2.87827347102905e-08
ENSRNOG00000032136	95.0732371267093	1.184354479918	0.196849277655065	6.0165548689151	1.78168125762707e-09	3.05431072736068e-08
ENSRNOG00000005509	379.872375546922	-0.637367894288259	0.105945574163198	-6.01599358276599	1.78786654045145e-09	3.06169800001759e-08
ENSRNOG00000004075	14.929103709284	3.19130076004723	0.530570350459599	6.01484941117197	1.80053999213587e-09	3.08016904315066e-08
ENSRNOG00000010592	261.386091530972	-0.756739714494786	0.125913872575906	-6.00997887693902	1.85547500685925e-09	3.17082221067465e-08
ENSRNOG00000045816	4485.47488748699	0.538556475897765	0.0896230860273366	6.00912666334091	1.86525359602728e-09	3.18419860744407e-08
ENSRNOG00000012942	144.187390186954	-0.891910855358762	0.148466984921595	-6.00746930928636	1.8844146262962e-09	3.21354719970262e-08
ENSRNOG00000029441	2527.25763686587	-0.711456348699156	0.11851339593302	-6.00317241015733	1.9349895449513e-09	3.29634962146193e-08
ENSRNOG00000008830	569.734741753008	-0.561285912129112	0.0935233632148695	-6.00155825063263	1.95432804461932e-09	3.32582207384643e-08
ENSRNOG00000016643	60.0241253080055	1.47051910412444	0.245053184450509	6.00081613883875	1.96328200587779e-09	3.33757940999223e-08
ENSRNOG00000031801	43.4864564434453	1.70300066997237	0.283973715413691	5.99703626616096	2.00951195543153e-09	3.41261551640401e-08
ENSRNOG00000008865	37.5843586905626	3.49547601731908	0.583428534605286	5.99126681331058	2.08212712433995e-09	3.53225724212349e-08
ENSRNOG00000002120	9.64017093886097	3.58792162777438	0.599082922253338	5.98902337973361	2.11104818868572e-09	3.57760191478202e-08
ENSRNOG00000012469	313.423580310141	0.552595290969489	0.0923617905494009	5.98294259652671	2.19142015884338e-09	3.70995611953568e-08
ENSRNOG00000004574	141.419326473102	0.771263246295156	0.129206421090337	5.96923310611564	2.38371342576751e-09	4.03131638430318e-08
ENSRNOG00000011696	268.574221203352	-0.767778399408493	0.128912534962393	-5.95580871660364	2.58788879353985e-09	4.3675641272565e-08
ENSRNOG00000021855	20.2942663773823	2.38336321653345	0.400167196069878	5.9559185259085	2.58615153424356e-09	4.3675641272565e-08
ENSRNOG00000007687	792.172130936434	0.788593510267269	0.132515243645162	5.95096449717815	2.66566909765622e-09	4.49418591670965e-08
ENSRNOG00000001837	98.9089477845312	-1.19893273114627	0.201613994283486	-5.94667416518949	2.73645354155544e-09	4.60447393662799e-08
ENSRNOG00000002977	629.967362947648	-0.512983176637796	0.0862641163775491	-5.94665775503503	2.73672776870659e-09	4.60447393662799e-08
ENSRNOG00000034078	319.903250499994	0.583923885096009	0.0982046843044928	5.94598810872909	2.74794096486981e-09	4.61857842911177e-08
ENSRNOG00000016628	12.3492715397563	2.81718026370344	0.473851743803925	5.94527782273849	2.75988356604833e-09	4.63387858003176e-08
ENSRNOG00000001654	139.811503182905	0.819167525318651	0.137861528621284	5.94195881556604	2.81636187046369e-09	4.72384642610148e-08
ENSRNOG00000008767	304.200093175788	-0.742951701840168	0.125052703308763	-5.94110868603755	2.83100831052408e-09	4.74137893862676e-08
ENSRNOG00000015442	401.039742367876	-0.570528878243526	0.0960322216356543	-5.94101509395575	2.83262528502518e-09	4.74137893862676e-08
ENSRNOG00000058938	3206.19320627462	0.424036052630821	0.0714154886871681	5.93759225660822	2.89238292111632e-09	4.83644357301417e-08
ENSRNOG00000001889	255.850911538738	-0.715140091278798	0.120455612794245	-5.93695947153874	2.9035640591617e-09	4.85017046525271e-08
ENSRNOG00000005639	155.060463203768	0.950993414147767	0.160260099237851	5.93406230665279	2.95529594463347e-09	4.93153679104481e-08
ENSRNOG00000014285	300.115120848322	1.04813821316936	0.176657191104207	5.93317603782731	2.97129968397256e-09	4.95317781843025e-08
ENSRNOG00000008680	28.0222659926932	-2.04528704260701	0.34473322736974	-5.93295592134307	2.97528748594649e-09	4.95476446639251e-08
ENSRNOG00000011157	2237.89458619797	-0.526848464612411	0.088818088630873	-5.93176989883207	2.99686424834873e-09	4.98560902477586e-08
ENSRNOG00000060194	112.956000043636	0.947413721244915	0.159835266312077	5.92743856287071	3.07696410384014e-09	5.11365113795022e-08
ENSRNOG00000013306	2379.39181404907	-0.629005974040466	0.106195906404076	-5.9230717580308	3.15982877510008e-09	5.24602295113259e-08
ENSRNOG00000002122	103.139374565674	0.918957267034067	0.155180048052804	5.92187770634899	3.18286286597617e-09	5.27889450942389e-08
ENSRNOG00000029614	456.558038700669	-0.766013956832704	0.129420217149132	-5.9188121740672	3.24275031376884e-09	5.37275991073171e-08
ENSRNOG00000054890	117.793786519348	0.915855710194263	0.154757963950044	5.91798759054431	3.25904550461297e-09	5.39428221453181e-08
ENSRNOG00000013604	1351.19713476351	-0.543438128690211	0.0918687817951997	-5.91537318848617	3.31123943262099e-09	5.47511930500248e-08
ENSRNOG00000016322	407.525812598897	-0.7878156667602	0.133224241163609	-5.91345583866159	3.35003376266001e-09	5.53365900876633e-08
ENSRNOG00000047712	290.279493727719	-0.990065510022165	0.16747749874919	-5.91163300990577	3.38732573023787e-09	5.58960120500325e-08
ENSRNOG00000010635	59.9380212491414	1.24485718421652	0.2106684146506	5.90908317357943	3.44016985096932e-09	5.6710678755373e-08
ENSRNOG00000061246	581.555746605824	0.617686388037217	0.10460346176338	5.90502816660565	3.52586504696889e-09	5.80646998653201e-08
ENSRNOG00000036798	1047.29989111387	-0.649510706578785	0.110029445662135	-5.90306260901488	3.56814782778122e-09	5.87017868441426e-08
ENSRNOG00000029784	1760.3141539344	0.545549322719638	0.0924360439472371	5.90191119636232	3.59314568518692e-09	5.90535121674225e-08
ENSRNOG00000016460	2084.79497896312	-0.488062246090206	0.0827313777446389	-5.89936079146021	3.64912505434742e-09	5.99132000874748e-08
ENSRNOG00000006787	610.366079832103	-0.816615390819018	0.138595928922361	-5.8920590032372	3.81412929310179e-09	6.25593869984133e-08
ENSRNOG00000021128	92.583595558714	1.14193079286129	0.193897412706175	5.8893554943496	3.87704647692851e-09	6.35275085376237e-08
ENSRNOG00000031364	355.308486694077	0.762828240239934	0.129594632683647	5.88626414877902	3.95022793603953e-09	6.46617050312589e-08
ENSRNOG00000002146	224.505847588999	0.950466764003729	0.161479822376253	5.88597850813283	3.9570573694353e-09	6.47027553940356e-08
ENSRNOG00000016265	1000.13599991926	-0.603581357197942	0.102548252573834	-5.88582781323715	3.96066499011284e-09	6.47027553940356e-08
ENSRNOG00000043128	260.895496908331	-0.757477445010686	0.128793798872735	-5.88131922220242	4.07009322910275e-09	6.6423921498957e-08
ENSRNOG00000003841	523.47211269742	-0.542184751231809	0.0922029735985122	-5.88033910481774	4.09426818142507e-09	6.67517050158413e-08
ENSRNOG00000013223	39.5186344343137	-1.54435047588505	0.262867788100566	-5.87500844833153	4.22821784579023e-09	6.88667816799367e-08
ENSRNOG00000008000	996.026951974459	-0.586546083380896	0.0998697323006219	-5.87311160117371	4.27690338438762e-09	6.95902923561376e-08
ENSRNOG00000036880	10.4567456915027	2.95135397119546	0.502588815520912	5.87230332242174	4.29781449529531e-09	6.98608890071906e-08
ENSRNOG00000029147	73.0728161633639	-1.17049170142835	0.199345999277148	-5.87165885281213	4.31455893936464e-09	7.00632854631153e-08
ENSRNOG00000018486	39.4849415440696	1.68389921267303	0.286797736631059	5.87138250271208	4.32175843028111e-09	7.01104349723536e-08
ENSRNOG00000029980	264.941573365169	0.970830226173766	0.165385695685429	5.8700979075018	4.35537856599422e-09	7.05856784478904e-08
ENSRNOG00000002773	512.048351542668	0.826661456306232	0.141061986621911	5.86027090715755	4.62112657977307e-09	7.48182398629925e-08
ENSRNOG00000015582	232.196998936086	-0.740002354037705	0.126278983895983	-5.86005945888232	4.62701466990067e-09	7.4839325483428e-08
ENSRNOG00000043300	153.613817946681	-0.867533954642889	0.148132874248494	-5.85645798776305	4.72843131827559e-09	7.6403959519067e-08
ENSRNOG00000020322	226.178920113598	-0.672957098980696	0.115001351555034	-5.85173208732815	4.86479823935022e-09	7.85296807776415e-08
ENSRNOG00000017023	2726.70704290582	-0.402837513413688	0.0688466600330048	-5.85122812378364	4.87956404055286e-09	7.85523121647572e-08
ENSRNOG00000048980	2433.48000102994	-0.621923140492312	0.106286397375088	-5.85138979071354	4.87482256106386e-09	7.85523121647572e-08
ENSRNOG00000051725	32.5542880269805	2.24348293448531	0.383423265169469	5.8511914593751	4.88063998376616e-09	7.85523121647572e-08
ENSRNOG00000050949	297.405837952013	-0.695864780037876	0.118936285184549	-5.85073578646019	4.89403130857213e-09	7.86902373949725e-08
ENSRNOG00000016576	188.290754000277	0.865075125516081	0.147886929093623	5.84957122862716	4.92841800656476e-09	7.91651396330087e-08
ENSRNOG00000027099	268.654697652825	-0.742171364463921	0.126900613212451	-5.8484458481017	4.96187119224875e-09	7.96241276868236e-08
ENSRNOG00000016244	1512.04642550166	0.617800088220454	0.105714831950777	5.84402469190054	5.09544702282014e-09	8.16873235878435e-08
ENSRNOG00000010945	6108.34826694968	-0.433667082001592	0.0742140211222331	-5.84346563417346	5.11258494377655e-09	8.18816352133791e-08
ENSRNOG00000001374	623.93392535358	0.768243359067528	0.131491411477197	5.84253640931336	5.14119449675933e-09	8.22333645805773e-08
ENSRNOG00000011241	222.568064877008	0.706215030994628	0.120877031032544	5.84242535543822	5.14462409539029e-09	8.22333645805773e-08
ENSRNOG00000016374	350.228110848873	-0.723194217898135	0.12382042476793	-5.84066981884112	5.1991357320142e-09	8.30233807695418e-08
ENSRNOG00000020325	114.445394627155	1.10814630285902	0.189756778751482	5.83982459098509	5.22558114514663e-09	8.33641097642161e-08
ENSRNOG00000010889	1338.23552016318	0.439320905203634	0.0752322666566031	5.83952770170956	5.23490121235078e-09	8.34312380718405e-08
ENSRNOG00000004147	355.653172169263	-0.869789241910836	0.149037787403153	-5.83603163376293	5.34587505251664e-09	8.51167618117772e-08
ENSRNOG00000028992	65.5035067330984	-1.35137826478013	0.231957979497091	-5.8259615285064	5.67846971245045e-09	9.0324196595703e-08
[truncated: 3,292 more rows]

## Sheet: CA2vsCA3 (1847)
Ensembl ID	baseMean	log2FoldChange	lfcSE	stat	pvalue	padj
[truncated: 1,847 more rows]

[truncated: 3 more sheets: CA1vsDG (5361), CA2vsDG (4815), CA3vsDG (7120)]
