# Supplementary material for: The transcriptome of rat hippocampal subfields
Source: IBRO Neurosci Rep. 2022 Oct 3;13:322–9. doi: 10.1016/j.ibneur.2022.09.009 (PMC9561749; doi:10.1016/j.ibneur.2022.09.009)
Supplement: Supplementary file 12 — Supplementary material [file mmc8.xlsx]

## Sheet: CA1xCA2 - All genes
ID	Description	GeneRatio	pvalue	p.adjust	qvalue	geneID
GO:0042391	regulation of membrane potential	160/2494	6.64196259235832e-29	4.16915991922332e-25	3.24337520694213e-25	Pawr/Adcyap1/Dcdc2/Met/Cbln1/Gabrr2/Kcnh4/Pex5l/Pid1/Cnih3/Gna15/Kcnh7/Chrna5/Adrb1/Grin3a/Pmp22/Ptn/Dcn/Cck/Dgki/Kcnh3/Kcnk9/Kcnq3/Asic1/Rgs4/Agrn/Camk2d/Npas4/Chrna4/Glrx/P2rx7/Fkbp1b/Gna14/Kcnh5/Igsf11/Cacna1g/Cx3cl1/Gria4/Gabrd/Cacna2d1/Kcnb1/Syne1/Ppp3ca/Mef2c/Grin2a/Dmd/Lrrk2/Baiap2/Gria3/Scn3b/Ppp1r9a/Gria2/Sirt1/Foxp1/Sez6/Gabra4/Gabrb2/Grm5/Kcnn2/Hcn1/Gabbr1/Trpc5/Fmr1/Grin2b/Gria1/Scn3a…
GO:0050808	synapse organization	160/2494	7.20624108352354e-26	4.52335752812772e-22	1.75946065191925e-22	Wnt3a/C1ql3/Cbln1/Klk8/Dok7/Plxnd1/Efnb2/Ngef/Ephb3/Pmp22/Gpc4/Ptn/Ppfibp1/Ntrk1/Itpka/Lrrn1/Tpbg/Marcks/Zdhhc2/Ptprf/Lzts3/Pik3r1/Agrn/Homer1/Adgrl3/Cttnbp2/Npas4/Htr1a/Arc/Abhd17c/Lrfn2/Epha7/Epha3/Ptk2/Fzd1/Shisa7/Cnksr2/Myo5b/Plxnb2/Syndig1/Septin11/Efnb1/Lrrc4c/Lrrn3/Mef2c/Lrrtm3/Grin2a/Sorbs2/Ndrg1/Pdzrn3/Lrrk2/Baiap2/Drp2/Ppp1r9a/Dgkz/Magi2/Ctnna2/Kirrel3/Sez6/Git1/Pgrmc1/Flrt2/Etv5/Dab2ip…
GO:0050803	regulation of synapse structure or activity	102/2494	3.63014237496297e-20	2.27864036876426e-16	5.9088527991064e-17	Wnt3a/C1ql3/Cbln1/Klk8/Ngef/Ephb3/Gpc4/Ptn/Ntrk1/Itpka/Lrrn1/Tpbg/Marcks/Zdhhc2/Ptprf/Lzts3/Pik3r1/Agrn/Homer1/Adgrl3/Cttnbp2/Arc/Abhd17c/Lrfn2/Epha7/Slc17a6/Ptk2/Fzd1/Shisa7/Myo5b/Gria4/Syndig1/Septin11/Lrrn3/Mef2c/Lrrtm3/Sorbs2/Lrrk2/Baiap2/Ppp1r9a/Magi2/Ctnna2/Pgrmc1/Flrt2/Etv5/Dab2ip/Gpm6a/Fmr1/Grin2b/Adgrb3/Lrrtm4/Adam10/Camkv/Dgkb/Sparc/Nrcam/Abi2/Myh10/Slitrk1/Grin1/Dnm1l/Hspa8/Ptprs/Vcp/L…
GO:0007409	axonogenesis	140/2494	3.01536851601392e-18	1.89274681750194e-14	3.03014709299646e-15	Wnt3a/Cntn4/Plxnd1/Efnb2/Robo3/Ephb3/Pmp22/Bmp7/Cobl/Ntrk1/Tmeff1/Boc/Cck/Dpysl5/Bcl11b/Efnb3/Zeb2/Agrn/Tgfb2/Alcam/Sema3c/Epha7/Epha3/Cdh11/Ncam1/Ptk2/Sema4f/Myo5b/Plxnb2/Ext1/B3gnt2/Efnb1/Lrrc4c/Foxg1/Nr4a2/Ephb6/Ctnna2/Bcl11a/Foxp1/Stk25/Srf/Zswim5/Pgrmc1/Flrt2/Trpv2/Matn2/Dclk1/Pak1/Tnr/Trpc5/Etv1/Skil/Ndn/Stmn1/Nrcam/Kif5b/Myh10/Top2b/Slitrk1/Plppr4/Kif3a/Ptpn11/Mapt/Grin1/Uchl1/Ptprs/Trak2/…
GO:0031346	positive regulation of cell projection organization	141/2494	3.10265115148376e-18	1.94753412778636e-14	3.03014709299646e-15	Wnt3a/Adcyap1/Met/Ltk/Ptk7/Plxnd1/Fnbp1l/Cpne5/Nr3c1/Bmp7/Cobl/Ptn/Ntrk1/Itpka/Marcks/Syt17/Zeb2/Ptprf/Agrn/Rhoq/Tgfbr1/Itpr1/Rasal1/P2rx7/Fkbp1b/Epha3/Fzd1/Rab8b/Myo5b/Plxnb2/Cx3cl1/Serpini1/Adam17/Dmd/Baiap2/Ppp1r9a/Iqgap1/Lrrc7/Sirt1/Magi2/Bcl11a/Cep135/Sez6/Stk25/Srf/Trpv2/Dab2ip/Hap1/Atf1/Gpm6a/Pak1/Trpc5/Fmr1/Negr1/Skil/Dzip1/Arf1/Nck1/Ahi1/Ccp110/Plppr5/Arpc2/Slitrk1/Mapt/Grin1/Dnm1l/Ptk2b…
GO:0050807	regulation of synapse organization	94/2494	2.13757115339088e-17	1.34175341298346e-13	1.49115677903463e-14	Wnt3a/C1ql3/Cbln1/Klk8/Ngef/Ephb3/Gpc4/Ptn/Ntrk1/Itpka/Lrrn1/Tpbg/Marcks/Zdhhc2/Ptprf/Lzts3/Pik3r1/Agrn/Homer1/Adgrl3/Cttnbp2/Arc/Abhd17c/Lrfn2/Epha7/Ptk2/Fzd1/Shisa7/Myo5b/Syndig1/Septin11/Lrrn3/Mef2c/Lrrtm3/Sorbs2/Lrrk2/Baiap2/Ppp1r9a/Magi2/Ctnna2/Pgrmc1/Flrt2/Etv5/Dab2ip/Gpm6a/Fmr1/Grin2b/Adgrb3/Lrrtm4/Adam10/Camkv/Dgkb/Sparc/Nrcam/Abi2/Myh10/Slitrk1/Grin1/Dnm1l/Hspa8/Ptprs/Vcp/LRRTM1/Chrnb2/K…
GO:0034329	cell junction assembly	125/2494	1.51999862463264e-16	9.54103136681909e-13	9.27799160483003e-14	Wnt3a/Cbln1/Cdh6/Smad3/Plxnd1/Efnb2/Ephb3/Pmp22/Gpc4/Ntrk1/Cdh10/Lrrn1/Cldn1/Tpbg/Wnt4/Bcr/Sh3bp1/Pik3r1/Agrn/Adgrl3/Npas4/S100a10/Limch1/Epha7/Epha3/Cdh11/Ptk2/Fzd1/Plxnb2/Syndig1/Efnb1/Lrrn3/Mef2c/Lrrtm3/Cdh18/Ppp1r9a/Iqgap1/Magi2/Kirrel3/Ramp2/Slk/Rcc2/Srf/Flrt2/Gabrb2/Gpm6a/Mtdh/Jam3/Pard3/Adgrb3/Lrrtm4/Ophn1/Fbf1/Gabra1/Gabrb3/Pip5k1a/Nphp1/Abi2/Ptprj/Gpm6b/Slitrk1/Pkp4/Mapt/Grin1/Ptk2b/Cadm…
GO:0034765	regulation of ion transmembrane transport	135/2494	1.67633709981584e-15	1.0522367975544e-11	9.09535415911777e-13	Twist1/Kcnh4/Cnih3/Stac/Mmp9/Kcnf1/Kcnh7/Cemip/Adrb1/Cacng3/Fxyd6/Fgf11/Neto2/Kcnab1/Kcns2/Kcnh3/Kcnk9/Kcnq3/Diaph1/Rgs4/Agrn/Homer1/Tgfb2/Camk2d/Nos1/Kcnip4/Per2/Arc/Chrna4/Glrx/Ednra/P2rx7/Fkbp1b/Kcnh5/Shisa7/Tspan13/Cacna1g/Cx3cl1/Kcns3/Cacna2d1/Kcnb1/Kcnj4/Mef2c/Grin2a/Dmd/Cacna1e/Tmem109/Fkbp1a/Ahr/Chrm3/Scn3b/Gsto1/Hap1/Grm5/Kcnn2/Trpc1/Hcn1/Fmr1/Scn3a/Arf1/Kif5b/Kcnv1/Akap9/Rgs7/Rasgrf1/Ub…
GO:0007416	synapse assembly	69/2494	1.05319208469974e-14	6.61088671566029e-11	5.1429032430759e-12	Wnt3a/Cbln1/Plxnd1/Efnb2/Ephb3/Gpc4/Ntrk1/Lrrn1/Tpbg/Pik3r1/Agrn/Adgrl3/Npas4/Epha7/Ptk2/Fzd1/Plxnb2/Syndig1/Efnb1/Lrrn3/Mef2c/Lrrtm3/Ppp1r9a/Magi2/Kirrel3/Flrt2/Gabrb2/Gpm6a/Adgrb3/Lrrtm4/Gabra1/Gabrb3/Slitrk1/Mapt/Grin1/Cadm1/Ptprs/LRRTM1/Chrnb2/Gabra2/Clstn3/Arhgef9/Myo6/Cacna1a/Erc2/Nptxr/Dscam/Slit1/Map1b/Ephb1/Eef2k/Ptprd/Bdnf/Ache/Fgf13/Lrtm2/Nrxn3/Prkca/Nptx1/Clstn2/Nectin1/Flrt3/Cdh9/Ghs…
GO:0099003	vesicle-mediated transport in synapse	88/2494	1.22023818293143e-14	7.65943507426058e-11	5.41692337858268e-12	Htr1b/Doc2b/Efnb2/Cadps2/Chrna5/Grin3a/Doc2a/Synj2/Dgki/Prkcb/Syt17/Htr1a/Arc/Chrna4/P2rx7/Fcho2/Slc17a6/Myo5b/Syne1/Syndig1/Rab27b/Ston2/Lrrk2/Magi2/Git1/Hap1/Fmr1/Ophn1/Ppp3r1/Nsg1/Rab3gap1/Dnm1l/Hspa8/Apba2/Cnr1/Btbd8/Sv2a/Bace1/Synj1/Actg1/Chrnb2/Pip5k1c/Syt1/Actg1/Slc17a7/Syn2/Itsn1/Snap91/Syt11/Pick1/Napa/Rab3a/Prkce/Myo6/Slc4a8/Stxbp1/Prkaca/Cyth1/Cacna1a/Dnajc6/Erc2/Dnm2/Sh3gl2/Syt3/Prrt2…
GO:0001505	regulation of neurotransmitter levels	88/2494	1.55174534226416e-14	9.74030551339211e-11	6.22529608075467e-12	Htr1b/Doc2b/Pdyn/Cadps2/Chrna5/Grin3a/Doc2a/Dgki/Prkcb/Syt17/Slc29a4/Asic1/Baiap3/Nos1/Per2/Htr1a/Chrna4/P2rx7/Slc17a6/Mef2c/Maob/Lrrk2/Pde1b/Ppp1r9a/Xbp1/Git1/Pak1/Fmr1/Gpm6b/Rab3gap1/Aldh5a1/Dnm1l/Apba2/Nsf/Cnr1/Gad2/Gad1/Sv2a/Bace1/Agtpbp1/Synj1/Chrnb2/Slc6a1/Syt1/Gabra2/Slc17a7/Syn2/Daglb/Rph3a/Snap91/Napa/Rab3a/Prkce/Myo6/Slc4a8/Stxbp1/Abat/Prkaca/Cyth1/Cacna1a/Erc2/Pebp1/Syt3/Prrt2/Slc6a9/K…
GO:0010976	positive regulation of neuron projection development	110/2494	1.65730559597586e-14	1.04029072259405e-10	6.22529608075467e-12	Wnt3a/Adcyap1/Met/Ltk/Ptk7/Plxnd1/Cpne5/Nr3c1/Bmp7/Cobl/Ptn/Ntrk1/Itpka/Marcks/Syt17/Zeb2/Ptprf/Itpr1/Rasal1/Fkbp1b/Epha3/Fzd1/Myo5b/Plxnb2/Cx3cl1/Serpini1/Adam17/Dmd/Baiap2/Ppp1r9a/Iqgap1/Lrrc7/Sirt1/Magi2/Bcl11a/Sez6/Stk25/Srf/Trpv2/Dab2ip/Hap1/Atf1/Pak1/Trpc5/Fmr1/Negr1/Skil/Arf1/Nck1/Ahi1/Plppr5/Slitrk1/Mapt/Dnm1l/Ptk2b/Cnr1/Arhgap35/Zfyve27/Kif3c/Ppp2r5b/Ehd1/Slc23a2/Cntn1/Syt1/Ankrd27/Itsn1…
GO:0007611	learning or memory	97/2494	3.21107213359911e-14	2.01558997826016e-10	1.12001230283957e-11	Drd5/Dcdc2/Klk8/Calb1/Cebpb/Rin1/Adcy8/Adrb1/Ptn/Ntrk1/Prkar2b/Cck/Kcnab1/Dgki/Plk2/Itga8/Asic1/Sorcs3/Npas4/Arc/Vip/Egr1/Pde8b/Ncam1/Shisa7/Cebpa/Mef2c/Grin2a/Jph4/Cacna1e/Pde1b/Srf/Rcan1/Hif1a/Pgrmc1/Brinp1/Grm5/Pak1/Tnr/Grin2b/Adgrb3/Gria1/Cntnap2/Abi2/Pja2/Mapt/Grin1/Kit/Cnr1/Gabra5/Gmfb/Atp1a3/Synj1/Chrnb2/Lgmn/Slc6a1/Gpi/Slc17a7/Syt11/Vdac1/Ndrg4/Tanc1/Adcy3/Slc24a2/Atp8a1/Kcnk2/Comt/Fen1/S…
GO:0010769	regulation of cell morphogenesis involved in differentiation	105/2494	6.89832346991097e-14	4.33007764206312e-10	2.10535016953401e-11	Wnt3a/Met/Plxnd1/Ngef/Ephb3/Postn/Itpka/Marcks/Efnb3/Zeb2/Ptprf/Lzts3/Agrn/Arc/S100a10/Sema3c/Epha7/Prex1/Ptk2/Sema4f/Myo5b/Plxnb2/Syne1/Ppp3ca/Lrrc4c/Lrrk2/Baiap2/Ppp1r9a/Bcl11a/Rcc2/Stk25/Srf/Zswim5/Trpv2/Pak1/Tnr/Trpc5/Adgrb3/Skil/Lzts1/Adam10/Abi2/Arpc2/Washc2c/Slitrk1/Calr/Mapt/Grin1/Dnm1l/Ptprs/Trak2/Ifrd1/Arhgap35/RGD1307443/Zfyve27/Mgll/Sema3e/Chrnb2/Ywhah/Kif1a/Ankrd27/Snap91/Atp5mc1/Veg…
GO:0006836	neurotransmitter transport	83/2494	1.61797201329814e-13	1.01560103274724e-09	4.64753694717650e-11	Htr1b/Doc2b/Pdyn/Cadps2/Chrna5/Grin3a/Slc28a2/Doc2a/Dgki/Prkcb/Syt17/Slc29a4/Asic1/Baiap3/Nos1/Per2/Htr1a/Chrna4/P2rx7/Slc17a6/Mef2c/Lrrk2/Ppp1r9a/Xbp1/Git1/Pak1/Fmr1/Gpm6b/Rab3gap1/Dnm1l/Trak2/Apba2/Nsf/Cnr1/Sv2a/Bace1/Synj1/Slc6a6/Chrnb2/Slc6a15/Slc6a1/Syt1/Gabra2/Slc17a7/Syn2/Rph3a/Snap91/Napa/Rab3a/Prkce/Myo6/Slc4a8/Stxbp1/Prkaca/Cyth1/Cacna1a/Erc2/Syt3/Prrt2/Slc6a9/Kcnj10/Syp/Kcnc4/Adcy1/Stx…
GO:0050805	negative regulation of synaptic transmission	39/2494	3.27851535345528e-13	2.05792408736388e-09	8.42605691117953e-11	Drd5/Cbln1/Htr1b/Adcy8/Dgki/Plk2/Asic1/Sorcs3/Arc/Kcnb1/Syne1/Lrrk2/Ppp1r9a/Srf/Tnr/Gabbr1/Fmr1/Gria1/Arf1/Mapt/Ptk2b/Mgll/Mtmr2/Slc6a1/Pick1/Celf4/Stxbp1/Slc24a2/Adora1/Grik2/Rapgef4/Bdnf/Ptgs2/Grik1/Sorcs2/Tmem25/Htr2a/Npy2r/Grm4
GO:1901888	regulation of cell junction assembly	71/2494	1.26905659821257e-12	7.96586826698032e-09	2.95095416496648e-10	Wnt3a/Cbln1/Smad3/Ephb3/Gpc4/Ntrk1/Lrrn1/Cldn1/Tpbg/Wnt4/Pik3r1/Agrn/Adgrl3/S100a10/Limch1/Epha7/Epha3/Ptk2/Fzd1/Syndig1/Lrrn3/Mef2c/Lrrtm3/Ppp1r9a/Iqgap1/Slk/Rcc2/Flrt2/Adgrb3/Lrrtm4/Nphp1/Ptprj/Gpm6b/Slitrk1/Grin1/Ptprs/LRRTM1/Actg1/Chrnb2/Actg1/Clstn3/Arhgef9/Vegfa/Dusp3/Prkaca/Src/Nptxr/Thy1/Enpp2/Slit1/Ephb1/Eef2k/Peak1/Ptprd/Bdnf/Dlc1/Lrtm2/Prkca/Apod/Ace/Nptx1/Grem1/Clstn2/Nectin1/Flrt3/Gh…
GO:0007269	neurotransmitter secretion	67/2494	4.40278955390001e-12	2.76363100298304e-08	8.95813190374656e-10	Htr1b/Doc2b/Pdyn/Cadps2/Chrna5/Grin3a/Doc2a/Dgki/Prkcb/Syt17/Asic1/Baiap3/Htr1a/Chrna4/P2rx7/Mef2c/Lrrk2/Ppp1r9a/Xbp1/Git1/Pak1/Fmr1/Rab3gap1/Dnm1l/Apba2/Nsf/Cnr1/Sv2a/Bace1/Synj1/Chrnb2/Syt1/Syn2/Rph3a/Snap91/Napa/Rab3a/Prkce/Myo6/Slc4a8/Stxbp1/Prkaca/Cyth1/Cacna1a/Erc2/Syt3/Prrt2/Slc6a9/Syp/Kcnc4/Adcy1/Stxbp5l/Kcnh1/Cplx1/Cadps/Napb/Rims1/Nrxn3/Prkca/Syt6/Erc1/Mctp1/Vamp1/Htr2a/Cplx2/Grm4/Otof
GO:0099643	signal release from synapse	67/2494	4.40278955390001e-12	2.76363100298304e-08	8.95813190374656e-10	Htr1b/Doc2b/Pdyn/Cadps2/Chrna5/Grin3a/Doc2a/Dgki/Prkcb/Syt17/Asic1/Baiap3/Htr1a/Chrna4/P2rx7/Mef2c/Lrrk2/Ppp1r9a/Xbp1/Git1/Pak1/Fmr1/Rab3gap1/Dnm1l/Apba2/Nsf/Cnr1/Sv2a/Bace1/Synj1/Chrnb2/Syt1/Syn2/Rph3a/Snap91/Napa/Rab3a/Prkce/Myo6/Slc4a8/Stxbp1/Prkaca/Cyth1/Cacna1a/Erc2/Syt3/Prrt2/Slc6a9/Syp/Kcnc4/Adcy1/Stxbp5l/Kcnh1/Cplx1/Cadps/Napb/Rims1/Nrxn3/Prkca/Syt6/Erc1/Mctp1/Vamp1/Htr2a/Cplx2/Grm4/Otof
GO:0035249	synaptic transmission, glutamatergic	45/2494	5.68903378872985e-12	3.57100650918573e-08	1.11121801035443e-09	Adcyap1/Dcdc2/Htr1b/Cnih3/Cacng3/Ntrk1/Dgki/Homer1/Slc17a6/Ext1/Gria4/Mef2c/Lrrk2/Gria2/Dgkz/Grm5/Pak1/Tnr/Gria1/Ophn1/Rab3gap1/Grin1/Ptk2b/Cnr1/Syt1/Slc17a7/Clstn3/Napa/Stxbp1/Prkaca/Cacna1a/Cdh8/Adora1/Grm1/Grik2/Ptgs2/Grik1/Napb/Htr2a/Reln/Slc17a8/Npy2r/Grm4/Grik4/Cacng5
GO:0010959	regulation of metal ion transport	115/2494	1.49862053514708e-11	9.40684109911824e-08	2.71037062867342e-09	Pawr/Adcyap1/Wfs1/Stac/Cemip/Adrb1/Fxyd6/Fgf11/Neto2/Kcnab1/Kcns2/Atp2b1/Diaph1/Rgs4/Agrn/Homer1/Tgfb2/Camk2d/Nos1/Kcnip4/Itpr1/Nkain2/Trpc4/Glrx/Vip/Ednra/P2rx7/Fkbp1b/Mylk/Tspan13/Cacna1g/Cx3cl1/Cacna2d1/Dmd/Jph4/Fkbp1a/Ahr/Scn3b/Gsto1/Trpv2/Hap1/Kcnn2/Trpc1/Fmr1/Arf1/Gnaq/Tmbim6/Kif5b/Akap9/Rgs7/Ubqln1/Grin1/Gnas/Ptk2b/Nipsnap2/Adcyap1r1/Fgf12/Scn2b/Sri/Kcnab2/Coro1a/Ahcyl1/Chp1/Ywhah/Saraf/Cn…
GO:0007015	actin filament organization	111/2494	3.10223114560408e-11	1.94727049009568e-07	5.4102444678411e-09	Pawr/Met/Diaph3/Arhgap12/Smad3/Rflnb/Pdlim1/Marcksl1/Rnd3/Tmsb10/Iqgap2/Catip/Cobl/Rhobtb1/Wnt4/Marcks/Sh3bp1/Diaph1/Tpm2/Rgs4/Pik3r1/Rnd1/Tgfbr1/S100a10/Limch1/Prex1/Arhgap18/Nf2/Myo5b/Cx3cl1/Tpm1/Acta1/Sorbs2/Arfip1/Shroom4/Baiap2/Ppp1r9a/Ctnna2/Cyria/Srf/Rhobtb2/Pak1/Gas7/Arf1/Nck1/Mical2/Sirpa/Stmn1/Shroom2/Lats1/Grb2/Abi2/Arpc2/Actr3b/Myh10/Arpc1a/Washc2c/Elmo2/Ptk2b/Arpc4/Arhgap35/Wdr1/Rasa…
GO:0045055	regulated exocytosis	80/2494	1.01224947794576e-10	6.35388997306553e-07	1.64765800989136e-08	Htr1b/Ceacam1/Pex5l/Doc2b/Rph3al/Cadps2/Chrna5/Grin3a/Doc2a/Dgki/Bcr/Prkcb/Syt17/Baiap3/Rasgrp1/Htr1a/Chrna4/P2rx7/Rab26/Cacna1g/Kcnb1/Ppp3ca/Cdk5r2/Lrrk2/Git1/Fmr1/Arf1/Rab3gap1/Dnm1l/Apba2/Kit/Cnr1/Sv2a/Bace1/Coro1a/Synj1/Chrnb2/Syt1/Pi4k2a/Syn2/Syt13/Syt11/Napa/Rab3a/Syngr1/Prkce/Myo6/Slc4a8/Stxbp1/Prkaca/Cyth1/Cacna1a/Erc2/Syt3/Prrt2/Vps41/Mical1/Chga/Rapgef4/Syp/Adcy1/Stxbp5l/Kcnh1/Cplx1/Cad…
GO:0051963	regulation of synapse assembly	45/2494	1.77205321426607e-10	1.11231780259481e-06	2.60172053230942e-08	Wnt3a/Cbln1/Ephb3/Gpc4/Ntrk1/Lrrn1/Tpbg/Pik3r1/Agrn/Adgrl3/Epha7/Ptk2/Fzd1/Syndig1/Lrrn3/Mef2c/Lrrtm3/Ppp1r9a/Flrt2/Adgrb3/Lrrtm4/Slitrk1/Grin1/Ptprs/LRRTM1/Chrnb2/Clstn3/Arhgef9/Nptxr/Slit1/Ephb1/Eef2k/Ptprd/Bdnf/Lrtm2/Prkca/Nptx1/Clstn2/Nectin1/Flrt3/Ghsr/Six4/Ntn1/Amigo2/Colq
GO:0030900	forebrain development	122/2494	1.81150190113374e-10	1.13707974334165e-06	2.60172053230942e-08	Wnt3a/Adcyap1/Satb2/Fgf10/Ascl1/Atp2b4/Ephb3/Ptn/Tyro3/Inhbb/Pou3f3/Wnt4/Chrd/Bcl11b/Emx2/Zeb2/Nf2/Sstr4/Ncam1/Slc17a6/Ext1/Wdr89/Mef2c/Grin2a/Dmd/Cdk5r2/Cdon/Lrrk2/Foxg1/Tent2/Apaf1/Nr4a2/Kirrel3/Dync2h1/Foxp1/Srf/Hif1a/Dab2ip/Mettl14/Hap1/Eif2b3/Dclk1/Pak1/Tnr/Grin2b/Atrx/Ophn1/Chd5/Sun1/Tacc1/Cntnap2/Mettl3/Gnaq/Ncor1/Kif5b/Dnajb1/Myh10/Top2b/Smarcc2/Rab3gap1/Kif3a/Grin1/Hspa8/Ptprs/Smarca4/Ga…
GO:0070997	neuron death	110/2494	1.95775463905279e-10	1.22888258693344e-06	2.73143572047094e-08	Wnt3a/Pawr/Wfs1/Ascl1/Ncf2/Efnb2/Cebpb/Tox3/Cd34/Nr3c1/Crlf1/Tyro3/Ntrk1/Tmtc4/Thrb/Tert/Ptprf/Agrn/Tgfb2/Nos1/Itpr1/Egr1/Epha7/Fzd1/Cx3cl1/Kcnb1/Mef2c/Lrrk2/Dpysl4/Apaf1/Nr4a2/Sirt1/Rras2/Elk1/Hif1a/Gabrb2/Fmr1/Grin2b/Faim2/Cd200/Rb1/Gabrb3/Egln2/Jak2/Nono/Srpk2/Trim2/Aars1/Mapt/Grin1/Ptk2b/Sod2/Rasa1/Gabra5/Prdx2/Bace1/Coro1a/Chp1/Lgmn/Slc23a2/Prdx3/Gpi/Gapdh/Itsn1/Atp5mc1/Vegfa/Stxbp1/Bnip3/Ca…
GO:0031644	regulation of nervous system process	59/2494	6.12013043470457e-10	3.84160587386406e-06	7.40475616690183e-08	Pawr/Cbln1/Klk8/Adra2c/Ccn3/Cck/Rgs4/Homer1/Nos1/Chrna4/Vip/Ncam1/Igsf11/Shisa7/Syne1/Grin2a/Lrrk2/Baiap2/Tnr/Fmr1/Pard3/Akap9/Grin1/Ptk2b/Fgf12/Mgll/Mtmr2/Slc25a12/Celf4/Abat/Src/Nptxr/Fabp5/Adora1/Grm1/Kcnj10/Gba/Comt/Slc8a3/Rapgef4/Kcnc4/Oprl1/Mag/Tf/Tmem108/Rims1/Slc9a1/Fgfr1/Nptx1/Tmem25/Reln/Edn1/Homer3/Npy2r/Ghsr/Neto1/Hgf/Glra1/Cacng5
GO:0017157	regulation of exocytosis	76/2494	6.21718587412861e-10	3.90252757319053e-06	7.40475616690183e-08	Htr1b/Ceacam1/Doc2b/Rph3al/Cadps2/Chrna5/Grin3a/Doc2a/Dgki/Bcr/Prkcb/Syt17/Baiap3/Htr1a/Chrna4/Glrx/P2rx7/Rab26/Ncam1/Rab8b/Myo5b/Cacna1g/Kcnb1/Rab27b/Ppp3ca/Cdk5r2/Lrrk2/Git1/Hap1/Fmr1/Arf1/Rab3gap1/Dnm1l/Apba2/Nsf/Cnr1/Bace1/Chrnb2/Syt1/Syt13/Syt11/Vsnl1/Napa/Rab3a/Prkce/Myo6/Rab33b/Slc4a8/Stxbp1/Cyth1/Cacna1a/Syt3/Prrt2/Mical1/Septin4/Rapgef4/Syp/Adcy1/Stxbp5l/Kcnh1/Smpd3/Cplx1/Cadps/Napb/Rims…
GO:0006813	potassium ion transport	71/2494	6.63573812505678e-10	4.16525282109814e-06	7.71508500304221e-08	Adcyap1/Kcnh4/Kcnf1/Kcnh7/Slc24a4/Neto2/Kcnab1/Kcns2/Kcnh3/Kcnk9/Kcnt2/Kcnq3/Rgs4/Agrn/Nos1/Kcnip4/Vip/Kcnh5/Kcns3/Kcnb1/Kcnj4/Kcnn2/Hcn1/Slc9a2/Gnaq/Kif5b/Kcnv1/Akap9/Rgs7/Kcna2/Ptk2b/Nsf/Kcnab2/Atp1a3/Kcnj6/Slc12a2/Oxsr1/Ank2/Fhl1/Dnm2/Slc24a2/Slc9a7/Kcnc1/Adora1/Kcnk2/Plcb4/Kcnj10/Kcnip3/Tmem38a/Kcnc4/Dpp10/Kcnk4/Kcnd3/Kcnh1/Kcnmb4/Kcnmb2/Kcng2/Kcnj16/Slc9a1/Scn4a/Actn2/Kcnk1/Hcn3/Abcc8/Htr2a/…
GO:0019233	sensory perception of pain	51/2494	8.0599380903261e-10	5.05922313929769e-06	8.94498870837866e-08	Pawr/Adcyap1/Adrb1/Adra2c/Ccn3/Ntrk1/Cck/Asic1/Nos1/Chrna4/Vip/Ednra/P2rx7/Ncam1/Grin2a/Phf24/Cacna1e/Scn3b/Grin2b/Scn3a/Ndn/Grin1/Uchl1/Kcna2/Cnr1/Mgll/Bace1/Chrnb2/Mapk3/Cacna1a/Fabp5/Adora1/Grm1/Kcnj10/Kcnip3/Comt/Scn1a/Kcnc4/Ephb1/Kcnk4/Oprl1/Ptgs2/Slc9a1/LOC103689968/Fgfr1/Ace/Cxcr4/Htr2a/Kcna1/Edn1/Npy2r
GO:0099565	chemical synaptic transmission, postsynaptic	44/2494	1.1861301654748e-09	7.44533904868534e-06	1.28712464038307e-07	Met/Cbln1/Chrna5/Adrb1/Dgki/Rgs4/Npas4/Chrna4/P2rx7/Igsf11/Cx3cl1/Syne1/Ppp3ca/Mef2c/Grin2a/Lrrk2/Baiap2/Ppp1r9a/Gria2/Sez6/Grin2b/Gabrb3/Rab3gap1/Grin1/Ptk2b/Mtmr2/Chrnb2/Slc17a7/Celf4/Abat/Adora1/Insyn1/Grik2/Slc8a3/Bdnf/Tmem108/Grik1/Rims1/Tmem25/Reln/Npy2r/Neto1/Chrna2/Glra1
GO:0007214	gamma-aminobutyric acid signaling pathway	18/2494	1.35805211583844e-09	8.52449313111787e-06	1.44164845889577e-07	Gabrr2/Shisa7/Phf24/Plcl2/Gabra4/Gabrb2/Gabbr1/Gabra1/Gabrb3/Gabra5/Gabra2/Slc12a2/Cacna1a/Gabrb1/Bdnf/Gabbr2/Plcl1/Gabra6
GO:0048588	developmental cell growth	77/2494	1.56804719191209e-09	9.84263222363219e-06	1.6291536222352e-07	Wnt3a/Pi16/Adrb1/Cpne5/Nr3c1/Cobl/Postn/Syt17/Rgs4/Zeb2/Camk2d/Alcam/Sema3c/Rasal1/Epha7/Shbg/Sema4f/Myo5b/Sorbs2/Iqgap1/Sirt1/Bcl11a/Foxp1/Srf/Jade2/Trpv2/Dclk1/Pak1/Tnr/Trpc5/Mex3c/Ndn/Mapt/Ptprs/Ifrd1/RGD1307443/Zfyve27/Mgll/Sema3e/Slc23a2/Syt1/Atp5mc1/Vegfa/Dnm2/Sh3gl2/Syt3/Limk1/Sema6a/Rnf157/Dscam/Map2k4/Lhx2/Sema7a/Slit1/Map1b/Mag/Bdnf/Tmem108/Akap13/Fgf13/Rims1/Itga4/Cpne9/Ddr1/Slit2/Dcx/…
GO:0006898	receptor-mediated endocytosis	70/2494	1.70736119507068e-09	1.07171062214587e-05	1.73694047893266e-07	Wnt3a/Htr1b/Ceacam1/Efnb2/Fnbp1l/Cacng3/Apoc1/Rspo1/Dll1/Arc/Fcho2/Syne1/Lrpap1/Gria2/Magi2/Ramp2/Fcho1/Hap1/Fmr1/Pard3/Gria1/Ophn1/Arf1/Ahi1/Ppp3r1/Grb2/Kif3a/Atp5f1b/Aak1/Nsf/LRRTM1/Btbd8/Smap1/Synj1/Mtmr2/Pip5k1c/Itsn1/Snap91/Syt11/Pick1/Vegfa/Myo6/Sgip1/Dnajc6/Dnm2/Sh3gl2/Reps1/Ap2a2/Ap2a1/Hpca/Dnm1/Ptpn5/Ghr/Snx9/Ldlr/Tf/Tmem108/Napb/Ache/Eps15/Itga4/Prkca/Cntn2/Fcgr2b/Grem1/Ramp3/Cxcl16/Ntf…
GO:0043087	regulation of GTPase activity	103/2494	1.92002916279692e-09	1.20520230548763e-05	1.91342970702791e-07	Adcyap1/Rgs12/Arhgap12/Plxnd1/Rin1/Tbc1d1/Ngef/Adrb1/Ephb3/Iqgap3/Iqgap2/Ntrk1/Asap2/Wnt4/Dgki/Bcr/Cblb/Sh3bp1/Garnl3/Rgs4/Mex3b/Asap1/Agrn/Sh3bp4/Rasgrp1/S100a10/Rasal1/Prex1/Arhgap18/Epha3/Plxnb2/Cx3cl1/Spry2/Sbf2/Lrrk2/Iqgap1/Tbc1d8/Elmod1/Rcc2/Vav3/Git1/Dab2ip/Arhgap20/Tbc1d15/Rasa3/Arhgap32/Adgrb3/Ophn1/Pip5k1a/Gnaq/Ranbp2/Rap1gds1/Rgs7/Rasgrf1/Rab3gap1/Pkp4/Gnas/Ptk2b/Rab3gap2/Sec23a/Arhgap…
GO:1901214	regulation of neuron death	98/2494	2.01519611713571e-09	1.26493860272609e-05	1.92951388800672e-07	Wnt3a/Pawr/Wfs1/Ascl1/Ncf2/Efnb2/Cebpb/Tox3/Cd34/Nr3c1/Crlf1/Tyro3/Ntrk1/Tert/Ptprf/Agrn/Tgfb2/Nos1/Itpr1/Egr1/Epha7/Fzd1/Cx3cl1/Kcnb1/Mef2c/Lrrk2/Nr4a2/Sirt1/Rras2/Elk1/Hif1a/Gabrb2/Fmr1/Grin2b/Faim2/Cd200/Gabrb3/Egln2/Jak2/Nono/Srpk2/Trim2/Aars1/Mapt/Grin1/Ptk2b/Sod2/Rasa1/Gabra5/Prdx2/Bace1/Coro1a/Chp1/Lgmn/Slc23a2/Prdx3/Gpi/Itsn1/Atp5mc1/Vegfa/Stxbp1/Cacna1a/Src/Ppp1r13b/Gclm/Ptpn5/Adora1/Dcc…
GO:0051592	response to calcium ion	56/2494	2.34934314181975e-09	1.47468269012026e-05	2.20619490585058e-07	Adcy8/Cpne5/Nr3c1/Inhbb/Syt17/Dusp1/Homer1/Rasal1/P2rx7/Mylk/Ppp3ca/Junb/Mef2c/Grin2a/Iqgap1/Adam9/Trpc1/Hcn1/Grin2b/Sparc/Grin1/Ptk2b/Anxa7/Ahcyl1/Mcoln1/Actg1/CYTB/Entpd6/Lgmn/Slc25a12/Slc6a1/Syt1/Actg1/Syt13/Syt11/Pebp1/Syt3/Hpca/Itpkb/Prkaa1/Ryr2/Anxa11/Eef2k/Prkaa2/Trpc3/Kcnh1/Rasgrp2/Kcnmb4/Kcnmb2/Cpne9/Syt6/Edn1/Thbs1/Casr/Cpne4/Dpep1
GO:0048638	regulation of developmental growth	101/2494	3.18064349812443e-09	1.99648992377271e-05	2.87621933485365e-07	Wnt3a/Pi16/Dusp6/Wnt2/Adrb1/Cpne5/Acacb/Rbp4/Nr3c1/Stat5b/Syt17/Rgs4/Dll1/Agrn/Tgfbr1/Sema3c/Rasal1/Wwc2/Epha7/Ncam1/Ptk2/Sema4f/Myo5b/Celf1/Mef2c/Sirt1/Bcl11a/Foxp1/Srf/Trpv2/Pak1/Tnr/Trpc5/Wwc3/Lats1/Ncor1/Stk4/Mapt/Gnas/Ptprs/Ifrd1/RGD1307443/Zfyve27/Mgll/Sema3e/Lgmn/Slc23a2/Syt1/Atp5mc1/Vegfa/Sgip1/Dnm2/Syt3/Kcnk2/Limk1/Sema6a/Cited2/Ghr/Rnf157/Dscam/Stk3/Igf1r/Flt3/Stat3/Sema7a/Ppib/Slit1/Ma…
GO:0051588	regulation of neurotransmitter transport	52/2494	5.18065165710504e-09	3.25189504516483e-05	4.5174892927275e-07	Htr1b/Pdyn/Chrna5/Grin3a/Dgki/Prkcb/Asic1/Baiap3/Nos1/Per2/Htr1a/Chrna4/P2rx7/Mef2c/Lrrk2/Ppp1r9a/Git1/Fmr1/Gpm6b/Rab3gap1/Dnm1l/Apba2/Cnr1/Bace1/Chrnb2/Syt1/Syn2/Napa/Rab3a/Prkce/Myo6/Slc4a8/Stxbp1/Cyth1/Cacna1a/Prrt2/Syp/Kcnc4/Adcy1/Stxbp5l/Kcnh1/Cplx1/Napb/Rims1/Nrxn3/Prkca/Erc1/Mctp1/Vamp1/Htr2a/Cplx2/Grm4
GO:0031589	cell-substrate adhesion	91/2494	6.20198025430455e-09	3.89298300562697e-05	5.31320155119461e-07	Cd3e/Ush2a/Smad3/Fzd7/Cd34/Ephb3/Postn/Ptn/Tyro3/Wnt4/Bcr/Gcnt2/Marcks/Itga8/Pik3r1/S100a10/Limch1/Gfus/Prex1/Epha3/Ptk2/Dmd/Rin2/Iqgap1/Pik3cb/Slk/Rcc2/Adam9/Srf/Ttyh1/Prkx/Jam3/Sirpa/Pip5k1a/Jak2/Arpc2/Stk4/Ptprj/Gpm6b/Washc2c/Calr/Ptk2b/Rasa1/Coro1a/Sema3e/Ajap1/Rell2/Actg1/Actg1/Fermt2/Vegfa/Tmeff2/Prkce/Dusp3/Src/Itga6/Dnm2/Myadm/Thy1/Adam15/St6gal1/Cdh13/Enpp2/Srgap2/Ephb1/Zyx/Peak1/Edil3/S…
GO:0043112	receptor metabolic process	62/2494	7.79444876396966e-09	4.89257548914376e-05	6.35116036678303e-07	Wnt3a/Htr1b/Ceacam1/Efnb2/Cacng3/Mylip/Rspo1/Agrn/Arc/Syne1/Dmd/Lrpap1/Gria3/Gria2/Magi2/Ramp2/Git1/Hif1a/Hap1/Fut8/Snx25/Fmr1/Pard3/Gria1/Ptpn1/Ophn1/Arf1/Ahi1/Jak2/Ppp3r1/Grb2/Nsg1/Nsf/LRRTM1/Synj1/Mtmr2/Lgmn/Pip5k1c/Ece1/Pick1/Vegfa/Ehd3/Myo6/Dnm2/Sh3gl2/Hpca/Dnm1/Ptpn5/Ghr/Optn/Napb/Ache/Eps15/Cntn2/Grem1/Bves/Ramp3/Edn1/Dtx3l/Ntf3/Ppara/Cacng5
GO:0019932	second-messenger-mediated signaling	110/2494	7.80375384579937e-09	4.89841628900826e-05	6.35116036678303e-07	Cd3e/Galr1/Drd5/Ackr2/Adcyap1/Ceacam1/Pex5l/Atp2b4/Adcy8/Tox3/Adrb1/Adra2c/Pdzd3/Adcy2/Cyct/Rxfp1/Pde9a/Rasd2/Prkar2b/Camk2d/Adgrl3/Nos1/Itpr1/Vip/Fkbp1b/Sstr4/Fhl2/Ncam1/Ppp3ca/Npr2/Pde2a/Grin2a/Pde7b/Dmd/Fkbp1a/Ahr/Arrdc3/Lrrk2/Chrm3/Ppp1r9a/Ramp2/Gsto1/Rcan1/Hap1/Gucy1a2/Grm5/Rasd1/Grin2b/Adgrb3/Gucy1b1/Ppp3r1/Gnaq/Ptprj/Mapt/Grin1/Gnas/Ptk2b/Adcyap1r1/Cnr1/Sri/Rundc3a/Mcoln1/Chp1/Gapdh/Ece1/V…
GO:0035637	multicellular organismal signaling	48/2494	1.12424103257327e-08	7.05686096146241e-05	8.85459108676977e-07	Drd5/Pawr/Dcdc2/Pmp22/Cacng3/Camk2d/P2rx7/Fkbp1b/Cacna1g/Cacna2d1/Cacna1e/Scn3b/Kcnn2/Jam3/Pak1/Tnr/Fmr1/Gria1/Scn3a/Nrcam/Akap9/Kcna2/Fgf12/Scn2b/Sri/Nfasc/Ank2/Ehd3/Cacna1a/Scn1b/Gba/Grik2/Scn1a/Rapgef4/Ryr2/Cntnap1/Kcnc4/Kcnd3/Mag/Kcnmb4/Kcnmb2/Slc9a1/Scn4a/Cacna1c/Kcna1/Ghsr/Glra1/Cacng5
GO:0003012	muscle system process	105/2494	1.15638143230021e-08	7.2586062505484e-05	8.96316368327596e-07	Mybpc2/Pawr/Met/Pi16/Atp2b4/Smad3/Stac/Adrb1/Adra2c/Myh7/Nr3c1/Igfbp5/Sulf1/Pde9a/Atp2b1/Tpm2/Rgs4/Agrn/Homer1/Camk2d/Nos1/Ednra/Fkbp1b/Mylk/Ptk2/Myh1/Cacna1g/Cacna2d1/Tpm1/Ppp3ca/Acta1/Mef2c/Sorbs2/Dmd/Fkbp1a/Chrm3/Scn3b/Sirt1/Uty/Foxp1/Srf/Mlip/Kcnn2/Pak1/Taz/Cert1/Rap1gds1/Akap9/Glrx3/Kit/Scn2b/Sri/Atp1a3/Chrnb2/Aldoa/Ece1/Ank2/Ehd3/Ormdl3/Synm/Abat/Mtmr4/Scn1b/Adora1/Tmem38a/Scn1a/Eno1/Map2k4…
GO:0032409	regulation of transporter activity	76/2494	1.22907465718271e-08	7.71490162313587e-05	9.37775877412927e-07	Twist1/Cnih3/Stac/Mmp9/Adrb1/Cacng3/Fxyd6/Fgf11/Neto2/Kcnab1/Kcns2/Agrn/Homer1/Camk2d/Arc/Chrna4/Glrx/Fkbp1b/Shisa7/Cacna2d1/Mef2c/Grin2a/Dmd/Fkbp1a/Chrm3/Scn3b/Gsto1/Hap1/Grm5/Cttnbp2nl/Hcn1/Fmr1/Ndfip2/Kif5b/Akap9/Rasgrf1/Ubqln1/Ptk2b/Nipsnap2/Fgf12/Hk1/Scn2b/Sri/Ahcyl1/Chp1/Ywhah/Rph3a/Oxsr1/Ank2/Ehd3/Fhl1/Cacna1a/Dnm2/Scn1b/Hpca/Stoml1/Abcb1b/Kcnc1/Slc6a9/Kctd7/Ryr2/Fxyd7/Oprl1/Fgf13/Cabp1/Sl…
GO:0019226	transmission of nerve impulse	35/2494	1.27927523475521e-08	8.03001064855847e-05	9.61061994174807e-07	Drd5/Pawr/Dcdc2/Pmp22/Cacng3/P2rx7/Fkbp1b/Cacna1g/Cacna1e/Jam3/Pak1/Tnr/Fmr1/Gria1/Scn3a/Nrcam/Kcna2/Fgf12/Nfasc/Cacna1a/Scn1b/Gba/Grik2/Scn1a/Rapgef4/Cntnap1/Kcnc4/Mag/Kcnmb4/Kcnmb2/Scn4a/Kcna1/Ghsr/Glra1/Cacng5
GO:0007215	glutamate receptor signaling pathway	37/2494	1.57701652547799e-08	9.89893273042535e-05	1.14937622336094e-06	Cnih3/Grin3a/Cacng3/Neto2/Homer1/Arc/Shisa7/Cx3cl1/Gria4/Kcnb1/Mef2c/Grin2a/Frrs1l/Gria3/Gria2/Grm5/Fmr1/Grin2b/Gria1/Gnaq/Rasgrf1/Grin1/Ptk2b/Atp1a3/Daglb/Rph3a/Grm1/Slc6a9/Grik2/Plp1/Grik1/Reln/Homer3/Neto1/Grm4/Grik4/Cacng5
GO:0010810	regulation of cell-substrate adhesion	63/2494	1.73018812248872e-08	0.000108603908448617	1.22392092985388e-06	Cd3e/Smad3/Fzd7/Postn/Ptn/Wnt4/Gcnt2/Pik3r1/S100a10/Limch1/Gfus/Prex1/Epha3/Ptk2/Dmd/Rin2/Iqgap1/Pik3cb/Slk/Rcc2/Jak2/Arpc2/Stk4/Ptprj/Gpm6b/Washc2c/Calr/Ptk2b/Rasa1/Sema3e/Ajap1/Rell2/Actg1/Actg1/Vegfa/Prkce/Dusp3/Src/Itga6/Dnm2/Myadm/Thy1/Adam15/St6gal1/Cdh13/Enpp2/Peak1/Edil3/Spock2/Net1/Dlc1/Jag1/Dock5/Plekha2/Ddr1/Apod/Grem1/Rreb1/Npy2r/Spock1/Thbs1/Cdk6/Spp1
GO:0060560	developmental growth involved in morphogenesis	74/2494	1.75448893803154e-08	0.00011012927064024	1.22392092985388e-06	Wnt3a/Fgf10/Ptk7/Cpne5/Cobl/Postn/Syt17/Zeb2/Alcam/Sema3c/Rasal1/Epha7/Sema4f/Myo5b/Ext1/Spry2/Ahr/Iqgap1/Bcl11a/Srf/Jade2/Trpv2/Dclk1/Pak1/Tnr/Trpc5/Ndn/Mapt/Cadm1/Ptprs/Ifrd1/RGD1307443/Zfyve27/Mgll/Sema3e/Slc23a2/Syt1/Slc12a2/Atp5mc1/Vegfa/Dnm2/Sh3gl2/Syt3/Limk1/Sema6a/Rnf157/Dscam/Lhx2/Sema7a/Slit1/Map1b/Mag/Bdnf/Tmem108/Fgf13/Rims1/Itga4/Fgfr2/Cpne9/Ddr1/Slit2/Dcx/Esr1/Sema3d/Cxcr4/Fstl4/Isl…
GO:1902414	protein localization to cell junction	42/2494	1.79063658886109e-08	0.000112398258682811	1.23154383035235e-06	Cnih3/Gpc4/Tamalin/Cacng3/Zdhhc2/Homer1/Adam22/Rab27b/Grin2a/Baiap2/Lrrc7/Magi2/Git1/Anks1b/Jam3/Adam10/Kif5b/Nsg1/Kif3a/Mapt/Grin1/Kif5c/LRRTM1/Actg1/Actg1/Kif5a/Clstn3/Heg1/Nptxr/Lgi1/Abcb1b/Rapgef4/Hras/Cplx1/Mpp7/Nptx1/Nectin1/Reln/Nectin3/Ghsr/Neto1/Cacng5
GO:0070838	divalent metal ion transport	114/2494	1.87682446921744e-08	0.000117808271932778	1.272893086652e-06	Wnt3a/Pawr/Wfs1/Pkd1l3/Atp2b4/Stac/Cemip/Adrb1/Grin3a/Cacng3/Slc24a4/Slc30a3/Prkcb/Atp2b1/Asic1/Diaph1/Rgs4/Homer1/Tgfb2/Camk2d/Nos1/Itpr1/Chrna4/Trpc4/Ednra/P2rx7/Fkbp1b/Mylk/Tspan13/Cacna1g/Cx3cl1/Cacna2d1/Ppp3ca/Grin2a/Dmd/Jph4/Cacna1e/Fkbp1a/Ahr/Slc39a6/Ramp2/Gsto1/Trpv2/Hap1/Gpm6a/Rasa3/Trpc1/Trpc5/Fmr1/Grin2b/Slc39a10/Tmbim6/Ubqln1/Micu1/Grin1/Dnm1l/Ptk2b/Nipsnap2/Adcyap1r1/Sec61a1/Atp2b3/S…
GO:0099072	regulation of postsynaptic membrane neurotransmitter receptor levels	35/2494	2.41993945552159e-08	0.00015189959962309	1.61875978863225e-06	Drd5/Cnih3/Efnb2/Gpc4/Tamalin/Cacng3/Arc/Adam22/Syne1/Frrs1l/Magi2/Git1/Hap1/Ophn1/Adam10/Ppp3r1/Nsg1/Synj1/Pip5k1c/Cpt1c/Porcn/Pick1/Myo6/Dnm2/Nptxr/Lgi1/Hpca/Dnm1/Rapgef4/Hras/Cplx1/Eps15/Nptx1/Ghsr/Cacng5
GO:0070588	calcium ion transmembrane transport	81/2494	2.81560885592407e-08	0.000176735767886354	1.78559254718138e-06	Wnt3a/Pawr/Pkd1l3/Atp2b4/Stac/Cemip/Adrb1/Grin3a/Cacng3/Slc24a4/Atp2b1/Asic1/Diaph1/Tgfb2/Camk2d/Itpr1/Trpc4/Ednra/P2rx7/Fkbp1b/Tspan13/Cacna1g/Cx3cl1/Cacna2d1/Grin2a/Dmd/Cacna1e/Fkbp1a/Ahr/Gsto1/Trpv2/Hap1/Gpm6a/Rasa3/Trpc1/Trpc5/Fmr1/Grin2b/Ubqln1/Micu1/Grin1/Ptk2b/Nipsnap2/Sec61a1/Atp2b3/Sri/Coro1a/Mcoln1/Vdac1/Ubash3b/Ank2/Ehd3/Prkce/Cacna1a/Slc24a2/Hpca/Thy1/Tmem38a/Fam155b/Slc8a3/Nol3/Ryr2/…
GO:0071805	potassium ion transmembrane transport	60/2494	4.18119184502171e-08	0.000262453412112013	2.56421688860599e-06	Kcnh4/Kcnf1/Kcnh7/Slc24a4/Neto2/Kcnab1/Kcns2/Kcnh3/Kcnk9/Kcnt2/Kcnq3/Rgs4/Agrn/Kcnip4/Kcnh5/Kcns3/Kcnb1/Kcnj4/Kcnn2/Hcn1/Slc9a2/Kcnv1/Akap9/Rgs7/Kcna2/Kcnab2/Atp1a3/Kcnj6/Slc12a2/Oxsr1/Ank2/Fhl1/Dnm2/Slc24a2/Slc9a7/Kcnc1/Kcnk2/Kcnj10/Kcnip3/Tmem38a/Kcnc4/Dpp10/Kcnk4/Kcnd3/Kcnh1/Kcnmb4/Kcnmb2/Kcng2/Kcnj16/Slc9a1/Actn2/Kcnk1/Hcn3/Abcc8/Kcna1/Slc9a9/Neto1/Kcnq5/Lrrc55/Kcnh8
GO:0016311	dephosphorylation	111/2494	4.56909693767908e-08	0.000286802214778116	2.72092948573726e-06	Lrrc39/Pawr/RGD1564801/Smad3/Dusp6/Ptn/Ptpdc1/Ppp2r1b/Synj2/Ctdspl/Ptpru/Ppp1r2/Dusp1/Ptprf/Tgfb2/Fkbp1b/Ctdsp2/Tmem132d/Ppp3ca/Ppp1r1a/Lpin2/Mef2c/Fkbp1a/Ahr/Lrrk2/Ppp1r12a/Dusp18/Iqgap1/Magi2/Nanp/Ppm1k/Mtmr12/Rcan1/Ppp1cb/Ctdspl2/Spred1/Inpp5b/Ppp1r16b/Ppp4r2/Cttnbp2nl/Mtmr1/Ptpn1/Nck1/Csrnp3/Plppr5/Ppm1b/Rbm26/Jak2/Ppp2r5a/Ankle2/Nt5c3a/Ppp3r1/Slc39a10/Ptprj/Rngtt/Uri1/Plppr4/Ptpn11/Nceh1/Ppp…
GO:0048259	regulation of receptor-mediated endocytosis	40/2494	4.93540691664022e-08	0.000309795492157507	2.90365918659404e-06	Wnt3a/Efnb2/Apoc1/Rspo1/Arc/Syne1/Lrpap1/Magi2/Hap1/Fmr1/Pard3/Ophn1/Arf1/Ahi1/Ppp3r1/Kif3a/Aak1/Nsf/LRRTM1/Smap1/Synj1/Mtmr2/Pip5k1c/Snap91/Syt11/Pick1/Vegfa/Sgip1/Dnajc6/Dnm2/Sh3gl2/Ap2a1/Hpca/Ptpn5/Tf/Napb/Prkca/Grem1/Ntf3/Hfe
GO:0006874	cellular calcium ion homeostasis	113/2494	6.38602379149553e-08	0.000400850713392174	3.71237648731175e-06	Galr1/Pawr/Ackr2/Adcyap1/Wfs1/Htr1b/Calb1/Atp2b4/Smad3/Marcksl1/Scgn/Adcy8/Gna15/Trhr/Cemip/Adrb1/Slc24a4/Tmtc4/Cd55/Prkcb/Atp2b1/Diaph1/Tgfb2/Camk2d/Nos1/Itpr1/Trpc4/Ednra/P2rx7/Fkbp1b/Cacna1g/Cx3cl1/Cacna2d1/Grin2a/Dmd/Cacna1e/Fkbp1a/Pik3cb/Gsto1/Trpv2/Hap1/Pdzd8/Grm5/Rasa3/Trpc1/Trpc5/Grin2b/Gria1/Jak2/Tmbim6/Rap1gds1/Micu1/Grin1/Immt/Ptk2b/Adcyap1r1/Cnr1/Atp2b3/Sri/Anxa7/Sv2a/Coro1a/Eif5a/Mco…
GO:0031623	receptor internalization	43/2494	7.2685544084777e-08	0.000456247160220145	4.17570574624496e-06	Wnt3a/Htr1b/Ceacam1/Efnb2/Cacng3/Rspo1/Arc/Syne1/Lrpap1/Gria2/Magi2/Ramp2/Hap1/Fmr1/Pard3/Gria1/Ophn1/Arf1/Ahi1/Ppp3r1/Grb2/Nsf/LRRTM1/Synj1/Mtmr2/Pip5k1c/Pick1/Vegfa/Myo6/Dnm2/Sh3gl2/Hpca/Dnm1/Ptpn5/Ghr/Napb/Ache/Eps15/Cntn2/Grem1/Ramp3/Ntf3/Cacng5
GO:0032970	regulation of actin filament-based process	96/2494	8.60675808923817e-08	0.00054024620526148	4.88699519901786e-06	Met/Smad3/Rnd3/Tmsb10/Adrb1/Iqgap3/Iqgap2/Rhobtb1/Wnt4/Sh3bp1/Rgs4/Pik3r1/Rnd1/Tgfb2/Camk2d/Nos1/Tgfbr1/S100a10/Limch1/Prex1/Arhgap18/Epha3/Nf2/Cx3cl1/Tpm1/Pam/Mef2c/Arfip1/Frmd6/Baiap2/Ppp1r9a/Iqgap1/Ctnna2/Cyria/Rhobtb2/Jam3/Pak1/Pard3/Arf1/Nck1/Stmn1/Shroom2/Lats1/Grb2/Abi2/Arpc2/Actr3b/Akap9/Gpm6b/Arpc1a/Washc2c/Ptk2b/Arpc4/Sri/Arhgap35/Arhgdia/Wdr1/Rasa1/Gmfb/Coro1a/Sema3e/Actg1/Ppm1e/Pfn1/A…
GO:0098693	regulation of synaptic vesicle cycle	48/2494	8.83083562583411e-08	0.000554311552233607	4.95659364407071e-06	Htr1b/Chrna5/Grin3a/Dgki/Prkcb/Htr1a/Chrna4/P2rx7/Lrrk2/Magi2/Git1/Fmr1/Rab3gap1/Dnm1l/Apba2/Cnr1/Bace1/Chrnb2/Pip5k1c/Syt1/Slc17a7/Snap91/Syt11/Napa/Rab3a/Prkce/Myo6/Slc4a8/Stxbp1/Cyth1/Prrt2/Dnm1/Rapgef4/Syp/Adcy1/Stxbp5l/Kcnh1/Cplx1/Napb/Rims1/Nrxn3/Prkca/Erc1/Vamp1/Htr2a/Cplx2/Pls3/Grm4
GO:0043405	regulation of MAP kinase activity	79/2494	1.12844252063461e-07	0.000708323370202346	6.26177614022006e-06	Met/Fgf10/Epgn/Ceacam1/Dusp6/Iqgap3/Map3k8/Bmp7/Pdgfc/Mst1r/Trib1/Dusp1/Zeb2/Rasgrp1/Tgfbr1/P2rx7/Spry2/Tpd52l1/Lrrk2/Dusp18/Iqgap1/Adam9/Dab2ip/Aida/Spred1/Grm5/Pak1/Ptpn1/Jak2/Ptprj/Ptpn11/Uchl1/Ptk2b/Kit/Prdx2/Paqr3/Smpd1/Vegfa/Mapk3/Dusp3/Src/Map4k3/Avpi1/Ptpn5/Adora1/Grm1/Gba/Ghr/Pdgfa/Map2k4/Igf1r/Pde5a/Eif2ak2/Map3k20/Hras/Inpp5k/Trib2/Tf/Akap13/Dusp9/Rgs14/Lpar1/Prkca/Fgfr1/Dusp16/Tgfb3/H…
GO:1990138	neuron projection extension	57/2494	1.21473019507149e-07	0.000762486143446376	6.66485319330178e-06	Wnt3a/Cpne5/Postn/Syt17/Alcam/Sema3c/Rasal1/Sema4f/Myo5b/Iqgap1/Bcl11a/Srf/Jade2/Trpv2/Dclk1/Pak1/Tnr/Trpc5/Ndn/Mapt/Ptprs/Ifrd1/RGD1307443/Zfyve27/Mgll/Sema3e/Slc23a2/Syt1/Atp5mc1/Vegfa/Dnm2/Sh3gl2/Syt3/Limk1/Sema6a/Rnf157/Dscam/Lhx2/Sema7a/Slit1/Map1b/Mag/Bdnf/Tmem108/Rims1/Itga4/Cpne9/Ddr1/Slit2/Dcx/Sema3d/Cxcr4/Islr2/Flrt3/Ntn1/Nrp2/Tnfrsf12a
GO:0045926	negative regulation of growth	70/2494	1.29338315966363e-07	0.000811856609320859	7.01754909670125e-06	Wnt3a/Pi16/Smad3/Frzb/Adrb1/Rbp4/Ccn3/Igfbp5/Sesn1/Rgs4/Sh3bp4/Tgfb2/Sema3c/Wwc2/Epha7/Nf2/Ptk2/Sema4f/Tchp/Psrc1/Sirt1/Bcl11a/Foxp1/Hif1a/Dab2ip/Ing5/Pak1/Tnr/Rb1/Wwc3/Stk4/Ptprj/Gnas/Ptprs/Smarca2/Smarca4/Ifrd1/RGD1307443/Sema3e/Lgmn/Idh3g/Fhl1/Adam15/Kcnk2/Sema6a/Adipor2/Cdhr2/Cited2/Eno1/Stk3/Sema7a/Slit1/Mag/Dcbld2/Socs2/Fgf13/Caprin2/Slit2/Rerg/Grem1/Sema3d/Fstl4/Vgll4/Hspa1b/Ntn1/Ppara/Tp7…
GO:0051402	neuron apoptotic process	77/2494	1.40428206817803e-07	0.000881467854195348	7.39010588061219e-06	Pawr/Wfs1/Ascl1/Ncf2/Cebpb/Tox3/Nr3c1/Crlf1/Tyro3/Ntrk1/Tmtc4/Thrb/Tert/Ptprf/Agrn/Tgfb2/Nos1/Egr1/Epha7/Cx3cl1/Kcnb1/Mef2c/Apaf1/Nr4a2/Sirt1/Hif1a/Gabrb2/Fmr1/Faim2/Rb1/Gabrb3/Egln2/Jak2/Nono/Srpk2/Trim2/Aars1/Grin1/Ptk2b/Sod2/Rasa1/Gabra5/Prdx2/Bace1/Coro1a/Lgmn/Prdx3/Gpi/Gapdh/Itsn1/Vegfa/Stxbp1/Bnip3/Cacna1a/Src/Gclm/Kcnip3/Nqo1/Grik2/Map2k4/LOC108351137/Optn/Hras/Mag/Nefl/Bdnf/Ddit3/LOC10368…
GO:0001558	regulation of cell growth	102/2494	1.42212236142966e-07	0.000892666206269396	7.39010588061219e-06	Wnt3a/Pi16/Ceacam1/Smad3/Frzb/Adrb1/Cpne5/Nr3c1/Ccn3/Igfbp5/Sesn1/Syt17/Rgs4/Sh3bp4/Tgfb2/Tgfbr1/S100a10/Sema3c/Rasal1/Epha7/Nf2/Ptk2/Sema4f/Myo5b/Tchp/Psrc1/Adam17/Sirt1/Bcl11a/Xbp1/Foxp1/Srf/Trpv2/Dab2ip/Pak1/H3f3b/Tnr/Trpc5/Rb1/Adam10/Zfp382/Ptprj/Uri1/Mapt/Ptk2b/Ptprs/Smarca2/Smarca4/Ifrd1/RGD1307443/Zfyve27/Mgll/Sema3e/Slc23a2/Syt1/Acsl4/Atp5mc1/Clstn3/Vegfa/Fhl1/Dnm2/Lgi1/Syt3/Adam15/Limk1/…
GO:0032535	regulation of cellular component size	98/2494	1.42258343422865e-07	0.000892955621665321	7.39010588061219e-06	Wnt3a/Tmsb10/Iqgap3/Iqgap2/Sh3bp1/Sema3c/P2rx7/Epha7/Prex1/Arhgap18/Sema4f/Myo5b/Tpm1/Arfip1/Ahr/Baiap2/Ppp1r9a/Ctnna2/Cyria/Bcl11a/Vav3/Srf/Hif1a/Trpv2/Pak1/Tnr/Trpc5/Arf1/Nck1/Shroom2/Hp1bp3/Lats1/Grb2/Abi2/Arpc2/Actr3b/Arpc1a/Washc2c/Mapt/Ptk2b/Ptprs/Arpc4/Ifrd1/Anxa7/Arhgap35/RGD1307443/Zfyve27/Wdr1/Rasa1/Mgll/Gmfb/Coro1a/Sema3e/Pfn1/Slc12a2/Atp5mc1/Pick1/Vegfa/Prkce/Dnm2/Myadm/Ppp1r15a/Limk1…
GO:0043547	positive regulation of GTPase activity	84/2494	1.58577797684718e-07	0.000995392836066973	7.98309716179496e-06	Adcyap1/Rgs12/Arhgap12/Rin1/Tbc1d1/Ngef/Adrb1/Ntrk1/Asap2/Wnt4/Bcr/Sh3bp1/Garnl3/Rgs4/Mex3b/Asap1/Agrn/Rasgrp1/S100a10/Rasal1/Prex1/Arhgap18/Cx3cl1/Lrrk2/Tbc1d8/Elmod1/Rcc2/Git1/Dab2ip/Arhgap20/Tbc1d15/Rasa3/Arhgap32/Adgrb3/Ophn1/Pip5k1a/Gnaq/Ranbp2/Rap1gds1/Rgs7/Rasgrf1/Rab3gap1/Pkp4/Gnas/Ptk2b/Rab3gap2/Sec23a/Arhgap35/Arhgdia/Rasa1/Smap1/Tbc1d13/Tbc1d10b/Preb/Rap1gap/Itga6/Sipa1l2/Rapgef6/Thy1/…
GO:0042063	gliogenesis	89/2494	1.61051449814822e-07	0.00101091995048764	8.02489447573532e-06	Adcyap1/Met/Fgf10/Ascl1/Pmp22/Ptn/Spint1/Kcnq3/Dll1/Bace2/Tert/Tgfb2/Dtx1/Trpc4/Hdac10/Egr1/Adam22/Nf2/Ptk2/Cx3cl1/Dmd/Cdk5r2/Ndrg1/Dner/Foxg1/Snw1/Ercc2/Etv5/Dab2ip/Mettl14/Eif2b3/Matn2/Hdac11/Pard3/Sun1/Ndn/Nab2/Mettl3/Ppp3r1/Ptprj/Ptpn11/Grin1/Ptk2b/Smarca4/Ifrd1/Wdr1/Synj1/Ppp1cc/Pick1/Mapk3/Bnip3/Cnp/Ptpra/Enpp2/Rnf112/Kcnj10/Slc8a3/Stat3/Gpc1/Cntnap1/Srgap2/Plp1/Tspan2/Ldlr/Sox5/Olig1/Mag/A…
GO:0032355	response to estradiol	67/2494	1.89530035979532e-07	0.00118968003584352	9.34853627760818e-06	Pawr/Fgf10/Mmp9/Bmp7/Postn/Ptn/Nrip1/Wnt4/Stat5b/Ugt1a1/Dusp1/Pik3r1/Tgfb2/Mbd4/Ntm/Arnt2/Glrx/Ptk2/Tfpi/Pam/Ahr/Nrf1/Ramp2/Hif1a/Mbd3/Gria1/Strn3/Calr/Hspa8/Adcyap1r1/Gpx4/Urod/Slc6a1/Gpi/Cat/Vegfa/Sstr3/Stxbp1/Abcb1b/Enpp2/Insig1/Nqo1/Ghr/Pdgfa/Pdgfra/Igf1r/Stat3/Ggt7/Nefh/Hsd17b7/Map1b/Ldlr/Aldh1a1/Oprl1/Nefm/Ptgs2/Socs2/Prkca/Ccnd2/Esr1/Fcgr2b/Ramp3/Hpgd/Igfbp2/Cyp19a1/Ghsr/Cyp1b1
GO:0001666	response to hypoxia	97/2494	2.73871709050683e-07	0.00171909271771114	1.32411762197615e-05	Twist1/Smad3/Pdlim1/Mmp9/Cd34/Postn/Ptn/Stat5b/Prkcb/Tert/Tgfb2/Camk2d/Nos1/Tgfbr1/Arnt2/Itpr1/Chrna4/Ednra/Egr1/Cx3cl1/Pam/Zfp354a/Adam17/Ndrg1/Apaf1/Nr4a2/Sirt1/Kdm3a/Nrf1/Ramp2/Ercc2/Srf/Hif1a/Pak1/Trpc1/Txn2/Grin2b/Egln2/Hp1bp3/Cr1l/Tmbim6/Ubqln1/Dnm1l/Ptk2b/Hk1/Sod2/Pdk3/Slc2a1/CYTB/Chrnb2/Ldha/Aldoa/Pgk1/Ciao3/Ece1/Cat/Vegfa/Alas1/Prkce/Abat/Bnip3/Src/Adam15/Rwdd3/Abcb1b/Adora1/Kcnk2/Agtrap…
GO:0003018	vascular process in circulatory system	61/2494	3.4196174790713e-07	0.00214649389161306	1.63711098920658e-05	Drd5/Adcyap1/Htr1b/Ceacam1/Adrb1/Adra2c/Nr3c1/Bcr/Atp2b1/Nos1/Per2/Htr1a/Vip/Ednra/Ptk2/Ext1/Cacna1g/Cx3cl1/Pde2a/Ahr/Chrm3/Sirt1/Ramp2/Hif1a/Rap1gds1/Ptprj/Sod2/Arhgap35/Mgll/Slc27a1/Ptprm/COX2/Ece1/Vegfa/Ctnnbip1/Sh3gl2/Fabp5/Gclm/Abcb1b/Adora1/Akap12/Pde5a/Chga/Gucy1a1/Smpd3/Prkcq/Ptgs2/Dock5/Slit2/Ace/Arhgap42/Abcc8/Cacna1c/Htr2a/Ddah1/Dusp5/Edn1/Hrh1/Hspa1b/Casr/Gch1
GO:0051952	regulation of amine transport	38/2494	3.69936681593957e-07	0.00232209255036527	1.72753999012747e-05	Htr1b/Nr3c1/Cck/Prkcb/Syt17/Rgs4/Per2/Htr1a/Chrna4/Vip/P2rx7/Kcnb1/Gabbr1/Grin2b/Rab3gap1/Kcna2/Cnr1/Sv2a/Chrnb2/Slc6a1/Syt1/Slc12a2/Syt13/Syt11/Rab3a/Stxbp1/Abat/Cacna1a/Syt3/Adora1/Grm1/Chga/Grik1/Syt6/Htr2a/Npy2r/Ghsr/Pcp4
GO:0043523	regulation of neuron apoptotic process	69/2494	3.85213861725593e-07	0.00241798741005155	1.75800010284803e-05	Pawr/Wfs1/Ascl1/Ncf2/Cebpb/Tox3/Nr3c1/Crlf1/Tyro3/Ntrk1/Tert/Ptprf/Agrn/Tgfb2/Nos1/Egr1/Epha7/Cx3cl1/Kcnb1/Mef2c/Nr4a2/Sirt1/Hif1a/Gabrb2/Fmr1/Faim2/Gabrb3/Egln2/Jak2/Nono/Srpk2/Trim2/Aars1/Grin1/Ptk2b/Sod2/Rasa1/Gabra5/Prdx2/Bace1/Coro1a/Lgmn/Prdx3/Gpi/Itsn1/Vegfa/Stxbp1/Cacna1a/Src/Gclm/Kcnip3/Nqo1/Grik2/Map2k4/Optn/Hras/Mag/Nefl/Bdnf/Ddit3/LOC103689968/Esr1/Tgfb3/Ntf3/Six4/Tp73/Pcp4/Grm4/Amigo2
GO:0006091	generation of precursor metabolites and energy	102/2494	4.44510948872583e-07	0.0027901952260732	2.00983069378159e-05	Aox3/Adrb1/Cyct/Pygl/Ppp1r2/Per2/Ndufaf2/Glrx/P2rx7/Ppp1r1a/Pde2a/Hif1a/Ppp1cb/Rpe/Hmgcll1/Taz/Ncor1/Taldo1/Atp5f1a/Sdha/Atp5f1b/Cox4i1/Dlst/Aco2/Gnas/Cyb5b/Atp5f1c/Nipsnap2/Vcp/Uqcrc1/Ndufs1/Glrx3/Hk1/Ndufv1/Sod2/Oxct1/Oxa1l/Idh3a/Etfdh/Cyc1/COX1/Prelid1/Ndufa10/Coq9/Mdh2/Ppp1r3c/Cox7a2l/CYTB/Cox5a/Pygb/ATP6/Slc25a12/Ldha/Cycs/Suclg1/Aldoa/Ndufa8/Cox5b/Gpi/Ppp1cc/Gapdh/Cisd1/Mdh1/Ciapin1/Pdha1/P…
GO:0051259	protein complex oligomerization	61/2494	5.55466498980442e-07	0.00348666321410024	2.43923341597876e-05	Kcnf1/Adcy8/Acacb/Yme1l1/Cldn1/Kctd1/Kcns2/Asic1/Lzts3/Homer1/Kctd15/Arc/Prmt8/Kcns3/Kcnb1/Gria2/Kctd18/Sub1/Hcn1/Grin2b/Elavl1/Kcnv1/Micu1/Mapt/Grin1/Kcna2/Dnm1l/G3bp2/Sod2/Oxa1l/Gls/Mcoln1/Chp1/Ehd1/Aldoa/Syt1/Kctd17/Ehd3/Pfkp/Shmt2/Kcnc1/Rnf112/Kctd6/Nol3/Kctd7/Kcnc4/Ehd4/Kctd9/Shmt1/Kcnd3/Kctd4/Kcng2/Tifa/Mcu/Trpm3/Kcna1/Rnf213/Cd74/Tp73/Itln1/Scara5
GO:0051602	response to electrical stimulus	29/2494	5.58492944927393e-07	0.00350566021530924	2.43923341597876e-05	Nr3c1/Ntrk1/Tgfbr1/Egr1/P2rx7/Nrf1/Xbp1/Hif1a/Fmr1/Grin2b/Gria1/Akap9/Sod2/COX1/Kcnj6/Eef1a2/Rab3a/Myo6/Src/Pebp1/Hpca/Grm1/Nqo1/Akap12/Bdnf/Slc9a1/Dcx/Reln/Mstn
GO:1903532	positive regulation of secretion by cell	91/2494	5.59462029446303e-07	0.00351174315883444	2.43923341597876e-05	Galr1/Adcyap1/Ceacam1/Pex5l/Doc2b/Rph3al/Adcy8/Cadps2/Adrb1/Cd34/Rbp4/Nr3c1/Inhbb/Wls/Cck/Baiap3/Tgfb2/Glrx/Vip/P2rx7/Rab8b/Myo5b/Cacna1g/Kcnb1/Rab27b/Camk2n1/Cdk5r2/Sirt1/Xbp1/Adam9/Hif1a/Gabbr1/Grin2b/Arf1/Jak2/Kif5b/Myh10/Rab3gap1/Ptpn11/Dnm1l/Cadm1/Golph3/Cnr1/Oxct1/Sri/Sybu/Chrnb2/Syt1/Gpi/Gapdh/Tmf1/Acsl4/Slc12a2/Itsn1/Selenot/Vsnl1/Rab3a/Prkce/Slc4a8/Stxbp1/Abat/Pard6a/Irs2/Src/Prrt2/Myrip…
GO:0046034	ATP metabolic process	68/2494	6.19214066069001e-07	0.00388680669271512	2.65238601338328e-05	Adcyap1/Pid1/Myh7/Cyct/P2rx7/Pde2a/Sirt1/Hif1a/Taz/Ncor1/Atp5f1a/Sdha/Atp5f1b/Cox4i1/Dnm1l/Atp5f1c/Hspa8/Nipsnap2/Vcp/Uqcrc1/Ndufs1/Hk1/Kif5c/Ndufv1/Ak3/Atp5if1/Cyc1/COX1/Ndufa10/Coq9/Atp6v1b2/Cox7a2l/CYTB/Cox5a/ATP6/Slc25a12/Ldha/Cycs/Aldoa/Ndufa8/Cox5b/Gpi/Gapdh/Atp5mc3/Pgk1/Mtch2/Atp5mc1/COX2/COX3/Entpd5/Pfkp/Shmt2/Pgam1/Atp5f1d/Eno1/LOC108351137/Stat3/Ak4/Prkaa1/Pkm/Prkaa2/Slc2a6/Bdnf/Tigar/P…
GO:0032956	regulation of actin cytoskeleton organization	84/2494	6.56665600770732e-07	0.00412188997603788	2.78834940226584e-05	Met/Smad3/Rnd3/Tmsb10/Iqgap3/Iqgap2/Rhobtb1/Wnt4/Sh3bp1/Rgs4/Pik3r1/Rnd1/Tgfb2/Tgfbr1/S100a10/Limch1/Prex1/Arhgap18/Epha3/Nf2/Cx3cl1/Tpm1/Pam/Mef2c/Arfip1/Baiap2/Ppp1r9a/Iqgap1/Ctnna2/Cyria/Rhobtb2/Jam3/Pak1/Arf1/Nck1/Stmn1/Shroom2/Lats1/Grb2/Abi2/Arpc2/Actr3b/Gpm6b/Arpc1a/Washc2c/Ptk2b/Arpc4/Arhgap35/Arhgdia/Wdr1/Rasa1/Gmfb/Coro1a/Sema3e/Actg1/Ppm1e/Pfn1/Actg1/Pick1/Tmeff2/Prkce/Myadm/Limk1/Plek…
GO:0009612	response to mechanical stimulus	79/2494	6.63703296282056e-07	0.00416606559076247	2.79393792327809e-05	Pawr/Pkd1l3/Mmp9/Postn/Ptn/Ntrk1/Dcn/Col11a1/Nos1/Ednra/Egr1/P2rx7/Ptk2/Myh1/Kcnj4/Junb/Acta1/Pde2a/Dmd/Phf24/Afap1/Rcan1/Hif1a/Etv1/Fmr1/Grin2b/Sun1/Cntnap2/Ptpn11/Ptk2b/Kit/Slc38a2/RGD1307443/Arhgdia/Bace1/Actg1/Slc2a1/Cycs/Actg1/Gpi/Atp5mc3/Asns/Slc12a2/Got1/Ece1/Cat/Mapk3/Bnip3/Src/Xpc/Nfkbia/Kcnc1/Adora1/Kcnk2/Cited2/Scn1a/Map2k4/Igf1r/Ryr2/Eif2ak2/Map1b/Kcnk4/Mag/Bdnf/Ptgs2/Stat1/Slc9a1/Prk…
GO:0043270	positive regulation of ion transport	81/2494	6.80765316572628e-07	0.00427316389212639	2.84126882913218e-05	Wfs1/Stac/Cebpb/Cemip/Adrb1/Nr3c1/Cacng3/Cck/Atp2b1/Homer1/Nos1/Itpr1/Arc/Glrx/Ednra/P2rx7/Mylk/Sstr4/Cx3cl1/Cacna2d1/Dmd/Scn3b/Gsto1/Trpv2/Hap1/Trpc1/Hcn1/Gabbr1/Grin2b/Arf1/Kif5b/Akap9/Rgs7/Rab3gap1/Grin1/Gnas/Nipsnap2/Adcyap1r1/Fgf12/Acsl5/Sri/Ahcyl1/Prelid1/Chp1/Chrnb2/Slc6a1/Cntn1/Syt1/Slc12a2/Ank2/Ehd3/Fhl1/Stxbp1/Abat/Dnm2/Scn1b/Atp8a1/Thy1/Abcb1b/Kcnc1/Adora1/Ryr2/Plp1/Trpc3/Grik1/Slc9a1/…
GO:0060537	muscle tissue development	103/2494	7.98250984698565e-07	0.00501062143095289	3.22147570075393e-05	Wnt3a/Twist1/Met/Pi16/Smad3/Fzd7/Efnb2/Wnt2/Dipk2a/Klf5/RGD1311744/Adrb1/Pmp22/Myh7/Rbp4/Nr3c1/Bmp7/Igfbp5/Dcn/Hlf/Kcnab1/Col11a1/Rbm24/Marcks/Itga8/Rgs4/Dll1/Homer1/Tgfb2/Camk2d/Tgfbr1/Sema3c/Egr1/Mylk/Fhl2/Ncam1/Syne1/Tpm1/Ppp3ca/Acta1/Mef2c/Sorbs2/Dmd/Hivep3/Cdon/Fkbp1a/Ahr/Dner/Arntl/Snw1/Sirt1/Nr1d2/Foxp1/Srf/Rcan1/Foxn2/Pak1/Skil/Rb1/Ddx5/Taz/Ncor1/Myh10/Calr/Hspa8/Ifrd1/Ube4b/Csrp1/Vegfa/H…
GO:0045665	negative regulation of neuron differentiation	67/2494	8.57909566966385e-07	0.005385098351848	3.43385891385424e-05	Wnt3a/Cntn4/Klk8/Ascl1/Efnb2/Ngef/Pmp22/Bmp7/Mylip/Plk2/Thrb/Dll1/Efnb3/Asap1/Ntm/Dtx1/Sema3c/Epha7/Epha3/Ptk2/Sema4f/Ppp3ca/Adam17/Dmd/Bex1/Lrrk2/Foxg1/Bcl11a/Sez6/Nbn/Tnr/Trpc5/Fmr1/Calr/Ptprs/Trak2/Ifrd1/RGD1307443/Sema3e/Paqr3/Ywhah/Rap1gap/Zhx2/Gdf11/Thy1/Itm2c/Sema6a/Fat3/Rap1gap2/Sema7a/Slit1/Inpp5j/Mag/Aspm/Jag1/Fgf13/Lpar1/Slit2/Mbp/Cntn2/Sema3d/Disp3/Fstl4/Spock1/Ntn1/Tp73/Spp1
GO:0031345	negative regulation of cell projection organization	57/2494	9.66761783594123e-07	0.00606836371562031	3.8380897852744e-05	Wnt3a/Klk8/Efnb2/Ngef/Pmp22/Mylip/Plk2/Efnb3/Asap1/Ptprf/Ntm/Sema3c/Epha7/Epha3/Ptk2/Sema4f/Tchp/Spry2/Ppp3ca/Adam17/Lrrk2/Bcl11a/Sez6/Tnr/Trpc5/Grin2b/Ccp110/Map4/Ptprs/Trak2/Ifrd1/RGD1307443/Sema3e/Paqr3/Ywhah/Rap1gap/Dnm2/Thy1/Itm2c/Rab3ip/Sema6a/Fat3/Rap1gap2/Sema7a/Slit1/Inpp5j/Mag/Fgf13/Lpar1/Slit2/Mbp/Plxnb3/Sema3d/Fstl4/Spock1/Ntn1/Spp1
GO:1901653	cellular response to peptide	99/2494	1.1613726143049e-06	0.00728993589999185	4.39625259711173e-05	Met/Ceacam1/Pid1/Adcy8/Klf5/Myh7/Inhbb/Fbn1/Stat5b/Rarres2/Prkcb/Marcks/Atp2b1/Ptprf/Pik3r1/Rhoq/Egr1/Ptk2/Fzd1/Rab8b/Cacna2d1/Lpin2/Nr4a2/Sirt1/Xbp1/Hnrnph1/Hif1a/Stat6/Phip/Grm5/Leprot/Pak1/Gria1/Ptpn1/Nck1/Jak2/Nucks1/Grb2/Ptprj/Rasgrf1/Atp5f1b/Ptpn11/Acsl5/Eprs/Bace1/Ahcyl1/Atp1a3/Lgmn/Aprt/Got1/Alas1/Irs2/Cacna1a/Src/Nmnat2/Ptpra/Insig1/Agtrap/Ywhag/Pik3r3/Ghr/Mtus1/Igf1r/Stat3/Prkaa1/Pkm/Uc…
GO:0006470	protein dephosphorylation	74/2494	1.43597159756025e-06	0.00901359371788571	5.23289256958524e-05	Lrrc39/Pawr/Dusp6/Ptn/Ptpdc1/Ppp2r1b/Ctdspl/Ptpru/Ppp1r2/Dusp1/Ptprf/Fkbp1b/Ctdsp2/Ppp3ca/Ppp1r1a/Fkbp1a/Lrrk2/Ppp1r12a/Dusp18/Magi2/Ppm1k/Rcan1/Ppp1cb/Ctdspl2/Ppp1r16b/Ppp4r2/Cttnbp2nl/Mtmr1/Ptpn1/Nck1/Ppm1b/Jak2/Ppp2r5a/Ankle2/Ppp3r1/Slc39a10/Ptprj/Rngtt/Ptpn11/Nceh1/Ppp6r2/Ptprs/Fam220a/Ywhab/Ppm1h/Ppp2r5b/Ppp1r3c/Mtmr2/Ppm1e/Ppp2r1a/Ptp4a2/Ppp1cc/Ptprm/Smpd1/Ubash3b/Dusp3/Mtmr4/Ppp1r15a/Mfhas…
GO:0033002	muscle cell proliferation	62/2494	1.58262717080375e-06	0.00993415075113517	5.7246061952114e-05	Htr1b/Mmp9/Wnt2/Dipk2a/Rbp4/Ccn3/Igfbp5/Sulf1/Stat5b/Trib1/Tert/Pik3r1/Tgfb2/Camk2d/Tgfbr1/Vip/Ednra/Egr1/Ncam1/Ptk2/Cx3cl1/Tpm1/Mef2c/Sirt1/Xbp1/Foxp1/Hif1a/Pak1/Pde1a/Jak2/Gnaq/Sod2/Vegfa/Ctnnbip1/Ndrg4/Cdh13/Kcnk2/Cited2/Comt/Igf1r/Stat3/Nol3/Ephb1/Smpd3/Ptgs2/Stat1/Fgfr2/Prkca/Apod/Fgfr1/Esr1/Fgf9/Tgfb3/Hpgd/Vgll4/Edn1/Fgf2/Thbs1/Adamts1/Map3k5/Tp73/Mstn
GO:0010721	negative regulation of cell development	90/2494	1.8782429508204e-06	0.0117897310022996	6.64620064748728e-05	Wnt3a/Adcyap1/Cntn4/Klk8/Ascl1/Pi16/Rflnb/Frzb/Efnb2/Ngef/Pmp22/Bmp7/Postn/Ptn/Mylip/Fbn1/Plk2/Thrb/Rgs4/Dll1/Tert/Efnb3/Asap1/Ntm/Dtx1/Sema3c/Epha7/Epha3/Ptk2/Sema4f/Ppp3ca/Npr2/Adam17/Dmd/Bex1/Lrrk2/Foxg1/Bcl11a/Foxp1/Rcc2/Sez6/Brinp1/Pak1/Nbn/Tnr/Trpc5/Fmr1/Calr/Ptprs/Trak2/Ifrd1/RGD1307443/Sema3e/Paqr3/Ywhah/Vegfa/Rap1gap/Prkaca/Zhx2/Gdf11/Thy1/Itm2c/Sema6a/Fat3/Rap1gap2/Stat3/Lhx2/Sema7a/Sli…
GO:0001667	ameboidal-type cell migration	96/2494	1.9559631724443e-06	0.0122775808334329	6.8714223074359e-05	Twist1/Met/Fgf10/Ceacam1/Atp2b4/Pdlim1/Plxnd1/Efnb2/Mmp9/Pmp22/Bmp7/Ptn/Ccn3/Dcn/Egr3/Krt2/Sh3bp1/Plk2/Zeb2/Tgfb2/Tgfbr1/Sema3c/Gfus/Macir/Ptk2/Sema4f/Prcp/Efnb1/Mef2c/Cenpv/Adam17/Map3k3/Rin2/Iqgap1/Sirt1/Foxp1/Rcc2/Adam9/Srf/Hif1a/Dab2ip/Patz1/Prkx/Spred1/Pak1/Mta2/Pip5k1a/Sparc/Krit1/Atp5f1a/Atp5f1b/Ptpn11/Calr/Ptk2b/Kit/Sema3e/Lgmn/Pfn1/Gpi/Dnaja4/Ptprm/Vegfa/Prkce/Src/Cdh13/Sema6a/Enpp2/Adip…
GO:0002090	regulation of receptor internalization	27/2494	2.13765309946949e-06	0.01341804850537	7.39754701866906e-05	Wnt3a/Efnb2/Rspo1/Arc/Syne1/Lrpap1/Magi2/Hap1/Fmr1/Pard3/Ophn1/Arf1/Ahi1/Ppp3r1/Nsf/LRRTM1/Synj1/Mtmr2/Pip5k1c/Pick1/Vegfa/Sh3gl2/Hpca/Ptpn5/Napb/Grem1/Ntf3
GO:0014743	regulation of muscle hypertrophy	27/2494	2.13765309946949e-06	0.01341804850537	7.39754701866906e-05	Pi16/Atp2b4/Smad3/Adrb1/Nr3c1/Igfbp5/Pde9a/Rgs4/Camk2d/Ptk2/Ppp3ca/Mef2c/Sirt1/Foxp1/Mlip/Pak1/Glrx3/Ece1/Pde5a/Trpc3/Slc9a1/Foxo1/Errfi1/Prkca/Edn1/Ppara/Mstn
GO:0014046	dopamine secretion	18/2494	2.16632197130026e-06	0.0135980030138517	7.39754701866906e-05	Htr1b/Prkcb/Syt17/Chrna4/Gabbr1/Kcna2/Cnr1/Chrnb2/Syt1/Syt13/Syt11/Rab3a/Abat/Syt3/Syt6/Htr2a/Npy2r/Pcp4
GO:0014059	regulation of dopamine secretion	18/2494	2.16632197130026e-06	0.0135980030138517	7.39754701866906e-05	Htr1b/Prkcb/Syt17/Chrna4/Gabbr1/Kcna2/Cnr1/Chrnb2/Syt1/Syt13/Syt11/Rab3a/Abat/Syt3/Syt6/Htr2a/Npy2r/Pcp4
GO:0009150	purine ribonucleotide metabolic process	80/2494	2.18953493325598e-06	0.0137437107760478	7.424892218841e-05	Pid1/Adcy8/Acacb/Adcy2/Pde9a/Rhoq/P2rx7/Npr2/Pde2a/Lrrk2/Sirt1/Hif1a/Gtpbp1/Gucy1a2/Acsl3/Pde1a/Taz/Gucy1b1/Nudt4/Ncor1/Atp5f1a/Atp5f1b/Dlst/Atp5f1c/Hmgcs1/Vcp/Acsl5/Hk1/Gart/Ak3/Cyc1/Pdhx/Acsl1/Pdk3/Acot9/ATP6/Slc25a12/Suclg1/Aldoa/Cox5b/Gpi/Gapdh/Atp5mc3/Acsl4/Pdha1/Pgk1/Mtch2/Dlat/Aprt/Atp5mc1/COX2/Entpd5/Pfkp/Itpa/Pde4a/Acot7/Adcy3/Pgam1/Atp5f1d/Eno1/LOC108351137/Stat3/Pde5a/Ak4/Mvd/Prkaa1/Pk…
GO:0042326	negative regulation of phosphorylation	103/2494	2.24728187969097e-06	0.0141061883588202	7.55031123663334e-05	Drd5/Twist1/Met/Ceacam1/Dusp6/Pid1/Pkib/Bmp7/Ctdspl/Prkar2b/Trib1/Cblb/Dusp1/Wwtr1/Nos1/P2rx7/Nf2/Zbed3/Ctdsp2/Spry2/Pde2a/Lmo3/Camk2n1/Dmd/Pkig/Lrrk2/Dusp18/Sirt1/Midn/Xbp1/Cyld/Dab2ip/Aida/Spred1/Snx25/Pard3/Ptpn1/Rb1/Nck1/Sirpa/Ppp2r5a/Ankle2/Lats1/Gnaq/Ncor1/Zmynd11/Ptprj/Mapt/Uchl1/Hspa4/Chp1/Paqr3/Ppm1e/Prdx3/Wars1/Mtch2/Smpd1/Ubash3b/Prkar2a/Heg1/Dusp3/Pard6a/Irs2/Sh3gl2/Myadm/Pebp1/Ppp1r1…
GO:0014051	gamma-aminobutyric acid secretion	12/2494	2.39937885605938e-06	0.0150609010794847	7.75930185657684e-05	Htr1b/Htr1a/Trpc4/P2rx7/Pak1/Gabbr1/Sv2a/Slc6a1/Abat/Cacna1a/Grik1/Grm4
GO:0043116	negative regulation of vascular permeability	12/2494	2.39937885605938e-06	0.0150609010794847	7.75930185657684e-05	Ceacam1/Nr3c1/Pde2a/Ramp2/Ptprj/Arhgap35/Vegfa/Sh3gl2/Akap12/Slit2/Abcc8/Ddah1
GO:0098657	import into cell	62/2494	2.44913546895478e-06	0.0153732233386291	7.86810210559641e-05	Pawr/Efnb2/Adrb1/Cacng3/Kcnk9/Slc29a4/Rgs4/Nos1/Per2/Arc/Slc17a6/Syne1/Kcnj4/Slc39a6/Trpv2/Hap1/Ophn1/Slc9a2/Acsl3/Ppp3r1/Slc39a10/Gpm6b/Acsl5/Eprs/Acsl1/Atp1a3/Slc27a1/Synj1/Slc2a1/Slc6a6/Pip5k1c/Slc3a2/Slc6a1/Kcnj6/Slc12a2/Pick1/Myo6/Irs2/Dnm2/Slc7a1/Slc24a2/Slc9a7/Hpca/Dnm1/Slc6a9/Kcnj10/Fam155b/Slc8a3/Slc7a8/Kcnd3/Smpd3/Kcnj16/Eps15/Itga4/Slc9a1/Cacna1c/Ramp3/Thbs1/Slc9a9/Il10ra/Hfe/Cacng5
GO:0007517	muscle organ development	91/2494	3.04047074425112e-06	0.0190850348616643	9.33779793616746e-05	Wnt3a/Twist1/Met/Pi16/Smad3/Fzd7/Efnb2/Wnt2/Cavin4/Klf5/Adrb1/Pmp22/Myh7/Rbp4/Nr3c1/Dcn/Hlf/Kcnab1/Col11a1/Rbm24/Rgs4/Dll1/Homer1/Tgfb2/Tgfbr1/Egr1/Mylk/Ncam1/Fzd1/Sfmbt1/Tpm1/Ppp3ca/Jph1/Acta1/Mef2c/Dmd/Hivep3/Cdon/Fkbp1a/Dner/Arntl/Snw1/Sirt1/Nr1d2/Xbp1/Kmt5b/Foxp1/Rcan1/Foxn2/Pak1/Etv1/Skil/Rb1/Ddx5/Taz/Ncor1/Hspa8/Ak3/Ube4b/Cd164/Heg1/Fhl1/Kcnk2/Plagl1/Cited2/Gpcpd1/Prkaa1/Gpc1/Ryr2/Ephb1/Xk/…
GO:0035265	organ growth	54/2494	3.13405561291388e-06	0.0196724670822604	9.56505525546546e-05	Fgf10/Pi16/Dusp6/Wnt2/Dipk2a/Adrb1/Acacb/Rbp4/Nr3c1/Rgs4/Dll1/Tgfb2/Camk2d/Tgfbr1/Wwc2/Ncam1/Ptk2/Ext1/Spry2/Mef2c/Sorbs2/Ahr/Sirt1/Foxp1/Pak1/Wwc3/Lats1/Stk4/Ptpn11/Heg1/Kcnk2/Cited2/Pdgfra/Map2k4/Stk3/Smpd3/Anxa6/Akap13/Dusp9/Fgfr2/Lats2/Fgfr1/Ddr2/Esr1/Rarb/Fgf9/Cacna1c/Vgll4/Edn1/Cyp19a1/Fgf2/Thbs1/Ppara/Tp73
GO:1902903	regulation of supramolecular fiber organization	85/2494	3.23369190762853e-06	0.0202978841041843	9.80784358253597e-05	Met/Smad3/Tmsb10/Iqgap2/Wnt4/Sh3bp1/Rgs4/Pik3r1/Tgfbr1/Htr1a/S100a10/Limch1/Prex1/Arhgap18/Nf2/Cx3cl1/Tpm1/Psrc1/Mef2c/Arfip1/Baiap2/Ppp1r9a/Ctnna2/Cyria/Hdgfl3/Pak1/Rb1/Arf1/Nck1/Stmn1/Shroom2/Lats1/Grb2/Abi2/Arpc2/Actr3b/Akap9/Arpc1a/Washc2c/Pde4dip/Mapt/Ptk2b/Hspa8/Arpc4/Arhgap35/Wdr1/Rasa1/Gmfb/Coro1a/Actg1/Ppm1e/Pfn1/Actg1/Clip1/Pick1/Tmeff2/Prkce/Myadm/Limk1/Plekhh2/Rdx/Tubb4a/Prune1/Map6d1…
GO:0002791	regulation of peptide secretion	91/2494	3.38412320466794e-06	0.0212421413557007	0.0001020074564422	Adcyap1/Ceacam1/Pex5l/Doc2b/Rph3al/Adcy8/Adrb1/Cd34/Rbp4/Ccn3/Inhbb/Wls/Baiap3/Tgfb2/Nos1/Per2/Ndufaf2/Glrx/P2rx7/Pde8b/Fkbp1b/Rab8b/Cx3cl1/Kcnb1/Ppp3ca/Pam/Camk2n1/Arfip1/Cacna1e/Arntl/Dnajc1/Sirt1/Midn/Xbp1/Adam9/Hif1a/Gabbr1/Cd200/Arf1/Ahi1/Jak2/Clock/Tmbim6/Kif5b/Myh10/Ptpn11/Dnm1l/Cadm1/Golph3/Cnr1/Oxct1/Sri/Sybu/Cdk16/Gpi/Gapdh/Acsl4/Slc12a2/Itsn1/Selenot/Syt11/Pick1/Vsnl1/Sstr3/Prkce/Abat/…
GO:0008277	regulation of G protein-coupled receptor signaling pathway	38/2494	4.27681484373593e-06	0.0268455667741304	0.000127343671759249	Adcyap1/Met/Htr1b/Rgs12/Atp2b4/Rph3al/Adrb1/Rgs4/Nos1/Sstr4/Phf24/Arrdc3/Ramp2/Git1/Grm5/Stmn1/Rgs7/Mgll/Ywhab/Gpsm1/Ece1/Dnm2/Dnm1/Usp20/Rnf157/Chga/Syp/Rgs10/Klk6/Oprl1/Rgs14/Mrap2/Cntn2/Ramp3/Grp/Edn1/Plce1/Rgs13
GO:0072522	purine-containing compound biosynthetic process	49/2494	4.7429824281395e-06	0.0297717007014316	0.000140368073264046	Pid1/Adcy8/Pdzd3/Acacb/Adcy2/Nos1/Npr2/Sirt1/Gucy1a2/Taz/Gucy1b1/Atp5f1a/Atp5f1b/Atp5f1c/Vcp/Acsl5/Gart/Ak3/Cyc1/Pdhx/Acsl1/Pdk3/ATP6/Slc25a12/Aldoa/Cox5b/Atp5mc3/Acsl4/Pdha1/Dlat/Aprt/Atp5mc1/COX2/Acot7/Adcy3/Hpca/Shmt2/Mtap/Atp5f1d/Eno1/Stat3/Ak4/Pkm/Adcy5/Shmt1/Adcy1/Pdk2/Acss2/Gucy1a1
GO:0099637	neurotransmitter receptor transport	23/2494	5.16652313402776e-06	0.0324302657122923	0.000151981615844989	Efnb2/Tamalin/Cacng3/Arc/Myo5b/Syne1/Hap1/Ophn1/Ppp3r1/Kif5b/Nsg1/Kif5c/Synj1/Pip5k1c/Kif5a/Pick1/Myo6/Dnm2/Hpca/Dnm1/Cplx1/Eps15/Cacng5
GO:0060402	calcium ion transport into cytosol	46/2494	5.784174186602e-06	0.0363072613693008	0.000166147269669639	Pawr/Cemip/Adrb1/Diaph1/Tgfb2/Camk2d/Itpr1/Ednra/P2rx7/Fkbp1b/Cacna1g/Cx3cl1/Cacna2d1/Grin2a/Dmd/Fkbp1a/Gsto1/Trpv2/Hap1/Rasa3/Trpc1/Grin2b/Tmbim6/Grin1/Ptk2b/Adcyap1r1/Sri/Coro1a/Mcoln1/Ubash3b/Ank2/Prkce/Slc24a2/Thy1/Tmem38a/Fam155b/Slc8a3/Nol3/Ryr2/Trpc3/Ddit3/Cacna1c/Ramp3/Htr2a/Fgf2/Clic2
GO:0098742	cell-cell adhesion via plasma-membrane adhesion molecules	56/2494	6.28334289695153e-06	0.0394405433641648	0.000178386950422021	Cbln1/Cntn4/Cdh6/Ceacam1/Gpc4/Cdh10/Nectin4/Cldn1/Ptprf/Tgfb2/Adgrl3/Alcam/Epha3/Cdh11/Ncam1/Igsf11/Plxnb2/Cx3cl1/Lrrc4c/Cdh18/Pik3cb/Magi2/Kirrel3/Nrcam/Slitrk1/Cadm1/Ptprs/Cd164/Ptprm/Cadm3/Clstn3/Pcdh9/Fat4/Myadm/Cdh8/Cdh13/Cdhr2/Fat3/Dscam/Mag/Ptprd/Cdh12/Cldn11/Itga4/Pcdh20/Mbp/Plxnb3/Clstn2/Nectin1/Unc5d/Nectin3/Flrt3/Cdh9/Pcdh18/Amigo2/Cldn2
GO:0008360	regulation of cell shape	41/2494	6.82078633267925e-06	0.0428140758102276	0.000189244185390544	Plxnd1/Rnd3/Coch/Ptn/Rhobtb1/Diaph1/Rnd1/Rhoq/Arhgap18/Ptk2/Dnmbp/Plxnb2/Tpm1/Baiap2/Rhobtb2/Phip/Gas7/Myh10/Cdc42se2/Kif3a/Ptk2b/Kit/Anxa7/Arhgap35/Arhgdia/Wdr1/Coro1a/Sema3e/Aldoa/Vegfa/Rdx/Ermn/Dlc1/Lpar1/Plxnb3/Shroom3/Arhgap15/Itga7/Bves/Cdc42ep2/Sh3kbp1
GO:0006865	amino acid transport	45/2494	6.90262323337892e-06	0.0433277660359195	0.000189488891991117	Slc38a4/Htr1b/Nr3c1/Cck/Rgs4/Per2/Htr1a/Trpc4/P2rx7/Slc17a6/Pak1/Gabbr1/Grin2b/Rab3gap1/Slc38a2/Sv2a/Slc6a6/Slc6a15/Slc25a12/Slc3a2/Slc6a1/Slc38a1/Slc17a7/Slc12a2/Myo6/Stxbp1/Abat/Sfxn1/Cacna1a/Slc7a1/Adora1/Grm1/Slc6a9/Kcnj10/Slc7a8/Slc25a29/Slc6a17/Xk/Bdnf/Grik1/Slc6a7/Lrrc8d/Slc17a8/Grm4/Slc25a48
GO:0051348	negative regulation of transferase activity	66/2494	6.90721526960507e-06	0.043356590247311	0.000189488891991117	Drd5/Ceacam1/Dusp6/Pkib/Bmp7/Prkar2b/Trib1/Cblb/Ugt1a1/Dusp1/Wwtr1/Nf2/Spry2/Camk2n1/Pkig/Dusp18/Sirt1/Midn/Dab2ip/Aida/Spred1/Ptpn1/Rb1/Nck1/Ppp2r5a/Lats1/Gnaq/Ptprj/Mapt/Uchl1/Chp1/Paqr3/Ppm1e/Prdx3/Wars1/Smpd1/Ubash3b/Ormdl3/Prkar2a/Heg1/Dusp3/Irs2/Src/Thy1/Ptpn5/Limk1/Gba/Slc8a3/Igf1r/Deptor/Inpp5k/Dusp9/Rgs14/Errfi1/Prkca/Lats2/Dusp16/Adarb1/Dusp5/Dtx3l/Camk2n2/Tp73/Pcp4/Mstn/Sfrp2/Fam72a
GO:0009636	response to toxic substance	69/2494	7.54483212618228e-06	0.0473589112560462	0.000204681147563507	Htr1b/Inhbb/Cldn1/Sesn1/Srsf9/Tgfbr1/Gria4/Pxdn/Grin2a/Maob/Ahr/Gria3/Ppp1r9a/Gria2/Nr4a2/Sirt1/Gsto1/Hif1a/Grin2b/Gria1/Kdm3b/Ehmt1/Scn3a/Cpox/Gstm1/Grin1/Hspa9/Scn2b/Sod2/Akr1a1/Prdx2/Txnrd1/Gpx4/Urod/CYTB/Slc6a1/Prdx3/Asns/Selenot/Prdx5/Cat/Mapk3/Alas1/Txn1/Scn1b/Prdx6/Pebp1/Cnp/Txndc17/Abcb1b/Kcnc1/Nqo1/Gabrb1/Eif2ak2/Map1b/Nefl/Gucy1a1/Ptgs2/Ddit3/Srxn1/Prkca/Mbp/Blmh/Gsta4/Reln/Cyp19a1/Clic…

## Sheet: CA1xCA3 - All genes
ID	Description	GeneRatio	pvalue	p.adjust	qvalue	geneID
GO:0050808	synapse organization	215/3713	2.60011402801085e-30	1.67291336562218e-26	1.26201324033242e-26	Wnt3a/Plxnd1/Tpbg/Dok7/C1ql3/Gpc4/Ptn/Ntng1/Cbln1/Npas4/Ephb3/Efnb2/Itpka/Zfp804a/Pmp22/Arc/Cttnbp2/Flrt2/Ntrk1/Farp1/Shisa7/Myo5b/Pik3r1/Igsf9b/Sez6/Grip2/Ppfibp1/Efnb1/Klk8/Mef2c/Adgrb3/Wasl/Kalrn/Grin2a/Grin2b/Adgrl3/Flna/Ngef/Homer1/Sdk2/Dab2ip/Zdhhc2/Abl1/F2r/Ptprf/Drd1/Sparc/Abhd17c/Ptprd/Drp2/Plxnb2/Gabrb2/Cnksr2/Ptk2/Gabra1/Pcdh17/Lrrn1/Syndig1/Cacna2d2/Agrn/Lrrc4c/Sipa1l1/Mdga1/Myh10/Grm…
GO:0042391	regulation of membrane potential	196/3713	2.61749688271163e-25	1.68409749433667e-21	6.35225164535965e-22	Glra4/Dcn/Met/Grin3a/Cnih3/Pex5l/Kcnh4/Kcnh7/Gabrr2/Ptn/Cbln1/Kcnk9/Kcnk2/Npas4/Chrna5/Slc1a6/Foxp1/Asic1/Kcnk3/Adrb1/Dcdc2/Pawr/Gria4/Dgki/Chrna4/Pmp22/Gabrd/Cck/Kcnh3/Bcl2/Fkbp1b/Igsf9b/Sez6/Kcnj11/Grip2/Scn3a/Gna14/Cacna1h/Mef2c/Syne1/Grin2a/Hcn1/Grin2b/Kcnh2/Flna/Gria3/P2rx7/Pid1/Drd1/Nedd4l/Rgs4/Gabrb2/Gabra1/Cx3cl1/Kcnip1/Igsf11/Agrn/Kcnn2/Ppp3ca/Camk2d/Gabra4/Grm5/Kcnb1/Nos1ap/Cln3/Gria2/K…
GO:0050803	regulation of synapse structure or activity	132/3713	1.21913634815096e-21	7.84392326400326e-18	1.97243428116634e-18	Wnt3a/Tpbg/C1ql3/Gpc4/Ptn/Cbln1/Ephb3/Itpka/Gria4/Zfp804a/Arc/Slc17a6/Cttnbp2/Flrt2/Ntrk1/Farp1/Shisa7/Myo5b/Pik3r1/Grip2/Klk8/Mef2c/Adgrb3/Kalrn/Grin2b/Adgrl3/Ngef/Homer1/Dab2ip/Zdhhc2/Abl1/Ptprf/Sparc/Abhd17c/Ptprd/Ptk2/Lrrn1/Syndig1/Agrn/Sipa1l1/Mdga1/Myh10/Lzts3/Mdga2/Actr3/Slitrk5/Fzd1/Cln3/Slitrk2/Grid2/Pgrmc1/Lrrtm4/Lrfn2/Lrrk2/Fmr1/Egln1/Ppp1r9a/Lrrn3/Magi2/Baiap2/Cdk5r1/Adam10/Abi2/Sorbs…
GO:0031346	positive regulation of cell projection organization	187/3713	2.08591369141983e-19	1.34207686905952e-15	2.53109158714127e-16	Chodl/Met/Wnt3a/Plxnd1/Ptn/Bmp7/Fnbp1l/Mir124-1/Ltk/Avil/Cobl/Zmynd10/Itpka/Itpr1/Zfp804a/Nr3c1/Tenm3/Ntrk1/Ptpn5/Cep135/Myo5b/Cdc42ep3/Fkbp1b/Sez6/Rab8b/Skil/Mns1/Pcp4/Wasl/Kalrn/Flna/Ripor2/P2rx7/Arpc2/Dab2ip/Abl1/Carmil1/Ptprf/Crocc/Nedd4l/Zeb2/Lrrc7/Sema7a/Ptprd/Akap5/Plxnb2/Rasal1/P3h1/Srf/Cx3cl1/Tnik/Rhoq/Agrn/Adam17/Stk25/Actr3/Twf2/Entr1/Smurf1/Fzd1/Pfn1/Iqgap1/Mapkapk5/Pak1/Tgfbr1/Syt17/…
GO:0050807	regulation of synapse organization	123/3713	5.1331936035155e-19	3.30269676450187e-15	4.98298014859157e-16	Wnt3a/Tpbg/C1ql3/Gpc4/Ptn/Cbln1/Ephb3/Itpka/Zfp804a/Arc/Cttnbp2/Flrt2/Ntrk1/Farp1/Shisa7/Myo5b/Pik3r1/Grip2/Klk8/Mef2c/Adgrb3/Kalrn/Grin2b/Adgrl3/Ngef/Homer1/Dab2ip/Zdhhc2/Abl1/Ptprf/Sparc/Abhd17c/Ptprd/Ptk2/Lrrn1/Syndig1/Agrn/Sipa1l1/Mdga1/Myh10/Lzts3/Mdga2/Actr3/Slitrk5/Fzd1/Cln3/Slitrk2/Grid2/Pgrmc1/Lrrtm4/Lrfn2/Lrrk2/Fmr1/Egln1/Ppp1r9a/Lrrn3/Magi2/Baiap2/Cdk5r1/Adam10/Abi2/Sorbs2/Il1rapl1/Cam…
GO:0099003	vesicle-mediated transport in synapse	121/3713	2.42545156448971e-18	1.56053553659268e-14	1.96206266032668e-15	Htr1b/Grin3a/Doc2b/Cadps2/Syt10/Chrna5/Efnb2/Dgki/Chrna4/Arc/Slc17a6/Myo5b/Grm8/Grip2/Synj2/Rab27b/Syne1/Syn3/P2rx7/Drd1/Adcy1/Akap5/Prkcb/Pcdh17/Syndig1/Stx3/Stx2/Rock1/Cacna1d/Syt17/Nr3c2/Ophn1/Git1/Lrrk2/Fmr1/Git2/Cacnb2/Magi2/Cdk5r1/Fcho2/Dnm3/Sptbn2/Ppfia2/Actb/Stxbp5/Mapk10/Nlgn1/Eps15/Prepl/Dnajc5/Syt1/Dnm1l/Cltc/LOC102556337/Rap1b/Canx/Grip1/Grn/Bace1/RGD1307100/Vps35/Dnm2/Syt11/Prkca/Grm…
GO:0010769	regulation of cell morphogenesis involved in differentiation	147/3713	6.44409400203734e-18	4.14613008091082e-14	3.90969966360449e-15	Chodl/Met/Gbp1/Wnt3a/Plxnd1/S100a10/Lzts1/Ephb3/Itpka/Arc/Ust/Myo5b/Skil/Dab1/Efnb3/Prex1/Syne1/Adgrb3/Kalrn/Flna/Ngef/Arpc2/Abl1/Carmil1/Ptprf/Nedd4l/Zeb2/Sema7a/Ptprd/Akap5/Plxnb2/Ptk2/Srf/Tnik/Agrn/Lrrc4c/Sipa1l1/Ppp3ca/Stk25/Lzts3/Sema4f/Actr3/Twf2/Smurf1/Fezf2/Rcc2/Ryk/Pak1/Lrrk2/Sema3e/Itgb1bp1/Ppp1r9a/Baiap2/Cdk5r1/Adam10/Abi2/Il1rapl1/Zswim5/Sin3a/Dnm3/Ifrd1/Slitrk1/Ppfia2/Tnr/Coro1c/Ntrk…
GO:0045666	positive regulation of neuron differentiation	180/3713	4.42921357021966e-17	2.84975601107933e-13	2.38866710786934e-14	Chodl/Met/Wnt3a/Plxnd1/Ascl1/Adra2c/Ptn/Tgif1/Bmp7/Bcl6/Mir124-1/Ltk/Avil/Cobl/Itpka/Itpr1/Zfp804a/Nbl1/Nr3c1/Tenm3/Ntrk1/Ptpn5/Bcl2/Rara/Myo5b/Fkbp1b/Sez6/Grip2/Skil/Dab1/Mef2c/Pcp4/Timp2/Cdon/Kalrn/Flna/Dab2ip/Abl1/Ptprf/Nedd4l/Zeb2/Lrrc7/Sema7a/Ptprd/Akap5/Plxnb2/Rasal1/P3h1/Srf/Cx3cl1/Tnik/Tcf4/Adam17/Foxg1/Stk25/Actr3/Twf2/Smurf1/Fzd1/Bnip2/Fezf2/Iqgap1/Mapkapk5/Pak1/Syt17/Fmr1/Dmd/Ptbp1/Arf…
GO:0007611	learning or memory	130/3713	5.15377877767819e-16	3.31594126555815e-12	2.27407406161475e-13	Nts/Calb1/Drd5/Ptn/Rgs14/Itga8/Egr2/Vip/Kcnk2/Npas4/Hrh3/Asic1/Adrb1/Dcdc2/Nptx2/Dgki/Adcy8/Fos/Arc/Plk2/Cck/Ptchd1/Kcnab1/Ntrk1/Prkar2b/Shisa7/Egr1/Pde8b/Rin1/Klk8/Mef2c/Meis2/Adgrb3/Sorcs3/Mme/Kalrn/Grin2a/Sts/Grin2b/Abl1/Jph4/Drd1/Adcy1/Srf/Pde1b/Cacna1e/Pak6/Grm5/Rcan1/Cln3/Kmt2a/Cacna1d/Pgrmc1/Plcb1/Csmd1/Pak1/Gria1/Cntnap2/Ehmt2/Abi2/Trpm7/Kras/Pde4d/Tnr/Ntrk2/Kit/Actr2/Brinp1/Hif1a/Prkcz/N…
GO:0007269	neurotransmitter secretion	92/3713	4.02821231221087e-15	2.59175180167648e-11	1.39654789260183e-12	Htr1b/Grin3a/Doc2b/Cadps2/Pdyn/Syt10/Grm2/Chrna5/Asic1/Dgki/Chrna4/Htr2c/Baiap3/Grm8/Ptprn2/Mef2c/Syn3/P2rx7/Drd1/Adcy1/Prkcb/Stx3/Stx2/Pnkd/Nos1ap/Cacna1d/Pak1/Syt17/Nr3c2/Git1/Lrrk2/Fmr1/Git2/Ppp1r9a/Cacnb2/Sptbn2/Slc30a1/Ppfia2/Stxbp5/Ntrk2/Nlgn1/Ap3m2/Prepl/Syt1/Dnm1l/Nsf/Rap1b/Bace1/Prkca/Grm7/Apba2/Apba1/Rab3a/Prkaca/Rab15/Brsk1/Syt7/Kcnh1/Nrxn3/Stxbp1/Syt4/Slc6a9/Prkce/Synj1/Napa/Syp/Ctbp2…
GO:0099643	signal release from synapse	92/3713	4.02821231221087e-15	2.59175180167648e-11	1.39654789260183e-12	Htr1b/Grin3a/Doc2b/Cadps2/Pdyn/Syt10/Grm2/Chrna5/Asic1/Dgki/Chrna4/Htr2c/Baiap3/Grm8/Ptprn2/Mef2c/Syn3/P2rx7/Drd1/Adcy1/Prkcb/Stx3/Stx2/Pnkd/Nos1ap/Cacna1d/Pak1/Syt17/Nr3c2/Git1/Lrrk2/Fmr1/Git2/Ppp1r9a/Cacnb2/Sptbn2/Slc30a1/Ppfia2/Stxbp5/Ntrk2/Nlgn1/Ap3m2/Prepl/Syt1/Dnm1l/Nsf/Rap1b/Bace1/Prkca/Grm7/Apba2/Apba1/Rab3a/Prkaca/Rab15/Brsk1/Syt7/Kcnh1/Nrxn3/Stxbp1/Syt4/Slc6a9/Prkce/Synj1/Napa/Syp/Ctbp2…
GO:0006836	neurotransmitter transport	110/3713	6.38766187857054e-15	4.10982165267229e-11	2.06691290681325e-12	Htr1b/Grin3a/Doc2b/Cadps2/Pdyn/Syt10/Grm2/Slc28a2/Chrna5/Slc1a6/Slc29a4/Asic1/Dgki/Chrna4/Htr2c/Slc17a6/Baiap3/Grm8/Ptprn2/Mef2c/Per2/Syn3/P2rx7/Drd1/Adcy1/Prkcb/Stx3/Stx2/Pnkd/Nos1ap/Cacna1d/Slc6a6/Pak1/Syt17/Nr3c2/Git1/Lrrk2/Fmr1/Git2/Ppp1r9a/Cacnb2/Sptbn2/Slc30a1/Ppfia2/Stxbp5/Ntrk2/Gpm6b/Nlgn1/Ap3m2/Prepl/Syt1/Park7/Dnm1l/Nsf/Rap1b/Bace1/Prkca/Grm7/Gfap/Apba2/Apba1/Rab3a/Prkaca/Rab15/Brsk1/Ar…
GO:0007409	axonogenesis	173/3713	8.54210036017964e-15	5.49598737173958e-11	2.59129110268344e-12	Chodl/Wnt3a/Plxnd1/Bcl11b/Dpysl5/Bmp7/Ntng1/Egr2/Mir124-1/Foxp1/Cobl/Cntn4/Ephb3/Efnb2/Dclk1/Robo3/Pmp22/Cck/Flrt2/Lama1/Ntrk1/Ust/Bcl2/Arhgef28/Myo5b/Etv1/Ext1/Skil/Nr4a2/Dab1/B3gnt2/Efnb1/Efnb3/Lrp2/Kalrn/Abl1/Zeb2/Adcy1/Sema7a/Plxnb2/Matn2/Ptk2/Srf/Agrn/Lrrc4c/Cdh11/Sipa1l1/Tmeff1/Myh10/Foxg1/Stk25/Sema4f/Actr3/Twf2/Slitrk5/Smurf1/Slitrk2/Pgrmc1/Fezf2/Ryk/Alcam/Pak1/Ephb6/Sema3e/Trio/Cdk5r1/RG…
GO:0007416	synapse assembly	86/3713	3.4480735882989e-14	2.21849054671151e-10	9.29770018458843e-12	Wnt3a/Plxnd1/Tpbg/Gpc4/Cbln1/Npas4/Ephb3/Efnb2/Flrt2/Ntrk1/Farp1/Pik3r1/Efnb1/Mef2c/Adgrb3/Adgrl3/Sdk2/Drd1/Ptprd/Plxnb2/Gabrb2/Ptk2/Gabra1/Pcdh17/Lrrn1/Syndig1/Agrn/Sipa1l1/Mdga1/Mdga2/Actr3/Slitrk5/Fzd1/Slitrk2/Grid2/Lrrtm4/Add2/Ppp1r9a/Lrrn3/Magi2/Il1rapl1/Dnm3/Sptbn2/Slitrk1/Lrrc4/Ntrk2/Gpm6a/Epha7/Nlgn1/Sdcbp/Vps35/Clstn3/Mapt/Prkca/Ptprs/Rab29/Slit1/Pdlim5/Nrxn3/Lrrtm3/Arhgef9/Gabra2/Ephb2/…
GO:0001505	regulation of neurotransmitter levels	112/3713	4.48349379902358e-14	2.88467991029177e-10	1.14534016106913e-11	Htr1b/Grin3a/Doc2b/Cadps2/Pdyn/Syt10/Grm2/Hrh3/Chrna5/Slc1a6/Slc29a4/Asic1/Dgki/Chrna4/Htr2c/Slc17a6/Baiap3/Grm8/Ptprn2/Mef2c/Per2/Syn3/P2rx7/Drd1/Adcy1/Prkcb/Pde1b/Stx3/Stx2/Pnkd/Maob/Nos1ap/Cln3/Cacna1d/Pak1/Syt17/Nr3c2/Git1/Lrrk2/Fmr1/Git2/Ppp1r9a/Cacnb2/Sptbn2/Slc30a1/Ppfia2/Stxbp5/Ntrk2/Gpm6b/Nlgn1/Ap3m2/Prepl/Syt1/Park7/Dnm1l/Nsf/Rap1b/Bace1/Maoa/Prkca/Grm7/Gfap/Apba2/Apba1/Rab3a/Prkaca/Rab…
GO:0070997	neuron death	157/3713	8.73383014684151e-14	5.61934631647783e-10	2.01863111814968e-11	Clcf1/Wnt3a/Wfs1/Ascl1/Mir124-1/Tox3/Pawr/Efnb2/Adam8/Cd34/Itpr1/Fos/Nr3c1/Ntrk1/Ptpn5/Bcl2/Egr1/Grm8/Tert/Gfral/Nr4a2/Thrb/Tyro3/Vstm2l/Rras2/Mef2c/Pcp4/Grin2b/Abl1/F2r/Ptprf/Egln3/Tmtc4/Gabrb2/Cx3cl1/Atm/Elk1/Agrn/Apaf1/Rb1/Kcnb1/Nos1ap/Fzd1/Cln3/Rock1/Grid2/Akt2/Trim2/Crlf1/Parp1/Lrrk2/Fmr1/Egln1/Chga/Sirt1/Slc1a1/Egln2/Cdk5r1/Fbxw7/Kras/Faim2/Ntrk2/Jak2/Slc30a10/Btbd10/Epha7/Nono/Hif1a/Ubb/Pr…
GO:0034329	cell junction assembly	155/3713	1.13432766259081e-13	7.29826418110928e-10	2.5025764843092e-11	Wnt3a/Cldn3/Plxnd1/Tpbg/Smad3/Gpc4/S100a10/Cdh6/Cbln1/Npas4/Bcr/Prkch/Ephb3/Efnb2/Pmp22/Grem1/Flrt2/Ntrk1/Farp1/Bcl2/Limch1/Pik3r1/Sh3bp1/Efnb1/Mef2c/Cdh10/Adgrb3/Lama3/Adgrl3/Cdh22/Sdk2/Abl1/Drd1/Nedd4l/Cdh18/Ptprd/Plxnb2/Gabrb2/Ptk2/Srf/Gabra1/Dchs1/Pcdh17/Lrrn1/Syndig1/Agrn/Cdh11/Fbf1/Sipa1l1/Mdga1/Slk/Mdga2/Actr3/Slitrk5/Mtdh/Fzd1/Rock1/Slitrk2/Grid2/Ptprk/Nphp1/Actn1/Rcc2/Iqgap1/Lrrtm4/Ophn1…
GO:0030900	forebrain development	173/3713	2.44321329043515e-13	1.57196343106598e-09	5.15590685684049e-11	Satb2/Pou3f1/Wnt3a/Bcl11b/Ascl1/Inhbb/Ptn/Foxp1/Ephb3/Dclk1/Pou3f3/Chrd/Slc17a6/Atp2b4/Ptchd1/Sstr4/Bcl2/Rara/Ext1/Nr4a2/Dab1/Sstr2/Tyro3/Lrp2/Mef2c/Ulk4/Cdon/Grin2a/Grin2b/Flna/Dab2ip/Kdm6b/Drd1/Fgf10/Zeb2/Cdk5r2/Htr5a/Sema7a/Akap5/Srf/Mdga1/Myh10/Foxg1/Apaf1/Dclk2/Slitrk5/Id2/Plcb1/Fezf2/Sun1/Nf2/Ryk/Pak1/Dnajb1/Ophn1/Cntnap2/Lrrk2/Rbpj/Dmd/Slc8a1/Tent2/Xrcc1/Dync2h1/Arl13b/Cdk5r1/Wnt7b/Sin3a/C…
GO:0034765	regulation of ion transmembrane transport	171/3713	2.61648305095718e-13	1.68344519498585e-09	5.29149269647523e-11	Cnih3/Stac/Kcnh4/Kcnh7/Mmp9/Kcnk9/Rgs9/Cemip/Kcnj4/Kcnf1/Adrb1/Chrna4/Arc/Thbs1/Kcnj12/Gsto1/Kcnab1/Tspan13/Fxyd6/Cacng5/Neto2/Fgf11/Kcnh3/Shisa7/Fkbp1b/Kcnj11/Selenon/Scn3a/Dapk1/Cacna1h/Mef2c/Per2/Pkd2/Grin2a/Hcn1/Kcnh2/Flna/Homer1/P2rx7/Abl1/F2r/Diaph1/Drd1/Nedd4l/Kcna4/Rgs4/Cacng3/Cx3cl1/Kcnip1/Cacna2d2/Agrn/Kcnn2/Cacna1e/Camk2d/Grm5/Kcns3/Lime1/Kcnb1/Nos1ap/Fkbp1a/Akt2/Cacna1d/Ahr/Kcnj3/Fmr1…
GO:1901214	regulation of neuron death	139/3713	4.28471327445214e-12	2.75678452078251e-08	8.31865806673634e-10	Clcf1/Wnt3a/Wfs1/Ascl1/Mir124-1/Tox3/Pawr/Efnb2/Adam8/Cd34/Itpr1/Fos/Nr3c1/Ntrk1/Ptpn5/Bcl2/Egr1/Grm8/Tert/Gfral/Nr4a2/Tyro3/Vstm2l/Rras2/Mef2c/Pcp4/Grin2b/Abl1/F2r/Ptprf/Egln3/Gabrb2/Cx3cl1/Atm/Elk1/Agrn/Kcnb1/Nos1ap/Fzd1/Cln3/Rock1/Grid2/Trim2/Crlf1/Parp1/Lrrk2/Fmr1/Egln1/Chga/Sirt1/Egln2/Cdk5r1/Fbxw7/Kras/Faim2/Ntrk2/Jak2/Slc30a10/Btbd10/Epha7/Nono/Hif1a/Ubb/Prdx2/Hsp90ab1/Atp5mc1/Aars1/Dnajc5…
GO:1990778	protein localization to cell periphery	132/3713	8.57495580455241e-12	5.51712656464902e-08	1.60077413825065e-09	Gbp1/Wnt3a/Abca12/Cnih3/Stac/Gpc4/S100a10/Pkdcc/Zdhhc23/Pdzd3/Nptx2/Atp2b4/Tamalin/Cacng5/Mex3b/Myo5b/Pik3r1/Kcnj11/Rab26/Grip2/Rab8b/Tmem150a/Kalrn/Ar/Grin2a/Adam22/Flna/Zdhhc2/Pid1/Cacng3/Rab40b/Akap5/Dchs1/Tnik/Rhoq/Stx3/Camk2d/Actr3/Kcnb1/Ank1/Cln3/Rock1/Akt2/Pgrmc1/Stx8/Iqsec2/Git1/Scn3b/Itgb1bp1/Tub/Cacnb2/Magi2/Arl13b/Adam10/Kcnip4/Ptpn9/Fcho2/Rab11fip2/Pip5k1a/Sys1/Rab31/Kif5b/Actb/Ppp2r5…
GO:0006887	exocytosis	141/3713	9.57669191024708e-12	6.16164357505297e-08	1.72156438199412e-09	Htr1b/Abca12/Grin3a/Sytl4/Fga/Exoc3l4/Pex5l/Rph3al/Doc2b/Cadps2/Syt10/Bcr/Ceacam1/Chrna5/Dgki/Chrna4/Tnfaip2/Baiap3/Myo5b/Grm8/Rab26/Rab8b/Syt16/Cacna1h/Rab27b/P2rx7/Drd1/Cdk5r2/Adcy1/Prkcb/Exoc8/Stx3/Ppp3ca/Myh10/Stx2/Kcnb1/Cacna1d/Pak1/Syt17/Nr3c2/Git1/Lrrk2/Fmr1/Arf1/Chga/Git2/Cacnb2/Mia3/Il1rapl1/Rab11fip2/Rab31/Rasgrp1/Rala/Sptbn2/Ppfia2/Stxbp5/Kit/Nlgn1/Prepl/Cdc42/Vps33a/Syt1/Smpd3/Sdcbp/C…
GO:0007264	small GTPase mediated signal transduction	147/3713	1.47406429967947e-11	9.48412970413773e-08	2.55522950594814e-09	Met/Arhgap12/Iqgap3/Bcl6/Garnl3/Bcr/Adrb1/Arhgap18/Dgki/Prag1/Rapgef5/Plk2/Rnd1/Rnd3/Ntrk1/Arhgef28/Dock3/Cdc42ep3/Sh3bp1/Dab1/Cavin4/Rras2/Vav2/Timp2/Cdon/Kalrn/Ripor2/Dab2ip/Abl1/F2r/Fgf10/Vav3/Ssx2ip/Ripor1/Rasal1/Ctnnal1/Rhoq/Rab9b/Sipa1l1/Camk2d/Arhgap20/Cgnl1/Spry2/Rb1/Myo9b/Cyrib/Bnip2/Rock1/Mapkapk5/Pak1/Iqsec2/Ophn1/Git1/Setdb1/Nucb2/Rhobtb2/Rasgef1a/Dgkz/Abi2/Usp28/Arhgef2/Mcf2l/Rasgrp1…
GO:0016311	dephosphorylation	162/3713	2.84272360939822e-11	1.82900837028681e-07	4.75782161994017e-09	Lrrc39/Tpte2/Ptpru/Chrm5/Smad3/Ppp2r1b/Ptn/Nt5e/Ptpdc1/Igbp1b/Dusp1/Pawr/Dusp6/Plpp6/Farp1/Ptpn5/Bcl2/Fkbp1b/Ppp1r2/Ptprn2/Ctdspl/Ssh2/Synj2/Mef2c/Dusp5/Csrnp3/Entpd3/Ptprf/Nt5c1a/Cdc14b/Ptprd/Ptpn1/Nuak1/Ctdsp2/Ppp3ca/Cdc25b/Rcan1/Inpp5b/Fkbp1a/Ankle2/Rock1/Ptprk/Dusp18/Ptpn13/Iqgap1/Ahr/Ppp1r12a/Fam122a/Elfn2/Ppm1k/Lrrk2/Tmem132d/Dusp26/Uri1/Mtmr14/Ptbp1/Sfi1/Magi2/Ctdspl2/Akap1/Ptpn9/Hacd2/Pci…
GO:0007215	glutamate receptor signaling pathway	51/3713	6.32790550713412e-11	4.0713744032901e-07	9.90763065989659e-09	Grin3a/Cnih3/Rgs9/Homer2/Grm2/Gria4/Arc/Cacng5/Neto2/Shisa7/Grm8/Dapk1/Mef2c/Kalrn/Grin2a/Grin2b/Gria3/Homer1/Cacng3/Cx3cl1/Grm5/Kcnb1/Cln3/Gria2/Grid2/Plcb1/Gria1/Fmr1/Cdk5r1/Cnih2/Frrs1l/Necab2/Nlgn1/Ncstn/Cfl1/Ifngr2/Park7/Fyn/Grm7/Daglb/Slc6a9/Ephb2/Grik2/Cacng2/Plp1/Rph3a/Grm1/Grm4/Neto1/Grik4/Homer3
GO:0035249	synaptic transmission, glutamatergic	54/3713	6.72694047037902e-11	4.32811349864186e-07	1.02032639831966e-08	Htr1b/Cnih3/Grm2/Dcdc2/Gria4/Dgki/Slc17a6/Ntrk1/Cacng5/Grm8/Ext1/Mef2c/Kalrn/Homer1/Drd1/Cacng3/Grm5/Cln3/Gria2/Grid2/Pak1/Gria1/Iqsec2/Ophn1/Lrrk2/Dgkz/Cnih2/Tnr/Ntrk2/Als2/Nlgn1/Syt1/Clstn3/Grm7/Prkaca/Stxbp1/Adora1/Slc17a7/Napa/Cacna1a/Egfr/Grik2/Napb/Cckbr/Cacng2/Grm1/Grm4/Npy2r/Adcyap1/Ptgs2/Slc17a8/Htr2a/Grik4/Unc13c
GO:0098693	regulation of synaptic vesicle cycle	69/3713	8.42754225019077e-11	5.42228068377274e-07	1.16870367866555e-08	Htr1b/Grin3a/Chrna5/Dgki/Chrna4/Grm8/P2rx7/Drd1/Adcy1/Prkcb/Pcdh17/Rock1/Cacna1d/Nr3c2/Git1/Lrrk2/Fmr1/Git2/Cacnb2/Magi2/Cdk5r1/Dnm3/Ppfia2/Stxbp5/Nlgn1/Prepl/Dnajc5/Syt1/Dnm1l/LOC102556337/Rap1b/Bace1/Syt11/Prkca/Grm7/Prkar1b/Apba2/Apba1/Rab3a/Fgf14/Syt7/Kcnh1/Nrxn3/Stxbp1/Ap2m1/Syt4/Rapgef4/Slc17a7/Prkce/Napa/Syp/Dnm1/Nrn1/Prrt2/Snap91/Syn1/Rims1/Cplx1/Pip5k1c/Chrna7/Bsn/Stx1a/Napb/Vamp1/Erc1/C…
GO:0060537	muscle tissue development	155/3713	1.05817524542344e-10	6.80829952905444e-07	1.42668013352266e-08	Dcn/Met/Wnt3a/Fzd7/Lox/Myh6/Smad3/Dll1/Igfbp5/Bmp7/Itga8/Nr4a1/Egr2/Myh7/Dipk2a/Kcnk2/Wnt2/Fhl2/Foxp1/Pi16/Hlf/Adrb1/Klf5/Rbm24/Efnb2/Pmp22/Fos/Nr3c1/Grem1/RGD1311744/Kcnab1/Col11a1/Bcl2/Rara/Egr1/Skil/Selenon/Lrp2/Mef2c/Syne1/Fhod3/Cdon/Pkd2/Rxra/Ripor2/Homer1/Kdm6b/Mylk/Rgs4/Hivep3/Srf/Tpm1/Ppp3ca/Myh10/Camk2d/Hdac5/Rb1/Sox8/Rcan1/Acta1/Fkbp1a/Id2/Jarid2/Actn1/Ahr/Lemd3/Ddx39b/Pak1/Tgfbr1/Mef2d…
GO:0051402	neuron apoptotic process	112/3713	1.40957191954691e-10	9.06918573036484e-07	1.84908566743409e-08	Clcf1/Wfs1/Ascl1/Mir124-1/Tox3/Pawr/Adam8/Nr3c1/Ntrk1/Bcl2/Egr1/Tert/Gfral/Nr4a2/Thrb/Tyro3/Vstm2l/Mef2c/Pcp4/Abl1/F2r/Ptprf/Egln3/Tmtc4/Gabrb2/Cx3cl1/Atm/Agrn/Apaf1/Rb1/Kcnb1/Cln3/Rock1/Grid2/Akt2/Trim2/Crlf1/Parp1/Fmr1/Sirt1/Egln2/Cdk5r1/Fbxw7/Kras/Faim2/Ntrk2/Jak2/Slc30a10/Epha7/Nono/Hif1a/Prdx2/Hsp90ab1/Aars1/Ncstn/Scn2a/Dnajc5/Hyou1/Cdc42/Park7/Arrb1/Ppp2r2b/Fyn/Nsmf/Oxr1/Bag1/Aifm1/Hras/Grn…
GO:1901888	regulation of cell junction assembly	86/3713	1.56136373074474e-10	1.00458142436117e-06	1.99430697021163e-08	Wnt3a/Cldn3/Tpbg/Smad3/Gpc4/S100a10/Cbln1/Prkch/Ephb3/Grem1/Flrt2/Ntrk1/Farp1/Limch1/Pik3r1/Mef2c/Adgrb3/Adgrl3/Abl1/Nedd4l/Ptprd/Ptk2/Lrrn1/Syndig1/Agrn/Sipa1l1/Mdga1/Slk/Mdga2/Actr3/Slitrk5/Fzd1/Rock1/Slitrk2/Grid2/Nphp1/Rcc2/Iqgap1/Lrrtm4/Itgb1bp1/Ppp1r9a/Lrrn3/Il1rapl1/Slitrk1/Ptprj/Coro1c/Ntrk2/Epha7/Gpm6b/Nlgn1/Cfl1/Clasp2/Rap1b/Dlc1/Peak1/Clstn3/Prkca/Ptprs/Thy1/Prkaca/Wnt4/Slit1/Pdlim5/Lr…
GO:1901653	cellular response to peptide	149/3713	1.98856622915314e-10	1.27944351183713e-06	2.41296812700661e-08	Cyp11b2/Met/Dear/Fbn1/Inhbb/Nr4a1/Myh7/Tshr/Ceacam1/Klf5/Adcy8/Sik2/Stat5b/Gpr21/Stat6/Pik3r1/Ass1/Egr1/Rab8b/Nr4a2/Grb14/Atp2b1/Rxra/Ptprf/Pid1/Drd1/Por/Ybx1/Prkcb/Ptk2/Grb10/Ptpn1/Rhoq/Grm5/Phip/Fzd1/Rock1/Hnrnph1/Akt2/Gpt/Cacna1d/Klf10/Plcb1/Pak1/Gria1/Capn10/Parp1/Cacna2d1/Nucb2/Sirt1/Akap1/Rab31/Arhgef2/Vldlr/Snx5/Ptprj/Sp1/Lpin2/Nucks1/Jak2/Leprot/Slc30a10/Ppat/Hdac9/Gfpt1/C2cd5/Hif1a/Atp5f…
GO:0051588	regulation of neurotransmitter transport	70/3713	2.14782782803783e-10	1.38191242455954e-06	2.54265317460396e-08	Htr1b/Grin3a/Pdyn/Grm2/Chrna5/Asic1/Dgki/Chrna4/Htr2c/Baiap3/Grm8/Mef2c/Per2/P2rx7/Drd1/Adcy1/Prkcb/Pnkd/Cacna1d/Nr3c2/Git1/Lrrk2/Fmr1/Git2/Ppp1r9a/Cacnb2/Slc30a1/Ppfia2/Stxbp5/Ntrk2/Gpm6b/Nlgn1/Prepl/Syt1/Dnm1l/Rap1b/Bace1/Prkca/Grm7/Gfap/Apba2/Apba1/Rab3a/Arl6ip5/Syt7/Kcnh1/Nrxn3/Stxbp1/Syt4/Prkce/Napa/Syp/Cacna1a/Nrn1/Prrt2/Rims1/Cplx1/Chrna7/Stx1a/Napb/Vamp1/Erc1/Syn2/Kcnc4/Mctp1/Cplx2/Grm4/H…
GO:0050805	negative regulation of synaptic transmission	43/3713	2.80537658312897e-10	1.80497929358518e-06	3.24200286336032e-08	Htr1b/Drd5/Cbln1/Asic1/Dgki/Adcy8/Arc/Plk2/Syne1/Sorcs3/Drd1/Srf/Pcdh17/Pnkd/Kcnb1/Grid2/Gria1/Iqsec2/Lrrk2/Fmr1/Arf1/Ppp1r9a/Gabbr1/Slc30a1/Tnr/Abhd6/Rap1b/Mapt/Stxbp1/Adora1/Syt4/Rapgef4/Celf4/Grik2/Mgll/Npy5r/Bdnf/Tmem25/Grm4/Npy2r/Ptgs2/Grid2ip/Htr2a
GO:0099072	regulation of postsynaptic membrane neurotransmitter receptor levels	47/3713	5.56329560283051e-10	3.57942439086115e-06	5.62551667207269e-08	Drd5/Cnih3/Gpc4/Efnb2/Nptx2/Arc/Tamalin/Cacng5/Grip2/Syne1/Kalrn/Adam22/Cacng3/Akap5/Tnik/Stx3/Iqsec2/Ophn1/Git1/Magi2/Adam10/Dnm3/Frrs1l/Dlg3/Mapk10/Prkcz/Eps15/Dlg1/Grip1/Hras/Vps35/Dnm2/Eps8/Ap2m1/Map2k1/Flot2/Rapgef4/Synj1/Dnm1/Cplx1/Pip5k1c/Lgi1/Nptxr/Cacng2/Ghsr/Nptx1/Mx1
GO:0007015	actin filament organization	143/3713	6.4357779352792e-10	4.14077952355864e-06	6.12494779351339e-08	Met/LOC100364435/Tmsb10/Arhgap12/Elmo3/Smad3/Diaph3/S100a10/Avil/Cobl/Pawr/Arhgap18/Pdlim1/Marcksl1/Rnd1/Rnd3/Iqgap2/Bcl2/Limch1/Myo5b/Pik3r1/Cdc42ep3/Sh3bp1/Cotl1/Prex1/Ssh2/Fhod3/Wasl/Shroom4/Flna/Arpc2/Abl1/Myo1e/Diaph1/Elmo2/Carmil1/Cyria/Myo19/Rgs4/Nck2/Srf/Cx3cl1/Tpm1/Myh10/Cgnl1/Actr3/Twf2/Acta1/Mical2/Cyrib/Akap2/Pfn1/Gas7/Actr3b/Cap2/Actn1/Nf2/Lcp1/Lats1/Pak1/Tgfbr1/Arfip1/Itgb1bp1/Arpc1…
GO:0006898	receptor-mediated endocytosis	92/3713	1.07001893218244e-09	6.88450180966183e-06	9.6176555483299e-08	Wnt3a/Htr1b/Dll1/Cxcr1/Fnbp1l/Ceacam1/Efnb2/Arc/Grem1/Lmbr1l/Cacng5/Ptpn5/Lrp2/Slc9b2/Syne1/Wasl/Fcho1/Cacng3/Akap5/Lrpap1/Cln3/Gria2/Gria1/Ophn1/Fmr1/Arf1/Magi2/Fchsd2/Fcho2/Dnm3/Rab31/Vldlr/Wasf1/Pard3/Grk3/Necab2/Ahi1/Lrp6/Dgkd/Atp5f1b/Eps15/Scyl2/Tfrc/Hip1r/Arrb1/Clta/Sdcbp/Nsf/Cltc/Canx/Reps1/Dnm2/Syt11/Prkca/Cd63/Aak1/B2m/Ap2s1/Ap2a1/Clu/Itsn1/Ap2m1/Synj1/Smap1/Dnm1/Dnajc6/Snap91/Egfr/Snx9/…
GO:0051963	regulation of synapse assembly	55/3713	1.12736764119675e-09	7.25348340345989e-06	9.94888458097266e-08	Wnt3a/Tpbg/Gpc4/Cbln1/Ephb3/Flrt2/Ntrk1/Farp1/Pik3r1/Mef2c/Adgrb3/Adgrl3/Ptprd/Ptk2/Lrrn1/Syndig1/Agrn/Sipa1l1/Mdga1/Mdga2/Actr3/Slitrk5/Fzd1/Slitrk2/Grid2/Lrrtm4/Ppp1r9a/Lrrn3/Il1rapl1/Slitrk1/Ntrk2/Epha7/Nlgn1/Clstn3/Prkca/Ptprs/Slit1/Pdlim5/Lrrtm3/Arhgef9/Ephb2/Gap43/Nptxr/Bdnf/Ntn1/Adgre5/Slitrk6/Eef2k/Clstn2/Ghsr/Six4/Lrtm2/Nptx1/Ephb1/Flrt3
GO:0046034	ATP metabolic process	99/3713	1.16175746113606e-09	7.47474750494943e-06	9.98428173969308e-08	Myh6/Myh7/Cbfa2t3/Cyct/P2rx7/Pid1/Dhtkd1/Parp1/Ampd2/Taz/Sirt1/Pfkfb2/Ncor1/Clpx/Slc25a25/Pde2a/Hif1a/Atp5f1b/Atp5f1a/Uqcrc1/Atp5mc1/Cyc1/Atp5mc3/Prkag2/Cox5a/Pfkm/Prkaa1/Atp5f1c/Sdha/Ndufs1/Park7/Pgam1/Kif5c/Ndufa7/Flcn/Dnm1l/Cox5b/Vcp/Ndufa10/Eif6/Cox6a1/Sdhaf2/Cox7a2l/Ndufb8/Ndufs8/Atp5f1e/Ola1/Atp5po/Nudt5/Ak5/Cycs/Iscu/Cox7b/ND5/CYTB/Nudt2/Uqcr10/Hk1/COX1/Cox7a2/Hspa8/Ak3/Dnajc15/Ndufb9/ND4L…
GO:1905475	regulation of protein localization to membrane	80/3713	1.19309027078093e-09	7.67634280220453e-06	9.98428173969308e-08	Gbp1/Wnt3a/Stac/Gpc4/Ptn/Pkdcc/Cemip/Atp2b4/Tamalin/Mtcl1/Shisa7/Myo5b/Pik3r1/Kcnj11/Grip2/Kalrn/Ar/Arpc2/Zdhhc2/Pid1/Akap5/Tnik/Rhoq/Stx3/Camk2d/Actr3/Kcnb1/Cln3/Akt2/Pgrmc1/Stx8/Pak1/Iqsec2/Itgb1bp1/Magi2/Cdk5r1/Adam10/Ptpn9/Sorbs2/Rab11fip2/Kif5b/Actb/Necab2/Ppp2r5a/Cnst/C2cd5/Acsl3/Csnk2a1/Prkcz/Tcaf1/Gdi1/Camk2g/Inpp5k/Dlg1/Clasp2/Fyn/Cltc/LOC102556337/Cript/Hras/Vamp7/Chp1/Zdhhc7/Dpp10/Ap2m…
GO:0035418	protein localization to synapse	48/3713	1.34777507593102e-09	8.67158483854018e-06	1.09027910089788e-07	Cnih3/Gpc4/Nptx2/Tamalin/Cacng5/Grip2/Rab27b/Kalrn/Grin2a/Adam22/Homer1/Zdhhc2/Cacng3/Lrrc7/Tnik/Stx3/Anks1b/Iqsec2/Git1/Magi2/Baiap2/Adam10/Cnih2/Kif5b/Dlg3/Mapk10/Nlgn1/Prkcz/Klc1/Dlg1/Kif5c/Grip1/Hras/Vps35/Clstn3/Mapt/Kif5a/Map2k1/Rapgef4/Pclo/Cplx1/Bsn/Lgi1/Nptxr/Cacng2/Ghsr/Nptx1/Neto1
GO:0120034	positive regulation of plasma membrane bounded cell projection assembly	51/3713	1.92283806953662e-09	1.23715401393986e-05	1.45825762148575e-07	Fnbp1l/Avil/Cobl/Zmynd10/Cep135/Cdc42ep3/Mns1/Wasl/Ripor2/P2rx7/Arpc2/Crocc/Srf/Rhoq/Agrn/Actr3/Twf2/Entr1/Pfn1/Tgfbr1/Fmr1/Fuz/Dnm3/Rala/Tmem67/Def8/Plppr5/Gpm6a/Kit/Actr2/Nlgn1/Arhgap35/Cfl1/Cdc42/Hras/Dnm2/Fam98a/Bbs4/Apc/Eps8/Nrp1/Zmynd8/Neurl1/Cdc42ep2/Hsp90aa1/Dpysl3/Eps8l2/Prkcq/Mstn/Anln/Plce1
GO:0106027	neuron projection organization	50/3713	1.97637200337836e-09	1.27159774697363e-05	1.47579778260366e-07	Ephb3/Itpka/Zfp804a/Arc/Myo5b/Wasl/Kalrn/Grin2a/Grin2b/Ngef/Homer1/Sipa1l1/Lzts3/Actr3/Lrrk2/Arf1/Ppp1r9a/Baiap2/Cdk5r1/Adam10/Abi2/Dnm3/Ppfia2/Actr2/Nlgn1/Caprin1/Cfl1/Pafah1b1/Epha4/Cdc42/Fyn/Dnm1l/Dctn1/Epha5/Vps35/Pdlim5/Igf1r/Tanc1/Itga3/Ephb2/Zdhhc15/Zmynd8/Dock10/Lgmn/Chrna7/Caprin2/Rph3a/Abcd2/Eef2k/Ephb1
GO:0043523	regulation of neuron apoptotic process	98/3713	4.08567247959855e-09	2.6287216733737e-05	2.83293771480134e-07	Clcf1/Wfs1/Ascl1/Mir124-1/Tox3/Pawr/Adam8/Nr3c1/Ntrk1/Bcl2/Egr1/Tert/Gfral/Nr4a2/Tyro3/Vstm2l/Mef2c/Pcp4/Abl1/F2r/Ptprf/Egln3/Gabrb2/Cx3cl1/Atm/Agrn/Kcnb1/Cln3/Rock1/Grid2/Trim2/Crlf1/Parp1/Fmr1/Sirt1/Egln2/Cdk5r1/Fbxw7/Kras/Faim2/Ntrk2/Jak2/Slc30a10/Epha7/Nono/Hif1a/Prdx2/Hsp90ab1/Aars1/Dnajc5/Hyou1/Cdc42/Park7/Arrb1/Ppp2r2b/Fyn/Nsmf/Oxr1/Bag1/Aifm1/Hras/Grn/Bace1/Mapk8/Grm7/Sod1/Sod2/Itsn1/Snx6…
GO:0031345	negative regulation of cell projection organization	82/3713	4.57542424982183e-09	2.94382796233537e-05	3.12784006166471e-07	Wnt3a/Mylip/Efnb2/Pmp22/Prag1/Plk2/Ntm/Sez6/Dab1/Efnb3/Klk8/Kremen1/Grin2b/Flna/Ngef/Tchp/Ptprf/Sema7a/Ptk2/Ppp3ca/Adam17/Spry2/Sema4f/Actr3/Map4/Ryk/Lrrk2/Rbpj/Sema3e/Cdk5r1/Ptpn9/Dnm3/Ifrd1/Tnr/Trpc5/Lrig2/Epha7/Nlgn1/Gdi1/Cfl1/Pafah1b1/Epha4/Itm2c/Fyn/Dennd5a/Stmn2/RGD1307443/Dnm2/Gfap/Ptprs/Thy1/B2m/Rab29/Rtn4r/Paqr3/Slit1/Trak2/Kank1/Nrp1/Itga3/Ephb2/Inppl1/Inpp5j/Hes1/Ywhah/Fgf13/Rab3ip/Sem…
GO:0071900	regulation of protein serine/threonine kinase activity	154/3713	6.93828745074616e-09	4.46409414581008e-05	4.61318578736706e-07	Met/Iqgap3/Mst1r/Bmp7/Rgs14/Cemip/Epgn/Dipk2a/Gadd45g/Ceacam1/Dusp1/Adam8/Pmp22/Thbs1/Atp2b4/Dusp6/Sfrp2/Parp16/Igfbp6/Ptpn5/Prkar2b/Ccng2/Pdgfc/Trib1/Gfral/Tnfaip3/Ccnyl1/Dusp5/Pkd2/P2rx7/Dab2ip/Abl1/F2r/Psrc1/Fgf10/Zeb2/Cdk5r2/Ptpn1/Tnik/Adam17/Grm5/Ccna1/Spry2/Lime1/Rb1/Stk38/Pkig/Dusp18/Ccne2/Iqgap1/Lats1/Pak1/Tgfbr1/Incenp/Lrrk2/Cab39l/Slc8a1/Adam9/Sirt1/Ccnl1/Cdk5r1/Pkia/Wnt7b/Rgcc/Rasgrp1/…
GO:0007517	muscle organ development	134/3713	7.44262490977455e-09	4.78858486694895e-05	4.84185179179352e-07	Dcn/Met/Wnt3a/Fzd7/Lox/Myh6/Smad3/Dll1/Nr4a1/Egr2/Myh7/Kcnk2/Wnt2/Foxp1/Pi16/Hlf/Adrb1/Klf5/Rbm24/Efnb2/Pmp22/Fos/Nr3c1/Grem1/Kcnab1/Arid5b/Col11a1/Bcl2/Etv1/Ass1/Egr1/Mkx/Skil/Selenon/Lrp2/Cavin4/Mef2c/Kremen1/Cdon/Rxra/Ripor2/Homer1/Mylk/Rgs4/Jph1/Hivep3/Tpm1/Ppp3ca/Hdac5/Rb1/Sox8/Rcan1/Acta1/Fkbp1a/Fzd1/Jarid2/Actn1/Lemd3/Ddx39b/Pak1/Tgfbr1/Mef2d/Rbpj/Dmd/Egln1/Taz/Cxadr/Sirt1/Sfmbt1/Kmt5b/Ctd…
GO:0035637	multicellular organismal signaling	62/3713	7.48171633409864e-09	4.81373628935907e-05	4.84185179179352e-07	Drd5/Chrm5/Dcdc2/Pawr/Pmp22/Cacng5/Fkbp1b/Scn3a/Cacna1h/Kcnh2/P2rx7/Drd1/Cacng3/Kcnn2/Cacna1e/Camk2d/Cacna1d/Pak1/Gria1/Fmr1/Scn3b/Cxadr/Slc8a1/Cacna2d1/Cacnb2/Tnr/Ntrk2/Scn2a/Kcna2/Pafah1b1/Scn2b/Fgf12/Grm7/Sri/Sod1/Ehd3/Scn1a/Gba/Slc9a1/Rapgef4/Myh14/Cacna1a/Scn1b/Kcnh6/Grik2/Ank2/Cntnap1/Chrna7/Kcnmb4/Kcnmb2/Kcnc4/Cacna1c/Ryr2/Cacng2/Mag/Kcnd3/Scn4a/Kcna1/Ghsr/Dsc2/P2rx5/Gpr88
GO:0017157	regulation of exocytosis	96/3713	1.01921470827753e-08	6.5576274330576e-05	6.34223889320874e-07	Htr1b/Grin3a/Sytl4/Fga/Rph3al/Doc2b/Cadps2/Syt10/Bcr/Ceacam1/Chrna5/Dgki/Chrna4/Baiap3/Myo5b/Grm8/Rab26/Rab8b/Cacna1h/Rab27b/P2rx7/Drd1/Cdk5r2/Adcy1/Prkcb/Ppp3ca/Kcnb1/Cacna1d/Syt17/Nr3c2/Git1/Lrrk2/Fmr1/Arf1/Git2/Cacnb2/Il1rapl1/Rala/Sptbn2/Ppfia2/Stxbp5/Nlgn1/Prepl/Cdc42/Syt1/Smpd3/Sdcbp/Clasp2/Dnm1l/Nsf/Rap1b/Lamp1/Bace1/Vamp7/Syt11/Prkca/Grm7/Apba2/Apba1/Rab3a/Rab15/Mical1/Syt7/Septin4/Kcnh1/…
GO:0060560	developmental growth involved in morphogenesis	98/3713	1.48319112529e-08	9.54285170011586e-05	8.77919676343028e-07	Wnt3a/Mir124-1/Cobl/Dclk1/Sfrp2/Myo5b/Ext1/Jade2/Abl1/Fgf10/Nedd4l/Zeb2/Sema7a/Rasal1/Srf/Pak6/Spry2/Sema4f/Actr3/Twf2/Smurf1/Iqgap1/Ahr/Ryk/Alcam/Pak1/Syt17/Sema3e/Cdk5r1/RGD1359108/Wnt7b/Sin3a/Wasf1/Ifrd1/Tnr/Trpc5/Lrp6/Kdm5b/Epha7/Cyfip2/Dpysl2/Prkcz/Hsp90ab1/Atp5mc1/Gdi1/Usp9x/Cfl1/Pafah1b1/Eif2b2/Syt1/Clasp2/RGD1307443/Dnm2/Mapt/Tmtc3/Ptprs/Rtn4r/Bin3/Slc12a2/Slit1/Ppp2r3a/Olfm1/Syt4/Nrp1/Sl…
GO:0051961	negative regulation of nervous system development	123/3713	1.63360715846383e-08	0.000105106284575563	9.43930151337935e-07	Wnt3a/Gpr161/Ascl1/Dll1/Ptn/Bmp7/Cbln1/Dtx1/Mylip/Cntn4/Efnb2/Pmp22/Prag1/Plk2/Ntm/Sez6/Tert/Thrb/Dab1/Efnb3/Klk8/Kremen1/Flna/Ngef/Ift122/Cdk20/Sema7a/Ptk2/Ppp3ca/Mdga1/Adam17/Foxg1/Sema4f/Sox8/Actr3/Id2/Fezf2/Nbn/Ryk/Lrrk2/Rbpj/Sema3e/Fmr1/Dmd/Ptbp1/Kdm4a/Cdk5r1/Ptpn9/Bex1/Wnt7b/Dnm3/Arhgef2/Ifrd1/Tnr/Eif4enif1/Trpc5/Lrig2/Lrp6/Epha7/Brinp1/Nlgn1/Gdi1/Pafah1b1/Apbb1/Epha4/Calr/Itm2c/Dennd5a/Prp…
GO:1903539	protein localization to postsynaptic membrane	31/3713	2.76537860143479e-08	0.000177924459216314	1.54279016711625e-06	Cnih3/Gpc4/Nptx2/Tamalin/Cacng5/Grip2/Kalrn/Grin2a/Adam22/Zdhhc2/Cacng3/Tnik/Stx3/Iqsec2/Git1/Magi2/Adam10/Mapk10/Prkcz/Dlg1/Grip1/Hras/Vps35/Map2k1/Rapgef4/Cplx1/Lgi1/Nptxr/Cacng2/Ghsr/Nptx1
GO:0062197	cellular response to chemical stress	132/3713	3.14730889282249e-08	0.000202497854164199	1.73591403167518e-06	Met/Mmp9/Foxp1/Pawr/Pcgf2/Fos/Thbs1/Bcl2/Stat6/Egr1/Il18bp/Nr4a2/Tnfaip3/Selenon/Dapk1/Pkd2/Lrrc8c/Arpc2/Abl1/Kdm6b/Mylk/Atm/Tmem132a/Tpm1/Stk25/Stx2/Fzd1/Cln3/Ptprk/Parp1/Lrrk2/Slc8a1/Adnp2/Sirt1/Slc1a1/Fbxw7/Arnt/Gucy1b1/Sin3a/Arhgef2/Serpinb6a/Etv5/Pcna/Ercc6l2/Arntl/Jak2/Mapkap1/Top2b/Nono/Hif1a/Mapk10/Atp5f1a/Prdx2/Psap/Oxsr1/Scn2a/Mapk9/Cfl1/Prkaa1/Atp5f1c/Akr1b1/Park7/Apex1/Smpd3/Map1lc3a/…
GO:0010959	regulation of metal ion transport	141/3713	3.37576019009222e-08	0.000217196410630534	1.8206237693801e-06	Wfs1/Stac/Rgs9/Cemip/Homer2/Vip/Adrb1/Pawr/Itpr1/Gsto1/Kcnab1/Tspan13/Fxyd6/Neto2/Trpc4/Fgf11/Bcl2/Fkbp1b/Selenon/Atp2b1/Pkd2/Kcnh2/Flna/Homer1/P2rx7/Abl1/Jph4/F2r/Diaph1/Mylk/Drd1/Nedd4l/Rgs4/Akap5/Cx3cl1/Kcnip1/Agrn/Kcnn2/Camk2d/Lime1/Nos1ap/Fkbp1a/Akt2/Cacna1d/Ahr/Fmr1/Scn3b/Dmd/Arf1/Slc8a1/Cacna2d1/Per1/Cacnb2/Kcnip4/Mchr1/Kcns2/Adcyap1r1/Slc30a1/Kif5b/Pde4d/Trpc1/Slc30a10/Tmbim6/Oxsr1/Saraf/…
GO:0051648	vesicle localization	67/3713	3.37591264979394e-08	0.000217206219887742	1.8206237693801e-06	Fnbp1l/Myo5b/Rab27b/Syn3/Wasl/Myo1e/Myo19/Kif1c/Pcdh17/Syndig1/Stx2/Wipi1/Cln3/Lrrk2/Arf1/Magi2/Dnm3/Cnih2/Rasgrp1/Kif5b/Ppfia2/Ahi1/Dpysl2/Nlgn1/Kif1b/Prkcz/Ap3m2/Eps15/Shroom2/Pafah1b1/Vps33a/Kif5c/Clasp2/Rab1a/Dctn1/Arfgap3/Mapk8/Dnm2/Vamp7/Syt11/Ap3s2/Dctn2/Sybu/Madd/Stard3nl/Rab3a/Chp1/Dync1i1/Kif13a/Cep19/Bloc1s5/Kif5a/Map2k1/Syt4/Ykt6/Trak2/Synj1/Bloc1s3/Ctnnb1/Fgfr2/Rab27a/Dnm1/Pclo/Snap9…
GO:0006470	protein dephosphorylation	105/3713	3.52720699807562e-08	0.000226940498256186	1.88131306745248e-06	Lrrc39/Tpte2/Ptpru/Ppp2r1b/Ptn/Ptpdc1/Dusp1/Pawr/Dusp6/Ptpn5/Bcl2/Fkbp1b/Ppp1r2/Ptprn2/Ctdspl/Ssh2/Dusp5/Ptprf/Cdc14b/Ptprd/Ptpn1/Nuak1/Ctdsp2/Ppp3ca/Cdc25b/Rcan1/Fkbp1a/Ankle2/Rock1/Ptprk/Dusp18/Ptpn13/Ppp1r12a/Fam122a/Ppm1k/Lrrk2/Dusp26/Mtmr14/Ptbp1/Magi2/Ctdspl2/Akap1/Ptpn9/Hacd2/Cttnbp2nl/Ctdp1/Ppm1e/Ptprj/Ppp4r3a/Ppp2r5a/Dusp4/Mtmr1/Ppm1b/Jak2/Cry2/Dusp7/Mprip/Mtmr3/Csnk2a1/Ppp2r5c/Hsp90ab1/…
GO:0043087	regulation of GTPase activity	133/3713	3.80711058456071e-08	0.000244949495010636	1.97217325360183e-06	Plxnd1/Arhgap12/Iqgap3/S100a10/Rgs14/Bcl6/Rgs9/Rgs12/Asap2/Garnl3/Bcr/Tbc1d1/Adrb1/Arhgap18/Ephb3/Dgki/Arhgap9/Ntrk1/Iqgap2/Mex3b/Gmip/Sh3bp1/Ptprn2/Rin1/Prex1/Vav2/Adgrb3/Kalrn/Ngef/Cblb/Arap2/Dab2ip/F2r/Vav3/Rgs4/Tbc1d8/Plxnb2/Rasal1/Cx3cl1/Agrn/Sipa1l1/Arhgap20/Spry2/Myo9b/Sh3bp4/Sbf2/Akt2/Plcb1/Rcc2/Iqgap1/Acap2/Ophn1/Git1/Lrrk2/Itgb1bp1/Rasal2/Git2/Arhgef26/Rab11fip2/Pip5k1a/Rasgrp1/Elmod1/C…
GO:0048588	developmental cell growth	97/3713	3.84551458397989e-08	0.000247420408333266	1.97217325360183e-06	Wnt3a/Mir124-1/Foxp1/Pi16/Cobl/Adrb1/Dclk1/Nr3c1/Myo5b/Jade2/Abl1/Nedd4l/Zeb2/Rgs4/Sema7a/Rasal1/Srf/Camk2d/Pak6/Sema4f/Shbg/Actr3/Twf2/Smurf1/Iqgap1/Ryk/Alcam/Ddx39b/Pak1/Syt17/Sema3e/Sirt1/Cdk5r1/RGD1359108/Sorbs2/Sin3a/Ctdp1/Wasf1/Ifrd1/Tnr/Trpc5/Epha7/Cyfip2/Dpysl2/Prkcz/Hsp90ab1/Atp5mc1/Gdi1/Tomm70/Usp9x/Pafah1b1/Eif2b2/Syt1/Fdps/Clasp2/RGD1307443/Dnm2/Akap6/Mapt/Ptprs/Rtn4r/Slit1/Pdlim5/Olf…
GO:0019226	transmission of nerve impulse	43/3713	3.8600875328034e-08	0.000248358031860571	1.97217325360183e-06	Drd5/Chrm5/Dcdc2/Pawr/Pmp22/Cacng5/Fkbp1b/Scn3a/Cacna1h/P2rx7/Drd1/Cacng3/Cacna1e/Pak1/Gria1/Fmr1/Tnr/Ntrk2/Scn2a/Kcna2/Pafah1b1/Fgf12/Grm7/Sod1/Scn1a/Gba/Rapgef4/Myh14/Cacna1a/Scn1b/Grik2/Cntnap1/Chrna7/Kcnmb4/Kcnmb2/Kcnc4/Cacng2/Mag/Scn4a/Kcna1/Ghsr/P2rx5/Gpr88
GO:0001558	regulation of cell growth	140/3713	4.50446560663283e-08	0.000289817317130757	2.20840945371441e-06	Wnt3a/Ccn3/Smad3/Igfbp5/S100a10/Bcl6/Ceacam1/Foxp1/Pi16/Adrb1/Il3ra/Nr3c1/Sfrp2/Grem1/Hbegf/Igfbp4/Bcl2/Myo5b/Frzb/Sesn1/Dab2ip/Abl1/Tchp/Psrc1/Nedd4l/Rgs4/Sema7a/Rasal1/P3h1/Ptk2/Srf/Gng4/Exosc2/Adam17/Sema4f/Rb1/Actr3/Twf2/Smurf1/Sh3bp4/Nf2/Ryk/Fam122a/Ddx39b/Pak1/Tgfbr1/Syt17/Acvr1b/Sema3e/Uri1/Adnp2/H3f3b/Sirt1/Cdk5r1/Adam10/Sin3a/Ctdp1/Ifrd1/Zfp382/Cdkn2aip/Ptprj/Tnr/Cdk11b/Cirbp/Cgref1/Trpc…
GO:0015980	energy derivation by oxidation of organic compounds	89/3713	4.82645512426023e-08	0.000310534122694903	2.31941475538967e-06	Adrb1/Cbfa2t3/Cyct/Ppp1r2/Per2/Ndufaf2/Dyrk2/Grb10/Dhtkd1/Akt2/Taz/Pank2/Ogdhl/Slc25a25/Gaa/Gfpt1/Hif1a/Uqcrc1/Cyc1/Prkag2/Cox5a/Aco2/Pfkm/Sdha/Ndufs1/Inpp5k/Idh3g/Park7/Ndufa7/Flcn/Cox5b/Vcp/Ndufa10/Ide/Il6st/Ndufs4/Gnas/Cox6a1/Sdhaf2/Prelid1/Cisd1/Trap1/Ndufb8/Pdhb/Ndufs8/Irs2/Fh/Cycs/Iscu/Pdha1/ND5/CYTB/Uqcr10/COX1/Pygb/Cat/Ugp2/Prkaca/Sod2/Dnajc15/ND1/Mdh1/Idh3a/Ppp1r3c/Ndufb9/ND4L/COX2/Suclg…
GO:0098742	cell-cell adhesion via plasma-membrane adhesion molecules	81/3713	5.65326454808903e-08	0.000363731041024048	2.66399620145514e-06	Cldn3/LOC100912321/Gpc4/Cdh6/Ntng1/Nectin4/Cbln1/Ceacam1/Cntn4/Tenm3/Igsf9b/Pcdhb10/Dab1/Pcdhb21/Cdh10/Pcdhb2/LOC690826/Pcdhb3/Pcdhb4/Adgrl3/Cdh22/Sdk2/Ptprf/Pcdhb16l/Pcdhb14/Pcdhgb4/Cdh18/Pcdhb22/Ptprd/Plxnb2/Dchs1/Pcdh17/Cx3cl1/Igsf11/Lrrc4c/Cdh11/Pcdhb9/Mdga1/Pcdhb5/Mdga2/Slitrk2/Grid2/Alcam/Pik3cb/Cxadr/Magi2/Il1rapl1/Slitrk1/Lrrc4/Nlgn1/Kifap3/Bsg/Clstn3/Pcdh9/Ptprs/Robo2/Cadm3/Pcdh20/Acvr1/…
GO:0042326	negative regulation of phosphorylation	147/3713	7.97650579608243e-08	0.000513208382919944	3.61826544276794e-06	Met/Gbp1/Drd5/Bmp7/Rgs14/Gadd45g/Ceacam1/Dusp1/Gfra2/Ldlrad4/Dusp6/Sfrp2/Grem1/Cbfa2t3/Lmo3/Ptpn5/Prkar2b/Trib1/Tnfaip3/Ctdspl/Pcp4/Dusp5/Midn/Snx25/Cblb/P2rx7/Zbed3/Dab2ip/Abl1/Pid1/Drd1/RGD1565059/Nck2/Grb10/Ptpn1/Ctdsp2/Spry2/Ibtk/Rb1/Stk38/Pkig/Ankle2/Dusp18/Ptpn13/Nf2/Lats1/Lrrk2/Dusp26/Dmd/Itgb1bp1/Slc8a1/Per1/Sirt1/Pkia/RGD1359108/Rnf149/Prdm15/Ash1l/Ppm1e/Pard3/Ptprj/Pde4d/Coro1c/Ppp2r5a/…
GO:0051650	establishment of vesicle localization	60/3713	9.59397984314749e-08	0.000617276663108109	4.27526235486117e-06	Fnbp1l/Myo5b/Rab27b/Wasl/Myo1e/Myo19/Kif1c/Stx2/Wipi1/Cln3/Lrrk2/Arf1/Dnm3/Cnih2/Rasgrp1/Kif5b/Ppfia2/Ahi1/Dpysl2/Nlgn1/Kif1b/Prkcz/Ap3m2/Eps15/Shroom2/Pafah1b1/Kif5c/Clasp2/Rab1a/Dctn1/Arfgap3/Mapk8/Dnm2/Vamp7/Syt11/Ap3s2/Dctn2/Sybu/Madd/Stard3nl/Rab3a/Chp1/Dync1i1/Kif13a/Cep19/Bloc1s5/Kif5a/Map2k1/Syt4/Ykt6/Trak2/Synj1/Bloc1s3/Ctnnb1/Fgfr2/Rab27a/Dnm1/Pclo/Snap91/Mx1
GO:0045926	negative regulation of growth	93/3713	1.18911295093935e-07	0.000765075272634378	5.19962049955556e-06	Wnt3a/Ccn3/Smad3/Igfbp5/Bcl6/Kcnk2/Foxp1/Pi16/Adrb1/Sfrp2/Grem1/Bcl2/Frzb/Sesn1/Dab2ip/Tchp/Wwc2/Psrc1/Rgs4/Sema7a/P3h1/Ptk2/Gng4/Wwc1/Sema4f/Rb1/Wwc3/Actr3/Sh3bp4/Jarid2/Nf2/Ryk/Pak1/Acvr1b/Sema3e/Cxadr/Sirt1/Cdk5r1/Ing5/Ctdp1/Ifrd1/Cdkn2aip/Ptprj/Tnr/Cirbp/Cgref1/Epha7/Hif1a/Smarca2/Tomm70/Cfl1/Apbb1/Idh3g/Flcn/Adipor1/Gnas/Ndufa13/RGD1307443/Dcbld2/Ptprs/Tspyl2/Rtn4r/Apc/Slit1/Stk3/Nrp1/Sesn2/…
GO:0048638	regulation of developmental growth	129/3713	1.4315290159829e-07	0.000921045768883399	6.14884051485529e-06	Wnt3a/Myh6/Dll1/Tshr/Kcnk2/Wnt2/Foxp1/Pi16/Adrb1/Dusp6/Nr3c1/Sfrp2/Stat5b/Gpr21/Bcl2/Myo5b/Mef2c/Ar/Abl1/Wwc2/Npy1r/Nedd4l/Rgs4/Por/Sema7a/Celf1/Rasal1/Ptk2/Srf/Cacna2d2/Agrn/Wwc1/Sema4f/Wwc3/Actr3/Twf2/Smurf1/Plcb1/Jarid2/Lats1/Ryk/Ddx39b/Pak1/Tgfbr1/Syt17/Rbpj/Sema3e/Cxadr/Sirt1/Cdk5r1/Sin3a/Ctdp1/Ifrd1/Tnr/Trpc5/Ncor1/Epha7/Dpysl2/Atp5mc1/Gdi1/Tomm70/Cfl1/Pafah1b1/Eif2b2/Syt1/Fdps/Clasp2/Gnas/…
GO:0032355	response to estradiol	89/3713	1.66058969257489e-07	0.00106842340820268	7.07015611492411e-06	Nts/Fga/Ptn/Mmp9/Bmp7/Rgs9/Nrip1/Dusp1/Pawr/Arnt2/Stat5b/Ntm/Fam210b/Tacr3/Rara/Pik3r1/Ass1/Mir221/Kcnj11/Sstr2/Mbd4/Ar/Npy1r/Ugt1a1/Drd1/Fgf10/Htr5a/Ptk2/Tfpi/Prdm2/Actr3/Cacna1d/Ahr/Gria1/Nrf1/Pam/Adcyap1r1/Mbd2/Pcna/Dnmt1/Ncoa1/Strn3/Hif1a/Eef2/Calr/Aifm1/Grn/Prkca/Oprl1/Gpx1/Cat/Hspa8/Hsd17b7/Wnt4/Bcl2l2/Gpx4/Stxbp1/Ggt7/Urod/Igf1r/Gpi/Sstr3/Nefm/Ctnnb1/Igfbp2/Insig1/Enpp2/Txnip/Abcb1b/Cryab/…
GO:0032535	regulation of cellular component size	132/3713	1.77094524420107e-07	0.00113942617011897	7.47444258216121e-06	Wnt3a/Tmsb10/Iqgap3/Avil/Arhgap18/Iqgap2/Myo5b/Cdc42ep3/Sh3bp1/Cotl1/Prex1/Ssh2/Vav2/Fhod3/Wasl/P2rx7/Arpc2/Abl1/Carmil1/Cyria/Vav3/Sema7a/Nck2/Srf/Tpm1/Sema4f/Actr3/Twf2/Cyrib/Smurf1/Cln3/Pfn1/Actr3b/Ahr/Lats1/Ryk/Pak1/Sema3e/Hp1bp3/Arfip1/Arpc1a/Arf1/Add2/Ppp1r9a/Fchsd2/Baiap2/Cdk5r1/Abi2/Wnt7b/Sin3a/Wasf1/Ifrd1/Ctnna2/Sptbn2/Tnr/Trpc5/Twf1/Als2/Actr2/Epha7/Cyfip2/Washc2c/Hif1a/Dpysl2/Hsp90ab1/…
GO:0043254	regulation of protein-containing complex assembly	136/3713	1.89441253501415e-07	0.00121886502502811	7.9266208701908e-06	Met/Tmsb10/Avil/Arhgap18/Ldlrad4/Akain1/Cck/Iqgap2/Cdc42ep3/Cotl1/Prex1/Ssh2/Fhod3/Wasl/Arpc2/Dab2ip/Abl1/Psrc1/Carmil1/Cyria/Nck2/Atm/Tpm1/Actr3/Twf2/Cyrib/Slf2/Pfn1/Actr3b/Fnip2/Lcp1/Ahr/Lats1/Pak1/Terf1/Parp1/Atf7ip/Arfip1/Arpc1a/Arf1/Add2/Ppp1r9a/H3f3b/Fchsd2/Baiap2/Abi2/Arhgef2/Wasf1/Ctnna2/Sptbn2/Stxbp5/Twf1/Aida/Raf1/Actr2/Cyfip2/Washc2c/Prkcz/Camsap2/Psmc4/Cand1/Tfrc/Mapk9/Cfl1/Vdac2/Add3…
GO:0046777	protein autophosphorylation	86/3713	2.02170965094205e-07	0.00130076798941612	8.38695744533855e-06	Met/Itk/Zap70/Bcr/Gfra2/Ephb3/Obscn/Sik2/Grem1/Ntrk1/Pdgfc/Dapk1/Tyro3/Abl1/Mapkapk2/Ptk2/Map3k3/Atm/Tnik/Camk2d/Slk/Stk25/Prkx/Nbn/Iqgap1/Mapkapk5/Pak1/Tgfbr1/Acvr1b/Lrrk2/Clk4/Nlk/Vrk1/Trpm7/Ppp2r5a/Ntrk2/Jak2/Kit/Epha7/Csnk2a1/Ppp2r5c/Oxsr1/Camk2g/Epha4/Fyn/Peak1/Ppp2r5b/Prkca/Thy1/Hk1/Aak1/Uhmk1/Hspa8/Prkaca/Eif2ak2/Chp1/Stk39/Brsk1/Mapk3/Phka1/Errfi1/Igf1r/Camk4/Tnks1bp1/Htatip2/Nek6/Pim3/Fg…
GO:0042063	gliogenesis	119/3713	2.4783069458328e-07	0.00159454268894883	1.01083355393499e-05	Clcf1/Met/Pou3f1/Ascl1/Dll1/Ptn/Egr2/Dtx1/Prkch/Pmp22/Hdac10/Trpc4/Bcl2/Egr1/Tert/Dab1/Lrp2/Ulk4/Hdac11/Adam22/Dab2ip/Abl1/Drd1/Fgf10/Cdk5r2/Matn2/Ptk2/Cx3cl1/Foxg1/Sox8/Actr3/Id2/Akt2/Sun1/Nf2/Ercc2/Dmd/Kdm4a/Ndrg1/Cdk5r1/Hexb/Ifrd1/Kras/Etv5/Pard3/Ptprj/Nab2/Ntrk2/Eif2b3/Lamb1/Lrp6/Ncstn/Pafah1b1/Epha4/Dner/Nap1l1/Eef2/Eif2b2/Ptpn11/Il6st/Bag1/Prpf19/Grn/Mapk1/Gfap/Lgi4/Tnfrsf21/Tppp/Sod1/Clu/M…
GO:0001764	neuron migration	68/3713	2.91501565521451e-07	0.00187552107256502	1.15028987472778e-05	Satb2/Met/Ascl1/Ntng1/Dcdc2/Dclk1/Robo3/Cck/Sh3rf1/Flrt2/Nr4a2/Dab1/Mef2c/Ulk4/Adgrl3/Flna/Dab2ip/Drd1/Cdk5r2/Plxnb2/Matn2/Ptk2/Srf/Mdga1/Myh10/Adam17/Foxg1/Fezf2/Cdk5r1/Arhgef2/Ctnna2/Ntrk2/Lrig2/Gpm6a/Top2b/Lrp12/Tubb2a/Usp9x/Pafah1b1/Apbb1/Fyn/Nsmf/Elp3/Astn1/Mapk8/RGD1307443/Mapt/Bbs4/Olfm1/Nrp1/Itga3/Tubb2b/Ctnnb1/Ndn/Fgf13/Hsp90aa1/Dcc/Dcx/Stat3/Cntn2/Celsr1/Sema6a/Cxcr4/Ntn1/Spock1/Unc5d/D…
GO:2000369	regulation of clathrin-dependent endocytosis	13/3713	4.20203790510166e-07	0.00270359118814241	1.56399494368788e-05	Wasl/Dgkd/Scyl2/Hip1r/Dnm2/Syt11/Aak1/Smap1/Dnajc6/Snap91/Sh3gl3/Sh3gl2/Dab2
GO:1904951	positive regulation of establishment of protein localization	123/3713	4.31572691605778e-07	0.00277673869779158	1.5869072416222e-05	Tmem30b/Trh/Sytl4/Fga/Rph3al/Doc2b/Cemip/Ceacam1/Adrb1/Gipr/Cd34/Adcy8/Mtcl1/Bag3/Baiap3/Ptpn5/Cep135/Pik3r1/Cep295/Lrp2/Flna/P2rx7/Arpc2/Zdhhc2/Ripor1/Akap5/Myh10/Actr3/Kcnb1/Cln3/Edem1/Akt2/Ipo5/Cacna1d/Pak1/Capn10/Ptbp1/Itgb1bp1/Arf1/Rnf31/Adam9/Sirt1/Ctdspl2/Usp36/Cdk5r1/Fbxw7/Rgcc/Ncoa6/Zfp384/Kif5b/Chrm1/Cnst/Pfkfb2/Tm7sf3/Wls/Jak2/Ubl5/Leprot/Nadk/C2cd5/Acsl3/Hif1a/Cct7/Prkcz/Hsp90ab1/Tcaf…
GO:0043954	cellular component maintenance	39/3713	4.46283160173509e-07	0.00287138585255636	1.6286597954571e-05	Cldn3/Cbln1/Plekha7/Itpka/Mthfr/Zfp804a/Adgrb3/Grin2b/Homer1/F2r/Ophn1/Git1/Magi2/Sirt1/Dgkz/Mpp2/Kifc3/Supt6h/Dlg3/Shroom2/Cfl1/Dlg1/Fyn/Vps35/Rab3a/Hspa8/Igf1r/Tanc1/Itga3/Ctbp2/Rassf8/Zmynd8/Pclo/Wdhd1/Rims1/Bsn/Erc2/Erc1/Mtss1
GO:0090257	regulation of muscle system process	88/3713	6.06588191710724e-07	0.0039027884254668	2.18087965066522e-05	Adra2c/Smad3/Igfbp5/Arg2/Myh7/Foxp1/Pi16/Adrb1/Pawr/Atp2b4/Pde9a/Nr3c1/Tacr3/Fkbp1b/Selenon/Sstr2/Cacna1h/Mef2c/Atp2b1/F2r/Rgs4/Ptk2/Srf/Agrn/Ppp3ca/Camk2d/Rock1/Jarid2/Ddx39b/Pak1/Parp1/Dmd/Slc8a1/Chga/Sirt1/Akap1/Mlip/Ctdp1/Pde4d/Twf1/Kit/Tomm70/Camk2g/Dlg1/Fdps/Glrx3/Ndufs4/Akap6/Prkca/Bscl2/Sri/Asph/Chrm3/Mtmr4/Sod1/Ehd3/Tmem38a/Errfi1/Map2k1/Adora1/Nr4a3/Slc9a1/Nppc/Tead1/Fgf13/Pgr/Eno1/Nol3…
GO:0048013	ephrin receptor signaling pathway	22/3713	6.82242478002561e-07	0.00438954810346848	2.42598527581269e-05	Ephb3/Efnb2/Ntrk1/Efnb1/Efnb3/Ngef/Ptk2/Nck2/Sipa1l1/Anks1b/Ephb6/Git1/Rbpj/Ss18/Cdk5r1/Epha7/Epha4/Ptpn11/Epha5/Ephb2/Epha10/Ephb1
GO:0003012	muscle system process	134/3713	7.73527308885585e-07	0.00497687470536986	2.68175520396348e-05	Met/Mybpc2/Stac/Myh6/Adra2c/Smad3/Igfbp5/Arg2/Myh7/Foxp1/Pi16/Adrb1/Pawr/Atp2b4/Pde9a/Nr3c1/Sulf1/Tacr3/Fkbp1b/Grip2/Selenon/Sstr2/Cacna1h/Mef2c/Atp2b1/Ar/Kcnh2/Homer1/F2r/Npy1r/Mylk/Drd1/Nedd4l/Rgs4/Ptk2/Srf/Tpm1/Agrn/Kcnn2/Ppp3ca/Camk2d/Acta1/Fkbp1a/Rock1/Cacna1d/Jarid2/Ddx39b/Pak1/Parp1/Scn3b/Dmd/Taz/Kdm4a/Slc8a1/Cacna2d1/Chga/Cacnb2/Sirt1/Akap1/Sorbs2/Mlip/Ctdp1/Pde4d/Twf1/Kit/Gaa/Tomm70/Camk…
GO:0060562	epithelial tube morphogenesis	121/3713	8.80334384166954e-07	0.00566407142773018	2.96726743084344e-05	Met/Wnt3a/Plxnd1/Ovol2/Smad3/Dll1/Tgif1/Bmp7/Greb1l/Wnt2/Foxp1/Cobl/Efnb2/Mthfr/Nr3c1/Sfrp2/Grem1/Lama1/Bcl2/Rara/Lrp2/Mef2c/Ar/Pkd2/Mks1/Ift122/Abl1/Fgf10/Cdk20/Zeb2/Plxnb2/Srf/Dchs1/Klhl3/Apaf1/Spry2/Hdac5/Sox8/Mical2/Fzd1/Pfn1/Prkx/Csmd1/Ahr/Pak1/Ift57/Rbpj/Sema3e/Fuz/Arl13b/Ccdc39/Pkd1/Rala/Kras/Etv5/Tmem67/Rbm15/Rab23/Ahi1/Brpf1/Setd2/Hs2st1/Lrp6/Kdm5b/Kdm2a/Epha7/Hif1a/Arhgap35/Cfl1/Epha4/L…
GO:0001667	ameboidal-type cell migration	132/3713	1.00308269911883e-06	0.00645383408613056	3.33468949216794e-05	Dcn/Met/Plxnd1/Ccn3/Ovol2/Ptn/Mmp9/Bmp7/Nr4a1/Ceacam1/Foxp1/Efnb2/Pdlim1/Pmp22/Thbs1/Atp2b4/Plk2/Grem1/Arid5b/Hbegf/Sh3bp1/Bmper/Efnb1/Gfus/Mef2c/Dab2ip/Rin2/Abl1/Fgf10/Sparc/Zeb2/Sema7a/Ptk2/Srf/Map3k3/Cenpv/Adam17/Sema4f/Hdac5/Sox8/Patz1/Macir/Actr3/Cln3/Pfn1/Prkx/Rcc2/Iqgap1/Lemd3/Pak1/Tgfbr1/Acvr1b/Mta2/Sema3e/Itgb1bp1/Slc8a1/Adam9/Mia3/Sirt1/Fbxw7/Smurf2/Pip5k1a/Rgcc/Sp1/Coro1c/Lrp6/Kit/Hdac…
GO:0035265	organ growth	73/3713	1.12616028461301e-06	0.00724571527120013	3.69326107564055e-05	Myh6/Dll1/Dipk2a/Kcnk2/Wnt2/Foxp1/Pi16/Adrb1/Thbs1/Dusp6/Nr3c1/Bcl2/Rara/Thbs3/Ext1/Mef2c/Ar/Rxra/Wwc2/Fgf10/Rgs4/Por/Ptk2/Cacna2d2/Camk2d/Wwc1/Spry2/Wwc3/Jarid2/Ahr/Lats1/Ddx39b/Pak1/Tgfbr1/Rbpj/Cxadr/Ehmt2/Sirt1/Sorbs2/Ctdp1/Prkar1a/Psap/Tomm70/Fdps/Smpd3/Ptpn11/Akap6/Mapk1/Apc/Pdlim5/Map2k4/Stk3/Smo/Fgfr2/Ly6e/Nppc/Heg1/Fgfr1/Pdgfra/Map7/Dusp9/Anxa6/Tp73/Cited2/Rarb/Ddr2/Cacna1c/Rspo2/Prox1/Fg…
GO:0001933	negative regulation of protein phosphorylation	131/3713	1.1421282742491e-06	0.0073484533165187	3.70327773192913e-05	Met/Gbp1/Drd5/Bmp7/Rgs14/Gadd45g/Ceacam1/Dusp1/Gfra2/Ldlrad4/Dusp6/Sfrp2/Grem1/Lmo3/Ptpn5/Prkar2b/Trib1/Tnfaip3/Ctdspl/Pcp4/Dusp5/Snx25/Cblb/P2rx7/Zbed3/Dab2ip/Abl1/Pid1/Drd1/RGD1565059/Nck2/Ptpn1/Ctdsp2/Spry2/Ibtk/Rb1/Stk38/Pkig/Dusp18/Ptpn13/Nf2/Lats1/Lrrk2/Dusp26/Dmd/Itgb1bp1/Slc8a1/Per1/Sirt1/Pkia/RGD1359108/Rnf149/Prdm15/Ash1l/Ppm1e/Pard3/Ptprj/Pde4d/Coro1c/Zmynd11/Dusp4/Ncor1/Aida/Lrp6/Dnaj…
GO:0032409	regulation of transporter activity	94/3713	1.14447425027088e-06	0.00736354732624282	3.70327773192913e-05	Cnih3/Stac/Mmp9/Rgs9/Adrb1/Chrna4/Arc/Gsto1/Kcnab1/Fxyd6/Cacng5/Neto2/Fgf11/Bcl2/Shisa7/Fkbp1b/Kcnj11/Selenon/Dapk1/Mef2c/Pkd2/Grin2a/Hcn1/Homer1/Nedd4l/Cacng3/Agrn/Camk2d/Grm5/Nos1ap/Fkbp1a/Kmt2a/Cacna1d/Fmr1/Scn3b/Dmd/Cacna2d1/Cacnb2/Kcns2/Cnih2/Cttnbp2nl/Kif5b/Pde4d/Actb/Ndfip2/Nlgn1/Tcaf1/Oxsr1/Cfl1/Ifngr2/Park7/Dlg1/Scn2b/Fgf12/Ptpn3/Dnm2/Akap6/Prkca/Oprl1/Sri/Asph/Chrm3/Hk1/Ehd3/Chp1/Fgf14/…
GO:0015800	acidic amino acid transport	33/3713	1.23916072065826e-06	0.00797276007671525	3.95690448958119e-05	Trh/Grm2/Hrh3/Slc1a6/Slc17a6/Nr3c1/Cck/Per2/Grin2b/Lrrc8c/P2rx7/Slc6a6/Pak1/Slc1a1/Gabbr1/Ntrk2/Dpysl2/Arl6ip1/Lrrc8d/Grm7/Apba1/Slc12a2/Arl6ip5/Stxbp1/Adora1/Syt4/Slc1a2/Slc17a7/Slc7a11/Npy5r/Bdnf/Grm1/Slc17a8
GO:1902903	regulation of supramolecular fiber organization	117/3713	1.28689296605036e-06	0.00827986934356799	4.07874256753578e-05	Met/Tmsb10/Smad3/S100a10/Avil/Arhgap18/Iqgap2/Limch1/Pik3r1/Cdc42ep3/Sh3bp1/Cotl1/Prex1/Ssh2/Mef2c/Fhod3/Wasl/Flna/Arpc2/Abl1/Psrc1/Carmil1/Cyria/Rgs4/Nck2/Cx3cl1/Spef1/Tpm1/Cgnl1/Rb1/Actr3/Twf2/Cyrib/Pfn1/Actr3b/Nf2/Lats1/Pak1/Tgfbr1/Arfip1/Itgb1bp1/Arpc1a/Arf1/Add2/Ppp1r9a/Fchsd2/Baiap2/RGD1359108/Abi2/Rgcc/Arhgef2/Wasf1/Ctnna2/Sptbn2/Ppm1e/Twf1/Actr2/Cyfip2/Washc2c/Camsap2/Arhgap35/Shroom2/Cfl…
GO:0071805	potassium ion transmembrane transport	74/3713	1.48629986218452e-06	0.00956285331329519	4.56584188176736e-05	Kcnh4/Kcnh7/Kcnk9/Kcnk2/Kcnj4/Kcnf1/Kcnk3/Slc24a4/Kcnj12/Kcnab1/Neto2/Kcnh3/Kcnj11/Slc24a3/Pkd2/Hcn1/Kcnh2/Flna/Slc9a2/Nedd4l/Kcna4/Rgs4/Kcnip1/Agrn/Kcnn2/Kcns3/Slc9a4/Kcnb1/Cacna1d/Kcnj3/Kcnt1/Kcnip4/Kcns2/Oxsr1/Kcna2/Kcnv1/Dlg1/Slc9a7/Dnm2/Akap6/Kcnab2/Kcng2/Cd63/Tmem38a/Stk39/Dpp10/Slc12a2/Kcnh1/Slc9a1/Slc12a4/Kcnip2/Slc9a6/Slc9a9/Kcnk4/Kcnc1/Kcnh6/Ank2/Kcnk1/Kcnmb4/Kcnk10/Kcnmb2/Hcn3/Fhl1/Kcn…
GO:0016050	vesicle organization	92/3713	1.49727407155374e-06	0.00963346137637673	4.57062611316403e-05	S100a10/Doc2b/Fnbp1l/Cd34/Sec31b/Baiap3/Bcl2/Rab8b/Hook1/Wasl/P2rx7/Zdhhc2/Vav3/Zeb2/Hps1/Exoc8/Stx3/Stx2/Cln3/Akt2/Stx8/Ptbp1/Arf1/Mia3/Tgfbrap1/Dnm3/Stx16/Kif5b/Coro1c/Tmcc1/Als2/C2cd5/Eps15/Shroom2/Rab39a/Pafah1b1/Syt1/Sdcbp/Vapb/Nsf/Rab1a/Tmf1/Arfgap3/Dnm2/Vamp7/Syt11/Aktip/Sec22b/Chmp2b/Rab29/Rab3a/Ankrd27/Pi4k2a/Chp1/Washc4/Stxbp6/Kif13a/Syt7/Stxbp1/Sec23a/Snx10/Ap2m1/Ptprn/Syt13/Syt4/Slc17…
GO:0000302	response to reactive oxygen species	98/3713	1.55658613048803e-06	0.01001507516356	4.69265684712671e-05	Met/Mmp9/Dusp1/Foxp1/Pawr/Pcgf2/Fos/Thbs1/Bcl2/Stat6/Sesn1/Fkbp1b/Il18bp/Tnfaip3/Arpc2/Abl1/Kdm6b/Tmem132a/Tpm1/Stk25/Ptprk/Parp1/Lrrk2/Egln1/Slc8a1/Adam9/Sirt1/Gucy1b1/Pcna/Ercc6l2/Top2b/Hif1a/Atp5f1a/Prdx2/Psap/Mapk9/Cfl1/Prkaa1/Atp5f1c/Akr1b1/Eef2/Park7/Apex1/Smpd3/Map1lc3a/Fyn/Plekha1/Aifm1/Mapk8/Dnm2/Mapk1/Trap1/Prkca/Gpr37/ND5/Gpx1/Aldh3a2/Cat/Hspa8/Sod1/Sod2/Mapk3/Rnf112/Ldha/Optn/Prdx1/Ag…
GO:0032970	regulation of actin filament-based process	124/3713	1.87072885494221e-06	0.0120362694526982	5.5365409179323e-05	Met/Tmsb10/Iqgap3/Smad3/S100a10/Avil/Frmd6/Adrb1/Arhgap18/Rnd1/Rnd3/Iqgap2/Limch1/Pik3r1/Cdc42ep3/Sh3bp1/Cotl1/Prex1/Ssh2/Cacna1h/Mef2c/Fhod3/Wasl/Flna/Arpc2/Abl1/Carmil1/Cyria/Rgs4/Nck2/Cx3cl1/Tpm1/Camk2d/Cgnl1/Actr3/Twf2/Cyrib/Rock1/Pfn1/Actr3b/Nf2/Iqgap1/Lats1/Pak1/Tgfbr1/Sema3e/Arfip1/Itgb1bp1/Arpc1a/Arf1/Add2/Ppp1r9a/Rhobtb2/Fchsd2/Baiap2/Cdk5r1/RGD1359108/Abi2/Rgcc/Pam/Wasf1/Ctnna2/Sptbn2/P…
GO:0009141	nucleoside triphosphate metabolic process	45/3713	1.93413585920302e-06	0.0124442301181122	5.65523173543763e-05	Entpd3/Uck2/Pid1/Cad/Rhoq/Parp1/Lrrk2/Ampd2/Taz/Gtpbp1/Sirt1/Rab23/Atp5f1b/Atp5f1a/Atp5mc1/Cyc1/Atp5mc3/Atp5f1c/Cmpk1/Flcn/Cox5b/Vcp/Impdh1/Atp5f1e/Atp5po/Cmpk2/Ak5/Nudt2/Ctps2/Ak3/Itpa/COX2/Atp5f1d/Aldoa/ATP8/Map2k1/ATP6/Rrm2b/Dtymk/Pkm/Eno1/Smpdl3a/Ak4/Stat3/Nudt16
GO:0046847	filopodium assembly	31/3713	1.9544701110938e-06	0.0125750606947775	5.68046749590513e-05	Fnbp1l/Sh3bp1/Wasl/Ripor2/Arpc2/Srf/Rhoq/Agrn/Actr3/Cln3/Tgfbr1/Fmr1/Ppp1r9a/Dnm3/Rala/Plppr5/Ttyh1/Gpm6a/Nlgn1/Cdc42/Nrp1/Gap43/Arhgef4/Zmynd8/Neurl1/Rab3ip/Dpysl3/Prkcq/Spata13/Spag6l/Itgb4
GO:0051258	protein polymerization	95/3713	1.97179377823471e-06	0.0126865211691622	5.69670495704277e-05	Met/Tmsb10/Fga/Diaph3/Avil/Cobl/Arhgap18/Iqgap2/Cdc42ep3/Cotl1/Prex1/Ssh2/Fhod3/Wasl/Arpc2/Abl1/Psrc1/Diaph1/Carmil1/Cyria/Nck2/Tpm1/Actr3/Twf2/Tubg2/Cyrib/Pfn1/Gas7/Actr3b/Lats1/Pak1/Arfip1/Arpc1a/Arf1/Add2/Ppp1r9a/Fchsd2/Baiap2/Abi2/Dnm3/Wasf1/Ctnna2/Sptbn2/Twf1/Actr2/Cyfip2/Washc2c/Camsap2/Cfl1/Vdac2/Add3/Washc5/Dlg1/Hip1r/Clasp2/Dnm1l/Dctn1/Pde4dip/Stmn2/Mapk8/Dnm2/Mapt/Bbs4/Mid1ip1/Tppp/Prun…
GO:0051952	regulation of amine transport	47/3713	2.08782401427073e-06	0.0134330597078179	5.99623577066481e-05	Htr1b/Trh/Arg2/Vip/Syt10/Hrh3/Chrna4/Htr2c/Nr3c1/Cck/Per2/Pcp4/Grin2b/P2rx7/Rgs4/Prkcb/Kcnb1/Syt17/Chga/Gabbr1/Dpysl2/Kcna2/Syt1/Arl6ip1/Syt11/Grm7/Slc43a2/Rab3a/Plcd1/Slc12a2/Arl6ip5/Syt7/Stxbp1/Adora1/Syt13/Syt4/Cacna1a/Chrna7/Stx1a/Npy5r/Ptger3/Grm1/Npy2r/Crhr1/Ghsr/Htr2a/Tacr2
GO:0045860	positive regulation of protein kinase activity	146/3713	2.29232449727425e-06	0.0147488158154626	6.54483483401336e-05	Met/Wnt3a/Clspn/Dok7/Fbn1/Adra2c/Iqgap3/Mst1r/Cemip/Epgn/Dipk2a/Gadd45g/Ceacam1/Adam8/Adcy8/Thbs1/Atp2b4/Grem1/Parp16/Igfbp6/Hbegf/Egr1/Pdgfc/Gfral/Dab1/Ccnyl1/Pkd2/P2rx7/Dab2ip/Abl1/F2r/Psrc1/Fgf10/Zeb2/Cdk5r2/Ptk2/Ptpn1/Tnik/Agrn/Il6r/Adam17/Cdc25b/Pak6/Grm5/Spry2/Iqgap1/Axin2/Pak1/Tgfbr1/Incenp/Lrrk2/Tab2/Itgb1bp1/Cab39l/Ppp1r9a/Adam9/Sirt1/Cdk5r1/Fbxw7/Abi1/Wnt7b/Rgcc/Rasgrp1/Pkd1/Vldlr/Kras/…
GO:0006813	potassium ion transport	82/3713	2.36476032947885e-06	0.0152148679598669	6.71216366834532e-05	Kcnh4/Kcnh7/Kcnk9/Vip/Kcnk2/Kcnj4/Kcnf1/Kcnk3/Slc24a4/Kcnj12/Kcnab1/Neto2/Kcnh3/Kcnj11/Slc24a3/Pkd2/Hcn1/Kcnh2/Flna/Slc9a2/Nedd4l/Kcna4/Rgs4/Akap5/Kcnip1/Agrn/Kcnn2/Kcns3/Slc9a4/Kcnb1/Cacna1d/Kcnj3/Kcnt1/Kcnip4/Kcns2/Kif5b/Oxsr1/Kcna2/Kcnv1/Dlg1/Nsf/Slc9a7/Dnm2/Akap6/Kcnab2/Kcng2/Cd63/Tmem38a/Stk39/Dpp10/Slc12a2/Kcnh1/Adora1/Slc9a1/Slc12a4/Kcnip2/Slc9a6/Slc9a9/Kcnk4/Kcnc1/Kcnh6/Ank2/Kcnk1/Kcnmb4/…
GO:0110053	regulation of actin filament organization	89/3713	2.66058394893645e-06	0.0171181971274571	7.46452849926741e-05	Met/Tmsb10/Smad3/S100a10/Avil/Arhgap18/Iqgap2/Limch1/Pik3r1/Cdc42ep3/Sh3bp1/Cotl1/Prex1/Ssh2/Fhod3/Wasl/Flna/Arpc2/Abl1/Carmil1/Cyria/Rgs4/Nck2/Cx3cl1/Tpm1/Cgnl1/Actr3/Twf2/Cyrib/Pfn1/Actr3b/Nf2/Lats1/Pak1/Tgfbr1/Arfip1/Itgb1bp1/Arpc1a/Arf1/Add2/Ppp1r9a/Fchsd2/Baiap2/RGD1359108/Abi2/Rgcc/Wasf1/Ctnna2/Sptbn2/Ppm1e/Twf1/Actr2/Cyfip2/Washc2c/Arhgap35/Shroom2/Cfl1/Add3/Cdc42/Inpp5k/Washc5/Dlg1/Hip1r/…
GO:0007626	locomotory behavior	83/3713	2.96526486516799e-06	0.0190785141424909	8.09759778196759e-05	Calb1/Trh/Npas2/Tshr/Gng7/Gpr52/Pbx3/Myo15a/Chrna4/Adcy8/Pmp22/Htr2c/Nav2/Egr1/Sez6/Nr4a2/Dab1/Efnb3/Kalrn/Adam22/Adgrl3/Npy1r/Drd1/Pde1b/Cacna1e/Pak6/Grm5/Rcan1/Id2/Fezf2/Ncoa2/Lrrk2/Hexb/Etv5/Tnr/Ncor1/Trmt1l/Als2/Strn/Gaa/Mapk10/Psap/Pafah1b1/Epha4/Park7/Fgf12/Negr1/Oxr1/Ndufs4/Lsamp/B4galt2/Astn1/Vps35/Mapt/Uchl1/Oprl1/Uba6/Gpr37/Lgi4/Apba2/Apba1/Sod1/Sod2/Fgf14/Eps8/Scn1a/Gmfb/Selenop/Pak5/P…
GO:0009914	hormone transport	118/3713	3.0885351979952e-06	0.0198716354639011	8.37473437104137e-05	Trh/Sytl4/Il11/Ccn3/Fga/Inhbb/Pex5l/Rph3al/Doc2b/Vip/Galr1/Gipr/Adcy8/Htr2c/Baiap3/Inha/Fkbp1b/Pde8b/Kcnj11/Ptprn2/Rab8b/Lrp2/Slc9b2/Per2/Midn/Kalrn/Npy1r/Ndufaf2/Ppp3ca/Cacna1e/Kcnb1/Cacna1d/Niban2/Capn10/Ptbp1/Chga/Crym/Nucb2/Sirt1/Gabbr1/Rab11fip2/Ncoa6/Kif5b/Arntl/Clock/Pfkfb2/Tm7sf3/Jak2/Raf1/Nadk/Cry2/Kdm5b/Hif1a/Selenot/Pfkm/Park7/Arrb1/Smpd3/Rab1a/Ptpn11/Il6st/Epha5/Gnas/Tmf1/Acvr2a/Vamp7…
GO:0003205	cardiac chamber development	68/3713	3.2925569621537e-06	0.0211843114944969	8.78078667003511e-05	Plxnd1/Myh6/Ovol2/Bmp7/Myh7/Kcnk2/Greb1l/Wnt2/Fhl2/Sfrp2/Ltbp1/Col11a1/Rara/Lrp2/Mef2c/Adamts6/Mks1/Rxra/Srf/Cntrl/Tpm1/Zfp161/Myh10/Fkbp1a/Fzd1/Id2/Ahr/Tgfbr1/Rbpj/Ptbp1/Egln1/Fuz/Rbm15/Lrp6/Pde2a/Hif1a/Ube4b/Luzp1/Dnm2/Dctn5/Robo2/Igf1r/Cpe/Nrp1/Acvr1/Smo/Fgfr2/Hes1/Ly6e/Robo1/Hey1/Jag1/Heg1/Ank2/Parva/Sema3c/Zfpm1/Pcsk5/Npy5r/Cited2/Rarb/Ryr2/Cxcr4/Prox1/Npy2r/Slit2/Grhl2/Nrp2
GO:0090287	regulation of cellular response to growth factor stimulus	91/3713	3.37107100341662e-06	0.0216894708359825	8.94104595729309e-05	Dcn/Runx2/Lox/Fbn1/Smad3/Dll1/Kcp/Rasl11b/Itga8/Nbl1/Ldlrad4/Chrd/Thbs1/Atp2b4/Fstl1/Sfrp2/Grem1/Sulf1/Ltbp1/Bmper/Skil/Nrep/Lrp2/Snx25/Dab2ip/Abl1/Ptprf/Fgf10/Prkcb/Ofd1/Grb10/Ptpn1/Tcf4/Adam17/Spry2/Smurf1/Fzd1/Elapor2/Lemd3/Rbpj/Dmd/Fuz/Sirt1/Ctdspl2/Smurf2/Wasf1/Twsg1/Rnf111/Cyfip2/Hif1a/Hsp90ab1/Sdcbp/Flcn/Fkbp8/Got1/Ube2o/Dnm2/Ppp2r5b/Fam89b/Cd63/Wnt4/Snx6/Cadm4/Grem2/Itga3/Slc9a6/Ctnnb1/He…
GO:0043112	receptor metabolic process	73/3713	3.73989480135076e-06	0.0240624831518908	9.8120369439706e-05	Wnt3a/Htr1b/Cxcr1/Mylip/Ceacam1/Efnb2/Arc/Grem1/Cacng5/Ptpn5/Syne1/Snx25/Gria3/Cacng3/Akap5/Lrpap1/Ptpn1/Agrn/Smurf1/Gria2/Gria1/Ophn1/Git1/Fmr1/Dmd/Arf1/Magi2/Cdk5r1/Dnm3/Rab31/Pard3/Grk3/Necab2/Ahi1/Jak2/Als2/Pik3r4/Hif1a/Eps15/Scyl2/Tfrc/Arrb1/Sdcbp/Nsf/Cltc/Dnm2/Gprasp1/Cd63/Rab29/Ehd3/Camlg/Optn/Ap2m1/Psen2/Synj1/Dnm1/Lgmn/Sfrp4/Pip5k1c/Ghr/Ramp3/Cd9/Cntn2/Napb/Capn1/Sh3gl2/Cacng2/Anxa2/Ptge…
GO:0001822	kidney development	111/3713	3.79109636864804e-06	0.0243919140358815	9.83999175673296e-05	Dcn/Calb1/Wfs1/Fras1/Plxnd1/Fbn1/Smad3/Dll1/Arg2/Mmp9/Bmp7/Itga8/Greb1l/Efnb2/Cd34/Pou3f3/Grem1/Sulf1/Arid5b/Bcl2/Anks6/Rara/Ass1/Egr1/Bmper/Ext1/Lrp2/Mef2c/Adamts6/Zbtb16/Mme/Pkd2/Myo1e/Fgf10/Dchs1/Cntrl/Klhl3/Zfp161/Il6r/Apaf1/Sox8/Id2/Prkx/Ahr/Crlf1/Tgfbr1/Lrrk2/Ampd2/Zfp354a/Dync2h1/Magi2/Wnt7b/Pkd1/Tmem67/Ahi1/Hs2st1/Ppat/Epha7/Schip1/Epha4/Akr1b1/Dlg1/Hspa4/Flcn/Gdf11/Robo2/Cat/Hspa8/Apc/Wn…
GO:0033157	regulation of intracellular protein transport	86/3713	3.98110930227357e-06	0.0256144572508282	0.000102238345824469	Tmem30b/Cemip/Tamalin/Mtcl1/Bag3/Ptpn5/Pik3r1/Flna/Arpc2/Zdhhc2/Ripor1/Akap5/Ptpn1/Akap8l/Actr3/Kcnb1/Pkig/Edem1/Akt2/Ipo5/Lcp1/Ubac2/Pak1/Lrrk2/Iws1/Itgb1bp1/Rnf31/Ctdspl2/Usp36/Cdk5r1/Akap1/Pkia/Fbxw7/Supt6h/Kif5b/Chrm1/Rab23/Setd2/Jak2/Ubl5/Leprot/C2cd5/Hsp90ab1/Tcaf1/Srebf2/Gdi1/Tm9sf4/Prkaa1/Cdc42/Inpp5k/Oaz2/Park7/Ube2l3/Ube2j1/Fyn/Ptpn11/LOC102556337/Rangap1/Dctn1/Hras/Sae1/Vamp7/Dnajc27/B…
GO:0070838	divalent metal ion transport	144/3713	4.24586032209115e-06	0.0273178653123345	0.000106993001916129	Wnt3a/Wfs1/Grin3a/Stac/Rgs9/Cemip/Homer2/Asic1/Adrb1/Pawr/Slc24a4/Chrna4/Itpr1/Htr2c/Atp2b4/Nmur2/Gsto1/Tspan13/Cacng5/Trpc4/Bcl2/Fkbp1b/Selenon/Slc24a3/Cacna1h/Atp2b1/Pkd2/Grin2a/Grin2b/Homer1/P2rx7/Slc39a6/Trpc2/Abl1/Jph4/F2r/Diaph1/Mylk/Drd1/Rgs4/Slc30a3/Cacng3/Akap5/Prkcb/Cx3cl1/Cacna2d2/Ppp3ca/Cacna1e/Camk2d/Lime1/Nipal4/Ibtk/Nos1ap/Fkbp1a/Cacna1d/Ahr/Fmr1/Dmd/Slc8a1/Cacna2d1/Cacnb2/Cherp/Mc…
GO:0070588	calcium ion transmembrane transport	100/3713	4.25442786842817e-06	0.0273729889054669	0.000106993001916129	Wnt3a/Grin3a/Stac/Rgs9/Cemip/Asic1/Adrb1/Pawr/Slc24a4/Itpr1/Htr2c/Atp2b4/Gsto1/Tspan13/Cacng5/Trpc4/Fkbp1b/Selenon/Slc24a3/Cacna1h/Atp2b1/Pkd2/Grin2a/Grin2b/P2rx7/Trpc2/Abl1/F2r/Diaph1/Drd1/Cacng3/Cx3cl1/Cacna2d2/Cacna1e/Camk2d/Lime1/Ibtk/Nos1ap/Fkbp1a/Cacna1d/Ahr/Fmr1/Dmd/Slc8a1/Cacna2d1/Cacnb2/Cherp/Pkd1/Trpm7/Tpcn1/Pde4d/Trpc5/Trpc1/Slc25a25/Gpm6a/Fyn/Akap6/Grm7/Oprl1/Sri/Asph/Atp2b3/Thy1/Vdac…
GO:0060249	anatomical structure homeostasis	135/3713	4.32471835037936e-06	0.0278252378663408	0.000108200088516545	Ush2a/Calb1/Htr1b/Abca12/Lox/Scgn/Ldb2/Ctsk/Homer2/Slc28a2/Ceacam1/Adam8/Cd34/Marcksl1/Bag3/Bcl2/Tert/Tyro3/Atp2b1/Mks1/Homer1/P2rx7/F2r/Mdm1/Crocc/Lpcat1/Slx4/Srf/Cx3cl1/Atm/Ercc4/Cacna1e/Rb1/Smc5/Kmt2a/Cacna1d/Nbn/Ccne2/Mapkapk5/Terf1/Parp1/Dmd/Cxadr/Xrcc1/Tnks/Tub/Cacnb2/Slc1a1/Exosc10/Atrx/Kras/Pcna/Naf1/Actb/Def8/Vps54/Lrp6/Gaa/Hif1a/Large1/Cct7/Hsp90ab1/Cct4/Tfrc/Pfkm/Prkaa1/Akr1b1/Cct6a/Ap…
GO:0006874	cellular calcium ion homeostasis	145/3713	4.768004115276e-06	0.0306773384776858	0.000118073399438978	Calb1/Htr1b/Wfs1/Ctrc/Ackr2/Scgn/Smad3/Cxcr1/Cemip/Galr1/Hrh3/Kcnk3/Adrb1/Pawr/Gipr/Slc24a4/Adcy8/Itpr1/Htr2c/Marcksl1/Atp2b4/Nmur2/Gsto1/Trpc4/Bcl2/Fkbp1b/Selenon/Slc24a3/Atp2b1/Pkd2/Grin2a/Grin2b/P2rx7/Trpc2/Abl1/F2r/Diaph1/Npy1r/Drd1/Tmtc4/Akap5/Prkcb/Cx3cl1/Cacna1e/Camk2d/Grm5/Lime1/Ibtk/Fkbp1a/Cln3/Cacna1d/Gria1/Pdzd8/Pik3cb/Dmd/Slc8a1/Cacna2d1/Chga/Cacnb2/Cherp/Mchr1/Hexb/Adcyap1r1/Pkd1/Slc…
GO:0040013	negative regulation of locomotion	107/3713	4.79766154626385e-06	0.0308681543886616	0.000118204741596701	Dcn/Wnt3a/Cldn3/Drd5/Ptpru/Ccn3/Dnai3/Igfbp5/Ptn/Bcr/Dusp1/Nbl1/Ldlrad4/Chrd/Htr2c/Thbs1/Atp2b4/Sfrp2/Grem1/Sulf1/Bcl2/Limch1/Trib1/Mef2c/Wasl/Ripor2/Dab2ip/Drd1/Sema7a/Ptk2/Srf/Cx3cl1/Tpm1/Grm5/Sema4f/Hdac5/Patz1/Macir/Ptprk/Plcb1/Ryk/Abhd2/Rbpj/Sema3e/Itgb1bp1/Fuz/Mia3/Magi2/Rgcc/Ptprj/Coro1c/Abhd6/Tcaf1/Cfl1/Calr/Apex1/Clasp2/Flcn/Adipor1/Dlc1/Arhgdia/Ptprr/Thy1/Cd63/Csnk2b/Robo2/Wnt4/Slit1/Nd…
GO:0019693	ribose phosphate metabolic process	113/3713	5.14701697417263e-06	0.0331159072118267	0.00012553766341132	Nt5e/Adcy8/Adcy2/Pde9a/Cbfa2t3/Npr2/Far2/Pde1a/P2rx7/Uck2/Pid1/Adcy1/Cad/Rhoq/Dhtkd1/Gucy1a2/Parp1/Lrrk2/Ampd2/Taz/Pank2/Acadsb/Gtpbp1/Sirt1/Gucy1b1/Mlycd/Mccc2/Pde4d/Prpsap1/Rab23/Pfkfb2/Ncor1/Ppat/Pde2a/Acsl3/Hif1a/Atp5f1b/Atp5f1a/Atp5mc1/Cyc1/Entpd4/Atp5mc3/Prkag2/Pfkm/Tkt/Prkaa1/Atp5f1c/Gmps/Pgam1/Cmpk1/Flcn/Cox5b/Prps1/Vcp/Hsd17b4/Pdhx/Eif6/Impdh1/Gart/Pdhb/Atp5f1e/Atp5po/Nudt5/Pdha1/Nudt2/A…
GO:0016482	cytosolic transport	56/3713	5.35917359345734e-06	0.0344809229003045	0.000128182725928327	Baiap3/Hook1/Flna/Kif1c/Rab9b/Wipi1/Cln3/Stx8/Lrrk2/Arfip1/Sys1/Stx16/Snx5/Wdr91/Kif5b/Ppfia2/Dennd2a/Vps54/Actr2/Washc2c/Kif1b/Eps15/Prepl/Tgoln2/Sgsm2/Cltc/Dennd5a/Ccdc91/Dctn1/Lamp1/Vps35/Ube2o/Mapk8/Mapk1/Aktip/Sybu/Rab29/Ehd3/Ankrd27/Syt7/Rhobtb3/Snx6/Mapk3/Kif5a/Map2k1/Syt4/Ykt6/Coro1a/Vps26a/Rab6b/Tbc1d10b/Rdx/Src/Erc1/Dab2/Magel2
GO:1903532	positive regulation of secretion by cell	119/3713	5.3875107969876e-06	0.0346632444678182	0.000128182725928327	Trh/Sytl4/Fga/Inhbb/Pex5l/Rph3al/Doc2b/Cadps2/Vip/Syt10/Galr1/Ceacam1/Adrb1/Gipr/Cd34/Adcy8/Htr2c/Nr3c1/Cck/Baiap3/Myo5b/Rab8b/Cacna1h/Rab27b/Pcp4/Grin2b/P2rx7/Cdk5r2/Myh10/Kcnb1/Cacna1d/Capn10/Ptbp1/Arf1/Nucb2/Cacnb2/Adam9/Sirt1/Gabbr1/Rgcc/Ncoa6/Zfp384/Kif5b/Stxbp5/Pfkfb2/Tm7sf3/Wls/Jak2/Nadk/Hif1a/Dpysl2/Nlgn1/Selenot/Pfkm/Mapk9/Apbb1/Syt1/Arrb1/Smpd3/Sdcbp/Clasp2/Dnm1l/Ptpn11/Tmf1/Lamp1/Acvr2…
GO:0031503	protein-containing complex localization	83/3713	5.95765433630946e-06	0.038331547999815	0.00013916757118205	Cnih3/Exoc3l4/Gpc4/Efnb2/Nptx2/Arc/Tamalin/Tnfaip2/Cacng5/Myo5b/Grip2/Syne1/Wasl/Kalrn/Adam22/Ift122/Nup93/Cacng3/Ssx2ip/Lrrc7/Akap5/Tnik/Stx3/Akap8l/Anks1b/Dync2i1/Rcc2/Ddx39b/Ift140/Ift57/Iqsec2/Ophn1/Git1/Iws1/Zc3h11a/Dync2h1/Tub/Magi2/Adam10/Rpgr/Dnm3/Cnih2/Supt6h/Kif5b/Poldip3/Setd2/Dlg3/Mapk10/Nlgn1/Abce1/Prkcz/Xpot/Eps15/Washc5/Dlg1/Gle1/Kif5c/Eif5a/Grip1/Eif6/Hras/Vps35/Dnm2/Akap6/Ddx25/S…
GO:0046879	hormone secretion	114/3713	5.96389331285472e-06	0.0383716895749073	0.00013916757118205	Trh/Sytl4/Il11/Ccn3/Fga/Inhbb/Pex5l/Rph3al/Doc2b/Vip/Galr1/Gipr/Adcy8/Htr2c/Baiap3/Inha/Fkbp1b/Pde8b/Kcnj11/Ptprn2/Rab8b/Lrp2/Slc9b2/Per2/Midn/Kalrn/Npy1r/Ndufaf2/Ppp3ca/Cacna1e/Kcnb1/Cacna1d/Niban2/Capn10/Ptbp1/Chga/Nucb2/Sirt1/Gabbr1/Rab11fip2/Ncoa6/Kif5b/Arntl/Clock/Pfkfb2/Tm7sf3/Jak2/Raf1/Nadk/Cry2/Kdm5b/Hif1a/Selenot/Pfkm/Park7/Arrb1/Smpd3/Rab1a/Ptpn11/Il6st/Epha5/Gnas/Tmf1/Acvr2a/Vamp7/Irs2…
GO:0022411	cellular component disassembly	118/3713	6.12740410927092e-06	0.0394237180390491	0.000142298969266423	Spata18/Ctsk/Avil/Ccsap/Sh3bp1/Per2/Nckap5/Ngef/Arpc2/Carmil1/Akap5/Spef1/Tpm1/Exoc8/Akap8l/Apaf1/RGD1563482/Eif2d/Twf2/Mical2/Wipi1/Smurf1/Cln3/Dyrk3/Lcp1/Vps13c/Tgfbr1/Capn10/Ubqln4/Add2/Usp36/Fbxw7/Vrk1/Arhgef2/Sptbn2/Kif5b/Wipi2/Atg3/Twf1/Acin1/Smarcc2/Washc2c/Snx14/Hif1a/Abce1/Camsap2/Srebf2/Ddrgk1/Ogfod1/Shroom2/Cfl1/Add3/Klc1/Pafah1b1/Epha4/Vps33a/Lix1/Gle1/Clasp2/Map1lc3a/Eif5a/Dnm1l/Nsf/…
GO:0032868	response to insulin	105/3713	6.23810259528654e-06	0.0401359520980736	0.000144179905097074	Cyp11b2/Fga/Inhbb/Egr2/Ceacam1/Nr3c1/Sik2/Gpr21/Bcl2/Pik3r1/Egr1/Rab8b/Grb14/Atp2b1/Ar/Rxra/Ptprf/Pid1/Drd1/Ybx1/Prkcb/Cad/Grb10/Ptpn1/Rhoq/Phip/Akt2/Gpt/Srsf6/Vps13c/Pak1/Capn10/Parp1/Nucb2/Sirt1/Rab31/Vldlr/Snx5/Ptprj/Sp1/Lpin2/Nucks1/Ppat/Cry2/Hdac9/Gfpt1/C2cd5/Hif1a/Prkcz/Eprs/Prkaa1/Inpp5k/Fads1/Clasp2/Adipor1/Ptpn11/Dlc1/Got1/Eif6/Prkca/Irs2/Ggh/Cat/Got2/Rab15/Apc/Zdhhc7/Ptpre/Errfi1/Igf1r/…
GO:0042773	ATP synthesis coupled electron transport	30/3713	6.55914273848687e-06	0.0422015243794245	0.000150881552343043	Cyct/Taz/Uqcrc1/Cyc1/Cox5a/Sdha/Ndufs1/Park7/Ndufa7/Cox5b/Ndufa10/Cox6a1/Sdhaf2/Ndufb8/Ndufs8/Cycs/Iscu/ND5/CYTB/Uqcr10/COX1/Dnajc15/Ndufb9/ND4L/COX2/Mtch2/ND2/Ndufa8/COX3/Bdnf
GO:0051222	positive regulation of protein transport	114/3713	6.83915876380189e-06	0.0440031474863013	0.000155845619272995	Tmem30b/Trh/Sytl4/Fga/Rph3al/Doc2b/Cemip/Ceacam1/Adrb1/Gipr/Cd34/Adcy8/Mtcl1/Bag3/Baiap3/Ptpn5/Pik3r1/Lrp2/Flna/P2rx7/Arpc2/Zdhhc2/Ripor1/Akap5/Myh10/Actr3/Kcnb1/Cln3/Edem1/Akt2/Ipo5/Cacna1d/Pak1/Capn10/Ptbp1/Itgb1bp1/Arf1/Rnf31/Adam9/Sirt1/Ctdspl2/Usp36/Cdk5r1/Fbxw7/Rgcc/Ncoa6/Zfp384/Kif5b/Chrm1/Cnst/Pfkfb2/Tm7sf3/Wls/Jak2/Ubl5/Leprot/Nadk/C2cd5/Acsl3/Hif1a/Prkcz/Hsp90ab1/Tcaf1/Srebf2/Tomm70/Pfk…
GO:0048678	response to axon injury	46/3713	6.91684429668794e-06	0.0445029762048902	0.000156879336212632	Nts/Arg2/Ptn/Kcnk2/Gipr/Ntrk1/Bcl2/Fkbp1b/Nrep/Klk8/Kremen1/Flna/Rxra/Uck2/Ptprf/Matn2/Adam17/Bex1/Tnr/Jak2/Lrig2/Calu/Epha4/Rangap1/Grn/Txnrd1/RGD1307443/Ptprs/Sarm1/Rtn4r/Sod1/Sod2/Igf1r/Map2k1/Txn1/Nefm/Nefl/Gap43/Map1b/Bnip3/Nefh/Dpysl3/Jun/Apod/Mag/Flrt3
GO:1903522	regulation of blood circulation	84/3713	7.29968870865913e-06	0.0469661971515128	0.000164502962200989	Fga/Myh6/Adra2c/Myh7/Adrb1/Htr2c/Atp2b4/Hbegf/Tacr3/Pik3r1/Fkbp1b/Thrb/Cacna1h/Per2/Atp2b1/Dusp5/Kcnh2/Abl1/F2r/Npy1r/Drd1/Rgs4/Cx3cl1/Tpm1/Cacna2d2/Agrn/Kcnn2/Cacna1e/Camk2d/Nos1ap/Cacna1d/Ahr/Scn3b/Dmd/Cxadr/Slc8a1/Cacna2d1/Chga/Cacnb2/Sirt1/Slc1a1/Sp4/Pde4d/Jak2/Gaa/Hif1a/Add3/Dlg1/Scn2b/Glrx3/Akap6/Prkca/Sri/Asph/Chrm3/Ehd3/Tmem38a/COX2/Map2k1/Adora1/Slc9a1/Scn1b/Kcnh6/Egfr/Fgf13/Ank2/Pebp1/H…

## Sheet: CA2xCA3 - All genes
ID	Description	GeneRatio	pvalue	p.adjust	qvalue	geneID
GO:0050808	synapse organization	121/1613	9.96738590787306e-25	5.93956526250156e-21	4.51784881255804e-21	Amigo2/Tpbg/Ntng1/Plxnd1/Ptprd/Nectin1/Zfp804a/Wasl/Npas4/Mdga1/Reln/Gpc4/Ptn/Drd1/Pfn1/Nos1ap/Sema3e/Flrt2/Flna/Farp1/F2r/Ache/Sez6/Arc/Cdh8/Dnm3/Shank2/Actn1/Kalrn/Prkca/Adgrb3/Lgi2/Sipa1l1/Filip1/Actb/Dscam/Grin2b/Sparc/Cacna2d2/Pcdh17/Slitrk2/Shisa7/Cacnb2/Myo5b/Actr3/Nrxn3/Cttnbp2/Mtmr2/Actg1/Pick1/Myh10/Actg1/Bcan/Slitrk5/Mef2c/Gabra1/LRRTM1/Ppfia2/Slc6a1/Nfasc/Gabrb2/Add2/Hspa8/Tuba1a/Frmp…
GO:0031346	positive regulation of cell projection organization	101/1613	1.18910912840273e-15	7.08590129615184e-12	2.69489679310639e-12	Chodl/Pcp4/Met/Ptpn5/Plxnd1/Adamts1/Ptprd/Sema7a/Alkal2/Zfp804a/Tgfb3/Tenm3/Mns1/Wasl/Cdc42ep3/Rreb1/Reln/Ptn/Pfn1/Nedd4l/Hgf/Flna/Ache/Cep135/Ripor2/Skil/Itpr1/Tiam2/Sez6/Dnm3/Shank2/Kalrn/Fnbp1l/Arpc2/Akap5/Kit/Coro1c/Smurf1/Slc23a2/Lyn/Atp7a/Dscam/Carmil1/Itga6/Tnik/Twf2/Myo5b/Dock11/Rnf157/Actr3/Syt3/Kctd17/Hras/Rab8b/Mapkapk5/Clip1/Retreg3/Epha4/Scn1b/Ehd1/Mapk6/Ccp110/Arsb/Serpini1/Elavl4/R…
GO:0034765	regulation of ion transmembrane transport	100/1613	5.69297082236392e-15	3.39244131304666e-11	6.94802696671209e-12	Cacng5/Thbs1/Cnih3/Rgs9/Stac/Kcnj11/Abcc8/Actn2/Kcnj4/Kcnk9/Reln/Kcnh7/Drd1/Nedd4l/Nos1ap/Kcnj12/Gsto1/Cacna1h/Flna/F2r/Dapk1/Kcnip1/Scn3a/Pkd2/Kcnj16/Arc/Tspan13/Shank2/Prkca/Kcnip3/Lyn/Atp7a/Hcn1/Kcna4/Kcng2/Tmsb4x/Cacna2d2/Cacna2d3/Shisa7/Cacnb2/Akt2/Pde4d/Kcnj3/Kcnj6/Mef2c/Oprl1/Hpca/Scn8a/Kcnh1/Rgs7/Gja1/Coro1a/Scn1b/Stk39/Acsl5/Neto1/Stim2/Arl6ip5/Ywhah/Dlg1/Prnp/Cacnb3/Kcnip4/Ank2/Ifngr2/C…
GO:0042391	regulation of membrane potential	97/1613	6.13156118753041e-15	3.65379731164937e-11	6.94802696671209e-12	Gabra6/Dcn/Glra1/Met/Kcnk2/Grin3a/Edn1/Cnih3/Slc1a6/Chrna2/Kcnj11/Foxp1/Actn2/Npas4/Kcnk9/Reln/Kcnh7/Ptn/Drd1/Nedd4l/Nos1ap/Gria4/Bves/Cacna1h/Flna/Nr3c2/Gabrd/Pex5l/Asic1/Kcnip1/Scn3a/Slc4a8/Sez6/Shank2/Hcn1/Grin2b/Cacnb2/Abat/Akt2/Mtmr2/Mef2c/Gabra1/Parp1/Gria3/Syne1/Gabrb2/Scn8a/Kcnh1/Atp1a1/Rgs7/Gabra2/Gja1/Prkcz/Scn1b/Neto1/Nrcam/Arl6ip5/Ywhah/Dlg1/Snap91/Bnip3/Cacnb3/Src/Ank2/Ppp2r3c/Grik4/…
GO:0099003	vesicle-mediated transport in synapse	68/1613	8.51560868880991e-15	5.07445121766182e-11	7.71962337137167e-12	Grin3a/Htr1b/Adcy1/Otof/Drd1/Nr3c2/Slc17a6/Slc4a8/Eps15/Arc/Dnm3/Stxbp5/Prkca/Akap5/Stx3/Cadps2/Actb/Pcdh17/Stxbp5l/Cacnb2/Btbd8/Myo5b/Cyth1/Git2/Nrxn3/Actg1/Pick1/Syt3/Actg1/Ppfia2/Hpca/Syne1/Kcnh1/Hspa8/Napa/Nsg1/Synj1/Dnajc6/Synj2/Snapin/Fcho2/Grm7/Ctbp2/Snap91/Amph/Syt4/Erc2/Syn1/Snca/Pip5k1c/Syt17/Sh3gl2/Syt7/Ctnnb1/Pclo/Hap1/Syn2/Nrn1/Chrna7/Stx1a/Htr1a/Sh3gl3/Htr2a/Ddc/Doc2a/Cd24/Mx1/Unc13c
GO:0034329	cell junction assembly	90/1613	2.15478050781671e-14	1.28403370460798e-10	1.62780436257171e-11	Grem1/Amigo2/Tpbg/Plxnd1/Ptprd/S100a10/Nectin1/Actn2/Npas4/Snai2/Mdga1/Gpc4/Drd1/Nedd4l/Flrt2/Farp1/Ache/Smad3/Coro2b/Cdh8/Dnm3/Shank2/Actn1/Prkca/Adgrb3/Lgi2/Sipa1l1/Coro1c/Dlc1/Ptprk/Actb/Dscam/Pcdh17/Slitrk2/Actr3/Nrxn3/Actg1/Actg1/Slitrk5/Limch1/Mef2c/Gabra1/Peak1/LRRTM1/Nfasc/Gabrb2/Add2/Pkp4/Gabra2/Gja1/Clasp2/Tjp1/Dlg1/Sema4a/Heg1/Src/Ank2/Sema4d/Gpm6b/Nrp1/Erc2/Flot1/Cdh12/Sdcbp/Snca/Ugt8…
GO:0006836	neurotransmitter transport	65/1613	3.40036271719141e-14	2.02627614317436e-10	2.20179877597387e-11	Grin3a/Htr1b/Slc1a6/Adcy1/Htr2c/Otof/Drd1/Nos1ap/Slc6a6/Ptprn2/Nr3c2/Asic1/Slc17a6/Slc4a8/Stxbp5/Prkca/Pnkd/Stx3/Cadps2/Stxbp5l/Cacnb2/Cyth1/Git2/Nrxn3/Syt3/Mef2c/Ppfia2/Slc6a1/Slc6a15/Ica1/Kcnh1/Slc6a17/Napa/Gabra2/Synj1/Trak2/Lin7c/Arl6ip5/Rab15/Snapin/Grm7/Ctbp2/Snap91/Syt4/Gpm6b/Erc2/Flot1/Syn1/Snca/Syt17/Gfap/Slc1a2/Syt7/Pclo/Syn2/Nrn1/Chrna7/Stx1a/Htr1a/Rph3a/Htr2a/Ddc/Doc2a/Tacr2/Unc13c
GO:0007264	small GTPase mediated signal transduction	88/1613	7.01289410274298e-14	4.17898359582454e-10	3.97335815873833e-11	Met/Bcl6/Prag1/Arhgef3/Arhgap12/Cdc42ep3/Arhgap25/Stard13/Reln/Net1/Garnl3/Arhgap18/Dab1/Rapgef5/Arhgef28/F2r/Itpkb/Sipa1l2/Ripor2/Vav2/Ksr1/Adcyap1r1/Tiam2/Cdh13/Akap13/Kalrn/Sipa1l1/Dlc1/Rap1gap/Cyrib/Srgap1/Ripor1/Dock3/Rras2/Myo9b/Cyth1/Dock11/Arhgef2/Hras/Lrrc59/Vav3/Rab33b/Plk2/Mapkapk5/Rasa1/Dock9/Mmd2/Rasa3/Rit1/Rab15/Rasa2/Tsc2/Arl3/Heg1/Arhgef25/Src/Eps8/Robo1/Map2k1/Rtn4r/Nrp1/Gpsm2/Fl…
GO:0007409	axonogenesis	96/1613	8.47461240907983e-14	5.05002153457067e-10	4.20468204724944e-11	Chodl/Spp1/Bcl11b/Ntng1/Ntf3/Plxnd1/Adcy1/Ust/Nectin1/Sema7a/Foxp1/Dpysl5/Dclk1/Reln/Itga4/Dab1/Tbr1/Sema3e/Flrt2/Arhgef28/Etv1/Ache/Skil/Ifrd1/Tiam2/Lama2/Kalrn/Prkca/Trio/Sipa1l1/Actb/Smurf1/Prdm8/Nr4a2/Dscam/Slitrk2/Twf2/Myo5b/Actr3/Myh10/Ext1/Slitrk5/B3gnt2/Nfasc/Ulk2/Tubb3/Epha4/Clasp2/Scn1b/Alcam/Nrcam/Trak2/Bsg/Robo2/Tsc2/Sema4a/Snap91/Robo1/Slc9a6/Map2k1/Rtn4r/Lgi1/Sema4d/Mag/Nrp1/Flot1/P…
GO:0007611	learning or memory	73/1613	9.27646991381089e-14	5.52784842163991e-10	4.20468204724944e-11	Rgs14/Kcnk2/Calb1/Ntf3/Nptx2/Adcy1/Hrh3/Abcc8/Itga8/Vip/Ptchd1/Grpr/Npas4/Reln/Ptn/Drd1/Tbr1/Meis2/Pde5a/Tafa2/Ldlr/Asic1/Arc/Shank2/Kalrn/Prkca/Pak6/Adgrb3/Kit/Grin2b/Shisa7/Plcb1/Pde4d/Nrxn3/Slc24a2/Mef2c/Oprl1/Rcan2/Slc6a1/Plk2/Adcy3/Gpi/Hif1a/Prkcz/Synj1/Neto1/Elavl4/Cyp7b1/Grm7/Prnp/Amph/Pak5/Nrgn/Gatm/Syt4/Lgmn/Aff2/B4galt2/Ncam1/Ephb2/Chrna7/Foxo6/Htr2a/Slc7a11/Jun/Ptgs2/Ccnd2/Cebpb/Klk8/K…
GO:0050803	regulation of synapse structure or activity	68/1613	1.15177221337683e-13	6.86341061951251e-10	4.42070924949628e-11	Amigo2/Tpbg/Ptprd/Nectin1/Zfp804a/Mdga1/Reln/Gpc4/Ptn/Gria4/Flrt2/Farp1/Slc17a6/Arc/Cdh8/Dnm3/Shank2/Kalrn/Prkca/Adgrb3/Sipa1l1/Grin2b/Sparc/Slitrk2/Shisa7/Myo5b/Actr3/Cttnbp2/Myh10/Slitrk5/Mef2c/LRRTM1/Ppfia2/Hspa8/Tuba1a/Frmpd4/Epha4/Nrcam/Tsc2/Prnp/Sema4a/Snap91/Cript/Sema4d/Chmp2b/Dgkb/Snca/Lrrn1/Epha7/Zdhhc15/Zmynd8/Ptpro/Nrp2/Nptxr/Neurl1/Ephb2/Ngef/Flrt3/Marcks/Eef2k/Gap43/Nptx1/Lrtm2/Slc7…
GO:0001505	regulation of neurotransmitter levels	66/1613	1.17036891417226e-13	6.9742283595525e-10	4.42070924949628e-11	Grin3a/Htr1b/Slc1a6/Adcy1/Hrh3/Htr2c/Otof/Drd1/Nos1ap/Ptprn2/Nr3c2/Ache/Asic1/Slc17a6/Slc4a8/Stxbp5/Prkca/Pnkd/Stx3/Cadps2/Gad2/Stxbp5l/Cacnb2/Abat/Cyth1/Git2/Nrxn3/Syt3/Mef2c/Ppfia2/Agtpbp1/Slc6a1/Gad1/Kcnh1/Napa/Gabra2/Synj1/Lin7c/Arl6ip5/Rab15/Snapin/Grm7/Pebp1/Ctbp2/Snap91/Syt4/Gpm6b/Erc2/Flot1/Syn1/Snca/Syt17/Gfap/Slc1a2/Syt7/Pclo/Syn2/Nrn1/Chrna7/Stx1a/Htr1a/Rph3a/Htr2a/Doc2a/Tacr2/Unc13c
GO:0050807	regulation of synapse organization	65/1613	4.56592753780574e-13	2.72083621977844e-09	1.47826195321741e-10	Amigo2/Tpbg/Ptprd/Nectin1/Zfp804a/Mdga1/Reln/Gpc4/Ptn/Flrt2/Farp1/Arc/Cdh8/Dnm3/Shank2/Kalrn/Prkca/Adgrb3/Sipa1l1/Grin2b/Sparc/Slitrk2/Shisa7/Myo5b/Actr3/Cttnbp2/Myh10/Slitrk5/Mef2c/LRRTM1/Ppfia2/Hspa8/Tuba1a/Frmpd4/Epha4/Nrcam/Tsc2/Prnp/Sema4a/Snap91/Cript/Sema4d/Chmp2b/Dgkb/Snca/Lrrn1/Epha7/Zdhhc15/Zmynd8/Ptpro/Nrp2/Nptxr/Neurl1/Ephb2/Ngef/Flrt3/Marcks/Eef2k/Gap43/Nptx1/Lrtm2/Slc7a11/Lrrtm3/Klk…
GO:0010769	regulation of cell morphogenesis involved in differentiation	77/1613	9.17466408581861e-13	5.46718232873931e-09	2.44619836244798e-10	Chodl/Met/Spp1/Plxnd1/Ptprd/S100a10/Lzts1/Ust/Sema7a/Rreb1/Reln/Nedd4l/Net1/Dab1/Tbr1/Sema3e/Flna/Ache/Skil/Ifrd1/Tiam2/Arc/Dnm3/Kalrn/Adgrb3/Arpc2/Akap5/Sipa1l1/Coro1c/Smurf1/Dscam/Carmil1/Tnik/Twf2/Myo5b/Actr3/Ppfia2/Syne1/Ulk2/Epha4/Mapk9/Clasp2/Ttc3/Trak2/Ywhah/Robo2/Tsc2/Sdc2/Nedd9/Sema4a/Snap91/Robo1/Map2k1/Rtn4r/Sema4d/Mag/Nrp1/Epha7/Zdhhc15/Hecw1/Rac3/Mgll/Sema6a/Tubb2b/Ephb2/Ngef/Marcks/…
GO:0007015	actin filament organization	85/1613	2.69499976564697e-12	1.60595036034903e-08	5.55247320137601e-10	Met/Cotl1/Tmsb10/S100a10/Myo1e/Shroom1/Arhgap12/Tgfb3/Sh3kbp1/Actn2/Wasl/Cdc42ep3/Samd14/Arhgap25/Ccn2/Pfn1/Mcu/Arhgap18/Flna/Ppm1e/Ssh2/Akap2/Myo19/Msrb2/Smad3/Nck2/Elmo2/Coro2b/Actn1/Arpc2/Coro1c/Lcp1/Dlc1/Coro7/Cyrib/Carmil1/Tmsb4x/Twf2/Myo5b/Inpp5k/Cap2/Actr3/Capzb/Actg1/Pick1/Myh10/Actg1/Arhgef2/Limch1/Cyria/Add2/Nebl/Actr3b/Rasa1/Mprip/Arpc1a/Add3/Coro1a/Clasp2/Rdx/Tjp1/Dlg1/Nedd9/Src/Eps8/…
GO:0007416	synapse assembly	50/1613	2.94743601267882e-12	1.75637711995531e-08	5.80853980347597e-10	Amigo2/Tpbg/Plxnd1/Ptprd/Nectin1/Npas4/Mdga1/Gpc4/Drd1/Flrt2/Farp1/Ache/Dnm3/Shank2/Prkca/Adgrb3/Lgi2/Sipa1l1/Dscam/Pcdh17/Slitrk2/Actr3/Nrxn3/Slitrk5/Mef2c/Gabra1/LRRTM1/Gabrb2/Add2/Gabra2/Sema4a/Sema4d/Erc2/Sdcbp/Snca/Lrrn1/Epha7/Pclo/Nptxr/Ephb2/Flrt3/Eef2k/Kirrel3/Gap43/Nptx1/Lrtm2/Lrrtm3/Ephb1/Glra2/Cdh9
GO:0043087	regulation of GTPase activity	82/1613	7.58643935209201e-12	4.52075920991163e-08	1.43277227412755e-09	Rgs14/Bcl6/Rgs9/Ntf3/Plxnd1/S100a10/Arhgap9/Arhgap12/Arhgap25/Stard13/Arap2/Net1/Garnl3/Ptprn2/Arhgap18/Srgap2/Bves/F2r/Sipa1l2/Asap2/Vav2/Arhgef26/Tiam2/Stxbp5/Kalrn/Adgrb3/Sipa1l1/Coro1c/Dlc1/Rap1gap/Srgap1/Itga6/Stxbp5l/Myo9b/Plcb1/Akt2/Dock11/Git2/Hras/Tbck/Tbc1d14/Vav3/Rasa1/Pkp4/Rgs7/Epha4/Mmut/Sec23a/Dock9/Rdx/Lars1/Rasa3/Smap1/Rasa2/Tsc2/Sgsm2/Nedd9/Tbc1d10b/Agap3/Amph/Map2k1/Rtn4r/Sema4d…
GO:1990778	protein localization to cell periphery	74/1613	2.89936888331117e-11	1.72773391756513e-07	4.86732257759762e-09	Cacng5/Abca12/Cnih3/Stac/Kcnj11/Nptx2/S100a10/Actn2/Pkdcc/Gpc4/Zdhhc23/Lypla1/Flna/Ap4m1/Ar/Kalrn/Akap5/Stx3/Kcnip3/Actb/Tnik/Cacnb2/Myo5b/Inpp5k/Akt2/Ptpn9/Actr3/Hras/Rab8b/Efr3b/Nfasc/Clip1/Sec23a/Nsg1/Clasp2/Prkcz/Ehd1/Camk2g/Rdx/Lin7c/Bsg/Rab15/Fcho2/Dlg1/Tsc2/Arl3/Prnp/Cacnb3/Kcnip4/Ank2/Gpr158/Map2k1/Lgi1/Gpsm2/Lypd1/Flot2/Flot1/Slc9a3r1/Ramp2/Cacng3/Mal/Nptxr/Ephb2/Tspan14/Nectin3/Cacng2/G…
GO:0043547	positive regulation of GTPase activity	71/1613	3.11394217620502e-11	1.85559814280057e-07	5.04084022960106e-09	Rgs14/Rgs9/Ntf3/S100a10/Arhgap9/Arhgap12/Arhgap25/Stard13/Arap2/Net1/Garnl3/Arhgap18/Srgap2/F2r/Sipa1l2/Asap2/Arhgef26/Tiam2/Stxbp5/Kalrn/Adgrb3/Sipa1l1/Coro1c/Dlc1/Rap1gap/Srgap1/Itga6/Stxbp5l/Myo9b/Plcb1/Akt2/Dock11/Git2/Hras/Tbck/Tbc1d14/Rasa1/Pkp4/Rgs7/Mmut/Sec23a/Dock9/Lars1/Rasa3/Smap1/Rasa2/Tsc2/Sgsm2/Nedd9/Tbc1d10b/Agap3/Amph/Map2k1/Rtn4r/Sema4d/Nrp1/Rasgrp1/Rgs8/Arhgap10/Dock10/Tbc1d8b/N…
GO:0031345	negative regulation of cell projection organization	52/1613	3.47346783612042e-11	2.06983948354416e-07	5.35573786772931e-09	Spp1/Sema7a/Prag1/Fat3/Dab1/Sema3e/Flna/Ifrd1/Sez6/Dnm3/Mylip/Rap1gap/Grin2b/Ptpn9/Ntm/Actr3/Rbpj/Capzb/Plk2/Ulk2/Epha4/Dennd5a/Fkbp4/Ccp110/Trak2/Ywhah/Snapin/Tsc2/Prnp/Sema4a/Hdac2/Rtn4r/Sema4d/Mag/Nrp1/Epha7/Gfap/Lpar1/Stmn2/Sema6a/Ephb2/Ngef/Slit2/Asap1/Epha3/Rap1gap2/Dpysl3/Trpc6/Dab2/Klk8/Sema5a/Sema3c
GO:0007269	neurotransmitter secretion	50/1613	4.09182437751841e-11	2.43831814656322e-07	5.79585387157706e-09	Grin3a/Htr1b/Adcy1/Htr2c/Otof/Drd1/Nos1ap/Ptprn2/Nr3c2/Asic1/Slc4a8/Stxbp5/Prkca/Pnkd/Stx3/Cadps2/Stxbp5l/Cacnb2/Cyth1/Git2/Nrxn3/Syt3/Mef2c/Ppfia2/Kcnh1/Napa/Synj1/Lin7c/Rab15/Snapin/Grm7/Ctbp2/Snap91/Syt4/Erc2/Syn1/Snca/Syt17/Syt7/Pclo/Syn2/Nrn1/Chrna7/Stx1a/Htr1a/Rph3a/Htr2a/Doc2a/Tacr2/Unc13c
GO:0099643	signal release from synapse	50/1613	4.09182437751841e-11	2.43831814656322e-07	5.79585387157706e-09	Grin3a/Htr1b/Adcy1/Htr2c/Otof/Drd1/Nos1ap/Ptprn2/Nr3c2/Asic1/Slc4a8/Stxbp5/Prkca/Pnkd/Stx3/Cadps2/Stxbp5l/Cacnb2/Cyth1/Git2/Nrxn3/Syt3/Mef2c/Ppfia2/Kcnh1/Napa/Synj1/Lin7c/Rab15/Snapin/Grm7/Ctbp2/Snap91/Syt4/Erc2/Syn1/Snca/Syt17/Syt7/Pclo/Syn2/Nrn1/Chrna7/Stx1a/Htr1a/Rph3a/Htr2a/Doc2a/Tacr2/Unc13c
GO:0006813	potassium ion transport	56/1613	5.5881763717679e-11	3.32999429993649e-07	7.48726595551366e-09	Kcnk2/Kcnj11/Abcc8/Vip/Actn2/Kcnj4/Slc9a9/Kcnk9/Kcnh7/Nedd4l/Kcnj12/Slc24a3/Flna/Slc9a5/Kcnip1/Pkd2/Kcnj16/Akap5/Kcnip3/Slc9a4/Hcn1/Kcna4/Slc9a2/Kcng2/Plcb4/Kcnj3/Kcnj6/Slc24a2/Kcnh1/Atp1a1/Rgs7/Stk39/Neto1/Dlg1/Prnp/Kcnip4/Slc9a6/Ank2/Cd63/Kcnv1/Kcnd3/Kcns2/Fhl1/Kcnh5/Kcnh8/Kcng1/Kcns1/Kcnq3/Kcnc2/Kcnt2/Htr2a/Nppa/Lrrc55/Kcnk10/Fxyd1/Adcyap1
GO:0051961	negative regulation of nervous system development	74/1613	5.66452077813451e-11	3.37548793169036e-07	7.48726595551366e-09	Spp1/Gpr161/Dll1/Sema7a/Prag1/Abcc8/Dtx1/Mdga1/Tp73/Ptn/Fat3/Srgap2/Dab1/Sema3e/Flna/Ldlr/Aspm/Ifrd1/Sez6/Dnm3/Mylip/Rap1gap/Id2/Ptpn9/Ntm/Actr3/Rbpj/Mtmr2/Arhgef2/Plk2/Ulk2/Epha4/Dennd5a/Fkbp4/Ttc3/Trak2/Cpe/Ywhah/Snapin/Tsc2/Stat3/Sema4a/Syt4/Hdac2/Rtn4r/Sema4d/Mag/Nrp1/Epha7/Gfap/Lpar1/Stmn2/Sema6a/Cntn4/Ctnnb1/Daam2/Ephb2/Hey1/Ngef/Bmerb1/Slit2/Olfm1/Asap1/Epha3/Rap1gap2/Hes5/Dpysl3/Trpc6/Dab…
GO:0032409	regulation of transporter activity	62/1613	5.78150471483579e-11	3.44519865957065e-07	7.48726595551366e-09	Cacng5/Cnih3/Rgs9/Stac/Kcnj11/Abcc8/Actn2/Reln/Nedd4l/Nos1ap/Gsto1/Dapk1/Pkd2/Arc/Shank2/Prkca/Actb/Atp7a/Hcn1/Tmsb4x/Shisa7/Cacnb2/Pde4d/Mef2c/Oprl1/Hpca/Gja1/Scn1b/Stk39/Neto1/Stim2/Ywhah/Dlg1/Prnp/Cacnb3/Ank2/Ifngr2/Slc9a3r1/Ryr2/Snca/Hecw1/Cacng3/Scn4b/Hap1/Kcns2/Fhl1/Ephb2/Glrx/Kcng1/Cacng2/Osr1/Kcns1/Chrm3/Rph3a/Trpc6/Kcnc2/Nppa/Lrrc55/Fxyd1/Crhr1/Twist1/Fxyd7
GO:0045666	positive regulation of neuron differentiation	89/1613	6.48429120126742e-11	3.86398912683526e-07	7.88207516885601e-09	Chodl/Pcp4/Met/Bcl6/Ptpn5/Plxnd1/Adamts1/Ptprd/Nbl1/Sema7a/Alkal2/Zfp804a/Rara/Tenm3/Adra2c/Reln/Ptn/Nedd4l/Dab1/Hgf/Flna/Ache/Skil/Itpr1/Tiam2/Sez6/Shank2/Kalrn/Akap5/Smurf1/Slc23a2/Lyn/Dscam/Itga6/Tnik/Twf2/Myo5b/Rnf157/Actr3/Syt3/Arhgef2/Mef2c/Brinp2/Mapkapk5/Clip1/Retreg3/Epha4/Scn1b/Ehd1/Mapk6/Mmd2/Arsb/Serpini1/Elavl4/Robo2/Tsc2/Snap91/Robo1/Cntn1/Map2k1/Syt4/Sema4d/Nrp1/Mmd/Syt17/Lpar1/Zdh…
GO:0071805	potassium ion transmembrane transport	51/1613	6.60805651638881e-11	3.93774087811609e-07	7.88207516885601e-09	Kcnk2/Kcnj11/Abcc8/Actn2/Kcnj4/Slc9a9/Kcnk9/Kcnh7/Nedd4l/Kcnj12/Slc24a3/Flna/Slc9a5/Kcnip1/Pkd2/Kcnj16/Kcnip3/Slc9a4/Hcn1/Kcna4/Slc9a2/Kcng2/Kcnj3/Kcnj6/Slc24a2/Kcnh1/Atp1a1/Rgs7/Stk39/Neto1/Dlg1/Prnp/Kcnip4/Slc9a6/Ank2/Cd63/Kcnv1/Kcnd3/Kcns2/Fhl1/Kcnh5/Kcnh8/Kcng1/Kcns1/Kcnq3/Kcnc2/Kcnt2/Nppa/Lrrc55/Kcnk10/Fxyd1
GO:1902903	regulation of supramolecular fiber organization	73/1613	2.4460174792788e-10	1.45758181590223e-06	2.51974910664462e-08	Met/Edn1/Cotl1/Tmsb10/S100a10/Tgfb3/Actn2/Wasl/Cdc42ep3/Ccn2/Pfn1/Arhgap18/Flna/Ldlr/Ppm1e/Ssh2/Smad3/Nck2/Coro2b/Akap13/Arpc2/Dlc1/Cyrib/Carmil1/Tmsb4x/Twf2/Inpp5k/Actr3/Capzb/Actg1/Pick1/Actg1/Arhgef2/Limch1/Mef2c/Cyria/Clip1/Add2/Actr3b/Rasa1/Arpc1a/Hspa8/Add3/Camsap2/Coro1a/Clasp2/Fkbp4/Rdx/Hdgfl3/Clu/Tjp1/Dlg1/Eps8/Hdac2/Nrp1/Fer/Nav3/Cdc42ep4/Snca/Lpar1/Swap70/Tmod1/Stmn2/Shroom2/Tmeff2/Kan…
GO:1901888	regulation of cell junction assembly	50/1613	4.33189463347156e-10	2.5813760120857e-06	4.36330720274351e-08	Grem1/Amigo2/Tpbg/Ptprd/S100a10/Nectin1/Snai2/Mdga1/Gpc4/Nedd4l/Flrt2/Farp1/Smad3/Prkca/Adgrb3/Sipa1l1/Coro1c/Dlc1/Slitrk2/Actr3/Actg1/Actg1/Slitrk5/Limch1/Mef2c/Peak1/LRRTM1/Gja1/Clasp2/Tjp1/Sema4a/Src/Sema4d/Gpm6b/Nrp1/Flot1/Snca/Lrrn1/Epha7/Nptxr/Ephb2/Flrt3/Eef2k/Gap43/Epha3/Nptx1/Lrtm2/Lrrtm3/Ephb1/Wnt4
GO:0099072	regulation of postsynaptic membrane neurotransmitter receptor levels	30/1613	5.81140322696264e-10	3.46301518294704e-06	5.72629343141902e-08	Cacng5/Cnih3/Nptx2/Gpc4/Eps15/Arc/Dnm3/Kalrn/Akap5/Stx3/Tnik/Pick1/Hras/Hpca/Syne1/Nsg1/Prkcz/Synj1/Dlg1/Eps8/Map2k1/Lgi1/Flot2/Pip5k1c/Cacng3/Hap1/Nptxr/Cacng2/Nptx1/Mx1
GO:0032970	regulation of actin filament-based process	76/1613	6.20199142215562e-10	3.69576668846253e-06	5.98113663243048e-08	Met/Edn1/Ntf3/Cotl1/Tmsb10/S100a10/Tgfb3/Actn2/Wasl/Cdc42ep3/Frmd6/Ccn2/Pfn1/Arhgap18/Sema3e/Cacna1h/Flna/Ppm1e/Ssh2/Smad3/Nck2/Coro2b/Akap13/Arpc2/Dlc1/Cyrib/Carmil1/Tmsb4x/Twf2/Inpp5k/Pde4d/Actr3/Capzb/Actg1/Pick1/Actg1/Hras/Limch1/Mef2c/Cyria/Add2/Actr3b/Rasa1/Arpc1a/Atp1a1/Add3/Pam/Coro1a/Clasp2/Rdx/Tjp1/Dlg1/Eps8/Ank2/Hdac2/Gpm6b/Nrp1/Fer/Cdc42ep4/Ryr2/Lpar1/Swap70/Tmod1/Shroom2/Tmeff2/Tgfb2…
GO:0032956	regulation of actin cytoskeleton organization	69/1613	9.17647193812118e-10	5.46825962792641e-06	8.66532635209426e-08	Met/Edn1/Ntf3/Cotl1/Tmsb10/S100a10/Tgfb3/Actn2/Wasl/Cdc42ep3/Ccn2/Pfn1/Arhgap18/Sema3e/Flna/Ppm1e/Ssh2/Smad3/Nck2/Coro2b/Akap13/Arpc2/Dlc1/Cyrib/Carmil1/Tmsb4x/Twf2/Inpp5k/Actr3/Capzb/Actg1/Pick1/Actg1/Hras/Limch1/Mef2c/Cyria/Add2/Actr3b/Rasa1/Arpc1a/Add3/Pam/Coro1a/Clasp2/Rdx/Tjp1/Dlg1/Eps8/Hdac2/Gpm6b/Nrp1/Fer/Cdc42ep4/Lpar1/Swap70/Tmod1/Shroom2/Tmeff2/Tgfb2/Rhobtb3/Kank4/Slit2/Rhobtb1/Epha3/Mt…
GO:0031589	cell-substrate adhesion	69/1613	1.33187032333835e-09	7.93661525677321e-06	1.22964684596816e-07	Thbs1/Grem1/Spp1/Bcl6/Fzd7/Ntng1/S100a10/Itga8/Actn2/Rreb1/Ptn/Ccn2/Itga4/Net1/Ninj1/Srgap2/Bves/Sema3e/Flna/Smad3/Cdh13/Coro2b/Actn1/Arpc2/Coro1c/Dlc1/Ptprk/Carmil1/Lamb1/Itga6/Ajap1/Actg1/Actg1/Bcan/Limch1/Peak1/Adam15/Atrn/Rasa1/Coro1a/Clasp2/Prkcz/Tyro3/Nedd9/Src/Itgbl1/Gpm6b/Nrp1/Fer/Epdr1/Cd63/Parvb/Megf9/Ddr1/Rac3/Ctnnb1/Tmeff2/Parva/Marcks/Pcsk5/Epha3/Edil3/Dab2/Meltf/Ephb1/Postn/Adamts9/…
GO:0010959	regulation of metal ion transport	80/1613	1.61783598353304e-09	9.64068462587341e-06	1.38359518273948e-07	Casr/Homer2/Rgs9/Stac/Abcc8/Vip/Actn2/Drd1/Nedd4l/Nos1ap/Gsto1/Flna/F2r/Kcnip1/Itpr1/Pkd2/Adcyap1r1/Trpc3/Tspan13/Mchr1/Akap5/Kcnip3/Lyn/Atp7a/Plcb4/Cacnb2/Inpp5k/Akt2/Pde4d/Trpc4/Slc30a10/Oprl1/Hpca/Atp1a1/Rgs7/Gja1/Coro1a/Scn1b/Stk39/Neto1/Stim2/Gnai2/Ywhah/Dlg1/Prnp/Cacnb3/Kcnip4/Ank2/Cntn1/Cd63/Slc9a3r1/Ryr2/Snca/Plp1/Nkain3/Hecw1/Ctnnb1/Scn4b/Hap1/Tgfb2/Kcns2/Fhl1/Pacsin3/Glrx/Kcng1/Plpp4/Os…
GO:0006887	exocytosis	74/1613	1.78844927327687e-09	1.06573692194569e-05	1.50118178766671e-07	Abca12/Grin3a/Htr1b/Adcy1/Il4r/Chga/Otof/Drd1/Cacna1h/Nr3c2/Pex5l/Slc4a8/Stxbp5/Prkca/Exoc8/Stx3/Kit/Cadps2/Lyn/Smpd3/Stxbp5l/Cacnb2/Myo5b/Cyth1/Git2/Nrxn3/Myh10/Syt3/Ppfia2/Rab8b/Mia3/Rab33b/Kcnh1/Napa/Coro1a/Clasp2/Synj1/Ykt6/Lin7c/Gnai2/Rab2b/Rab15/Snapin/Grm7/Vps41/Ctbp2/Syngr1/Syt4/Fer/Erc2/Sdcbp/Rasgrp1/Snca/Pip5k1c/Syt17/Ralb/Syt7/Pclo/Ncam1/Hap1/Syn2/Nr4a3/Nrn1/Chrna7/Glrx/Stx1a/Anxa4/Htr…
GO:0098742	cell-cell adhesion via plasma-membrane adhesion molecules	49/1613	3.54950308686802e-09	2.11514888946465e-05	2.92519814201984e-07	Amigo2/Ntng1/Ptprd/Nectin1/Pcdhb2/Pcdhb3/Tenm3/Mdga1/Gpc4/Pcdha4/Itga4/Pcdhb4/Fat3/Dab1/Pcdhb10/Cdh13/Cdh8/Pcdhb5/Dscam/Pcdhb14/Pcdh17/Slitrk2/Pcdhga4/Pcdh20/Atp2c1/Alcam/Nrcam/Bsg/Robo2/Robo1/Mag/Cdh12/Cdhr2/Cntn4/Fat4/Cldn11/Ncam1/Unc5d/Tgfb2/Flrt3/Arvcf/Acvr1/Kirrel3/Nectin3/Epha3/Celsr1/Cd24/Cdh9/Ret
GO:0040013	negative regulation of locomotion	66/1613	3.6830495760123e-09	2.19472924234573e-05	2.98105478840394e-07	Dcn/Sfrp2/Thbs1/Grem1/Cyp1b1/Ptpru/Fgf2/Ccn3/Nbl1/Sema7a/Abcc8/Ldlrad4/Wasl/Htr2c/Igfbp5/Stard13/Ptn/Drd1/Srgap2/Sema3e/Acan/Dusp1/Ripor2/Vash1/Coro1c/Dlc1/Ptprk/Srgap1/Plcb1/Hdac5/Rbpj/Abhd2/Limch1/Mef2c/Adam15/Mia3/Gja1/Clasp2/Robo2/Stat3/Sema4a/Cd200/Robo1/Sema4d/Nrp1/Nav3/Cd63/Slc9a3r1/Arrdc3/Cited2/Il33/Zmynd8/Sema6a/Tmeff2/Igfbp3/Padi2/Bmerb1/Slit2/Olfm1/Dpysl3/Stk26/Acvr1c/Adamts9/Sema5a/W…
GO:0042063	gliogenesis	69/1613	6.25306615027099e-09	3.72620211894649e-05	4.7498727990937e-07	Met/Fgf2/Ntf3/Dll1/Fgf5/Abcc8/Dtx1/Tp73/Reln/Ptn/Drd1/Srgap2/Dab1/Adgrg6/Ldlr/Sox5/Ifrd1/Ulk4/Penk/Lama2/Mt2A/Prdm8/Lyn/Hdac11/Id2/Lamb1/Akt2/Actr3/Ptpra/Pick1/Trpc4/Bcan/Smarca4/Hexb/Epha4/Synj1/Clu/Mapk1/Stat3/Bnip3/Map2k1/Hdac2/Mobp/Mag/Tspan2/Plp1/Nfe2l1/Gfap/Lpar1/Lgi4/Cd9/Il33/Bok/Ctnnb1/Tgfb2/Daam2/Gpc1/Il34/Bmerb1/Dner/C1qa/Gap43/Kcnq3/Hes5/Spint1/Ndn/Fgf10/Bace2/Adcyap1
GO:0098657	import into cell	52/1613	6.68855770854121e-09	3.9857115385197e-05	4.9699619487452e-07	Cacng5/Thbs1/Slc1a6/Kcnj11/Kcnj4/Slc9a9/Kcnk9/Itga4/Kcnj12/Slc6a6/Slc9a5/Slc17a6/Kcnj16/Eps15/Arc/Dnm3/Akap5/Actb/Slc9a4/Smpd3/Slc9a2/Akt2/Slc1a1/Abcc1/Pick1/Kcnj3/Kcnj6/Slc24a2/Acsl1/Hpca/Slc6a1/Syne1/Atp1a1/Synj1/Acsl5/Slc39a10/Arl6ip5/Dlg1/Prnp/Slc9a6/Gpm6b/Flot1/Snca/Pip5k1c/Gfap/Slc1a2/Cacng3/Kcnd3/Hap1/Cacng2/Slc7a11/Mx1
GO:0043112	receptor metabolic process	47/1613	7.44348677085117e-09	4.43557376675021e-05	5.44170696694145e-07	Cacng5/Grem1/Edn1/Htr1b/Cxcr1/Ntf3/Ptpn5/Bves/Ache/Ece1/Eps15/Arc/Ppara/Dnm3/Akap5/Mylip/Smurf1/Snx25/Mtmr2/Pick1/LRRTM1/Hpca/Gria3/Syne1/Pik3r4/Hif1a/Nsg1/Gprasp1/Synj1/Hdac2/Fut8/Lgmn/Flot1/Cd63/Sdcbp/Snca/Pip5k1c/Cd9/Ramp2/Cacng3/Sh3gl2/Calcrl/Hap1/Cacng2/Dab2/Rspo1/Mx1
GO:0051271	negative regulation of cellular component movement	65/1613	8.03441854399373e-09	4.78771001036586e-05	5.78048558904545e-07	Dcn/Sfrp2/Thbs1/Grem1/Cyp1b1/Ptpru/Fgf2/Ccn3/Nbl1/Sema7a/Abcc8/Ldlrad4/Wasl/Igfbp5/Stard13/Ptn/Drd1/Srgap2/Sema3e/Acan/Dusp1/Ripor2/Vash1/Actn1/Coro1c/Dlc1/Ptprk/Srgap1/Plcb1/Hdac5/Rbpj/Abhd2/Limch1/Mef2c/Adam15/Mia3/Gja1/Clasp2/Stat3/Sema4a/Cd200/Robo1/Sema4d/Nrp1/Nav3/Cd63/Slc9a3r1/Cited2/Cd9/Il33/Zmynd8/Sema6a/Tmeff2/Igfbp3/Padi2/Bmerb1/Slit2/Olfm1/Dpysl3/Stk26/Acvr1c/Adamts9/Sema5a/Wnt4/Sema3c
GO:0006898	receptor-mediated endocytosis	51/1613	1.20068516995496e-08	7.15488292776163e-05	8.3386338468102e-07	Cacng5/Grem1/Htr1b/Cxcr1/Ntf3/Ptpn5/Dll1/Wasl/Itga4/Lmbr1l/Ldlr/Ache/Eps15/Slc9b2/Arc/Dnm3/Prkca/Fnbp1l/Akap5/Btbd8/Fcho1/Mtmr2/Pick1/LRRTM1/Hpca/Syne1/Dgkd/Ap2s1/Synj1/Dnajc6/Smap1/Clu/Ap2a2/Fcho2/Snap91/Flot1/Cd63/Sdcbp/Snca/Pip5k1c/Cd9/Ramp2/Cacng3/Sh3gl2/Calcrl/Hap1/Cacng2/Sh3gl3/Dab2/Rspo1/Mx1
GO:0001667	ameboidal-type cell migration	76/1613	1.21419494239433e-08	7.23538766172783e-05	8.3386338468102e-07	Dcn/Thbs1/Grem1/Met/Cyp1b1/Glipr2/Fgf2/Ccn3/Plxnd1/Nr4a1/Sema7a/Foxp1/Stard13/Rreb1/Ptn/Itga4/Pfn1/Arid5b/Srgap2/Sema3e/Vash1/Cdh13/Prkca/Kit/Coro1c/Sparc/Tmsb4x/Hdac5/Actr3/Hdac9/Lemd3/Mef2c/Mia3/Plk2/Lgals8/Acvr1b/Fbxw7/Gpi/Anxa6/Hif1a/Gja1/Clasp2/Arsb/Bsg/Tsc2/Sema4a/Src/Rffl/Robo1/Gpx1/Prcp/Sema4d/Nrp1/Fer/Lgmn/Cd63/Sema6a/Nrp2/Egr3/Tgfb2/Anln/Acvr1/Slit2/Kitlg/Jun/Ptgs2/Epb41l4b/Fgf10/Acvr1c…
GO:1990138	neuron projection extension	45/1613	1.33150884852318e-08	7.93446122834963e-05	9.00781948427465e-07	Sema7a/Dclk1/Itga4/Nedd4l/Sema3e/Ifrd1/Pak6/Smurf1/Slc23a2/Dscam/Jade2/Twf2/Myo5b/Rnf157/Actr3/Syt3/Bcan/Ulk2/Clasp2/Prkcz/Alcam/Sema4a/Slc9a6/Syt4/Rtn4r/Sema4d/Mag/Nrp1/Syt17/Ddr1/Mgll/Sh3gl2/Sema6a/Ctnnb1/Nrp2/Nrn1/Flrt3/Slit2/Cpne9/Olfm1/Ndn/Cpne5/Postn/Sema5a/Sema3c
GO:0045216	cell-cell junction organization	45/1613	2.13540395005254e-08	0.000127248721383631	1.40275353301697e-06	Grhl1/Plekha7/Nectin1/Abcc8/Tgfb3/Snai2/Nedd4l/Flna/F2r/Smad3/Cdh8/Prkca/Actb/Pard6a/Kifc3/Actg1/Actg1/Ext1/Nfasc/Pkp4/Epha4/Gja1/Rdx/Tjp1/Dlg1/Heg1/Ccm2/Src/Ank2/Cdh12/Ugt8/Cd9/Ramp2/Ptpro/Shroom2/Ctnnb1/Cldn11/Tgfb2/Perp/Arvcf/Mtss1/Svep1/Tjp3/Cdh9/Marveld2
GO:0030900	forebrain development	83/1613	3.33901108795662e-08	0.000198971670731335	2.07322015064761e-06	Satb2/Bcl11b/Fgf2/Sema7a/Inhbb/Foxp1/Rara/Ptchd1/Mdga1/Dclk1/Tp73/Reln/Inhba/Ptn/Drd1/Srgap2/Dab1/Tbr1/Btbd3/Flna/Aspm/Slc17a6/Ulk4/Sstr2/Akap5/Coro1c/Dlc1/Prdm8/Ndst1/Nr4a2/Atp7a/Id2/Grin2b/Lamb1/Sstr4/Dclk2/Plcb1/Rbpj/Myh10/Ext1/Bcan/Slitrk5/Smarca4/Mef2c/Agtpbp1/Hspa8/Hif1a/Tyro3/Robo2/Pebp1/Ezh1/Bnip3/Src/Robo1/Nrgn/Crtac1/Hdac2/Rtn4r/Nrp1/Lpar1/Slc1a2/Rac3/Fat4/Ctnnb1/Nrp2/Ncam1/Hap1/Ephb2/N…
GO:0072001	renal system development	67/1613	3.43883720155766e-08	0.000204920308840821	2.10634893170801e-06	Dcn/Grem1/Calb1/Fras1/Fgf2/Arg2/Plxnd1/Hpgd/Dll1/Adamts1/Myo1e/Fbn1/Greb1l/Itga8/Rara/Tp73/Anks6/Zbtb16/Adamts6/Arid5b/Pkd2/Smad3/Il6r/Id2/Ampd2/Car2/Hdac5/Ext1/Mef2c/Mmp17/Ckmt1/Acat1/Hspa8/Epha4/Akr1b1/Robo2/Dlg1/Arl3/Rrm2b/Robo1/Nrp1/Ctnnbip1/Basp1/Epha7/Ptpro/Fat4/Ctnnb1/Tgfb2/Hey1/Plce1/Crlf1/Slit2/Pcsk5/Kirrel3/Emx2/Osr1/Mtss1/Hes5/Rbp4/C1galt1/Fgf10/Gpc3/Wnt4/Cd24/Ret/Cyp26b1/Cd44
GO:1901653	cellular response to peptide	76/1613	4.0419025106384e-08	0.000240856970608942	2.44272732783283e-06	Casr/Met/Cyp1b1/Gpr21/Edn1/Nr4a1/Fbn1/Inhbb/Sik2/Grb14/Actn2/Drd1/Itga4/Stat6/Prkca/Capn10/Por/Dlc1/Nr4a2/Smpd3/Alas1/Akap1/Cacna2d3/Plcb1/Inpp5k/Car2/Akt2/Grb10/Abcc1/Ybx1/Errfi1/Ptpra/Hdac9/Arhgef2/Prkaa1/Slc30a10/Parp1/Rab8b/Ywhag/Epha4/Mapk9/Hif1a/Pdk2/Gja1/Clasp2/Prkcz/Acsl5/Akr1b1/Gnai2/Rab15/Arid1b/Tsc2/Stat3/Prnp/Nampt/Src/Bcl2l2/Fer/Lgmn/Ctnnb1/Anxa5/Nr4a3/Bcar3/Pgr/Marcks/Eef2k/Lpl/Foxo…
GO:0034446	substrate adhesion-dependent cell spreading	29/1613	6.5991767172509e-08	0.000393244940580981	3.82124173925778e-06	Fzd7/Ntng1/S100a10/Itga8/Rreb1/Itga4/Net1/Srgap2/Bves/Flna/Arpc2/Coro1c/Carmil1/Lamb1/Peak1/Atrn/Tyro3/Nedd9/Src/Nrp1/Fer/Parvb/Megf9/Rac3/Tmeff2/Parva/Dab2/Meltf/Postn
GO:0007215	glutamate receptor signaling pathway	28/1613	6.62729745385403e-08	0.000394920655275162	3.82124173925778e-06	Cacng5/Grin3a/Cnih3/Homer2/Rgs9/Reln/Gria4/Dapk1/Arc/Shank2/Kalrn/Grin2b/Shisa7/Plcb1/Mef2c/Gria3/Neto1/Grm7/Prnp/Grik4/Ifngr2/Plp1/Cacng3/Ephb2/Cacng2/Grm1/Rph3a/Homer3
GO:0051592	response to calcium ion	40/1613	6.66010665423354e-08	0.000396875755525777	3.82124173925778e-06	Casr/Thbs1/Edn1/Cpne8/Inhbb/Itpkb/Dusp1/Pkd2/Penk/Trpc3/Junb/Hcn1/Grin2b/Sparc/Entpd6/Actg1/Syt3/Actg1/Prkaa1/Mef2c/Hpca/Slc6a1/Kcnh1/Tjp1/Pebp1/Syt4/Lgmn/Ryr2/Syt17/Syt7/Txnip/Anxa5/Plcd1/Eef2k/Cpne9/Cacng2/Adgrv1/Jun/Cpne2/Cpne5
GO:0099633	protein localization to postsynaptic specialization membrane	15/1613	7.741032007919e-08	0.000461288097351893	4.33175878181926e-06	Cacng5/Cnih3/Nptx2/Gpc4/Kalrn/Tnik/Hras/Prkcz/Dlg1/Map2k1/Lgi1/Cacng3/Nptxr/Cacng2/Nptx1
GO:0099645	neurotransmitter receptor localization to postsynaptic specialization membrane	15/1613	7.741032007919e-08	0.000461288097351893	4.33175878181926e-06	Cacng5/Cnih3/Nptx2/Gpc4/Kalrn/Tnik/Hras/Prkcz/Dlg1/Map2k1/Lgi1/Cacng3/Nptxr/Cacng2/Nptx1
GO:0048762	mesenchymal cell differentiation	47/1613	7.9731140958442e-08	0.000475117868971356	4.40721813821632e-06	Sfrp2/Grem1/Glipr2/Edn1/Sema7a/Tgfb3/Ldlrad4/Snai2/Sema3e/Flna/Smad3/Coro1c/Rbpj/Mef2c/Adam15/Ddx17/Anxa6/Hif1a/Clasp2/Mapk1/Tsc2/Sema4a/Hdac2/Sema4d/Nrp1/Sdcbp/Cited2/Sema6a/Ctnnb1/Nrp2/Frzb/Tgfb2/Hey1/Acvr1/Olfm1/Epha3/Osr1/Kitlg/Dab2/Fgf10/Wnt10a/Sema5a/Wnt4/Rflnb/Sema3c/Ret/Twist1
GO:0060560	developmental growth involved in morphogenesis	53/1613	1.3772979377041e-07	0.000820731841077876	7.01436418658057e-06	Sfrp2/Spp1/Sema7a/Dclk1/Itga4/Nedd4l/Sema3e/Ifrd1/Pak6/Smurf1/Slc23a2/Dscam/Jade2/Twf2/Myo5b/Rnf157/Actr3/Syt3/Ext1/Bcan/Ulk2/Clasp2/Prkcz/Alcam/Sema4a/Robo1/Slc9a6/Syt4/Rtn4r/Sema4d/Bin3/Mag/Nrp1/Syt17/Epha7/Ddr1/Ppp2r3a/Mgll/Sh3gl2/Sema6a/Ctnnb1/Nrp2/Nrn1/Flrt3/Slit2/Cpne9/Olfm1/Ndn/Fgf10/Cpne5/Postn/Sema5a/Sema3c
GO:0051588	regulation of neurotransmitter transport	37/1613	1.58276019329339e-07	0.000943166799183528	7.8608715203429e-06	Grin3a/Htr1b/Adcy1/Htr2c/Drd1/Nr3c2/Asic1/Slc4a8/Stxbp5/Prkca/Pnkd/Stxbp5l/Cacnb2/Cyth1/Git2/Nrxn3/Mef2c/Ppfia2/Kcnh1/Napa/Arl6ip5/Snapin/Grm7/Syt4/Gpm6b/Flot1/Snca/Gfap/Syt7/Syn2/Nrn1/Chrna7/Stx1a/Htr1a/Htr2a/Tacr2/Unc13c
GO:0043270	positive regulation of ion transport	61/1613	1.60180000703687e-07	0.000954512624193271	7.8608715203429e-06	Casr/Pcp4/Edn1/Rgs9/Stac/Kcnj11/Abcc8/Actn2/Htr2c/Reln/Drd1/Nedd4l/Gsto1/Flna/F2r/Itpr1/Pkd2/Adcyap1r1/Arc/Trpc3/Mchr1/Akap5/Atp7a/Hcn1/Grin2b/Tmsb4x/Sstr4/Cacnb2/Abat/Akt2/Slc6a1/Rgs7/Mapk9/Scn1b/Stk39/Acsl5/Stim2/Dlg1/Cacnb3/Ank2/Cntn1/Syt4/Ifngr2/Slc9a3r1/Ryr2/Snca/Plp1/Cacng3/Scn4b/Hap1/Fhl1/Ephb2/Glrx/Cacng2/Trpc6/Kcnc2/Nppa/Cebpb/Lrrc55/Fxyd1/Tacr2
GO:0033555	multicellular organismal response to stress	28/1613	1.61288434468717e-07	0.000961117780999084	7.8608715203429e-06	Thbs1/Nmur2/Gng7/Asic4/Htr2c/Reln/Drd1/Asic1/Adcyap1r1/Penk/Npas2/Kalrn/Kcnip3/Nr4a2/Grin2b/Hdac5/Git2/Ext1/Mef2c/Gja1/Grm7/Lypd1/Ncam1/Htr1a/Cckbr/Crhr1/Ret/Adcyap1
GO:0106027	neuron projection organization	28/1613	1.99739412610196e-07	0.00119024715974416	9.50292186024611e-06	Zfp804a/Wasl/Reln/Arc/Dnm3/Shank2/Kalrn/Sipa1l1/Grin2b/Myo5b/Actr3/Mtmr2/Pick1/Ppfia2/Epha4/Prnp/Lgmn/Zdhhc15/Zmynd8/Dock10/Ephb2/Ngef/Abcd2/Chrna7/Marcks/Eef2k/Rph3a/Ephb1
GO:0006816	calcium ion transport	74/1613	2.01269501545389e-07	0.00119936495970897	9.50292186024611e-06	Cacng5/Casr/Grin3a/Nmur2/Fgf2/Homer2/Rgs9/Stac/Htr2c/Srl/Ccn2/Drd1/Nos1ap/Mcu/Gsto1/Cacna1h/Slc24a3/F2r/Asic1/Itpr1/Pkd2/Adcyap1r1/Trpc3/Tspan13/Mchr1/Akap5/Lyn/Grin2b/Cacna2d2/Cacna2d3/Cacnb2/Inpp5k/Pde4d/Trpc4/Slc24a2/Oprl1/Slc25a25/Hpca/Micu1/Atp2c1/Anxa6/Gja1/Coro1a/Camk2g/Stim2/Rasa3/Gnai2/Grm7/Prnp/Cacnb3/Ank2/Ryr2/Snca/Plp1/Cachd1/Ramp2/Cacng3/Calcrl/Ctnnb1/Anxa5/Hap1/Tgfb2/Pacsin3/Chrna7/…
GO:0051494	negative regulation of cytoskeleton organization	37/1613	2.57411857040876e-07	0.00153391725610658	1.16986907302396e-05	Met/Tmsb10/Pfn1/Ssh2/Coro2b/Arpc2/Dlc1/Cyrib/Carmil1/Tmsb4x/Twf2/Inpp5k/Capzb/Pick1/Arhgef2/Add2/Add3/Camsap2/Coro1a/Clasp2/Trim37/Fkbp4/Rdx/Ccp110/Hdgfl3/Tjp1/Eps8/Nav3/Snca/Swap70/Tmod1/Stmn2/Shroom2/Tmeff2/Kank4/Bmerb1/Slit2
GO:0097581	lamellipodium organization	25/1613	2.5809930779674e-07	0.00153801377516078	1.16986907302396e-05	Rreb1/Srgap2/Vav2/Nck2/Cdh13/Arpc2/Kit/Coro1c/Atp7a/Carmil1/Arhgef6/Twf2/Myo9b/Actr3/Capzb/Vav3/Src/Bin3/Fer/Parvb/Ptpro/Plce1/Slit2/Spata13/Cd44
GO:0051963	regulation of synapse assembly	30/1613	2.68839271364239e-07	0.0016020132180595	1.20648452578886e-05	Amigo2/Tpbg/Ptprd/Nectin1/Mdga1/Gpc4/Flrt2/Farp1/Prkca/Adgrb3/Sipa1l1/Slitrk2/Actr3/Slitrk5/Mef2c/LRRTM1/Sema4a/Sema4d/Snca/Lrrn1/Epha7/Nptxr/Ephb2/Flrt3/Eef2k/Gap43/Nptx1/Lrtm2/Lrrtm3/Ephb1
GO:0031623	receptor internalization	32/1613	2.74391276758905e-07	0.00163509761820631	1.21651462532375e-05	Cacng5/Grem1/Htr1b/Cxcr1/Ntf3/Ptpn5/Ache/Eps15/Arc/Dnm3/Akap5/Mtmr2/Pick1/LRRTM1/Hpca/Syne1/Synj1/Flot1/Cd63/Sdcbp/Snca/Pip5k1c/Cd9/Ramp2/Cacng3/Sh3gl2/Calcrl/Hap1/Cacng2/Dab2/Rspo1/Mx1
GO:0048588	developmental cell growth	52/1613	3.77860737454869e-07	0.00225167213449357	1.61575802927574e-05	Spp1/Edn1/Sema7a/Foxp1/Dclk1/Itga4/Nedd4l/Sema3e/Ifrd1/Ppara/Akap13/Pak6/Smurf1/Slc23a2/Dscam/Jade2/Twf2/Myo5b/Rnf157/Actr3/Syt3/Bcan/Ulk2/Clasp2/Prkcz/Alcam/Sema4a/Slc9a6/Syt4/Rtn4r/Sema4d/Mag/Nrp1/Syt17/Epha7/Ddr1/Mgll/Sh3gl2/Sema6a/Ctnnb1/Nrp2/Nrn1/Flrt3/Slit2/Cpne9/Olfm1/Nppa/Ndn/Cpne5/Postn/Sema5a/Sema3c
GO:0032355	response to estradiol	49/1613	3.99812124345729e-07	0.0023824804489762	1.69364585089297e-05	Cyp1b1/Rgs9/Hpgd/Kcnj11/Rara/Npy1r/Tacr3/Ptn/Ccn2/Drd1/Prdm2/Ldlr/Igfbp2/Dusp1/Fam210b/Nrip1/Adcyap1r1/Penk/Ar/Prkca/Sstr2/Arnt2/Mbd2/Ntm/Actr3/Oprl1/Slc6a1/Gpi/Hspa8/Pam/Hif1a/Gja1/Stat3/Bcl2l2/Gpx1/Mbd3/Bid/Ramp2/Ctnnb1/Txnip/Tgfb2/Igfbp3/Glrx/Ptgs2/Ccnd2/Socs2/Fgf10/Postn/Wnt4
GO:0007626	locomotory behavior	48/1613	4.21170387678213e-07	0.00250975434017447	1.76760203639609e-05	Glra1/Calb1/Gng7/Npy1r/Htr2c/Adcy5/Reln/Drd1/Nav2/Dab1/Olfm2/Sez6/Penk/Npas2/Kalrn/Pak6/Nr4a2/Atp7a/Dscam/Id2/Abat/Oprl1/LRRTM1/Agtpbp1/Gaa/Rcan2/Hexb/Scn8a/Gad1/Abhd12/Epha4/Elavl4/Pak5/Eps8/Vps13a/Arrdc3/Snca/Lgi4/B4galt2/Tmod1/Ciart/Negr1/Grm1/Celsr1/Ccnd2/Rasd2/Crhr1/Gpr88
GO:1902414	protein localization to cell junction	30/1613	4.75285328094708e-07	0.00283222527011636	1.95844844284767e-05	Cacng5/Cnih3/Nptx2/Nectin1/Reln/Gpc4/Flna/Kalrn/Stx3/Actb/Tnik/Actg1/Actg1/Hras/LRRTM1/Mapk9/Nsg1/Prkcz/Neto1/Tjp1/Dlg1/Heg1/Map2k1/Lgi1/Cacng3/Pclo/Nptxr/Nectin3/Cacng2/Nptx1
GO:0050920	regulation of chemotaxis	46/1613	5.25184519630607e-07	0.00312957455247879	2.12541780218928e-05	Casr/Thbs1/Grem1/Met/Edn1/Fgf2/Ccn3/Ntf3/Nbl1/Sema7a/Ptn/Mcu/Tbr1/Sema3e/Dusp1/Ripor2/Smad3/Cdh13/Prkca/Stx3/Lyn/Cyrib/Dscam/Tmsb4x/Akt2/Gja1/Stk39/Mapk1/Robo2/Sema4a/Robo1/Sema4d/Nrp1/Lgmn/Scg2/Lpar1/Swap70/Sema6a/Tubb2b/Padi2/Il34/Slit2/Rarres2/Fgf10/Sema5a/Sema3c
GO:0033002	muscle cell proliferation	47/1613	5.66861235408854e-07	0.00337792610180136	2.2737815367215e-05	Thbs1/Kcnk2/Edn1/Fgf2/Htr1b/Ccn3/Hpgd/Adamts1/Foxp1/Vgll4/Tgfb3/Vip/Igfbp5/Tp73/Cdh13/Kalrn/Prkca/Il6r/Pde1a/Id2/Smpd3/Pde4d/Rbpj/Mef2c/Hif1a/Gja1/Akr1b1/Gnai2/Mapk1/Stat3/Nampt/Hdac2/Ctnnbip1/Cited2/Npy5r/Calcrl/Ctnnb1/Ncam1/Tgfb2/Igfbp3/Nr4a3/Pcsk5/Hes5/Rbp4/Jun/Ptgs2/Ephb1
GO:0090132	epithelium migration	54/1613	6.46941587181116e-07	0.00385512491801227	2.54986771112301e-05	Dcn/Thbs1/Grem1/Met/Cyp1b1/Glipr2/Fgf2/Ccn3/Plxnd1/Nr4a1/Foxp1/Stard13/Rreb1/Ptn/Pfn1/Vash1/Cdh13/Prkca/Kit/Coro1c/Sparc/Tmsb4x/Hdac5/Hdac9/Lemd3/Mef2c/Mia3/Plk2/Lgals8/Fbxw7/Gpi/Hif1a/Clasp2/Arsb/Bsg/Sema4a/Src/Robo1/Gpx1/Prcp/Nrp1/Lgmn/Cd63/Egr3/Tgfb2/Anln/Slit2/Jun/Ptgs2/Epb41l4b/Fgf10/Adamts9/Sema5a/Fermt1
GO:0017157	regulation of exocytosis	50/1613	6.8206299207598e-07	0.00406441336978077	2.66512091096113e-05	Grin3a/Htr1b/Adcy1/Il4r/Drd1/Cacna1h/Nr3c2/Slc4a8/Stxbp5/Prkca/Cadps2/Lyn/Smpd3/Stxbp5l/Cacnb2/Myo5b/Cyth1/Git2/Nrxn3/Syt3/Ppfia2/Rab8b/Rab33b/Kcnh1/Napa/Clasp2/Gnai2/Rab2b/Rab15/Snapin/Grm7/Syt4/Fer/Sdcbp/Snca/Syt17/Ralb/Syt7/Pclo/Ncam1/Hap1/Nrn1/Chrna7/Glrx/Stx1a/Htr1a/Htr2a/Nppa/Doc2a/Crhr1
GO:0051261	protein depolymerization	30/1613	9.8075205112018e-07	0.00584430147262515	3.64376042461043e-05	Kif24/Actn2/Arpc2/Carmil1/Ccsap/Twf2/Capzb/Arhgef2/Add2/Hspa8/Add3/Camsap2/Clasp2/Synj1/Dnajc6/Rdx/Hdgfl3/Eps8/Stmn4/Nav3/Swap70/Tmod1/Stmn2/Shroom2/Sh3gl2/Bmerb1/Htr1a/Sh3gl3/Sema5a/Kif19
GO:0032890	regulation of organic acid transport	25/1613	1.20536419236537e-06	0.00718276522230521	4.30194630113988e-05	Thbs1/Edn1/Htr1b/Arg2/Hrh3/Htr2c/Grin2b/Sstr4/Abat/Akt2/Prkaa1/Slc6a1/Mapk9/Stk39/Acsl5/Acsl4/Arl6ip5/Grm7/Syt4/Snca/Npy5r/Grm1/Htr1a/Osr1/Fxyd1
GO:0003151	outflow tract morphogenesis	22/1613	1.27130276647344e-06	0.00757569318541525	4.46693570986099e-05	Sfrp2/Thbs1/Plxnd1/Rara/Npy1r/Rbpj/Smarca4/Mef2c/Hif1a/Robo2/Robo1/Nrp1/Cited2/Npy5r/Ctnnb1/Nrp2/Tgfb2/Hey1/Parva/Jun/Sema3c/Twist1
GO:0120034	positive regulation of plasma membrane bounded cell projection assembly	27/1613	1.29510880413576e-06	0.00771755336384497	4.48110768228892e-05	Tgfb3/Mns1/Wasl/Cdc42ep3/Pfn1/Cep135/Ripor2/Dnm3/Fnbp1l/Arpc2/Kit/Atp7a/Twf2/Dock11/Actr3/Kctd17/Hras/Ccp110/Eps8/Nrp1/Cdc42ep4/Zmynd8/Hap1/Neurl1/Anln/Plce1/Dpysl3
GO:0050919	negative chemotaxis	17/1613	1.31504173267733e-06	0.00783633368502419	4.51560582209615e-05	Sema7a/Sema3e/Flrt2/Robo2/Sema4a/Robo1/Rtn4r/Sema4d/Epha7/Unc5c/Sema6a/Nrp2/Flrt3/Slit2/Lrtm2/Sema5a/Sema3c
GO:0010810	regulation of cell-substrate adhesion	43/1613	1.4528326336585e-06	0.00865742966397098	4.87789264758946e-05	Thbs1/Grem1/Spp1/Bcl6/Fzd7/S100a10/Rreb1/Ptn/Net1/Ninj1/Sema3e/Flna/Smad3/Cdh13/Coro2b/Arpc2/Coro1c/Dlc1/Carmil1/Itga6/Ajap1/Actg1/Actg1/Limch1/Peak1/Adam15/Rasa1/Clasp2/Prkcz/Nedd9/Src/Gpm6b/Nrp1/Ddr1/Rac3/Pcsk5/Epha3/Edil3/Dab2/Meltf/Postn/Wnt4/Fermt1
GO:0099601	regulation of neurotransmitter receptor activity	21/1613	1.57443055540646e-06	0.00938203167966707	5.24728945168746e-05	Cacng5/Cnih3/Rgs9/Nptx2/Reln/Dapk1/Arc/Shank2/Shisa7/Mef2c/Neto1/Src/Ifngr2/Cacng3/Nptxr/Ephb2/Cacng2/Lypd6/Rph3a/Nptx1/Homer3
GO:0051216	cartilage development	41/1613	1.58751540741199e-06	0.00946000431276805	5.25227917350444e-05	Sfrp2/Thbs1/Runx2/Satb2/Grem1/Edn1/Fgf2/Ccn3/Rara/Snai2/Pkdcc/Zbtb16/Ccn2/Ctsk/Acan/Sox5/Smad3/Prkca/Por/Atp7a/Smpd3/Ext1/Mef2c/Mia3/Anxa6/Hif1a/Ddrgk1/Itgb8/Ctnnb1/Frzb/Tgfb2/Chst11/Csgalnact1/Osr1/Hes5/Rspo2/Tgfbi/Bmp3/Rflnb/Trps1/Cd44
GO:0032535	regulation of cellular component size	68/1613	1.66097330099098e-06	0.00989773990060523	5.45549277960881e-05	Spp1/Edn1/Cotl1/Tmsb10/Sema7a/Actn2/Wasl/Cdc42ep3/Tp73/Pfn1/Arhgap18/Sema3e/Ssh2/Vav2/Ifrd1/Nck2/Ppp1r15a/Arpc2/Smurf1/Atp7a/Cyrib/Dscam/Carmil1/Tmsb4x/Twf2/Myo5b/Actr3/Capzb/Pick1/Vav3/Cyria/Ulk2/Add2/Actr3b/Rasa1/Arpc1a/Add3/Hif1a/Coro1a/Clasp2/Rdx/Lars1/Dlg1/Tsc2/Sema4a/Eps8/Rtn4r/Sema4d/Mag/Nrp1/Fer/Slc9a3r1/Cdc42ep4/Epha7/Cdhr2/Swap70/Tmod1/Mgll/Shroom2/Sema6a/Kank4/Slit2/Olfm1/Rap1gap2/Dept…
GO:0045926	negative regulation of growth	49/1613	1.80317142336719e-06	0.0107450985118451	5.83793695414971e-05	Sfrp2/Grem1/Kcnk2/Spp1/Bcl6/Ccn3/Sema7a/Foxp1/Vgll4/Igfbp5/Tp73/Inhba/Sema3e/Ifrd1/Smad3/Gng4/Ppara/Mt2A/Dcbld2/Actr3/Smarca4/Adam15/Ulk2/Acvr1b/Eno1/Hif1a/Gja1/Sema4a/Hdac2/Rtn4r/Sema4d/Mag/Nrp1/Lgmn/Epha7/Cited2/Cdhr2/Sema6a/Frzb/Tgfb2/Fhl1/Slit2/Rbp4/Nppa/Socs2/Dab2/Gpc3/Sema5a/Sema3c
GO:0030032	lamellipodium assembly	20/1613	1.92851390282016e-06	0.0114920143469053	6.15580494109977e-05	Srgap2/Vav2/Nck2/Cdh13/Arpc2/Kit/Atp7a/Carmil1/Arhgef6/Twf2/Actr3/Capzb/Vav3/Bin3/Fer/Parvb/Ptpro/Plce1/Slit2/Spata13
GO:0008038	neuron recognition	16/1613	1.95560601273558e-06	0.0116534562298913	6.15678956052555e-05	Dscam/Ncam2/Epha4/Nrcam/Bsg/Robo2/Robo1/Crtac1/Nrp1/Cntn4/Ncam1/Ephb2/Gap43/Epha3/Ndn/Sema5a
GO:0043954	cellular component maintenance	23/1613	1.98195626346967e-06	0.0118104773740157	6.19550175716906e-05	Plekha7/Zfp804a/Mthfr/F2r/Shank2/Adgrb3/Grin2b/Pard6a/Kifc3/Mtmr2/Pick1/Supt6h/Hspa8/Tjp1/Dlg1/Ctbp2/Prnp/Hdac2/Erc2/Zmynd8/Shroom2/Pclo/Mtss1
GO:0044070	regulation of anion transport	31/1613	2.02789858882846e-06	0.0120842476908288	6.29569670042922e-05	Thbs1/Edn1/Htr1b/Arg2/Hrh3/Htr2c/Car7/Prkca/Grin2b/Sstr4/Abat/Car2/Akt2/Prkaa1/Slc6a1/Cry2/Mapk9/Stk39/Acsl5/Acsl4/Arl6ip5/Grm7/Prnp/Syt4/Snca/Npy5r/Grm1/Htr1a/Osr1/Cebpb/Fxyd1
GO:0022411	cellular component disassembly	64/1613	2.08617100412979e-06	0.0124314930136094	6.38908417054257e-05	Kif24/Abcc8/Tgfb3/Actn2/Snai2/Ctsk/Exoc8/Arpc2/Akap5/Capn10/Lcp1/Smurf1/Carmil1/Ccsap/Twf2/Capzb/Arhgef2/Smarca4/Add2/Retreg3/Fbxw7/Hspa8/Napa/Add3/Epha4/Camsap2/Hif1a/Clasp2/Synj1/Dnajc6/Rdx/Hdgfl3/Lix1/Ddrgk1/Snapin/Eif5a2/Bnip3/Eps8/Stmn4/Atp5if1/Nav3/Flot1/Ddr1/Swap70/Tmod1/Stmn2/Fyco1/Bok/Shroom2/Sh3gl2/Tgfb2/Igfbp3/Ngef/Padi2/Bmerb1/C1qa/Htr1a/Sh3gl3/Meltf/Plk5/Acvr1c/Sema5a/Cd24/Kif19
GO:1905475	regulation of protein localization to membrane	40/1613	2.13837690160756e-06	0.0127425879566794	6.46164978127869e-05	Stac/Kcnj11/Pkdcc/Gpc4/Ptn/Lypla1/Ar/Kalrn/Arpc2/Akap5/Stx3/Actb/Tnik/Shisa7/Myo5b/Inpp5k/Akt2/Ptpn9/Actr3/Hras/Hpca/Clasp2/Prkcz/Camk2g/Dlg1/Prnp/Cacnb3/Cript/Map2k1/Lypd1/Zmynd8/Ephb2/Gpc1/Cacng2/Grm1/Epha3/Pid1/Slc7a11/Dab2/Gpc3
GO:0032411	positive regulation of transporter activity	29/1613	2.19144990738956e-06	0.0130588499981344	6.57816890987762e-05	Rgs9/Stac/Kcnj11/Abcc8/Actn2/Reln/Nedd4l/Gsto1/Pkd2/Arc/Atp7a/Hcn1/Tmsb4x/Cacnb2/Stk39/Stim2/Cacnb3/Ank2/Ifngr2/Ryr2/Cacng3/Hap1/Ephb2/Glrx/Cacng2/Trpc6/Kcnc2/Nppa/Lrrc55
GO:0007188	adenylate cyclase-modulating G protein-coupled receptor signaling pathway	42/1613	2.50317297130246e-06	0.0149164077359914	7.46444793242964e-05	Casr/Chrm5/Gpr161/Edn1/Htr5b/Htr1b/Adcy1/Hrh3/Vip/Chga/Adra2c/Adcy5/Drd1/Adgrg6/Flna/Adcyap1r1/Akap13/Adgrb3/Sstr2/Akap5/Gpr12/Sstr4/Gpr176/Pde4d/Adcy9/Oprl1/Adcy3/Gnai2/Grm7/Pde2a/Slc9a3r1/Arrdc3/Lpar1/Ramp2/Calcrl/Htr1a/Chrm3/Adgrg2/Htr1f/Crhr1/Rxfp1/Adcyap1
GO:0043271	negative regulation of ion transport	37/1613	2.70370776466773e-06	0.016111394569655	7.957734541804e-05	Thbs1/Htr1b/Hrh3/Vip/Actn2/Nedd4l/Gsto1/Pkd2/Prkca/Akap5/Atp7a/Plcb4/Abat/Inpp5k/Akt2/Oprl1/Stk39/Acsl4/Arl6ip5/Grm7/Cacnb3/Gpm6b/Slc9a3r1/Snca/Ywhaq/Hecw1/Npy5r/Tgfb2/Ephb2/Pacsin3/Htr1a/Osr1/Htr2a/Ptgs2/Crhr1/Twist1/Adcyap1
GO:0015800	acidic amino acid transport	20/1613	3.14949435999005e-06	0.0187678368911807	9.13731110124015e-05	Slc1a6/Hrh3/Slc6a6/Lrrc8c/Lrrc8d/Slc17a6/Grin2b/Abat/Slc1a1/Slc6a1/Gja1/Arl6ip5/Grm7/Syt4/Slc9a3r1/Snca/Slc1a2/Npy5r/Grm1/Slc7a11
GO:1900271	regulation of long-term synaptic potentiation	17/1613	3.22552360678807e-06	0.0192208951728501	9.14544169617264e-05	Calb1/Ptpn5/Adcy1/Reln/Ptn/Drd1/Arc/Kalrn/Akap5/Shisa7/Epha4/Nsg1/Prnp/Nrgn/Lgmn/Ephb2/Chrna7
GO:0061448	connective tissue development	51/1613	3.24847958065398e-06	0.0193576898211171	9.14544169617264e-05	Sfrp2/Casr/Lox/Thbs1/Mkx/Runx2/Satb2/Grem1/Edn1/Fgf2/Ccn3/Rara/Snai2/Pkdcc/Zbtb16/Ccn2/Arid5b/Ctsk/Acan/Sox5/Smad3/Prkca/Il6r/Por/Atp7a/Id2/Smpd3/Ext1/Mef2c/Slc25a25/Mia3/Acat1/Anxa6/Hif1a/Ddrgk1/Arrdc3/Itgb8/Ctnnb1/Frzb/Tgfb2/Chst11/Csgalnact1/Osr1/Hes5/Rspo2/Tgfbi/Bmp3/Rflnb/Trps1/Rxfp1/Cd44
GO:0006874	cellular calcium ion homeostasis	76/1613	3.57285166292909e-06	0.0212906230593944	9.95520739933425e-05	Ctrc/Casr/Calb1/Edn1/Nmur2/Hcrtr1/Fgf2/Htr1b/Cxcr1/Hrh3/Npy1r/Chga/Htr2c/Adcy5/Drd1/Mcu/Gsto1/Slc24a3/F2r/Itpr1/Pkd2/Adcyap1r1/Smad3/Trpc3/Mchr1/Prkca/Akap5/Lyn/Smpd3/Grin2b/Gpr12/Cacnb2/Pde4d/Trpc4/Kctd17/Slc24a2/Oprl1/Hexb/Tmem178a/Micu1/Kcnh1/Atp2c1/Anxa6/Gja1/Coro1a/Stim2/Rasa3/Bcap31/Prnp/Bnip3/Cacnb3/Ank2/Tmtc4/Ryr2/Snca/Lpar1/Swap70/Bok/Hap1/Cib2/Tgfb2/Plcd1/Chrna7/Grm1/Mcur1/Trpc6/Htr2a/C…
GO:0060562	epithelial tube morphogenesis	63/1613	3.58003684576616e-06	0.0213334395639206	9.95520739933425e-05	Sfrp2/Casr/Grem1/Met/Edn1/Fgf2/Plxnd1/Dll1/Greb1l/Foxp1/Rara/Stard13/Mthfr/Pfn1/Tbr1/Sema3e/Pkd2/Smad3/Ar/Dlc1/Hdac5/Rbpj/Mef2c/Epha4/Hif1a/Gja1/Prickle1/Bsg/Rps7/Dlg1/Tsc2/Ccm2/Src/Robo1/Nrp1/Ctnnbip1/Ryr2/Epha7/Cited2/Ddr1/Fat4/Ctnnb1/Tgfb2/Hey1/Pgr/Acvr1/Slit2/Osr1/Lmo4/Mtss1/Hes5/Rspo2/Celsr1/Spint1/Fzd6/Fgf10/Gpc3/Sema5a/Tead1/Wnt4/Ret/Twist1/Cd44
GO:0060537	muscle tissue development	72/1613	3.74990922014109e-06	0.0223457090428208	0.000103011860299378	Dcn/Lox/Grem1/Met/Kcnk2/Edn1/Fgf2/Fzd7/Nr4a1/Dll1/Foxp1/Vgll4/Itga8/Rara/Actn2/Igfbp5/Tp73/Fhl2/Bves/Ripor2/Skil/Ifrd1/Pkd2/Smad3/Ppara/Akap13/Actn1/Id2/Hdac5/Rbpj/Myh10/Hdac9/Lemd3/Prkaa1/Mef2c/Ctsb/Syne1/Nebl/Ckmt1/Ddx17/Hspa8/Gja1/Mapk1/Dlg1/Ly6e/Heg1/Hdac2/Gpx1/Bin3/Flot1/Ryr2/Myh14/Cited2/Tsc22d3/Ctnnb1/Ncam1/Tgfb2/Myom2/Neurl1/Hey1/Gpc1/Acvr1/Marcks/Dner/Osr1/Rbp4/Nppa/Ephb1/Adamts9/Sema3c/…
GO:0070588	calcium ion transmembrane transport	54/1613	4.11252241445961e-06	0.0245065210677648	0.000111620053682087	Cacng5/Grin3a/Fgf2/Rgs9/Stac/Htr2c/Drd1/Nos1ap/Mcu/Gsto1/Cacna1h/Slc24a3/F2r/Asic1/Itpr1/Pkd2/Trpc3/Tspan13/Lyn/Grin2b/Cacna2d2/Cacna2d3/Cacnb2/Pde4d/Trpc4/Slc24a2/Oprl1/Slc25a25/Hpca/Micu1/Atp2c1/Anxa6/Coro1a/Stim2/Rasa3/Grm7/Prnp/Cacnb3/Ank2/Ryr2/Snca/Plp1/Cachd1/Cacng3/Anxa5/Hap1/Tgfb2/Cacng2/Mcur1/Trpc6/Htr2a/Nppa/Crhr1/Atp2a3
GO:0099590	neurotransmitter receptor internalization	14/1613	4.1747975621803e-06	0.0248776186730324	0.000112635828964589	Cacng5/Eps15/Arc/Dnm3/Akap5/Pick1/Hpca/Syne1/Synj1/Pip5k1c/Cacng3/Hap1/Cacng2/Mx1
GO:0098656	anion transmembrane transport	53/1613	4.96145023142449e-06	0.0295652819290585	0.000131118491247523	Gabra6/Casr/Thbs1/Glra1/Nmur2/Slc1a6/Slc26a4/Slc9a9/Slc6a6/Slc24a3/Lrrc8c/Lrrc8d/Slc9a5/Gabrd/Slc17a6/Slc4a8/Prkca/Slc23a2/Slc9a4/Slc9a2/Slc4a7/Akt2/Slc1a1/Abcc1/Lrrc8b/Slc24a2/Gabra1/Slc6a1/Gabrb2/Ankh/Slc6a15/Gabra2/Gja1/Stk39/Acsl5/Arl6ip5/Sfxn3/Prnp/Slc9a6/Slc1a2/Slc20a1/Gabra3/Abcd2/Ano3/Osr1/Slc7a14/Rbp4/Slc7a11/Ano2/Glra2/Fxyd1/Slc38a4/Slc26a7
GO:0071248	cellular response to metal ion	44/1613	5.01469208244648e-06	0.0298825501192986	0.000131118491247523	Glra1/Edn1/Cpne8/Inhbb/Cacna1h/Itpkb/Pkd2/Mt2A/Junb/Atp7a/Id2/Smpd3/Grin2b/Syt3/Prkaa1/Slc30a10/Mef2c/Parp1/Hpca/Kcnh1/Hspa8/Mapk9/Hif1a/Tjp1/Mapk1/Prnp/Bnip3/Syt4/Lgmn/Snca/Syt17/Nfe2l1/Syt7/Ctnnb1/Anxa5/Eef2k/Cpne9/Nptx1/Adgrv1/Jun/Ptgs2/Cpne2/Glra2/Cpne5
GO:0045600	positive regulation of fat cell differentiation	20/1613	5.03341537464364e-06	0.0299941222175014	0.000131118491247523	Sfrp2/Ccdc3/Snai2/Htr2c/Zbtb16/Rreb1/Wif1/Fndc5/Lmo3/Wdfy2/Id2/Asxl2/Napepld/Frzb/Lpl/Rarres2/Htr2a/Ptgs2/Cebpb/Medag
GO:2001233	regulation of apoptotic signaling pathway	67/1613	5.45930079652316e-06	0.0325319734464815	0.000139802255306742	Sfrp2/Thbs1/Gfral/Inhbb/Sh3rf1/Ppp2r1b/Snai2/Tp73/Inhba/Hgf/Dapk1/Skil/Smad3/Nck2/Ar/Atad5/Nr4a2/Itga6/Tmem161a/Ivns1abp/Arhgef2/Parp1/St18/Fbxw7/Mapk9/Eno1/Hif1a/Cyld/Acsl5/Armc10/Gnai2/Bcap31/Clu/Mapk8ip1/Rps7/Eef1e1/Rrm2b/Pak5/Bnip3/Src/Rffl/Bcl2l2/Pea15/Map2k1/Hdac2/Gpx1/Nrp1/Atp5if1/Slc9a3r1/Scg2/Bid/Bok/Siva1/Ctnnb1/Mal/Tgfb2/Acvr1/Ptgs2/Dab2/Deptor/Fgf10/Wnt4/Tpd52l1/Trps1/Ret/Plscr1/Cd44
GO:0048259	regulation of receptor-mediated endocytosis	27/1613	6.45657068923401e-06	0.0384747047371455	0.000162584756654045	Grem1/Ntf3/Ptpn5/Wasl/Arc/Prkca/Akap5/Mtmr2/Pick1/LRRTM1/Hpca/Syne1/Dgkd/Synj1/Dnajc6/Smap1/Clu/Snap91/Flot1/Cd63/Sdcbp/Pip5k1c/Sh3gl2/Hap1/Sh3gl3/Dab2/Rspo1
GO:0030198	extracellular matrix organization	51/1613	6.55063550405017e-06	0.039035236968635	0.00016404208479465	Sfrp2/Lox/Mkx/Papln/Olfml2b/Grem1/Cyp1b1/Ntng1/Adamts1/Myo1e/Itga8/Adamts6/Adamts3/Ccn2/Efemp2/Flrt2/Acan/Adamts15/Smad3/Exoc8/Lcp1/Atp7a/Smpd3/Lamb1/Ext1/Lemd3/Smarca4/Mmp17/Mia3/Clasp2/Gpm6b/Flot1/Col4a2/Gfap/Ddr1/Ramp2/Tgfb2/P4ha1/Csgalnact1/Spint1/Loxl1/Tgfbi/Meltf/Adamtsl3/Pxdn/Postn/Adamts9/Scara3/Rxfp1/Fermt1/Col8a2
GO:0050673	epithelial cell proliferation	70/1613	6.87135877421953e-06	0.0409464269355742	0.000171128229507168	Sfrp2/Thbs1/Bcl11b/Vash2/Fgf2/Ccn3/Fzd7/Nr4a1/Hrh3/Foxp1/Tgfb3/Vip/Igfbp4/Snai2/Igfbp5/Rreb1/Ptn/Itga4/Hgf/Stat6/Itpr1/Smad3/Vash1/Ar/Cdh13/Prkca/Kit/Ptprk/Rap1gap/Atp7a/Id2/Sparc/Errfi1/Hras/Mef2c/Btbd10/Gja1/Cyp7b1/Mapk1/Dlg1/Tsc2/Stat3/Robo1/Bcl2l2/Map2k1/Gpx1/Atp5if1/Scg2/Ctnnb1/Egr3/Tgfb2/Hey1/Igfbp3/Nr4a3/Pgr/Osr1/Mtss1/Hes5/Jun/Ccnd2/Cebpb/Dab2/Klk8/Fgf10/Gpc3/Sema5a/Fabp7/Twist1/Fermt1/Co…
GO:0003012	muscle system process	68/1613	7.3024468702146e-06	0.0435152808996088	0.000179880012150175	Glra1/Met/Edn1/Arg2/Stac/Abcc8/Foxp1/Actn2/Npy1r/Chga/Adra2c/Igfbp5/Tacr3/Srl/Ccn2/Drd1/Nedd4l/Cacna1h/Pde5a/F2r/Smad3/Ece1/Ppara/Ar/Trpc3/Akap13/Prkca/Sstr2/Kit/Gucy1a1/Smpd3/Akap1/Cacnb2/Abat/Pde4d/Errfi1/Mef2c/Parp1/Gaa/Atp1a1/Anxa6/Eno1/Scn1b/Camk2g/Dlg1/Ank2/Gatm/Map2k1/Hdac2/Ryr2/Myh14/Tmod1/Kcnd3/Calcrl/Scn4b/Myom2/Synm/Nr4a3/Pgr/Arhgap42/Foxo1/Chrm3/Htr2a/Ptgs2/Nppa/Tead1/Fxyd1/Tacr2
GO:0090257	regulation of muscle system process	46/1613	7.41168350988433e-06	0.0441662220354007	0.000180615218978845	Edn1/Arg2/Abcc8/Foxp1/Chga/Adra2c/Igfbp5/Tacr3/Srl/Ccn2/Cacna1h/Pde5a/F2r/Smad3/Ece1/Ppara/Trpc3/Prkca/Sstr2/Kit/Gucy1a1/Akap1/Abat/Pde4d/Errfi1/Mef2c/Parp1/Atp1a1/Anxa6/Eno1/Camk2g/Dlg1/Ank2/Map2k1/Ryr2/Calcrl/Nr4a3/Pgr/Arhgap42/Foxo1/Chrm3/Ptgs2/Nppa/Tead1/Fxyd1/Tacr2
GO:0030534	adult behavior	36/1613	8.00721298726608e-06	0.0477149821911186	0.000192030404473226	Glra1/Met/Homer2/Sdk1/Htr2c/Drd1/Dab1/Sez6/Ulk4/Ppara/Shank2/Kalrn/Nr4a2/Id2/Pcdh17/Abat/Nrxn3/Slitrk5/Parp1/Agtpbp1/Scn8a/Abhd12/Epha4/Grm7/Eps8/Hdac2/Snca/Slc1a2/Lgi4/Tmod1/Nr4a3/Chrna7/Htr2a/Slc7a11/Ccnd2/Crhr1
GO:1903524	positive regulation of blood circulation	23/1613	8.19259028087716e-06	0.048819645483747	0.000194928944358612	Casr/Edn1/Npy1r/Chga/Adra2c/Htr2c/Tacr3/Ccn2/Cacna1h/Pde5a/F2r/Slc1a1/Pde4d/Atp1a1/Add3/Gja1/Ryr2/Tgfb2/Chrna7/Chrm3/Htr2a/Ptgs2/Nppa

## Sheet: CA1xDG - All genes
ID	Description	GeneRatio	pvalue	p.adjust	qvalue	geneID
GO:0050808	synapse organization	262/4537	1.53677895536583e-39	9.95064373599377e-36	7.5447758398171e-36	Klk8/Ntrk1/Wnt3a/Glra3/Sema3e/Cbln1/Plxnd1/Ptn/Flrt2/Gap43/Npas4/Igsf21/Drp2/Prkca/Tpbg/Mdga1/Arc/Ephb3/Robo1/Homer1/Amigo2/Zdhhc2/Cbln4/Ache/Fzd1/Pak1/Nefh/Il1rapl2/Efnb1/Unc13b/Asic2/Wnt7b/Epha5/Iqsec3/Sez6/Cacna2d2/Fcgr2b/Syndig1/Etv5/Pfn2/Zfp804a/Dab2ip/Dgkz/Igsf9b/Itpka/Cnksr2/Dgkb/Pfn1/Ptprf/Hmcn1/Arf1/Nptxr/Adgrl3/L1cam/Git1/Cdkl5/Grip2/Grin2a/Wasl/Cacnb2/Mdga2/Septin7/Adgrb3/Lrrc4c/Efnb2/…
GO:0031346	positive regulation of cell projection organization	232/4537	1.04239343874879e-26	6.74949751589842e-23	2.55880157806545e-23	Met/Ntrk1/Wnt3a/Hgf/Mir124-2/Chodl/Bmp7/Plxnd1/Ptn/Fkbp1b/Itpr1/Robo1/Fnbp1l/Plxna1/Ache/Fzd1/Trpc5/Dmd/Elavl4/Pak1/P2rx7/Stk25/Rhoq/Syt2/Tenm3/Trpv2/Fzd4/Sez6/Mns1/Syt1/Serpini1/Zfp804a/Dab2ip/Rala/Itpka/Fgfr1/Ltk/Rtn4/Ripor2/Pfn1/Ptprf/Lyn/Cnr1/Rab11a/Stmn2/Rasal1/Arf1/Cdc42ep2/L1cam/Dpysl3/Cdkl5/Wasl/Cpne5/Septin7/Rab8b/Mark4/Syt3/Arpc2/Zeb2/Apbb1/Actr2/Cyfip1/Bcl11a/Fam98a/Akap5/Nckap1/Enpp2/…
GO:0007409	axonogenesis	226/4537	7.1554634385091e-25	4.63316257643464e-21	1.10644824949843e-21	Ntrk1/Wnt3a/Mir124-2/Chodl/Cck/Fezf2/Bmp7/Sema3e/Spp1/Plxnd1/Flrt2/Gap43/Neurog2/Foxp1/Ephb6/Nr4a2/Arhgef28/Prkca/Ext1/Dpysl5/Ephb3/Egr2/Robo1/Plxna1/Sema5b/Ache/Etv4/Etv1/Emb/Bcl2/Trpc5/Nr4a3/Pak1/Stk25/Cntn4/Nefh/Efnb1/Lama1/Ntn3/Trpv2/Wnt7b/Epha5/Tubb3/Ifrd1/Atl1/B3gnt2/Rtn4/Thy1/Rab11a/L1cam/Cdkl5/Apbb2/Dclk1/Uchl1/Septin7/Efna3/Lrrc4c/Efnb2/Zeb2/Apbb1/Foxg1/Cyfip1/Bcl11a/Zswim5/B4galt6/Alcam…
GO:0010976	positive regulation of neuron projection development	189/4537	9.01480134668535e-25	5.83708387197876e-21	1.10644824949843e-21	Met/Ntrk1/Wnt3a/Hgf/Mir124-2/Chodl/Bmp7/Plxnd1/Ptn/Fkbp1b/Itpr1/Robo1/Plxna1/Ache/Fzd1/Trpc5/Dmd/Elavl4/Pak1/Stk25/Syt2/Tenm3/Trpv2/Fzd4/Sez6/Syt1/Serpini1/Zfp804a/Dab2ip/Itpka/Fgfr1/Ltk/Rtn4/Ptprf/Lyn/Cnr1/Rab11a/Stmn2/Rasal1/Arf1/L1cam/Dpysl3/Cdkl5/Cpne5/Syt3/Zeb2/Apbb1/Actr2/Cyfip1/Bcl11a/Akap5/Ptpn5/Map6/Cpne6/Scn1b/Caprin2/Rapgef2/Rnf157/Cfl1/Smurf1/Zfyve27/Serpine2/Camk1d/Sema7a/Sgk1/Cpeb1/…
GO:0042391	regulation of membrane potential	220/4537	4.01878046700147e-24	2.60216035238345e-20	3.28834949089384e-21	Met/Glra4/Bves/Gna14/Dcn/Grin3a/Nppa/Cck/Cav3/Popdc3/Gabra6/Pex5l/Glra3/Pid1/Cbln1/Pawr/Ptn/Rgs4/Chrna2/Bok/Gabrr2/Tac1/Kcnn2/Npas4/Foxp1/Fkbp1b/Hcn1/Kcnh7/P2rx6/Bid/Gabra5/Cacna1i/Edn1/Scn4b/Bcl2/Trpc5/Cacna1g/Dmd/Camk2d/P2rx7/Gna15/Scn3b/Unc13b/Asic2/Slc1a6/Sez6/Kcnh2/Chrna4/Igsf9b/Insyn2a/Cnih2/Cnr1/Gabrg3/Atp1b3/Pmaip1/Grip2/Kcnab2/Grin2a/Kcnc2/Jup/Cacnb2/Kcnj10/Wdr1/Atp1b1/Atp2a2/Atp1a3/Pias…
GO:0050807	regulation of synapse organization	148/4537	1.21802059868116e-23	7.88668337646051e-20	7.47480009506438e-21	Klk8/Ntrk1/Wnt3a/Cbln1/Ptn/Flrt2/Gap43/Prkca/Tpbg/Mdga1/Arc/Ephb3/Homer1/Amigo2/Zdhhc2/Fzd1/Il1rapl2/Asic2/Fcgr2b/Syndig1/Etv5/Zfp804a/Dab2ip/Itpka/Dgkb/Ptprf/Nptxr/Adgrl3/Cdkl5/Grip2/Mdga2/Adgrb3/Actr2/Cyfip1/Tubb5/Camkv/Shisa7/Farp1/Caprin2/App/Sparc/Prnp/Cfl1/Sema4a/Hspa8/Rheb/Sorbs2/Chrnb2/Clstn1/Actr3/Cdk5/Pgrmc1/Cask/Gsk3b/Nlgn1/Ywhaz/Ptprd/Grin2b/Grin1/Mfn2/Slitrk5/Cntnap4/Epha4/Frmpd4/Ube…
GO:0050803	regulation of synapse structure or activity	152/4537	2.57520649687175e-23	1.66744620672446e-19	1.40476761419998e-20	Klk8/Ntrk1/Wnt3a/Slc17a6/Cbln1/Ptn/Flrt2/Gap43/Mx1/Prkca/Tpbg/Mdga1/Arc/Ephb3/Homer1/Amigo2/Zdhhc2/Fzd1/Il1rapl2/Asic2/Fcgr2b/Syndig1/Etv5/Zfp804a/Dab2ip/Itpka/Dgkb/Ptprf/Nptxr/Adgrl3/Cdkl5/Grip2/Mdga2/Adgrb3/Actr2/Cyfip1/Tubb5/Camkv/Shisa7/Farp1/Caprin2/App/Sparc/Prnp/Cfl1/Sema4a/Hspa8/Rheb/Sorbs2/Chrnb2/Clstn1/Actr3/Cdk5/Pgrmc1/Cask/Gsk3b/Slc17a7/Nlgn1/Ywhaz/Ptprd/Grin2b/Grin1/Mfn2/Slitrk5/Cntn…
GO:0099003	vesicle-mediated transport in synapse	143/4537	2.08775508297672e-21	1.35182141622743e-17	1.0249778638951e-18	Htr1b/Grin3a/Synj2/Slc17a6/Glra3/Chrm2/Cadps2/Mx1/Prkcb/Prkca/Eps15/Arc/Syt12/Prkcg/Adra2a/Hpca/P2rx7/Doc2b/Syt2/Unc13b/Usp46/Rab27b/Syt1/Syndig1/Htr2a/Pfn2/Fcho2/Ap2b1/Chrna4/Cnr1/Rab11a/Sh3gl2/Cadps/Git1/Grip2/Mapk10/Rap1b/Synj1/Cacnb2/Syt3/Efnb2/Atp2a2/Amph/Cyfip1/Sh3gl3/Akap5/Calm2/Stx1a/Calm3/Ppp3cb/Hspa8/Cplx1/Syt11/Apba2/Chrnb2/Gipc1/Clstn1/Snap29/Pclo/Ppfia3/Cdk5/Rab3a/Cask/Vamp1/Snapin/G…
GO:0010769	regulation of cell morphogenesis involved in differentiation	174/4537	1.04137819123201e-20	6.74292378822724e-17	4.31082974104894e-18	Met/Wnt3a/S100a10/Chodl/Gbp1/Fezf2/Sema3e/Spp1/Plxnd1/Arc/Ephb3/Robo1/St6gal1/Plxna1/Sema5b/Ache/Trpc5/Pak1/Stk25/Trpv2/Postn/Ifrd1/Itpka/Rtn4/Thy1/Ptprf/Rab11a/Myadm/L1cam/Cdkl5/Itgb1bp1/Adgrb3/Lrrc4c/Arpc2/Zeb2/Actr2/Cyfip1/Bcl11a/Akap5/Enpp2/Zswim5/Map6/Caprin2/Rapgef2/Cfl1/Smurf1/Sema4a/Zswim6/Zfyve27/Ttl/Sema7a/Sgk1/Chrnb2/Actr3/Sema4f/Cdk5/Vamp7/Skil/Cask/Cntn2/Ilk/Gsk3b/RGD1307443/Hecw2/Nl…
GO:0001505	regulation of neurotransmitter levels	142/4537	1.05367622315519e-20	6.82255354492984e-17	4.31082974104894e-18	Sv2b/Htr1b/Grin3a/Htr2c/Slc17a6/Glra3/Chrm2/Cadps2/Hnmt/Prkcb/Prkca/Syt12/Prkcg/Ache/Hrh3/Adra2a/Ptprn2/Pak1/P2rx7/Doc2b/Pnkd/Syt2/Unc13b/Slc1a6/Syt1/Htr2a/Pfn2/Mctp2/Chrna4/Syngr3/Rab15/Cnr1/Maob/Cadps/Git1/Rap1b/Synj1/Gpm6b/Cacnb2/Kcnj10/Syt3/Atp2a2/Glul/Calm2/Stx1a/Calm3/Nos1ap/Arl6ip5/Arhgef11/Cplx1/Apba2/Chrnb2/Gipc1/Snap29/Pclo/Ppfia3/Cdk5/Rab3a/Cask/Vamp1/Abat/Snapin/Gsk3b/Moxd1/Syt5/Slc17…
GO:0007269	neurotransmitter secretion	112/4537	1.76005543801479e-19	1.13963589611458e-15	6.17210418263233e-17	Htr1b/Grin3a/Htr2c/Glra3/Chrm2/Cadps2/Prkcb/Prkca/Syt12/Prkcg/Adra2a/Ptprn2/Pak1/P2rx7/Doc2b/Pnkd/Syt2/Unc13b/Syt1/Htr2a/Pfn2/Mctp2/Chrna4/Rab15/Cnr1/Cadps/Git1/Rap1b/Synj1/Cacnb2/Syt3/Atp2a2/Calm2/Stx1a/Calm3/Nos1ap/Cplx1/Apba2/Chrnb2/Gipc1/Snap29/Pclo/Ppfia3/Cdk5/Rab3a/Cask/Vamp1/Snapin/Gsk3b/Syt5/Nlgn1/Vamp2/Rab3gap1/Prepl/Nf1/Nsf/Rhot1/Lin7b/Camk2a/Rab5al1/Snap47/Nr3c2/Ntrk2/Fmr1/Vps18/Dnm1l/…
GO:0099643	signal release from synapse	112/4537	1.76005543801479e-19	1.13963589611458e-15	6.17210418263233e-17	Htr1b/Grin3a/Htr2c/Glra3/Chrm2/Cadps2/Prkcb/Prkca/Syt12/Prkcg/Adra2a/Ptprn2/Pak1/P2rx7/Doc2b/Pnkd/Syt2/Unc13b/Syt1/Htr2a/Pfn2/Mctp2/Chrna4/Rab15/Cnr1/Cadps/Git1/Rap1b/Synj1/Cacnb2/Syt3/Atp2a2/Calm2/Stx1a/Calm3/Nos1ap/Cplx1/Apba2/Chrnb2/Gipc1/Snap29/Pclo/Ppfia3/Cdk5/Rab3a/Cask/Vamp1/Snapin/Gsk3b/Syt5/Nlgn1/Vamp2/Rab3gap1/Prepl/Nf1/Nsf/Rhot1/Lin7b/Camk2a/Rab5al1/Snap47/Nr3c2/Ntrk2/Fmr1/Vps18/Dnm1l/…
GO:1990778	protein localization to cell periphery	171/4537	6.07873287021164e-19	3.93597953346204e-15	1.98955860397664e-16	Stac/Wnt3a/S100a10/Abca12/Ar/Cav3/Gbp1/Cacng5/Zdhhc23/Pid1/Zdhhc2/Gnai1/Camk2d/Rhoq/Epb41l3/Rab26/Scn3b/Efr3b/Nectin3/Pkdcc/Lypd1/Fcho2/Bbip1/Prkg2/Kcnip4/Rapgef6/Rab3c/Efr3a/Rab15/Rab11a/Myadm/Nptxr/Atp1b3/Ptpn9/Git1/Grip2/Grin2a/Jup/Mapk10/Gas6/Cacnb2/Tamalin/Rab8b/Itgb1bp1/Nptx2/Pls1/Atp1b1/Tspan17/Dpp10/Akap5/Optn/Rapgef2/Prnp/Kcnb1/Inpp5k/Zfyve27/Zdhhc5/Rock2/Cplx1/Slc9a3r2/Stx8/Pacs1/Clstn1…
GO:0006887	exocytosis	180/4537	6.74388691858708e-18	4.36666677978514e-14	1.94758443271146e-15	Abca12/Htr1b/Grin3a/Nppa/Fcer1a/Pex5l/Glra3/Chrm2/Cadps2/Rasgrp1/Exoc3l4/Rph3al/Prkcb/Nppc/Prkca/Crhbp/Syt12/Prkcg/Anxa4/Ceacam1/Cacna1i/Gab2/Adra2a/Cacna1g/Nr4a3/Pak1/P2rx7/Doc2b/Syt2/Rab26/Unc13b/Rab27b/Exoc6b/Syt1/Htr2a/Pfn2/Rala/Chrna4/Syngr3/Rab3c/Rab15/Lyn/Cnr1/Rab11a/Exoc8/Arf1/Cadps/Git1/Rap1b/Synj1/Cacnb2/Rab8b/Syt3/Atp2a2/Ralb/Calm2/Stx1a/Calm3/Kit/Ppp3cb/Kcnb1/Glrx/Cplx1/Scrn1/Syt11/Ap…
GO:0006836	neurotransmitter transport	131/4537	1.10161722989307e-17	7.13297156355764e-14	3.0046448890183e-15	Sv2b/Htr1b/Grin3a/Htr2c/Slc17a6/Glra3/Chrm2/Cadps2/Slc6a7/Prkcb/Prkca/Syt12/Prkcg/Adra2a/Ptprn2/Pak1/P2rx7/Doc2b/Pnkd/Syt2/Unc13b/Slc1a6/Syt1/Htr2a/Pfn2/Mctp2/Chrna4/Syngr3/Rab15/Cnr1/Cadps/Git1/Rap1b/Synj1/Gpm6b/Cacnb2/Kcnj10/Syt3/Atp2a2/Calm2/Stx1a/Calm3/Nos1ap/Arl6ip5/Cplx1/Apba2/Chrnb2/Gipc1/Snap29/Pclo/Ppfia3/Cdk5/Rab3a/Cask/Vamp1/Snapin/Gsk3b/Syt5/Slc6a8/Slc17a7/Nlgn1/Vamp2/Rab3gap1/Prepl/N…
GO:0007264	small GTPase mediated signal transduction	186/4537	4.95091520118885e-17	3.20571759276978e-13	1.15744704252355e-14	Met/Ntrk1/Fgf10/Iqgap3/Rasgef1c/Arhgap12/Rasgrp1/Rasgef1b/Plk2/Arhgef28/Rasal3/Robo1/Srgap1/Rerg/Rnd3/Ednra/Camk2d/Pak1/Rnd1/Rhoq/Arhgap25/Arhgap18/Dock9/Timp2/Iqsec3/Ksr1/Dab2ip/Dgkz/Vav2/Rala/Lpar6/Elmo1/Rab4b/Rapgef6/Cgnl1/Rtn4/Rasa3/Ripor2/Rab15/Spry4/Psd3/Rasal1/Cdc42ep2/Rhebl1/Git1/Ssx2ip/Rab6a/Rap1b/Arhgap26/Rhobtb1/Cdc42se2/Rhov/Cyfip1/Ralb/Rasgrf1/Scai/Nckap1/Akap13/Als2/Rb1/Rapgef2/Stmn…
GO:0007416	synapse assembly	101/4537	3.15865767331271e-16	2.04523084346998e-12	6.461394468566e-14	Ntrk1/Wnt3a/Cbln1/Plxnd1/Flrt2/Gap43/Npas4/Prkca/Tpbg/Mdga1/Ephb3/Amigo2/Cbln4/Ache/Fzd1/Il1rapl2/Efnb1/Asic2/Syndig1/Nptxr/Adgrl3/Mdga2/Adgrb3/Efnb2/Farp1/App/Erbb4/Sema4a/Chrnb2/Clstn1/Actr3/Pclo/Cdk5/Gsk3b/Gabra1/Nlgn1/Slc25a46/Ptprd/Rab29/Grin1/Slitrk5/Vps35/Pik3r1/Slitrk2/Ntrk2/Lrrn3/Clstn3/Gabrb2/Arhgef9/Ptk2/Add2/Lrfn5/Gabrg2/Lrrc4/Map1b/Cadm1/Amigo1/Gabra2/Fgf13/Wnt7a/Slit1/Ppp1r9a/Dnm3/P…
GO:0007015	actin filament organization	183/4537	2.52602849800972e-15	1.63560345246129e-11	4.59313719872021e-13	Met/S100a10/Cav3/Myo5c/Arhgap12/Pawr/Rgs4/Lcp1/Tnnt2/Tac1/Pdlim1/Fhod3/Diaph3/Lmod3/Bcl2/Rnd3/Tmsb10/Pak1/Rnd1/Kank4/Arhgap25/Coro6/Prkcd/Arhgap18/Arpc5/Myo1e/Samd14/Arpin/Pfn2/Actr3b/Iqgap2/Myo1c/Tpm1/Elmo1/Cgnl1/Ccn2/Pfn1/Fchsd2/Myadm/Arf1/Nck2/Cdc42ep2/Ppm1e/Tpm2/Dpysl3/Wasl/Tmsb4x/Itgb1bp1/Arpc2/Mical2/Wdr1/Pls1/Ssh2/Rhobtb1/Actr2/Myo19/Cyfip1/Cyria/Arpc3/Nckap1/Rgcc/Arpc4/Cfl1/Inpp5k/Capza2/…
GO:0032970	regulation of actin filament-based process	174/4537	7.13691397443679e-15	4.62115179844782e-11	1.24429073673669e-12	Met/S100a10/Iqgap3/Cav3/Sema3e/Grhl3/Rgs4/Tnnt2/Tac1/Fhod3/Pde4b/Edn1/Lmod3/Rnd3/Abracl/Tmsb10/Camk2d/Pak1/Rnd1/Kank4/Prkcd/Arhgap18/Epha5/Arpc5/Frmd6/Arpin/Pfn2/Actr3b/Iqgap2/Myo1c/Tpm1/Cgnl1/Ccn2/Pde4d/Pfn1/Fchsd2/Myadm/Arf1/Nck2/Cdc42ep2/Ppm1e/Jup/Wasl/Gpm6b/Tmsb4x/Itgb1bp1/Arpc2/Wdr1/Ssh2/Ccl27/Rhobtb1/Atp2a2/Actr2/Cyfip1/Cyria/Arpc3/Nckap1/Akap13/Pam/Rgcc/Arpc4/Cfl1/Inpp5k/Capza2/Rhobtb3/Roc…
GO:0032535	regulation of cellular component size	179/4537	7.34995921893136e-15	4.75909859425805e-11	1.24429073673669e-12	Wnt3a/Iqgap3/Cav3/Sema3e/Spp1/Ahr/Tp73/Fhod3/Inf2/Sema5b/Edn1/Lmod3/Trpc5/Tmsb10/Pak1/P2rx7/Kank4/Prkcd/Arhgap18/Aqp11/Trpv2/Wnt7b/Arpc5/Arpin/Ifrd1/Pfn2/Actr3b/Iqgap2/Prkg2/Vav2/Myo1c/Tpm1/Rtn4/Pfn1/Fchsd2/Rab11a/Myadm/Arf1/Nck2/Cdc42ep2/L1cam/Cdkl5/Wasl/Tmsb4x/Arpc2/Wdr1/Pls1/Ssh2/Actr2/Cyfip1/Cyria/Bcl11a/Arpc3/Nckap1/Als2/Hsp90ab1/Arpc4/Cfl1/Smurf1/Sema4a/Capza2/Zfyve27/Hsp90aa1/Anxa7/Ttl/Sem…
GO:0050890	cognition	159/4537	7.62797026506659e-15	4.93911074663062e-11	1.24831064267616e-12	Nts/Klk8/Ntrk1/Meis2/Drd5/Cck/Cbr3/Ptn/Tac1/Itga8/Npas4/Plk2/Prkca/Arc/Egr2/Cntnap2/Prkcg/Gabra5/Rgs14/Hrh3/Egr1/Elavl4/Pak1/Vip/Dnah11/Adcy3/Htr2a/Kcnab1/Slc24a2/Chrna4/Pde4d/Abca7/Rtl4/Sts/Cnr1/Sorcs3/Grin2a/Synj1/Adgrb3/Nptx2/Gpr155/Brinp1/Apbb1/Actr2/Amph/Cyfip1/Atp1a3/Dop1b/Grm5/Cebpa/Shisa7/Kit/App/Gnas/Prnp/Pja2/Shc3/Syt11/Sgk1/Chrnb2/Cdk5/Pgrmc1/Slc1a4/Ctnnd2/Cntn2/Uba6/Pde8b/Slc17a7/B2m/…
GO:0051588	regulation of neurotransmitter transport	87/4537	4.16499341653051e-14	2.69683323720351e-10	6.38997674167707e-12	Htr1b/Grin3a/Htr2c/Glra3/Chrm2/Prkcb/Prkca/Syt12/Prkcg/Adra2a/P2rx7/Pnkd/Syt2/Unc13b/Syt1/Htr2a/Pfn2/Mctp2/Chrna4/Cnr1/Git1/Rap1b/Gpm6b/Cacnb2/Atp2a2/Calm2/Stx1a/Calm3/Arl6ip5/Cplx1/Apba2/Chrnb2/Gipc1/Cdk5/Rab3a/Cask/Vamp1/Snapin/Gsk3b/Nlgn1/Rab3gap1/Prepl/Nf1/Rhot1/Camk2a/Rab5al1/Nr3c2/Ntrk2/Fmr1/Vps18/Dnm1l/Syn2/Kcnh1/Grm7/Cyth1/Wnt7a/Syt7/Ppp1r9a/Prkce/Erc1/Dgki/Rims1/Nrxn3/Lrrk2/Apba1/Git2/Gf…
GO:0017157	regulation of exocytosis	124/4537	1.28052582826084e-13	8.29140473798893e-10	1.7463077377218e-11	Htr1b/Grin3a/Nppa/Fcer1a/Glra3/Chrm2/Cadps2/Rph3al/Prkcb/Nppc/Prkca/Syt12/Prkcg/Ceacam1/Cacna1i/Gab2/Adra2a/Cacna1g/P2rx7/Doc2b/Syt2/Rab26/Unc13b/Rab27b/Syt1/Htr2a/Pfn2/Rala/Chrna4/Rab3c/Rab15/Lyn/Cnr1/Arf1/Cadps/Git1/Rap1b/Cacnb2/Rab8b/Syt3/Atp2a2/Ralb/Calm2/Stx1a/Calm3/Kcnb1/Glrx/Cplx1/Syt11/Apba2/Chrnb2/Gipc1/Pclo/Cdk5/Vamp7/Rab3a/Smpd3/Cask/Vamp1/Snapin/Gsk3b/Syt5/Nlgn1/Vamp2/Rab3gap1/Prepl/N…
GO:0034329	cell junction assembly	178/4537	1.67731607017176e-13	1.08606215543622e-09	2.16703660700307e-11	Ntrk1/Wnt3a/S100a10/Cdh18/Cbln1/Plxnd1/Cdh10/Cldn23/Cdh6/Flrt2/Gap43/Npas4/Prkca/Tpbg/Mdga1/Ephb3/Gjc1/Amigo2/Cbln4/Ache/Fzd1/Bcl2/Epb41l3/Il1rapl2/Efnb1/Asic2/Lama3/Syndig1/Myo1c/Thy1/Acvrl1/Nptxr/Adgrl3/Jup/Zfp703/Cdh22/Rap1b/Gpm6b/Mdga2/Itgb1bp1/Adgrb3/Wdr1/Efnb2/Cdh7/Gjb6/Enpp2/Cdh11/Farp1/Rapgef2/App/Erbb4/Cfl1/Sema4a/Fbf1/Peak1/Rock2/Chrnb2/Clstn1/Cldn10/Actr3/Pclo/Cdk5/Apod/Ctnnd2/Gsk3b/Ga…
GO:0043087	regulation of GTPase activity	173/4537	1.73424101378241e-13	1.12292105642411e-09	2.18313092801112e-11	Ntrk1/S100a10/Bves/Iqgap3/Plxnd1/Grhl3/Arhgap12/Rgs4/Rasgrp1/Arhgap9/Ranbp3l/Asap2/Arhgef26/Arap2/Rasal3/Ephb3/Rap1gds1/Srgap1/Sh3bp4/Plxna1/Rgs14/Ptprn2/Rgs12/Arhgap25/Asap1/Arhgap18/Epha5/Dock9/Iqsec3/Srgap2/Dab2ip/Iqgap2/Vav2/Rapgef6/Rasa3/Thy1/Tbc1d8/Rasal1/Cdc42ep2/Git1/Arhgap23/Cdkl5/Itgb1bp1/Adgrb3/Arhgap26/Amph/Rasgrf1/Gnao1/Als2/Rapgef2/Stmn3/Gnas/Rabgap1l/Rap1gap/Gnaq/Arhgef11/Zc3h15/Rg…
GO:0030900	forebrain development	200/4537	2.4572671982604e-13	1.59108051087361e-09	2.94241186461785e-11	Pou3f1/Satb2/Neurod6/Wnt3a/Fgf10/Inhbb/Slc17a6/Fezf2/Ptn/Sstr4/Neurog2/Hes1/Foxp1/Tyro3/Nr4a2/Mdga1/Slc8a1/Ext1/Ephb3/Enpp1/Robo1/Cntnap2/Ascl1/Tp73/Phlda1/Bcl2/Dmd/Nr4a3/Pak1/Stil/Nefh/Dclk2/Wnt7b/Epha5/Arpc5/Srgap2/Dab2ip/Dnajb1/Ulk4/Fgfr1/Rtn4/Chrd/Pgap1/Fgf2/Grin2a/Kcnc2/Dclk1/Pou3f3/Olig2/Zeb2/Foxg1/Atp1a3/Akap5/Wdr47/Gnao1/Mcph1/Bnip3/Rapgef2/Htr5a/App/Erbb4/Cfl1/Eif2b3/Hspa8/Zswim6/Gnaq/Se…
GO:0032956	regulation of actin cytoskeleton organization	153/4537	2.86773945148851e-13	1.85686129483881e-09	3.27420729540817e-11	Met/S100a10/Iqgap3/Cav3/Sema3e/Grhl3/Rgs4/Tac1/Fhod3/Edn1/Lmod3/Rnd3/Tmsb10/Pak1/Rnd1/Kank4/Prkcd/Arhgap18/Epha5/Arpc5/Arpin/Pfn2/Actr3b/Iqgap2/Myo1c/Tpm1/Cgnl1/Ccn2/Pfn1/Fchsd2/Myadm/Arf1/Nck2/Cdc42ep2/Ppm1e/Wasl/Gpm6b/Tmsb4x/Itgb1bp1/Arpc2/Wdr1/Ssh2/Ccl27/Rhobtb1/Actr2/Cyfip1/Cyria/Arpc3/Nckap1/Akap13/Pam/Rgcc/Arpc4/Cfl1/Inpp5k/Capza2/Rhobtb3/Rock2/Actr3/Arpc1a/Flii/Sptan1/Rhob/Coro1b/Hip1r/Ilk…
GO:0098693	regulation of synaptic vesicle cycle	83/4537	3.24103954558044e-13	2.09857310576334e-09	3.61631780875292e-11	Htr1b/Grin3a/Glra3/Chrm2/Prkcb/Prkca/Prkcg/Adra2a/P2rx7/Syt2/Unc13b/Syt1/Htr2a/Pfn2/Chrna4/Cnr1/Git1/Rap1b/Cacnb2/Atp2a2/Cyfip1/Calm2/Stx1a/Calm3/Ppp3cb/Cplx1/Syt11/Apba2/Chrnb2/Gipc1/Snap29/Cdk5/Rab3a/Cask/Vamp1/Snapin/Gsk3b/Slc17a7/Nlgn1/Vamp2/Rab3gap1/Prepl/Plaa/Ppp3cc/LOC102556337/Camk2a/Rab5al1/Nr3c2/Fmr1/Vps18/Dnm1l/Picalm/Rapgef4/Kcnh1/Grm7/Cyth1/Wnt7a/Syt7/Prkce/Erc1/Dnm3/Pcdh17/Dgki/Btbd…
GO:1902903	regulation of supramolecular fiber organization	159/4537	3.88399506636118e-13	2.51488680546886e-09	4.14529816693559e-11	Met/S100a10/Cav3/Trim54/Rgs4/Tac1/Fhod3/Psrc1/Edn1/Lmod3/Mid1/Tmsb10/Pak1/Kank4/Tpx2/Prkcd/Arhgap18/Arpc5/Arpin/Pfn2/Actr3b/Iqgap2/Myo1c/Tpm1/Cgnl1/Ccn2/Pfn1/Fchsd2/Myadm/Stmn2/Arf1/Nck2/Cdc42ep2/Emilin1/Ppm1e/Eml2/Spef1/Wasl/Tmsb4x/Itgb1bp1/Arpc2/Wdr1/Ssh2/Actr2/Cyfip1/Slc39a12/Cyria/Arpc3/Nckap1/Akap13/Camsap2/Rb1/App/Rgcc/Arpc4/Cfl1/Inpp5k/Capza2/Hspa8/Tubb4a/Rock2/Map6d1/Clip2/Sgk1/Mapk8/Actr…
GO:0048588	developmental cell growth	126/4537	5.13514266590523e-13	3.32500487617364e-09	5.36401016658051e-11	Wnt3a/Nppa/Mir124-2/Cav3/Sema3e/Spp1/Rgs4/Foxp1/Plxna1/Sema5b/Edn1/Trpc5/Camk2d/Pak1/Syt2/Trpv2/Postn/Syt1/Ifrd1/Rtn4/Jade2/Rab11a/Prmt2/Rasal1/L1cam/Sh3gl2/Cdkl5/Aurka/Cpne5/Dclk1/Septin7/Syt3/Zeb2/Cyfip1/Bcl11a/Alcam/Akap13/Cpne6/Rnf157/Hsp90ab1/App/Smurf1/Sema4a/Zfyve27/Hsp90aa1/Sorbs2/Ttl/Sema7a/Actr3/Sema4f/Cdk5/Fdps/Ilk/Gsk3b/Akap6/RGD1307443/Gdi1/Ndel1/Plaa/Iqgap1/Rnf6/Cyfip2/Wasf1/Bcan/Ul…
GO:0007156	homophilic cell adhesion via plasma membrane adhesion molecules	69/4537	8.71786144889622e-13	5.6448152881603e-09	8.73471660529581e-11	Cdh18/Cdh10/Cdh6/Pcdh10/Robo1/Nectin4/Amigo2/Ceacam1/Emb/Pcdhb6l/Cntn4/Tenm3/Nectin3/Igsf9b/Pcdhb8/Fat3/Cadm3/Ptprf/L1cam/Cdh15/Pcdhb4/Cdh22/Celsr2/Cdh7/Cdh11/Pcdhb3/Ptprm/Pcdhb5/Clstn1/Bsg/Pcdhga4/Clstn3/Pcdha4/Pcdh9/Cadm1/Amigo1/Pcdhgb5/Pcdh17/Plxnb2/Igsf11/Pcdhb16l/Dscam/Pcdha4/Clstn2/Celsr3/Pik3cb/Pcdhgb6/Pcdhb20/Pcdh15/Cdh8/Cdh4/Pcdhb22/Sdk2/Ret/Pcdhb19/Plxnb3/Obsl1/Fat1/Cdhr2/Pcdh19/Pcdhb21…
GO:0016311	dephosphorylation	192/4537	1.78602785013244e-12	1.15645303296076e-08	1.65109178323257e-10	Ptpru/Dusp6/Synj2/Dusp5/Sh2d4a/Tpte2/Pawr/Ptn/Chrm5/Dusp9/Ptpdc1/Fkbp1b/Ahr/Plpp6/Lrrc39/Igfbp3/Bcl2/Ptprv/Ptprn2/Nt5dc3/Ptpn13/Prkcd/Ppp2r2b/Ppp1r2/Cdc25b/Nt5e/Inpp1/Fkbp1a/Dusp1/Ptprg/Itga1/Csrnp3/Ptprf/Ppm1e/Ptpn9/Inpp5f/Pptc7/Pfkl/Synj1/Ppp1r14b/B3gat3/Ssh2/Pdp2/Ppp4r4/Ptpn1/Calm2/Ptpn5/Ensa/Farp1/Calm3/Hsp90ab1/Ppp3cb/Inpp5k/Slc39a10/Pgp/Lmtk2/Ptprm/Hacd2/Ppm1k/Ptprn/Rock2/Enoph1/Ppm1b/Inpp5…
GO:0051963	regulation of synapse assembly	67/4537	2.53246083921356e-12	1.63976839339078e-08	2.26055451752958e-10	Ntrk1/Wnt3a/Cbln1/Flrt2/Gap43/Prkca/Tpbg/Mdga1/Ephb3/Amigo2/Fzd1/Il1rapl2/Asic2/Syndig1/Nptxr/Adgrl3/Mdga2/Adgrb3/Farp1/App/Sema4a/Chrnb2/Clstn1/Actr3/Gsk3b/Nlgn1/Ptprd/Grin1/Slitrk5/Pik3r1/Slitrk2/Ntrk2/Lrrn3/Clstn3/Arhgef9/Ptk2/Lrfn5/Amigo1/Wnt7a/Slit1/Ppp1r9a/Grid2/Numb/Ephb2/Sema4d/Lrrn1/Clstn2/Ntrk3/Ephb1/Il1rapl1/Dlg5/Nptx1/Epha7/Mef2c/Bdnf/Ntng2/Eef2k/Gpc4/Lrrtm3/Gpc6/Nrg2/Lrrtm4/Flrt3/Il1…
GO:0106027	neuron projection organization	61/4537	4.41657367099146e-12	2.85973145196697e-08	3.8719736093053e-10	Arc/Ephb3/Homer1/Epha5/Fcgr2b/Zfp804a/Itpka/Arf1/Grin2a/Wasl/Septin7/Actr2/Atp1a3/Caprin2/App/Prnp/Cfl1/Actr3/Cdk5/Cask/Ctnnd2/Gsk3b/Abcd1/Nlgn1/Grin2b/Grin1/Mfn2/Epha4/Ube3a/Vps35/Prmt3/Pafah1b1/Cdc42/Opa1/Mfn1/Adam10/Dnm1l/Psen1/Kalrn/Abcd2/Wnt7a/Zmynd8/Lrp8/Lzts3/Camk2b/Ppp1r9a/Dnm3/Ngef/Ephb2/Lrrk2/Ppfia2/Ephb1/Myo5b/Tanc1/Marcks/Eef2k/Rph3a/Reln/Efna1/Tiam1/Dock10
GO:0060560	developmental growth involved in morphogenesis	123/4537	5.46327744280761e-12	3.53747214421793e-08	4.70558190087806e-10	Wnt3a/Fgf10/Mir124-2/Sfrp2/Sema3e/Spp1/Ext1/Ahr/Robo1/Plxna1/Sema5b/Trpc5/Esr1/Pak1/Syt2/Trpv2/Wnt7b/Postn/Syt1/Ifrd1/Rtn4/Jade2/Rab11a/Rasal1/L1cam/Sh3gl2/Cdkl5/Aurka/Cpne5/Dclk1/Septin7/Syt3/Zeb2/Cyfip1/Bcl11a/Alcam/Cpne6/Rnf157/Hsp90ab1/App/Cfl1/Smurf1/Sema4a/Zfyve27/Hsp90aa1/Ttl/Sema7a/Actr3/Sema4f/Cdk5/Ilk/Gsk3b/RGD1307443/Gdi1/Ndel1/Plaa/Iqgap1/Rnf6/Cyfip2/Wasf1/Bcan/Ulk2/Bmpr2/Dpysl2/Impac…
GO:0071900	regulation of protein serine/threonine kinase activity	189/4537	2.08527948738095e-11	1.35021846807916e-07	1.67829914221652e-09	Met/Fgf10/Dusp6/Iqgap3/Nppa/Hgf/Fcer1a/Dusp5/Cav3/Sfrp2/Epgn/Bmp7/Mst1r/Rasgrp1/Dusp9/Tnfaip3/Prkca/Slc8a1/Map3k8/Robo1/Tp73/Lats2/Ceacam1/Psrc1/Edn1/Rgs14/Adra2a/Pdgfc/Trib1/Il34/Pak1/P2rx7/Stil/Ccnf/Prkcd/Ccng2/Wnt7b/Fzd4/Igfbp6/Sash1/Dusp1/Gfral/Htr2a/Ksr1/Magi3/Dab2ip/Itga1/Cab39l/Fgfr1/Thy1/Aida/Spry4/Lyn/Ccnb1/Fgf2/Incenp/Uchl1/Zeb2/Ralb/Ptpn1/Grm5/Akap13/Ptpn5/Als2/Rb1/Rapgef2/Kit/Hsp90ab1…
GO:0034765	regulation of ion transmembrane transport	191/4537	2.417786249954e-11	1.56551659684522e-07	1.91452547874116e-09	Stac/Nppa/Cav3/Cacng5/Clic3/Neto2/Rgs4/Kcnn2/Kcng3/Fkbp1b/Hcn1/Prkca/Slc8a1/Tspan13/Arc/Crhbp/Ahr/Homer1/Pde4b/Kcnh7/Fgf11/Cacna1i/Kcns3/Scn4b/Mmp9/Chrm3/Adra2a/Cacna1g/Hpca/Dmd/Ednra/Camk2d/P2rx7/Scn3b/Asic2/Cacna2d2/Fkbp1a/Kcnh2/Kcnab1/Chrna4/Kcnip4/Cnih2/Thy1/Pde4d/Kcng4/Lyn/Arf1/Atp1b3/Kcnab2/Grin2a/Kcnc2/Cacnb2/Tmsb4x/Kcnj10/Wdr1/Kcnf1/Atp1b1/Rasgrf1/Cabp1/Dpp10/Grm5/Calm2/Slc9a1/Clic4/Cacna…
GO:0048168	regulation of neuronal synaptic plasticity	47/4537	4.77135317843469e-11	3.08945118303646e-07	3.6601301355624e-09	Kcnn2/Arc/Egr2/Zdhhc2/Bhlhe40/Egr1/Unc13b/Vgf/Fcgr2b/Rab11a/Grin2a/Kcnj10/Rasgrf1/Grm5/Shisa7/Kit/App/Rheb/Cpeb1/Ppfia3/Rab3a/Cntn2/Gsk3b/Rab3gap1/Grin2b/Grin1/Nf1/S100b/Bcan/Syngr1/Camk2a/Kalrn/Camk2g/Camk2b/Bhlhe41/Ephb2/Rims1/Ncdn/Agt/Slc8a2/Neurl1/Rnf39/Grik2/Bdnf/Star/Mctp1/Shisa8
GO:0043279	response to alkaloid	85/4537	2.45898432065923e-10	1.59219234762685e-06	1.72461697316611e-08	Nts/Tacr3/Drd5/Htr1b/Rgs4/Tac1/Homer2/Hnmt/Hes1/Slc8a1/Pgr/Crhbp/Homer1/Prkcg/Bcl2/Egr1/Elavl4/Ednra/Nefh/Fkbp1a/Sdk1/Htr2a/Cnr1/Adgrl3/Grin2a/Map1lc3a/Fancb/Tac3/Gnao1/Hsp90ab1/Abcg2/Hsp90aa1/Chrnb2/Cdk5/Abat/Grk3/Grin2b/Grin1/Csnk1a1/Ube3a/Dpysl2/Plcg1/Smpd1/Got2/Fmr1/Ehmt2/Gria1/Uqcrc1/Gpi/Hif1a/Dhx15/Tmem38a/Slc6a1/Kalrn/Casp3/Kcnj6/Dnmt1/Prkce/Ncam1/Gstm2/Tmem38b/Dhodh/Grk5/Ghr/Cad/Atg7/Irs1…
GO:0031345	negative regulation of cell projection organization	97/4537	3.25642354398657e-10	2.1085342447313e-06	2.2517360132177e-08	Klk8/Wnt3a/Sema3e/Spp1/Mylip/Hes1/Plk2/Sema5b/Trpc5/Map4/Asap1/Prkcd/Spock1/Sez6/Arpin/Ifrd1/Pfn2/Ptprg/Ntm/Kremen1/Fat3/Rtn4/Thy1/Ptprf/Stmn2/Ptpn9/Dpysl3/Inpp5f/Cd38/Itm2c/Efnb2/Bcl11a/Xylt1/Rapgef2/Prnp/Cfl1/Sema4a/Rap1gap/Sema7a/Actr3/Sema4f/Cdk5/Coro1b/Snapin/Gsk3b/RGD1307443/Nlgn1/B2m/Gdi1/Pmp22/Tchp/Grin2b/Ywhah/Rab29/Epha4/Rnf6/Cep97/Ulk2/Ube3a/Ppp3ca/Cdk10/Pafah1b1/Spag9/Dennd5a/Ptk2/Pse…
GO:1901888	regulation of cell junction assembly	97/4537	4.44058657556608e-10	2.87527980767904e-06	2.94607336962165e-08	Ntrk1/Wnt3a/S100a10/Cbln1/Flrt2/Gap43/Prkca/Tpbg/Mdga1/Ephb3/Amigo2/Fzd1/Il1rapl2/Asic2/Syndig1/Myo1c/Thy1/Acvrl1/Nptxr/Adgrl3/Rap1b/Gpm6b/Mdga2/Itgb1bp1/Adgrb3/Enpp2/Farp1/Rapgef2/App/Cfl1/Sema4a/Peak1/Rock2/Chrnb2/Clstn1/Actr3/Apod/Gsk3b/Nlgn1/Ptprd/Grin1/Slitrk5/Iqgap1/Fam107a/Actg1/Pik3r1/Slitrk2/Ntrk2/Coro1c/Lrrn3/Clstn3/Arhgef9/Tjp1/Ptk2/Lrfn5/Clasp2/Amigo1/Ppm1f/Wnt7a/Slit1/Ppp1r9a/Src/Wnt…
GO:0006470	protein dephosphorylation	127/4537	7.47612320503614e-10	4.8407897752609e-06	4.89384401800541e-08	Ptpru/Dusp6/Dusp5/Tpte2/Pawr/Ptn/Dusp9/Ptpdc1/Fkbp1b/Lrrc39/Igfbp3/Bcl2/Ptprv/Ptprn2/Ptpn13/Prkcd/Ppp2r2b/Ppp1r2/Cdc25b/Fkbp1a/Dusp1/Ptprg/Itga1/Ptprf/Ppm1e/Ptpn9/Pptc7/Ppp1r14b/B3gat3/Ssh2/Pdp2/Ppp4r4/Ptpn1/Calm2/Ptpn5/Ensa/Calm3/Hsp90ab1/Ppp3cb/Slc39a10/Pgp/Lmtk2/Ptprm/Hacd2/Ppm1k/Ptprn/Rock2/Ppm1b/Ppp2r1a/Btrc/Jak2/Ptpn3/Ppa2/Mgat5/Ppp2r5e/Ptprd/Mprip/Ppp1cc/Fam220a/Ppp1r12a/Ppp3r1/Gba/Ppp3ca/…
GO:0001558	regulation of cell growth	170/4537	8.18655427568633e-10	5.3007938935069e-06	5.21969776374587e-08	Ccn3/Wnt3a/S100a10/Nppa/Cav3/Sfrp2/Sema3e/Spp1/Rgs4/Socs2/Foxp1/Igfbp4/Enpp1/Sh3bp4/Ceacam1/Rerg/Sema5b/Psrc1/Igfbp3/Il3ra/Edn1/Bcl2/Trpc5/Pak1/Epb41l3/Syt2/Trpv2/Syt1/Ifrd1/Dab2ip/Rtn4/Cgref1/Acvrl1/Rab11a/Gng4/Rasal1/L1cam/Ccdc85b/Cdkl5/Apbb2/Cd38/Cpne5/Tspyl2/Sertad1/Syt3/Apbb1/Cyfip1/Bcl11a/Eno1/Slc9a1/Cpne6/Rb1/Caprin2/Rnf157/Cfl1/Smurf1/Sema4a/Zfyve27/Taf9b/Serpine2/Ttl/Sema7a/Sgk1/Clstn1/A…
GO:0099072	regulation of postsynaptic membrane neurotransmitter receptor levels	52/4537	1.2155517134229e-09	7.87069734441329e-06	7.45964893605844e-08	Drd5/Cacng5/Mx1/Eps15/Arc/Hpca/Usp46/Ap2b1/Rab11a/Nptxr/Git1/Grip2/Mapk10/Synj1/Tamalin/Nptx2/Efnb2/Akap5/Cplx1/Clstn1/Gsk3b/Vamp2/Frrs1l/Adam22/Prkci/Cacng3/Ppp3r1/Vps35/Cpt1c/Camk2a/Snap47/Adam10/Rapgef4/Kalrn/Eps8/Dlg3/Scrib/Porcn/Dnm3/Grip1/Numb/Nedd4/Dlg1/Map2k1/Tnik/Hap1/Lgi1/Nptx1/Erbin/Gpc4/Gpc6/Ghsr
GO:0003012	muscle system process	168/4537	1.30364042906784e-09	8.44107177821424e-06	7.90146713602649e-08	Met/Stac/Tacr3/Mybpc2/Arg2/Nppa/Myh1/Ar/Cav3/Myh6/Chrm2/Pawr/Rgs4/Tnnt2/Myh7/Kcnn2/Sulf2/Foxp1/Fkbp1b/Nppc/Prkca/Slc8a1/Pgr/Homer1/Pde4b/Rap1gds1/Mylk/Ryr3/Edn1/Scn4b/Chrm3/Adra2a/Lmod3/Cacna1g/Dmd/Atp2b1/Ednra/Camk2d/Nr4a3/Pak1/Gucy1a1/Scn3b/Srl/Fkbp1a/Kcnh2/Htr2a/Tpm1/Ccn2/Pde4d/Calcrl/Tpm2/Grip2/Inpp5f/Cd38/Jup/Cacnb2/Atp1b1/Atp2a2/Atp1a3/Eno1/Calm2/Slc9a1/Akap13/Scn1b/Calm3/Kit/Gpd1l/P2rx4/Ce…
GO:0043547	positive regulation of GTPase activity	138/4537	1.61609749560636e-09	1.04642312840512e-05	9.55926280216619e-08	Ntrk1/S100a10/Grhl3/Arhgap12/Rgs4/Rasgrp1/Arhgap9/Ranbp3l/Asap2/Arhgef26/Arap2/Rap1gds1/Srgap1/Rgs14/Rgs12/Arhgap25/Asap1/Arhgap18/Dock9/Iqsec3/Srgap2/Dab2ip/Rapgef6/Rasa3/Thy1/Tbc1d8/Rasal1/Cdc42ep2/Git1/Arhgap23/Cdkl5/Adgrb3/Arhgap26/Amph/Rasgrf1/Gnao1/Als2/Rapgef2/Gnas/Rabgap1l/Rap1gap/Gnaq/Arhgef11/Zc3h15/Rgs8/Sgsm3/Gnb5/Chm/Dock4/Gsk3b/Rab3gap1/Gdi1/Acap3/Akt2/Acap2/Ndel1/Nf1/Chn1/Plcb1/Rund…
GO:1990089	response to nerve growth factor	47/4537	1.68359995813867e-09	1.09013097289479e-05	9.83998772526163e-08	Nts/Ntrk1/Ptn/Tac1/Hes1/Elavl4/Fgfr1/Sort1/Stmn2/L1cam/Sh3gl2/Kcnc2/Arpc2/Arpc3/Optn/Rapgef2/App/Dync1li1/Acap2/Dync1li2/Nf1/Rab35/Wasf1/Ube3a/Kif5a/Ntrk2/Mapk9/Pdpk1/Rapgef4/Eef1a1/Coro1a/Cstf2/Dnmt1/Rps3/Cbl/Rpl9/Ntrk3/Irs1/Ngf/Foxo3/Ehd1/Bdnf/Eef2k/Tmem108/Micall1/Necab3/Ntf3
GO:0051961	negative regulation of nervous system development	146/4537	2.07367621613143e-09	1.3427053499451e-05	1.19772456619653e-07	Klk8/Wnt3a/Gpr161/Fezf2/Bmp7/Sema3e/Spp1/Cbln1/Ptn/Mylip/Hes1/Plk2/Mdga1/Ascl1/Tp73/Cpe/Sema5b/Thrb/Trpc5/Dmd/Lingo1/Cntn4/Asap1/Wnt7b/Spock1/Tmem98/Sez6/Ifrd1/Srgap2/Ptprg/Ntm/Kremen1/Fat3/Rtn4/Thy1/Stmn2/Ptpn9/Dpysl3/Inpp5f/Cd38/Olig2/Itm2c/Efnb2/Brinp1/Apbb1/Foxg1/Bcl11a/Xylt1/Bex1/Rapgef2/App/Erbb4/Sema4a/Sox8/Rap1gap/Nbn/Pbx1/Sema7a/Actr3/Sema4f/Cdk5/Cntn2/Snapin/Gsk3b/RGD1307443/Nlgn1/B2m/G…
GO:0051952	regulation of amine transport	60/4537	3.12928652316485e-09	2.02621302374924e-05	1.7458124813446e-07	Htr1b/Arg2/Htr2c/Cck/Rgs4/Prkcb/Syt12/Hrh3/P2rx7/Vip/Syt2/Syt1/Htr2a/Chrna4/Rtn4/Cnr1/Syt3/Gabbr1/Stx1a/Kcnb1/Slc38a3/Arl6ip5/Syt11/Chrnb2/Rab3a/Abat/Chga/Syt5/Rab3gap1/Kcna2/Grin2b/Arl6ip1/Syt13/Dpysl2/Slc43a2/Nr3c1/Sv2a/Slc6a1/Psen1/Grm7/Syt7/Npy5r/Agt/Ptgs1/Htr1a/Npy2r/Syt6/Rab3b/Trh/Avpr1a/Cxcl12/Pcp4/Grm1/Ptger3/Syt10/Ghsr/Cartpt/Il1rn/Arg1/Ntsr1
GO:0042063	gliogenesis	145/4537	4.96996959283148e-09	3.21805531135839e-05	2.65216683992747e-07	Pou3f1/Met/Fgf10/Ptn/Gap43/Bok/Hes1/Sox5/Egr2/Ascl1/Tp73/Trpc4/Bcl2/Egr1/Dmd/Il34/Lingo1/Nrros/Hdac11/Tmem98/Tenm4/Ifrd1/Srgap2/Etv5/Dab2ip/Ulk4/Mt2A/Rtn4/Lyn/Fgf2/Synj1/Olig2/Kcnj10/Wdr1/Foxg1/Enpp2/B4galt6/Nfe2l1/Bnip3/App/Eif2b3/Sox8/P2rx4/Myrf/Rheb/Serpine2/Actr3/Cdk5/Cntn2/Ilk/Slc25a46/Pmp22/Grin1/Akt2/Mfn2/Adam22/Ppp1cc/Nf1/Gsn/Epha4/Nab1/Prkci/Gpc1/Ppp3r1/S100b/Bcan/Ptpra/Nap1l1/Ntrk2/Pafa…
GO:0021954	central nervous system neuron development	52/4537	5.19338926315235e-09	3.36271954789115e-05	2.74159224938795e-07	Fezf2/Neurog2/Ephb6/Nr4a2/Arhgef28/Prkca/Ephb3/Robo1/Ascl1/Lingo1/Agbl4/Dclk2/Fgfr1/Dclk1/Zeb2/Foxg1/B4galt6/Cdh11/Scn1b/Rapgef2/Hsp90ab1/Gnaq/Hsp90aa1/Chrnb2/Cdk5/Cntn2/Ndel1/Epha4/Ubb/Agtpbp1/Ntrk2/Pafah1b1/Arhgap35/Ptk2/Zmiz1/Tctn1/Ephb2/Plxna4/Dcc/Ephb1/Nfib/Adarb1/Atg7/Atf5/Plxna3/Disc1/Nanos1/Prdm8/Bhlhe22/Drd1/Btg2/Nrp2
GO:0043254	regulation of protein-containing complex assembly	165/4537	5.63943282687686e-09	3.65153275540277e-05	2.93623740762685e-07	Met/Cck/Cav3/Mmp3/Lcp1/Hes1/Ahr/Fhod3/Bid/Psrc1/Lmod3/Esr1/Lmo4/Tmsb10/Akain1/Pak1/Kank4/Asap1/Prkcd/Unc13b/Arhgap18/Arpc5/Arpin/Pfn2/Actr3b/Dab2ip/Iqgap2/Myo1c/Tpm1/Ldlrad4/Pfn1/Aida/Fchsd2/Myadm/Stmn2/Arf1/Nck2/Cdc42ep2/Eml2/Wasl/Nr1h2/Rap1b/Tmsb4x/Arpc2/Ssh2/Actr2/Cyfip1/Slc39a12/Cyria/Ralb/Arpc3/Nckap1/Stmp1/Stx1a/Camsap2/Arpc4/Cfl1/Capza2/Tubb4a/Hsp90aa1/Fnip2/Sgk1/Mapk8/Actr3/Arpc1a/Flii/Sp…
GO:1903522	regulation of blood circulation	108/4537	6.32229406024894e-09	4.09368540401119e-05	3.23324336589924e-07	Tacr3/Bves/Nppa/Htr2c/Dusp5/Cav3/Myh6/Chrm2/Casr/Rgs4/Tnnt2/Myh7/Tac1/Kcnn2/Fkbp1b/Prkca/Slc8a1/Ahr/Pde4b/Gjc1/Edn1/Scn4b/Thrb/Chrm3/Adra2a/Cacna1g/Dmd/Atp2b1/Camk2d/Scn3b/Asic2/Cacna2d2/Kcnh2/Htr2a/Tpm1/Ccn2/Pde4d/Cd38/Jup/Cacnb2/Atp1b1/Atp2a2/Calm2/Slc9a1/Gnao1/Adra1d/Scn1b/Calm3/App/Gpd1l/P2rx4/Nos1ap/Apln/Hsp90aa1/Dock4/Rbfox2/Jak2/Chga/Akap6/Glrx3/Mef2a/Slc1a1/Bmpr2/Snta1/Pik3r1/COX2/Hif1a/T…
GO:0051592	response to calcium ion	81/4537	7.72388784256642e-09	5.00121737806175e-05	3.86941062274219e-07	Cpne8/Inhbb/Casr/Tnnt2/Cpne7/Hcn1/Crhbp/Gipr/Homer1/Syt12/Mylk/Edn1/Hpca/P2rx7/Cpne2/Syt2/Syt1/Dusp1/Rasal1/Grin2a/Cpne5/Syt3/Junb/Slc25a24/Calm2/Clic4/Cpne6/Calm3/App/Sparc/Trpc3/Anxa7/Syt11/Trpc1/Syt5/Cacybp/Nlgn1/Gdi1/Grin2b/Grin1/Mfn2/Mef2a/Iqgap1/Kcnma1/Adam9/Syt13/Alg2/Ppp3ca/Actg1/Nr3c1/Ahcyl1/Kcnmb4/Entpd6/Mfn1/Tjp1/Slc6a1/Mcoln1/Kcnh1/Hnrnpd/Asph/Syt7/Ncstn/Slc25a23/Cpne3/Anxa11/Gpld1/St…
GO:0090257	regulation of muscle system process	108/4537	8.14657231170612e-09	5.27490557182971e-05	4.03993761422619e-07	Tacr3/Arg2/Nppa/Cav3/Chrm2/Pawr/Rgs4/Tnnt2/Myh7/Foxp1/Fkbp1b/Nppc/Prkca/Slc8a1/Pgr/Pde4b/Edn1/Chrm3/Adra2a/Dmd/Atp2b1/Camk2d/Nr4a3/Pak1/Gucy1a1/Srl/Ccn2/Pde4d/Calcrl/Jup/Atp1b1/Atp2a2/Eno1/Calm2/Slc9a1/Calm3/Kit/P2rx4/Trpc3/Rock2/Hsp90aa1/Dock4/Fdps/Abat/Chga/Gsk3b/Akap6/Glrx3/Mtpn/Twf1/Mef2a/Jarid2/Kcnma1/Ppp3ca/Bscl2/Nr3c1/Mtmr4/Slc25a4/Tomm70/Tmem38a/Ptk2/Anxa6/Ece1/Smad4/Mlip/Fgf13/Asph/Yy1/C…
GO:1990090	cellular response to nerve growth factor stimulus	44/4537	1.106851969125e-08	7.16686650008437e-05	5.43406061473579e-07	Nts/Ntrk1/Tac1/Hes1/Elavl4/Fgfr1/Sort1/Stmn2/L1cam/Sh3gl2/Arpc2/Arpc3/Optn/Rapgef2/App/Dync1li1/Acap2/Dync1li2/Nf1/Rab35/Wasf1/Ube3a/Kif5a/Ntrk2/Pdpk1/Rapgef4/Eef1a1/Coro1a/Cstf2/Dnmt1/Rps3/Cbl/Rpl9/Ntrk3/Irs1/Ngf/Foxo3/Ehd1/Bdnf/Eef2k/Tmem108/Micall1/Necab3/Ntf3
GO:0033673	negative regulation of kinase activity	102/4537	1.39114383236373e-08	9.00765631455515e-05	6.69586670190344e-07	Drd5/Dusp6/Nppa/Dusp5/Cav3/Sfrp2/Bmp7/Gprc5a/Dusp9/Tnfaip3/Prkca/Slc8a1/Tp73/Lats2/Ceacam1/Midn/Rgs14/Trib1/Prkcd/Dusp1/Dab2ip/Thy1/Aida/Spry4/Lyn/Ppm1e/Uchl1/Itgb1bp1/Ptpn1/Gskip/Ptpn5/Rb1/Inpp5k/Dnaja1/Gnaq/Spred2/Inka2/Dbndd1/Ilk/Gsk3b/Chordc1/Nf1/Gba/Spred1/Impact/Smpd1/Coro1c/Pdpk1/Nf2/Tsg101/Prkar1a/Adar/Lats1/Psen1/Irs2/Hnrnpu/Casp3/Tsc2/Rack1/Pdcd4/Mllt1/Ppm1f/Spry2/Dusp7/Dusp4/Lrp6/Cbl/R…
GO:0035249	synaptic transmission, glutamatergic	56/4537	1.48990356438019e-08	9.64712557936171e-05	6.9286005720586e-07	Ntrk1/Htr1b/Grm6/Slc17a6/Cacng5/Ext1/Homer1/Pak1/Unc13b/Syt1/Htr2a/Dgkz/Cnih2/Cnr1/Glul/Tprg1l/Grm5/Als2/Shc3/Serpine2/Cdk5/Slc17a7/Nlgn1/Rab3gap1/Grin1/Nf1/Cacng3/Clcn3/Ntrk2/Clstn3/Gria1/Gria2/Psen1/Kalrn/Grm7/Grid2/Dgki/Grm3/Lrrk2/Napa/Cdh8/Grik4/Disc1/Npy2r/Grik2/Egfr/Mef2c/Drd1/Grm1/Ptgs2/Tshz3/Grik3/Ror2/Reln/Grm2/Unc13c
GO:0070997	neuron death	163/4537	1.54910311820511e-08	0.000100304426903781	7.10773924575371e-07	Ntrk1/Wnt3a/Wfs1/Mir124-2/Cd34/Pawr/Bok/Tac1/Tyro3/Nr4a2/Itpr1/Ascl1/Tp73/Amigo2/Prkcg/Gabra5/Thrb/Ache/Fzd1/Bcl2/Egr1/Esr1/Nr4a3/Ppp2r2b/Trim2/Egln3/Fcgr2b/Gfral/Ap2b1/Itga1/Eno2/Ptprf/Tmtc4/Rel/Pmaip1/LOC100911625/Efnb2/Cd200/Diablo/Zfp110/Optn/Fbxw7/Slc9a1/Ptpn5/Bnip3/Rb1/Casp9/Hsp90ab1/App/Prnp/Kcnb1/Nos1ap/Btbd10/Oxr1/LOC108351137/Gclc/Mapk8/Stambp/Cdk5/Jak2/Chga/Ilk/Gsk3b/Slc25a27/Gapdh/Gri…
GO:0014020	primary neural tube formation	58/4537	1.88859309468884e-08	0.000122286402881102	8.42908918050597e-07	Ovol2/Sfrp2/Bmp7/Grhl3/Tgif1/Fzd1/Lmo4/Stil/Luzp1/Rala/Pfn1/Zeb2/Nckap1/Cfl1/Rock2/Rara/Apaf1/Opa1/Arhgap35/Hif1a/Kdm2a/Specc1l/Sec24b/Fuz/Scrib/Tsc2/Rab23/Ift122/Cobl/Prickle1/Lhx2/Med12/Plxnb2/Lrp6/Setd2/Kdm6a/Deaf1/Rps7/Gatad2a/Sufu/Ptch1/Bbs4/Kdm2b/Fzd2/Ptk7/Vasp/Prkacb/Mthfd1l/Cited2/Phactr4/Nog/Fzd6/Spint2/Celsr1/Tgfb2/Cecr2/Vangl2/Sall4
GO:0001667	ameboidal-type cell migration	161/4537	2.89683965721409e-08	0.000187570367804612	1.25858035968761e-06	Ccn3/Met/Fgf10/Ovol2/Dcn/Cyp1b1/Bmp7/Sema3e/Plxnd1/Bmper/Nr4a1/Ptn/Tac1/Apoh/Foxp1/Plk2/Pdlim1/Hdac9/Prkca/Slc8a1/Robo1/Ceacam1/Sema5b/Mmp9/Gab2/Pak1/Efnb1/Gfus/Sash1/Srgap2/Pfn2/Dab2ip/Ptprg/Fgfr1/Rtn4/Pfn1/Acvrl1/Rab11a/Fgf2/Jcad/Akap12/Jup/Dnaja4/Tmsb4x/Itgb1bp1/Efnb2/Zeb2/Nckap1/Glul/Enpp2/Fbxw7/Kit/Sparc/Rgcc/Erbb4/Cfl1/Sema4a/Sox8/P2rx4/Ptprm/Rock2/Pdcd10/Macir/Sema7a/Gipc1/Nus1/Actr3/Sema4…
GO:0043112	receptor metabolic process	91/4537	3.02669668458949e-08	0.000195978610327169	1.30346383535784e-06	Wnt3a/Bves/Htr1b/Cav3/Cacng5/Rspo1/Mx1/Mylip/Cxcr1/Eps15/Arc/Ceacam1/Edn1/Ache/Hpca/Dmd/Usp46/Ap2b1/Calcrl/Arf1/Sh3gl2/Git1/Necab2/Inpp5f/Synj1/Efnb2/Ptpn1/Akap5/Optn/Ptpn5/Als2/App/Smurf1/Lmtk2/Apln/Rab11b/Cdk5/Cd63/Jak2/Cntn2/Pik3r4/Grk3/Ap1ar/Snx25/Rab29/Gria3/Snx1/Nsf/Cacng3/Ppp3r1/Scyl2/Grb2/Itch/Fmr1/Cltc/Picalm/Gria1/Gria2/Hif1a/Gprasp1/Cnpy2/Sh3glb1/Psen1/Ece1/Scrib/Plekhj1/Rab31/Rab40c/A…
GO:0007215	glutamate receptor signaling pathway	52/4537	3.078001091716e-08	0.000199300570688611	1.31403177041313e-06	Grin3a/Grm6/Cacng5/Neto2/Homer2/Arc/Crhbp/Homer1/Cnih2/Necab2/Grin2a/Rasgrf1/Atp1a3/Grm5/Shisa7/App/Prnp/Cfl1/Kcnb1/Gnaq/Nlgn1/Ifngr2/Grin2b/Frrs1l/Grin1/Gria3/Cacng3/Plcb1/Daglb/Camk2a/Fmr1/Gria1/Gria2/Kalrn/Grm7/Cpeb4/Ncstn/Grid2/Grm3/Ephb2/Dapk1/Grik4/Grik2/Mef2c/Rph3a/Grm1/Rgs9/Grik3/Reln/Grm2/Shisa8/Tiam1
GO:1902414	protein localization to cell junction	60/4537	3.38048537977408e-08	0.000218886428340372	1.43072448378097e-06	Cacng5/Homer1/Zdhhc2/Mpp4/Asic2/Nectin3/Rab27b/Anks1b/Cnih2/Rab11a/Nptxr/Git1/Grip2/Grin2a/Mapk10/Tamalin/Nptx2/Klc1/Cplx1/Mapk8/Clstn1/Pclo/Cdk5/Gsk3b/Nlgn1/Vamp2/Actb/Grin1/Adam22/Cacng3/Kif3a/Vps35/Actg1/Camk2a/Kif5a/Snap47/Mapk9/Clstn3/Adam10/Rapgef4/Tjp1/Kalrn/Dlg3/Scrib/Grip1/Dlg1/Map2k1/Tnik/Lgi1/Dlg5/Heg1/Nptx1/Erbin/Kif17/Abcb1b/Gpc4/Gpc6/Reln/Mpp7/Ghsr
GO:1905475	regulation of protein localization to membrane	87/4537	5.0762758331305e-08	0.0003286888601952	2.11202056072441e-06	Stac/Wnt3a/Ar/Gbp1/Pid1/Ptn/Zdhhc2/Hpca/Camk2d/Pak1/Rhoq/Pkdcc/Lypd1/Ap2b1/Myo1c/Rab11a/Pmaip1/Ptpn9/Necab2/Grip2/Tamalin/Itgb1bp1/Arpc2/Pls1/Dpp10/Akap5/Shisa7/Prnp/Kcnb1/Inpp5k/Zdhhc5/Sorbs2/Stx8/Actr3/Cdk5/Vamp7/Tcaf1/Pgrmc1/Acsl3/Gsk3b/Actb/Gdi1/Akt2/Gsn/Prkci/Gpc1/LOC102556337/Camk2a/Pik3r1/Vti1b/Pdpk1/Sptbn1/Adam10/Cltc/Picalm/Rapgef4/Sh3glb1/Clasp2/Kalrn/Rack1/Ppfia1/Ssh1/Zmynd8/Camk2g/Cam…
GO:0048638	regulation of developmental growth	152/4537	5.95583120456377e-08	0.000385640070495504	2.41652864185171e-06	Wnt3a/Wnt2/Dusp6/Ar/Cav3/Sfrp2/Sema3e/Spp1/Myh6/Rgs4/Dusp9/Socs2/Foxp1/Nppc/Dio3/Tp73/Lats2/Sema5b/Edn1/Bcl2/Trpc5/Pak1/Syt2/Trpv2/Cacna2d2/Mapk11/Syt1/Ifrd1/Fgfr1/Rtn4/Rab11a/Rasal1/L1cam/Ccnb1/Fgf2/Cdkl5/Cpne5/Syt3/Pls1/Cyfip1/Bcl11a/Spr/Cpne6/Rnf157/App/Gnas/Erbb4/Cfl1/Smurf1/Sema4a/Wwc2/Zfyve27/Atrn/Stat5b/Ttl/Sema7a/Actr3/Sema4f/Cdk5/Fdps/Ilk/Gsk3b/Akap6/RGD1307443/Gdi1/Por/Ndel1/Sav1/Jarid2…
GO:0001764	neuron migration	80/4537	6.17251547050782e-08	0.000399670376715382	2.48391821867545e-06	Satb2/Met/Cck/Fezf2/Sh3rf1/Flrt2/Neurog2/Nr4a2/Mdga1/Ascl1/Spock1/Srgap2/Dab2ip/Ulk4/Fat3/Adgrl3/Cdkl5/Apbb2/Gas6/Dclk1/Celsr2/Apbb1/Foxg1/Rapgef2/Erbb4/Zswim6/Hsp90aa1/Mapk8/Cdk5/Tubb2a/Cntn2/Gsk3b/RGD1307443/Acap3/Ndel1/Plaa/Myh10/Camk2a/Ntrk2/Pafah1b1/Usp9x/Ctnna2/Ptk2/Psen1/Tubb2b/Nexmif/Nipbl/Neo1/Bbs1/Top2b/Pcm1/Zmiz1/Fgf13/Nr2f1/Camk2b/Plxnb2/Unk/Ptprz1/Ndn/Celsr3/Ntrk3/Bbs4/Dcc/Olfm1/Disc…
GO:0038179	neurotrophin signaling pathway	27/4537	6.48576792973444e-08	0.000419953473450305	2.58875666446568e-06	Ntrk1/Sort1/Ptprf/Cyfip1/Bex1/Rapgef2/Zfyve27/Cyfip2/Wasf1/Ntrk2/Ptpn11/Raf1/Sh3glb1/Casp3/Coro1a/Mageh1/Spry2/Src/Ndn/Dok5/Ntrk3/Agt/Hap1/Ngf/Bdnf/Tmem108/Ntf3
GO:0006816	calcium ion transport	163/4537	9.10588715288786e-08	0.000589606193149489	3.52008766523572e-06	Stac/Wnt3a/Wfs1/Mchr1/Grin3a/Nppa/Htr2c/Grm6/Cav3/Nmur2/Cacng5/Pawr/Casr/Rgs4/Homer2/Hes1/Prkcb/Fkbp1b/Slc8a1/Tspan13/Ahr/Cachd1/Itpr1/Homer1/Pde4b/Trpc4/Mylk/Ryr3/Cacna1i/Adra2a/Bcl2/Trpc5/Cacna1g/Hpca/Dmd/Atp2b1/Ednra/Camk2d/P2rx7/Slc24a3/Srl/Trpv2/Cacna2d2/Fkbp1a/Htr2a/Slc24a2/Panx1/Chrna4/Rasa3/Ccn2/Thy1/Pde4d/Calcrl/Lyn/Fgf2/Grin2a/Gas6/Cacnb2/Atp1b1/Atp2a2/Cabp1/Akap5/Calm2/Slc9a1/Gnao1/Cac…
GO:0098656	anion transmembrane transport	121/4537	9.88130426711316e-08	0.000639814451295577	3.73169255885148e-06	Glra4/Slc9a4/Slc17a6/Nmur2/Gabra6/Clca2/Glra3/Slc38a4/Clic3/Casr/Rgs4/Slc26a4/Gabrr2/Ano4/Slc9a2/Slc6a7/Prkca/Gabra5/Emb/Slc24a3/Prkcd/Slc13a5/Slc1a6/Slc4a7/Slc24a2/Slc36a1/Gabrg3/Kcnj10/Slc16a1/Sfxn3/Slc4a2/Grm5/Slc9a1/Clic4/Acsl5/Prnp/Slc38a3/Pcyox1/Arl6ip5/Slc7a10/Slc25a17/Slc7a4/Lrrc8d/Tcaf1/Glrb/Slc1a4/Slc20a1/Slc35a1/Slc6a8/Ano10/Abcd1/Gabra1/Slc17a7/Slc36a4/Slc25a3/Arl6ip1/Akt2/Slc35b4/Slc…
GO:0060537	muscle tissue development	168/4537	1.20922934457018e-07	0.000782976000609191	4.49748457980488e-06	Met/Wnt3a/Wnt2/Fzd7/Bves/Dcn/Nppa/Cav3/Popdc3/Bmp7/Myh6/Nr4a1/Rgs4/Fhl2/Tnnt2/Myh7/Itga8/Foxp1/Hdac9/Slc8a1/Ahr/Egr2/Rxrg/Homer1/Tp73/Fhod3/Gjc1/Mylk/Edn1/Lmod3/Bcl2/Egr1/Dmd/Camk2d/Pak1/Csrp2/Klf5/Mapk11/Fkbp1a/Tenm4/Ifrd1/Kcnab1/Sgcb/Tpm1/Fgfr1/Ripor2/Ccnb1/Fgf2/Hmg20b/Efnb2/Ctsb/Slc9a1/Akap13/Rb1/Erbb4/Sox8/Hspa8/Sorbs2/Ckmt1/Cdk5/Skil/Myh14/Megf10/Rara/Fdps/Plagl1/Gsk3b/Akap6/Cacybp/Pmp22/RGD…
GO:0007626	locomotory behavior	101/4537	1.27294277855831e-07	0.000824230449116505	4.67201410388207e-06	Htr2c/Grm6/Fezf2/Nr4a2/Pbx3/Npas2/Myo15a/Egr1/Elavl4/Fzd4/Sez6/Etv5/Chrna4/Rasd2/Adgrl3/Inpp5f/Mapk10/Uchl1/Gpr52/Kcnj10/Atp1a3/Grm5/Abhd12/Wdr47/Gnao1/Als2/App/Ppp3cb/Arrdc3/Oxr1/Apba2/Chrnb2/Glrb/Abat/Cntn2/Uba6/Slc25a46/Fgf12/Pmp22/Grin1/Adam22/Gpr37/Scn8a/Epha4/Kcnma1/Clcn3/Lsamp/Vps35/Agtpbp1/Sod2/Pafah1b1/Strn/Cnp/Ckap5/Arcn1/Sez6l/Kalrn/Eps8/Pum1/Atp2b2/Npc1/Pak5/Prkce/Gprc5b/Npy1r/Ccnd2/B…
GO:0060606	tube closure	54/4537	1.28595900392933e-07	0.000832658455044243	4.6765791768627e-06	Fgf10/Sfrp2/Grhl3/Tgif1/Fzd1/Lmo4/Stil/Rala/Pfn1/Zeb2/Nckap1/Rock2/Rara/Apaf1/Opa1/Arhgap35/Kdm2a/Specc1l/Sec24b/Fuz/Scrib/Tsc2/Rab23/Ift122/Cobl/Prickle1/Lhx2/Med12/Plxnb2/Lrp6/Setd2/Kdm6a/Deaf1/Rps7/Gatad2a/Sufu/Ptch1/Bbs4/Kdm2b/Fzd2/Ptk7/Vasp/Prkacb/Mthfd1l/Cited2/Phactr4/Nog/Fzd6/Spint2/Celsr1/Tgfb2/Cecr2/Vangl2/Sall4
GO:0030534	adult behavior	79/4537	1.87224244871824e-07	0.00121227698554506	6.75862134738536e-06	Met/Htr2c/Homer2/Nr4a2/Pbx3/Crhbp/Cntnap2/Homer1/Nr4a3/Usp46/Sez6/Sdk1/Htr2a/Chrna4/Ulk4/Inpp5f/Uchl1/Kcnj10/Atp1a3/Abhd12/Wdr47/App/Oxr1/Chrnb2/Cdk5/Glrb/Abat/Cntn2/Fgf12/Pmp22/Grin1/Adam22/Slitrk5/Scn8a/Epha4/Kcnma1/Clcn3/Agtpbp1/Pafah1b1/Ehmt2/Cnp/Arcn1/Sez6l/Gabrg2/Kalrn/Eps8/Bbs1/Pum1/Npc1/Grm7/Unc79/Ncstn/Pcdh17/Ccnd2/Btbd9/Fgf14/Nrxn3/Hipk2/Bbs4/Slc7a11/Efnb3/Pcdh15/Atg7/Ngf/Ppp1r1b/Septin…
GO:0032409	regulation of transporter activity	112/4537	1.93884351569824e-07	0.00125540117641461	6.94795709352023e-06	Stac/Nppa/Cav3/Cacng5/Neto2/Fkbp1b/Hcn1/Prkca/Arc/Crhbp/Homer1/Pde4b/Fgf11/Scn4b/Mmp9/Chrm3/Adra2a/Bcl2/Hpca/Dmd/Camk2d/Scn3b/Prkcd/Asic2/Fkbp1a/Kcnab1/Chrna4/Cnih2/Syngr3/Pde4d/Atp1b3/Grin2a/Kcnc2/Cacnb2/Tmsb4x/Atp1b1/Rasgrf1/Cabp1/Grm5/Calm2/Slc9a1/Ndfip2/Shisa7/Scn1b/Calm3/App/Prnp/Cfl1/Gpd1l/Nos1ap/Glrx/Gnb5/Ndfip1/Cdk5/Tcaf1/Ptpn3/Akap6/Hecw2/Nlgn1/Vamp2/Fgf12/Actb/Ifngr2/Ywhah/Cacng3/Plcg1/…
GO:0071375	cellular response to peptide hormone stimulus	139/4537	2.05925977568345e-07	0.00133337070475503	7.2866400010502e-06	Met/Cyp11b2/Inhbb/Cyp1b1/Lpl/Pid1/Stat6/Nr4a1/Myh7/Socs2/Prkcb/Car2/Nr4a2/Hdac9/Prkca/Pgr/Enpp1/Crhbp/Ceacam1/Edn1/Fzd1/Egr1/Atp2b1/Nr4a3/Pak1/Rarres2/Rhoq/Prkcd/Cps1/Grb14/Myo1c/Rab15/Ptprf/Inpp5f/Rap1b/Rab8b/Cyfip1/Rasgrf1/Ptpn1/Slc9a1/Cacna2d3/Esrra/Acsl5/Cfl1/Inpp5k/Rock2/Stat5b/Snx5/Gclc/Sgk1/Usf1/Cpeb1/Pkm/Jak2/Gsk3b/Agtrap/Vamp2/Por/Ywhag/Akt2/Mfn2/Ndel1/Got1/Prkci/Plcb1/Grb2/Ptpra/Acsl6/N…
GO:0048013	ephrin receptor signaling pathway	25/4537	2.06303776187538e-07	0.00133581695081431	7.2866400010502e-06	Ntrk1/Ephb6/Ephb3/Efnb1/Epha5/Anks1b/Nck2/Git1/Efna3/Efnb2/Epha4/Chn1/Ptpn11/Ptk2/Ngef/Ss18/Ephb2/Ntrk3/Ephb1/Efnb3/Epha7/Epha3/Epha8/Efna1/Tiam1
GO:0051348	negative regulation of transferase activity	109/4537	2.09901295991133e-07	0.00135911089154258	7.36074920678679e-06	Drd5/Dusp6/Nppa/Dusp5/Cav3/Sfrp2/Bmp7/Gprc5a/Dusp9/Tnfaip3/Prkca/Slc8a1/Tp73/Lats2/Ceacam1/Midn/Rgs14/Trib1/Prkcd/Dusp1/Dab2ip/Thy1/Aida/Spry4/Lyn/Ppm1e/Uchl1/Itgb1bp1/Ptpn1/Gskip/Ptpn5/Rb1/Inpp5k/Dnaja1/Gnaq/Spred2/Inka2/Dbndd1/Ilk/Gsk3b/Chordc1/Nf1/Gba/Spred1/Impact/Smpd1/Coro1c/Mcrs1/Pdpk1/Nf2/Tsg101/Prkar1a/Adar/Lats1/Psen1/Rpl11/Irs2/Hnrnpu/Casp3/Tsc2/Rack1/Pdcd4/Rpl5/Mllt1/Ppm1f/Spry2/Src/D…
GO:1903539	protein localization to postsynaptic membrane	33/4537	2.17327628083821e-07	0.00140719639184274	7.56712248886109e-06	Cacng5/Zdhhc2/Rab11a/Nptxr/Git1/Grip2/Grin2a/Mapk10/Tamalin/Nptx2/Cplx1/Clstn1/Gsk3b/Vamp2/Grin1/Adam22/Cacng3/Vps35/Camk2a/Snap47/Adam10/Rapgef4/Kalrn/Scrib/Grip1/Dlg1/Map2k1/Tnik/Lgi1/Nptx1/Gpc4/Gpc6/Ghsr
GO:0051258	protein polymerization	114/4537	2.26094738960139e-07	0.0014639634347669	7.78651820340398e-06	Met/Cav3/Mx1/Fhod3/Diaph3/Psrc1/Lmod3/Tmsb10/Pak1/Kank4/Tpx2/Prkcd/Arhgap18/Arpc5/Arpin/Pfn2/Actr3b/Iqgap2/Myo1c/Tpm1/Pfn1/Fchsd2/Myadm/Stmn2/Arf1/Nck2/Cdc42ep2/Eml2/Wasl/Tmsb4x/Arpc2/Ssh2/Actr2/Cyfip1/Slc39a12/Cyria/Arpc3/Nckap1/Camsap2/Arpc4/Cfl1/Capza2/Tubb4a/Hsp90aa1/Sgk1/Mapk8/Actr3/Arpc1a/Flii/Sptan1/Coro1b/Msrb2/Hip1r/Gpx4/Washc2c/Mtpn/Ap1ar/Twf1/Ndel1/Gsn/Brk1/Arl2/Fam107a/Cyfip2/Chmp3/Wa…
GO:0051494	negative regulation of cytoskeleton organization	73/4537	2.29972744965458e-07	0.00148907352365134	7.78651820340398e-06	Met/Cav3/Trim54/Fhod3/Lmod3/Mid1/Tmsb10/Kank4/Tpx2/Ccnf/Prkcd/Mdm1/Arpin/Pfn2/Tpm1/Cgnl1/Pfn1/Myadm/Stmn2/Eml2/Spef1/Tmsb4x/Arpc2/Ssh2/Camsap2/Cfl1/Inpp5k/Capza2/Tubb4a/Map6d1/Clip2/Sgk1/Flii/Sptan1/Coro1b/Hip1r/Washc2c/Mtpn/Twf1/Arhgef18/Mfn2/Gsn/Sptbn1/Shroom2/Tjp1/Ctnna2/Add2/Clasp2/Specc1l/Eps8/Add3/Map1b/Smad4/Coro1a/Tmem67/Swap70/Ppfia1/Fgf13/Ssh1/Stmn1/Ppp1r9a/Mid1ip1/Capn1/Phldb2/Sptb/Bbs…
GO:0007163	establishment or maintenance of cell polarity	89/4537	6.29844716572479e-07	0.0040782445398068	1.86277473563351e-05	Fgf10/Hes1/Pdlim1/Rnd3/Pak1/Stk25/Rnd1/Map4/Lama1/Wnt7b/Arpc5/Ripor2/Prickle2/Rap1b/Wdr1/Rhobtb1/Actr2/Parva/Nckap1/Mcph1/Hsp90ab1/Cfl1/Fbf1/Rhobtb3/Pard6a/Hsp90aa1/Cap2/Actr3/Rhob/Ilk/Gsk3b/Actb/Rhof/Ndel1/Rnf41/Gsn/Prkci/Kif3a/Lin7b/Rab10/Pafah1b1/Cdc42/Ckap5/Mapkap1/Arhgap35/Clasp2/Map1b/Dlg3/Scrib/Tsc2/Cyth1/Rack1/Fgf13/Wnt7a/Lhx2/Spry2/Llgl1/Pdzd11/Pard3/Mpp5/Cap1/Tcf15/Rhobtb2/Numa1/Dlg1/Cy…
GO:0010959	regulation of metal ion transport	159/4537	6.62068930099269e-07	0.00428689632239277	1.93476785086654e-05	Stac/Wfs1/Mchr1/Nppa/Grm6/Cav3/Pawr/Casr/Neto2/Rgs4/Homer2/Kcnn2/Hes1/Fkbp1b/Slc8a1/Tspan13/Ahr/Itpr1/Homer1/Pde4b/Trpc4/Mylk/Fgf11/Scn4b/Adra2a/Bcl2/Cacna1g/Hpca/Dmd/Atp2b1/Ednra/Camk2d/P2rx7/Vip/Scn3b/Trpv2/Fkbp1a/Kcnh2/Htr2a/Kcnab1/Kcnip4/Thy1/Pde4d/Lyn/Arf1/Atp1b3/Kcnab2/Kcnc2/Cacnb2/Atp1b1/Cabp1/Dpp10/Akap5/Calm2/Slc9a1/Gnao1/Tmbim6/Scn1b/Plcb4/Calm3/Gnas/Prnp/Inpp5k/Gpd1l/P2rx4/Nos1ap/Glrx/…
GO:0006898	receptor-mediated endocytosis	97/4537	6.73699177322729e-07	0.00436220217316467	1.94936494037443e-05	Wnt3a/Htr1b/Cav3/Cacng5/Rspo1/Mx1/Cxcr1/Prkca/Eps15/Arc/Fnbp1l/Ceacam1/H1f1/Ache/Hpca/Usp46/Fcgr2b/Fcho2/Ap2b1/Mrc1/Aak1/Calcrl/Fchsd2/Arf1/Slc9b2/Sh3gl2/Necab2/Inpp5f/Wasl/Synj1/Efnb2/Sh3gl3/Unc119/Akap5/Ptpn5/App/Apln/Syt11/Ap2s1/Cd63/Hip1r/Cntn2/B2m/Grk3/Ap2a1/Snx1/Nsf/Cacng3/Ppp3r1/Dnajc6/Wasf1/Scyl2/Kif3a/Grb2/Ap2a2/Fmr1/Canx/Cltc/Picalm/Gria1/Gria2/Scarb2/Clu/Ctsl/Scrib/Itsn1/Rab31/Dgkd/Arr…
GO:0045926	negative regulation of growth	105/4537	6.75005226995006e-07	0.00437065884479266	1.94936494037443e-05	Ccn3/Wnt3a/Nppa/Cav3/Sfrp2/Sema3e/Spp1/Rgs4/Socs2/Foxp1/Enpp1/Tp73/Sh3bp4/Rerg/Sema5b/Psrc1/Bcl2/Pak1/Mapk11/Ifrd1/Dab2ip/Mt2A/Rtn4/Cgref1/Acvrl1/Gng4/Ccdc85b/Apbb2/Tspyl2/Sertad1/Apbb1/Bcl11a/Eno1/Rb1/Caprin2/Gnas/Cfl1/Sema4a/Wwc2/Serpine2/Sema7a/Actr3/Sema4f/Cdk5/Dact3/Gsk3b/RGD1307443/Tchp/Sav1/Jarid2/Rnf6/Ulk2/Bmpr2/Nf2/Tomm70/Spag9/Hif1a/Ptk2/Cdkn2aip/Smarca4/Sesn1/Smad4/Ing4/Sema3c/Rack1/Fg…
GO:0043270	positive regulation of ion transport	127/4537	6.83619279357156e-07	0.00442643483383759	1.95128538489705e-05	Stac/Wfs1/Mchr1/Nppa/Htr2c/Cck/Grm6/Casr/Sstr4/Hcn1/Arc/Itpr1/Homer1/Mylk/Edn1/Scn4b/Adra2a/Dmd/Atp2b1/Ednra/P2rx7/Scn3b/Prkcd/Asic2/Trpv2/Syt1/Kcnh2/Rtn4/Thy1/Abca7/Arf1/Atp1b3/Kcnc2/Cacnb2/Tmsb4x/Atp1b1/Akap5/Gabbr1/Calm2/Slc9a1/Scn1b/Calm3/Acsl5/Gnas/Cfl1/Gpd1l/Slc38a3/P2rx4/Glrx/Trpc3/Slc9a3r2/Sgk1/Chrnb2/Trpc1/Cdk5/Vamp7/Tcaf1/Cask/Abat/Akap6/Rab3gap1/Fgf12/Ifngr2/Grin2b/Grin1/Arl6ip1/Akt2/C…
GO:0015698	inorganic anion transport	71/4537	9.08438001204657e-07	0.00588213605780015	2.50559127002869e-05	Glra4/Nmur2/Gabra6/Clca2/Glra3/Clic3/Casr/Slc26a4/Gabrr2/Ano4/Car2/Enpp1/Gabra5/Car7/Slc4a7/Prkg2/Fgfr1/Gabrg3/Slc4a2/Grm5/Clic4/Prnp/Pcyox1/Lrrc8d/Glrb/Slc1a4/Slc20a1/Ano10/Gabra1/Slc17a7/Slc25a3/Slc1a1/Clcn3/Lrrc8b/Cry2/Slc25a14/Gabrb2/Clcn6/Slc1a3/Slc6a1/Gabrg2/Clcc1/Slc4a3/Slc25a30/Ano3/Gabra4/Gabra2/Slc12a6/Slc26a8/Ankh/Slc37a4/Slc12a4/Slc37a2/Slc25a10/Gabra3/Cebpb/Xpr1/Abcb1b/Ano6/Slc12a7/S…
GO:0042692	muscle cell differentiation	147/4537	9.75639528553517e-07	0.00631726594738402	2.67590870989333e-05	Ccn3/Met/Wnt3a/Fgf10/Fzd7/Bves/Nppa/Cav3/Popdc3/Myh6/Rgs4/Fhl2/Tnnt2/Itga8/Hes1/Foxp1/Hdac9/Slc8a1/Smarcd3/Homer1/Fhod3/Plekho1/Edn1/Lmod3/Bcl2/Dmd/Camk2d/Pak1/Csrp2/Klf5/Wnt7b/Cacna2d2/Ifrd1/Sgcb/Tpm1/Ripor2/Sort1/Ccnb1/Cast/Uchl1/Adgrb3/Wdr1/Efnb2/Atp2a2/Slc9a1/Akap13/Rb1/Kit/Pld3/Sorbs2/Flii/Megf10/Rara/Fdps/Gsk3b/Akap6/Cacybp/Mtpn/Pmp22/RGD1311744/Mfn2/Mef2a/Calr/Ppp3ca/Speg/Map2k4/Actg1/Myh1…
GO:0060047	heart contraction	90/4537	9.81504160766692e-07	0.00635523944096433	2.67703824901512e-05	Met/Tacr3/Bves/Nppa/Cav3/Myh6/Chrm2/Rgs4/Tnnt2/Myh7/Tac1/Kcnn2/Fkbp1b/Prkca/Slc8a1/Ext1/Pde4b/Gjc1/Edn1/Scn4b/Thrb/Chrm3/Cacna1g/Dmd/Camk2d/Scn3b/Cacna2d2/Kcnh2/Tpm1/Ccn2/Pde4d/Jup/Cacnb2/Atp1b1/Atp2a2/Atp1a3/Calm2/Slc9a1/Gnao1/Adra1d/Scn1b/Calm3/Gpd1l/P2rx4/Nos1ap/Apln/Hsp90aa1/Rbfox2/Jak2/Chga/Akap6/Glrx3/Mef2a/Slc1a1/Snta1/Pik3r1/Cdc42/Dnm1l/Tmem38a/Slc4a3/Fgf13/Asph/Srsf1/Cacna1h/Sp4/Gpx1/Dlg…
GO:0071805	potassium ion transmembrane transport	86/4537	1.05626416680264e-06	0.00683931048004706	2.84928633543522e-05	Slc9a4/Nppa/Cav3/Neto2/Rgs4/Slc9a2/Kcnn2/Kcng3/Hcn1/Kcnh7/Kcns3/Slc24a3/Kcnh2/Kcnn1/Kcnab1/Slc24a2/Kcnip4/Kcng4/Atp1b3/Kcnab2/Kcnc2/Kcnj10/Kcnf1/Atp1b1/Atp1a3/Dpp10/Slc9a1/Prnp/Kcnb1/Kcnj16/Kcnip1/Kcnv1/Cd63/Akap6/Vamp2/Kcna2/Kcnma1/Kcnq2/Kcnmb4/Slc9a7/Slc1a3/Tmem38a/Kcns2/Actn2/Kcna4/Kcnh1/Amigo1/Kcnj6/Kcnip3/Slc12a6/Kcnj9/Kcnj3/Kcnn3/Kcnk2/Atp1b2/Nedd4/Abcc8/Slc12a4/Dlg1/Kcnh5/Kcnk4/Tmem38b/Kcn…
GO:0010611	regulation of cardiac muscle hypertrophy	38/4537	1.0997462207929e-06	0.00712085677963404	2.9343343099417e-05	Cav3/Rgs4/Foxp1/Prkca/Edn1/Camk2d/Nr4a3/Pak1/Slc9a1/P2rx4/Trpc3/Rock2/Fdps/Gsk3b/Akap6/Glrx3/Mtpn/Twf1/Mef2a/Jarid2/Ppp3ca/Nr3c1/Slc25a4/Tomm70/Ptk2/Ece1/Smad4/Mlip/Yy1/Agt/Smad3/Pde9a/Adra1a/Pi16/Mef2c/Atp2b4/Foxo1/Ccn4
GO:0070588	calcium ion transmembrane transport	119/4537	1.11885686221307e-06	0.00724459818282963	2.96918828185591e-05	Stac/Wnt3a/Grin3a/Nppa/Htr2c/Cav3/Cacng5/Pawr/Fkbp1b/Slc8a1/Tspan13/Ahr/Cachd1/Itpr1/Pde4b/Trpc4/Ryr3/Cacna1i/Adra2a/Trpc5/Cacna1g/Hpca/Dmd/Atp2b1/Ednra/Camk2d/P2rx7/Slc24a3/Trpv2/Cacna2d2/Fkbp1a/Htr2a/Slc24a2/Panx1/Rasa3/Thy1/Pde4d/Lyn/Fgf2/Grin2a/Gas6/Cacnb2/Atp1b1/Atp2a2/Cabp1/Calm2/Slc9a1/Cacna2d3/Calm3/Prnp/P2rx4/Nos1ap/Trpc3/Gnb5/Atp2c1/Trpc1/Cdk5/Akap6/Ero1a/Grin2b/Grin1/Cacng3/Plcg1/Fmr1/…
GO:0051495	positive regulation of cytoskeleton organization	92/4537	1.17630952007579e-06	0.00761660414249075	3.0882677183414e-05	Met/S100a10/Cav3/Tac1/Psrc1/Edn1/Lmod3/Pak1/P2rx7/Arpc5/Arpin/Pfn2/Actr3b/Iqgap2/Myo1c/Tpm1/Ccn2/Pfn1/Fchsd2/Stmn2/Arf1/Nck2/Cdc42ep2/Ppm1e/Wasl/Itgb1bp1/Arpc2/Wdr1/Ccl27/Actr2/Cyfip1/Arpc3/Nckap1/Rgcc/Arpc4/Cfl1/Rock2/Mapk8/Actr3/Arpc1a/Coro1b/Hip1r/Washc2c/Dstnl1/Ap1ar/Gsn/Brk1/Arl2/Wasf1/Clip1/Grb2/Azin1/Cdc42/Arfip2/Ckap5/Nf2/Spire1/Ctnna2/Cd47/Map1b/Actn2/Coro1a/Ccdc88a/Swap70/Ppm1f/Gda/Prkc…
GO:0001503	ossification	152/4537	1.25399453067837e-06	0.00811961458614247	3.2732704155471e-05	Satb2/Wnt3a/Ctsk/Sfrp2/Bmp7/Spp1/Creb3l1/Casr/Ptn/Fhl2/Tac1/Nell1/Rspo2/Scube2/Ranbp3l/Mn1/Nppc/Runx2/Slc8a1/Ext1/Enpp1/Ahr/Egr2/Igfbp3/Thrb/Ache/Mmp9/Fzd1/Bcl2/Esr1/Atp2b1/P2rx7/Slc24a3/Clec11a/Wnt7b/Pkdcc/Pdlim7/Kremen1/Fgfr1/Snx10/Col5a2/Sort1/Ccn2/Chrd/Fgf2/Gpm6b/Tmsb4x/Junb/Xylt1/Gabbr1/Cebpa/Esrra/Sparc/Gnas/Smurf1/Sox8/Klf10/Pbx1/Mapk8/Smpd3/Ilk/Gsk3b/Sbds/Nf1/Atp6ap1/Nab1/Bmpr2/Mapk1/Adar…
GO:0051668	localization within membrane	51/4537	1.2801126153426e-06	0.00828872918434337	3.2732704155471e-05	Glra3/Cacng5/Ptn/Zdhhc2/Sec31b/Pak1/Rftn1/Etv5/Rala/Cnih2/Thy1/Grip2/Itgb1bp1/Akap5/Shisa7/Sorbs2/Cdk5/Glrb/Nlgn1/Grin2b/Sav1/Gsn/Cacng3/Clip1/Camk2a/Arhgef9/Wdr19/Sec23a/Sec24b/Dlg3/Scrib/Tsc2/Ift122/Ssh1/Arl6/Itga4/Rilpl2/Dlg1/Tbc1d20/Slc7a11/Rilpl1/Htr1a/Sorbs1/Erbin/Grik2/Cd24/Lrrtm4/Reln/Sec24d/Cdh13/Colq
GO:0071868	cellular response to monoamine stimulus	51/4537	1.2801126153426e-06	0.00828872918434337	3.2732704155471e-05	Drd5/Gna14/Htr1b/Htr2c/Chrm2/Rgs4/Htr1f/Htr5b/Chrm5/Chrm4/Pde4b/Hrh3/Chrm3/Nr4a3/Gna15/Htr2a/Pde4d/Slc9a1/Gnao1/Htr5a/App/Gnas/Nsg2/Gnaq/Rgs8/Gnb5/Gsk3b/Akap6/Aplp1/Vps35/Chrm1/Mapk1/Gnai3/Fdx1/Adcy6/Ncstn/Palm/Lrrk2/Htr4/Ryr2/Htr1a/Mapk3/Htr3a/Bdnf/Hrh1/Atp2b4/Star/Drd1/Rgs9/Gnal/Il1rn
GO:0071870	cellular response to catecholamine stimulus	51/4537	1.2801126153426e-06	0.00828872918434337	3.2732704155471e-05	Drd5/Gna14/Htr1b/Htr2c/Chrm2/Rgs4/Htr1f/Htr5b/Chrm5/Chrm4/Pde4b/Hrh3/Chrm3/Nr4a3/Gna15/Htr2a/Pde4d/Slc9a1/Gnao1/Htr5a/App/Gnas/Nsg2/Gnaq/Rgs8/Gnb5/Gsk3b/Akap6/Aplp1/Vps35/Chrm1/Mapk1/Gnai3/Fdx1/Adcy6/Ncstn/Palm/Lrrk2/Htr4/Ryr2/Htr1a/Mapk3/Htr3a/Bdnf/Hrh1/Atp2b4/Star/Drd1/Rgs9/Gnal/Il1rn
GO:1902115	regulation of organelle assembly	83/4537	1.40145938702e-06	0.00907444953095453	3.5284246051613e-05	Chmp4c/Cav3/Cbln1/Lcp1/Gap43/Plk2/Edn1/Cdkl1/Stil/Map4/Asap1/Pip4k2c/Mdm1/Mns1/Cyld/Rnf5/Ripor2/Nptxr/Cdkl5/Septin7/Mark4/Arpc2/Ralb/Akap13/Rab1b/Mapk8/Rab3gap1/Vps11/Tchp/Chmp1a/Ptprd/Mfn2/Dynll1/Gsn/Cep97/Rab3gap2/Pip4k2b/Cdk10/Mapk9/Arhgef9/Ehmt2/Tsg101/Arhgap35/G3bp2/Mtmr3/Smc1a/Cnot1/Senp6/Sh3glb1/Tbc1d14/Hnrnpu/Elapor1/Smad4/Tbc1d30/Tapt1/Fuz/Tmem67/Ccdc88a/Stag1/Spice1/Cnot6l/Src/Odf2/Tmem…
GO:0051955	regulation of amino acid transport	30/4537	1.48897721886665e-06	0.00964112749216157	3.63686292159941e-05	Htr1b/Arg2/Htr2c/Cck/Rgs4/Hrh3/P2rx7/Gabbr1/Slc38a3/Arl6ip5/Abat/Rab3gap1/Grin2b/Arl6ip1/Dpysl2/Slc43a2/Nr3c1/Sv2a/Slc6a1/Psen1/Grm7/Npy5r/Agt/Htr1a/Trh/Avpr1a/Grm1/Il1rn/Arg1/Ntsr1
GO:1901214	regulation of neuron death	140/4537	1.8505002238826e-06	0.0119819889496398	4.47536066590015e-05	Ntrk1/Wnt3a/Wfs1/Cd34/Pawr/Bok/Tac1/Tyro3/Nr4a2/Itpr1/Ascl1/Tp73/Amigo2/Prkcg/Gabra5/Fzd1/Bcl2/Egr1/Esr1/Nr4a3/Ppp2r2b/Trim2/Egln3/Fcgr2b/Gfral/Ap2b1/Itga1/Eno2/Ptprf/Rel/Pmaip1/LOC100911625/Efnb2/Cd200/Optn/Fbxw7/Ptpn5/Casp9/Hsp90ab1/App/Prnp/Kcnb1/Nos1ap/Btbd10/Oxr1/Gclc/Mapk8/Stambp/Cdk5/Jak2/Chga/Ilk/Gsk3b/Grin2b/Rab29/Srpk2/Grin1/Mfn2/Nf1/Kcnma1/Cdc34/Prkci/Gba/Map2k4/Vps35/Aars1/Ubb/Ralbp1/…
GO:0042220	response to cocaine	39/4537	1.95668946944181e-06	0.0126695643146357	4.70897816588061e-05	Nts/Tacr3/Drd5/Htr1b/Rgs4/Homer2/Hnmt/Pgr/Crhbp/Homer1/Egr1/Elavl4/Nefh/Sdk1/Htr2a/Cnr1/Adgrl3/Grin2a/Hsp90ab1/Hsp90aa1/Chrnb2/Cdk5/Abat/Grin2b/Ube3a/Dpysl2/Smpd1/Fmr1/Ehmt2/Gria1/Slc6a1/Kalrn/Ncam1/Grk5/Ppp1r1b/Adra1a/Htr3a/Drd1/Tiam1
GO:0031589	cell-substrate adhesion	131/4537	1.97944947315255e-06	0.0128169353386628	4.72307531044961e-05	Cd3e/S100a10/Fzd7/Bves/Gbp1/Ush2a/Sema3e/Cd34/Itgbl1/Spp1/Ptn/Itga8/Tyro3/Ephb3/St6gal1/Ajap1/Bcl2/Dmd/Fzd4/Spock1/Gfus/Postn/Srgap2/Itga1/Ccn2/Thy1/Acvrl1/Myadm/L1cam/Emilin1/Egflam/Tecta/Jup/Gas6/Gpm6b/Mertk/Itgb1bp1/Arpc2/Parva/Enpp2/Rell2/Cfl1/Peak1/Atrn/Epdr1/Cdk5/Apod/Cd63/Jak2/Cask/Cntn2/Ilk/Gsk3b/Washc2c/Sirpa/Ap1ar/Rin2/Nf1/Iqgap1/Arl2/Calr/Fam107a/Adam9/Bcan/Actg1/Ptprk/Pik3r1/Coro1c/Ra…
GO:0031623	receptor internalization	59/4537	2.40045051030166e-06	0.0155429170542032	5.53283972327499e-05	Wnt3a/Htr1b/Cav3/Cacng5/Rspo1/Mx1/Cxcr1/Eps15/Arc/Ceacam1/Ache/Hpca/Usp46/Ap2b1/Calcrl/Arf1/Sh3gl2/Necab2/Synj1/Efnb2/Akap5/Ptpn5/App/Apln/Cd63/Cntn2/Grk3/Snx1/Nsf/Cacng3/Ppp3r1/Scyl2/Grb2/Fmr1/Cltc/Picalm/Gria1/Gria2/Scrib/Rab31/Arrb1/Tfrc/Dnm3/Pard3/Ankrd13a/Numb/Cd9/Nedd4/Sdcbp/Ahi1/Hap1/Ghr/Dab2/Syk/Plcg2/Ramp1/Ackr3/Ptger3/Ntf3
GO:1903532	positive regulation of secretion by cell	141/4537	2.43807174447782e-06	0.0157865145454939	5.59329395781828e-05	Nppa/Fcer1a/Htr2c/Inhbb/Cck/Galr1/Pex5l/Cd34/Spp1/Cadps2/Casr/Tac1/Rph3al/Nppc/Grp/Prkca/C1qtnf1/Gipr/Nnat/Ceacam1/Cacna1i/Edn1/Gab2/Cacna1g/P2rx7/Doc2b/Vip/Syt2/Unc13b/Rab27b/Syt1/Panx1/Fgfr1/Rtn4/Rab15/Cnr1/Arf1/Cadps/Cd38/Myrip/Nr1h2/Cacnb2/Rab8b/Apbb1/Wls/Tmf1/Glul/Gabbr1/Stx1a/Ppp3cb/Rgcc/Kcnb1/Pfkm/Nell2/Pard6a/Glrx/Apln/Chrnb2/Cdk5/Vamp7/Rab3a/Smpd3/Jak2/Cask/Abat/Nlgn1/Rab3gap1/Gapdh/Bsg/…
GO:0090132	epithelium migration	112/4537	2.54755569275952e-06	0.0164954231106179	5.77938021490445e-05	Ccn3/Met/Fgf10/Dcn/Cyp1b1/Plxnd1/Bmper/Nr4a1/Ptn/Tac1/Apoh/Foxp1/Plk2/Hdac9/Prkca/Robo1/Ceacam1/Mmp9/Gab2/Gfus/Sash1/Pfn2/Dab2ip/Ptprg/Fgfr1/Rtn4/Pfn1/Acvrl1/Rab11a/Fgf2/Jcad/Jup/Dnaja4/Tmsb4x/Itgb1bp1/Efnb2/Zeb2/Glul/Enpp2/Fbxw7/Kit/Sparc/Rgcc/Sema4a/P2rx4/Ptprm/Rock2/Pdcd10/Gipc1/Nus1/Cd63/Rhob/Coro1b/Bsg/Scarb1/Rin2/Nf1/Calr/Adam9/Emc10/Spred1/Bmpr2/Plcg1/Coro1c/Pdpk1/Atp5f1a/Gpi/Ptpn11/Hif1a/…
GO:0035637	multicellular organismal signaling	64/4537	2.5780404048142e-06	0.016692811621172	5.8058814331499e-05	Drd5/Cacng5/Pawr/Chrm5/Kcnn2/Fkbp1b/Slc8a1/Gjc1/Cacna1i/Scn4b/Cacna1g/Camk2d/Pak1/P2rx7/Scn3b/Kcnh2/Jup/Cacnb2/Slc9a1/Scn1b/P2rx4/Rbfox2/Myh14/Fgf12/Pmp22/Kcna2/Mef2a/Scn8a/Kcnma1/Nfasc/Cacng3/Gba/Kcnq2/Kcnmb4/Ntrk2/Fmr1/Pafah1b1/Gria1/Rapgef4/Slc4a3/Grm7/Scn3a/Cacna1h/Ntrk3/Agt/Kcna1/Cacna1d/Ryr2/Sri/Ehd3/Grik2/Scn4a/Cacna1c/Avpr1a/Kcnd3/Drd1/Dsc2/Kcnj2/Dsp/Ghsr/Kcnc4/Kcna5/Trdn/Cartpt
GO:0060419	heart growth	52/4537	2.62299750597751e-06	0.0169839088512044	5.88015398600294e-05	Wnt2/Dusp6/Nppa/Cav3/Myh6/Rgs4/Dusp9/Foxp1/Ahr/Tp73/Edn1/Camk2d/Pak1/Mapk11/Tenm4/Fgfr1/Ccnb1/Fgf2/Akap13/Erbb4/Sorbs2/Fdps/Gsk3b/Akap6/Sav1/Jarid2/Map2k4/Nr3c1/Slc25a4/Tomm70/Prkar1a/Mapk1/Mapk14/Yy1/Ncam1/Kcnk2/Agt/Smad1/Adra1a/Cited2/Heg1/Rbp4/Pi16/Dipk2a/Nog/Tgfbr1/Mef2c/Vgll4/Tgfb2/Pim1/Ccn4/Prox1
GO:0032386	regulation of intracellular transport	132/4537	2.64581557666987e-06	0.0171316558589374	5.90434633951591e-05	Bves/Lcp1/Tnnt2/Tmem30b/Zdhhc2/Bag3/Hpca/Pak1/Nefh/Prkcd/Reep1/Myo1c/Cnih2/Ubac2/Arf1/Ifi27/Pmaip1/Inpp5f/Ufm1/Jup/Edem1/Gas6/Tamalin/Itgb1bp1/Arpc2/B3gat3/Cabp1/Gcc2/Ptpn1/Ube2g2/Uhmk1/Akap5/Fbxw7/Ptpn5/Ipo5/Hsp90ab1/Prnp/Kcnb1/Inpp5k/Akap8l/Dnajc27/Pdcd10/Hsp90aa1/Bcap31/Rab11b/Mapk8/Nus1/Actr3/Cdk5/Apod/Vamp7/Tcaf1/Jak2/Septin8/Gsk3b/Vamp2/Gdi1/Vps11/Rab29/Akt2/Snx3/Ndel1/Ppp1cc/Nf1/Ppp1r12a/U…
GO:0048762	mesenchymal cell differentiation	90/4537	2.94546082286068e-06	0.0190718588280229	6.50246295696773e-05	Fgf10/Wnt2/Ovol2/Sfrp2/Cyp26a1/Bmp7/Sema3e/Hes1/Ranbp3l/Wnt10a/Sema5b/Edn1/Bcl2/Ednra/Efnb1/Tgfb1i1/Dab2ip/Ldlrad4/Fgfr1/Rtn4/Tcof1/Erg/Zfp703/Zeb2/Smad2/Rgcc/Erbb4/Cfl1/Sema4a/Sox8/Sema7a/Spred2/Sema4f/Dact3/Gsk3b/Ppp3r1/Spred1/Coro1c/Mapk1/Hif1a/Ddx5/Trim28/Clasp2/Anxa6/Smad4/Fuz/Tsc2/Acvr1/Dicer1/Sema3c/Pdcd4/Spry2/Frzb/Ddx17/Wnt4/Lrp6/Cul7/Sema4d/Phldb2/Sdcbp/Sema6c/Smad3/Axin2/Dab2/Jag1/Ret/…
GO:0001738	morphogenesis of a polarized epithelium	39/4537	2.95357370804806e-06	0.0191243897596112	6.50246295696773e-05	Sfrp2/Grhl3/Astn2/Ajap1/Fzd1/Lama1/Wnt7b/Wdr1/Mllt3/Erbb4/Actb/Actg1/Rab10/Pafah1b1/Cdc42/Sec24b/Fuz/Dlg3/Scrib/Wnt7a/Med12/Lrp6/Numb/Tcf15/Celsr3/Fzd2/Sh3bp1/Ttc8/Ahi1/Ptk7/Dab2/Dlg5/Ankrd6/Fat1/Fzd6/Celsr1/Ror2/Vangl2/Gpc3
GO:0009100	glycoprotein metabolic process	125/4537	3.03807219095497e-06	0.0196715174364334	6.65863190724341e-05	Man1a1/Ndst4/Dcn/Chst8/Hs6st3/Galnt5/St8sia5/Pawr/Sulf2/Ext1/St8sia1/Galnt9/Phlda1/St6gal1/Ndst3/Hs6st2/Bcl2/Man2a1/Aqp11/Itm2b/B3gnt2/Abca7/Tmtc4/Egflam/St6galnac5/B3galt2/Necab2/St8sia3/Edem1/Alg8/Dsel/Itm2c/B3gat3/Abo/St6gal2/Xylt1/Galnt18/Srd5a3/Pmm1/B4galt6/Hs6st1/Ddost/Gnptab/Ostc/Man2a2/Chpf/Krtcap2/Extl1/Rab1b/Ndst1/Nus1/B4galt3/B3galt1/Fbxo44/Mgat5/Alg13/Dpy19l3/C1galt1c1/Man1b1/Fam20b/A…
GO:0009914	hormone transport	138/4537	3.27920660104286e-06	0.0212328627417525	7.12353031544663e-05	Ccn3/Nppa/Htr2c/Inhbb/Galr1/Pex5l/Spp1/Casr/Tac1/Rph3al/Fkbp1b/Grp/C1qtnf1/Crhbp/Gipr/Nnat/Cpe/Igfbp3/Midn/Edn1/Adra2a/Ptprn2/Doc2b/Vip/Fzd4/Epha5/Vgf/Ndufaf2/Fgfr1/Selenom/Lyn/Cnr1/Slc9b2/Cd38/Crym/Myrip/Pfkl/Rab8b/Slc16a1/Smad2/Tmf1/Glul/Gabbr1/Stx1a/Ensa/Ppp3cb/Gnas/Kcnb1/Pfkm/Nell2/Glrx/Apln/Ptprn/Cplx1/Klf7/Rab11b/Pclo/Ube2q1/Vamp7/Smpd3/Jak2/Cask/Abat/Chga/Niban2/Pde8b/Vamp2/Slco1c1/Ywhaz/M…
GO:0016482	cytosolic transport	65/4537	3.39743334585329e-06	0.0219983809144001	7.31561824795002e-05	Eps15/Sort1/Rab6a/Rab6b/Actr2/Gcc2/Dop1b/Vps29/Kif1c/Snx16/Rhobtb3/Tmem87b/Lmtk2/Tgoln2/Snx5/Stx8/Mapk8/Wdr91/Prepl/Washc2c/Snx32/Ap1ar/Vps11/Wipi1/Trappc10/Rab29/Snx3/Snx1/Ap1s1/Chmp3/Snx12/Vps53/Vps35/Kif5a/Heatr5b/Vti1b/Cltc/Spag9/Mapk1/Dennd5a/Aktip/Sh3glb1/Tbc1d14/Ankfy1/Coro1a/Plekhj1/Sybu/Syt7/Erc1/Src/Lrrk2/Bet1l/Numa1/Map2k1/Ppfia2/Coro7/Coro7/Hap1/Dab2/Slc66a2/Mapk3/Sgsm2/Ankrd27/Ehd3/M…
GO:0014047	glutamate secretion	22/4537	3.49581843566764e-06	0.022635424370948	7.40358453250374e-05	Cck/Hrh3/Pak1/P2rx7/Gabbr1/Gipc1/Rab3gap1/Grin2b/Nf1/Dpysl2/Nr3c1/Ntrk2/Grm7/Apba1/Npy5r/Bdnf/Trh/Avpr1a/Grm1/Grm2/Il1rn/Ntsr1
GO:0099560	synaptic membrane adhesion	22/4537	3.49581843566764e-06	0.022635424370948	7.40358453250374e-05	Mdga1/Igsf9b/Ptprf/Mdga2/Lrrc4c/Nlgn1/Ptprd/Slitrk2/Lrfn5/Lrrc4/Cadm1/Mapk14/Pcdh17/Epha3/Ntng1/Ntng2/Pcdh8/Gpc4/Gpc6/Flrt3/Il1rap/Cdh9
GO:0006835	dicarboxylic acid transport	45/4537	3.49860641287269e-06	0.0226534765233507	7.40358453250374e-05	Cck/Slc17a6/Slc26a4/Hrh3/Pak1/P2rx7/Prkcd/Slc13a5/Slc1a6/Kcnj10/Gabbr1/Arl6ip5/Lrrc8d/Gipc1/Slc1a4/Abat/Slc17a7/Rab3gap1/Grin2b/Arl6ip1/Nf1/Slc1a1/Dpysl2/Nr3c1/Ntrk2/Slc25a14/Slc1a3/Psen1/Slc25a30/Grm7/Slc26a8/Slc19a1/Apba1/Npy5r/Slc25a10/Slc7a11/Slc26a10/Bdnf/Trh/Avpr1a/Grm1/Slc26a7/Grm2/Il1rn/Ntsr1
GO:0051301	cell division	158/4537	3.65677490026387e-06	0.0236776174792085	7.70508160597726e-05	Wnt3a/Fzd7/Chmp4c/Sfrp2/Vegfd/Septin6/Ptn/Cep55/Plk2/Sox5/Trim36/Ext1/Psrc1/Gnai1/Rgs14/Pdgfc/Klhl13/Samd9/Map4/Cdc40/Ccnf/Cdc25b/Etv5/Rala/Ulk4/Kif4a/Fgfr1/Rab11a/Arf1/Ccnb1/Dsn1/Fgf2/Git1/Aurka/Wasl/Susd2/Incenp/Septin7/Pou3f3/Actr2/Myo19/Ralb/Unc119/Zfyve19/Mllt3/Calm2/Ttc19/Ensa/Rb1/Calm3/Kit/Cfl1/Pard6a/Nap1l2/Rock2/Ccna1/Gipc1/Stambp/Actr3/Cdk5/Dync1li1/Rhob/Septin8/Zwint/Pik3r4/Chmp1a/Numb…
GO:0014046	dopamine secretion	24/4537	4.12329293067334e-06	0.0266983217261099	8.57762632857291e-05	Htr1b/Prkcb/Syt12/Syt2/Syt1/Htr2a/Chrna4/Rtn4/Cnr1/Syt3/Gabbr1/Syt11/Chrnb2/Rab3a/Abat/Syt5/Kcna2/Syt13/Syt7/Npy2r/Syt6/Cxcl12/Pcp4/Syt10
GO:0014059	regulation of dopamine secretion	24/4537	4.12329293067334e-06	0.0266983217261099	8.57762632857291e-05	Htr1b/Prkcb/Syt12/Syt2/Syt1/Htr2a/Chrna4/Rtn4/Cnr1/Syt3/Gabbr1/Syt11/Chrnb2/Rab3a/Abat/Syt5/Kcna2/Syt13/Syt7/Npy2r/Syt6/Cxcl12/Pcp4/Syt10
GO:0120034	positive regulation of plasma membrane bounded cell projection assembly	50/4537	4.58619799926483e-06	0.0296956320452397	9.38159099498735e-05	Fnbp1l/P2rx7/Rhoq/Mns1/Rala/Ripor2/Pfn1/Cdc42ep2/Dpysl3/Wasl/Septin7/Mark4/Arpc2/Actr2/Cyfip1/Fam98a/Nckap1/Kit/Cfl1/Hsp90aa1/Actr3/Nlgn1/Dynll1/Ndel1/Brk1/Fmr1/Cdc42/Arhgap35/Eps8/Plppr5/Tapt1/Fuz/Tmem67/Ccdc88a/Cobl/Zmynd8/Dnm3/Palm/Bbs4/Hap1/Neurl1/Cdc42ep3/Cdc42ep4/Tgfbr1/Mstn/Auts2/Eps8l2/Anln/Dock11/F2rl1
GO:0006813	potassium ion transport	94/4537	4.85034289621281e-06	0.0314059702529779	9.8399300860968e-05	Slc9a4/Nppa/Cav3/Neto2/Rgs4/Slc9a2/Kcnn2/Kcng3/Hcn1/Kcnh7/Kcns3/Adra2a/Vip/Slc24a3/Kcnh2/Kcnn1/Htr2a/Kcnab1/Slc24a2/Kcnip4/Kcng4/Atp1b3/Kcnab2/Kcnc2/Kcnj10/Kcnf1/Atp1b1/Atp1a3/Dpp10/Akap5/Slc9a1/Plcb4/Prnp/Kcnb1/Kcnj16/Gnaq/Kcnip1/Kcnv1/Cd63/Akap6/Vamp2/Kcna2/Nsf/Kcnma1/Kcnq2/Kcnmb4/Slc9a7/Slc1a3/Tmem38a/Kcns2/Actn2/Kcna4/Kcnh1/Amigo1/Kcnj6/Kcnip3/Slc12a6/Kcnj9/Kcnj3/Kcnn3/Kcnk2/Atp1b2/Nedd4/Abcc…
GO:0014051	gamma-aminobutyric acid secretion	15/4537	5.01623019743495e-06	0.0324800905283913	0.000101345885383741	Htr1b/Htr2c/Trpc4/Hrh3/Pak1/P2rx7/Gabbr1/Abat/Nf1/Sv2a/Slc6a1/Apba1/Htr1a/Trh/Ntsr1
GO:0007517	muscle organ development	144/4537	5.35064869901409e-06	0.0346454503261162	0.000107219873392918	Met/Wnt3a/Wnt2/Fzd7/Bves/Dcn/Cav3/Popdc3/Myh6/Nr4a1/Rgs4/Tnnt2/Myh7/Foxp1/Hdac9/Egr2/Rxrg/Homer1/Tp73/Mylk/Edn1/Etv1/Fzd1/Lmod3/Bcl2/Egr1/Dmd/Pak1/Klf5/Mapk11/Fkbp1a/Kcnab1/Sgcb/Tpm1/Kremen1/Fgfr1/Ripor2/Ccnb1/Fgf2/Hmg20b/Coprs/Efnb2/Ctsb/Rb1/Erbb4/Sox8/Hspa8/Ckmt1/Cdk5/Skil/Myh14/Megf10/Fdps/Plagl1/Gsk3b/Akap6/Pmp22/Ak3/Sav1/Jarid2/Nf1/Scn8a/Nras/Gpc1/S100b/Ppp3ca/Myl6l/Nr3c1/Sfmbt1/Slc25a4/Tomm…
GO:0003018	vascular process in circulatory system	89/4537	5.67762114991683e-06	0.0367625969457114	0.000112395692034007	Drd5/Htr1b/Nppa/Htr2c/Dusp5/C2cd4a/Casr/Nppc/Slc8a1/Ext1/Ahr/Rap1gds1/Ceacam1/Edn1/Chrm3/Adra2a/Cacna1g/Atp2b1/Ednra/Gucy1a1/Vip/Asic2/Pde2a/Cps1/Htr2a/Itga1/Sh3gl2/Grip2/Akap12/Cd38/Itgb1bp1/Adra1d/Abcg2/P2rx4/Ptprm/Apln/Rock2/Gclc/Dock4/Slc27a4/Smpd3/Chga/Kcnma1/Bmpr2/Snta1/Nr3c1/COX2/Manf/Sod2/Arhgap35/Hif1a/Tjp1/Ptk2/Slc27a1/Ece1/Add3/Adcy6/Ddah1/Npy1r/Abr/Capn1/Tjp3/Abcc8/Gpx1/Mfsd2a/Map2k1/…
GO:0045927	positive regulation of growth	114/4537	5.75654836597322e-06	0.0372736506696766	0.000113500492829842	Wnt3a/Wfs1/Wnt2/Sfrp2/Dio3/Ahr/Igfbp2/Edn1/Bcl2/Trpc5/Pak1/Syt2/Trpv2/Cacna2d2/Rftn1/Syt1/Fgfr1/Rtn4/Rab11a/Rasal1/L1cam/Ccnb1/Fgf2/Cdkl5/Cd38/Cpne5/Syt3/Pls1/Cyfip1/Bcl11a/Slc9a1/Cpne6/Rnf157/Erbb4/Cfl1/Smurf1/Zfyve27/Taf9b/Stat5b/Armc10/Sema7a/Sgk1/Fdps/Ilk/Gsk3b/Akap6/Mtpn/Gdi1/Ndel1/Plaa/Celf1/Plcb1/Bmpr2/Nr3c1/Supv3l1/Slc25a4/Pafah1b1/Cdc42/Adam10/Atp5mc1/Picalm/Mapk1/Ptk2/Sh3glb1/Slc25a33/G…
GO:0046777	protein autophosphorylation	94/4537	7.20053607744306e-06	0.0466234711014438	0.000138905100043052	Met/Ntrk1/Zap70/Gfra2/Tyro3/Itk/Htatip2/Prkca/Ephb3/Enpp1/Prkcg/Pdgfc/Camk2d/Pak1/Stk25/Prkcd/Tec/Prkg2/Nlk/Fgfr1/Aak1/Thy1/Lyn/Cdkl5/Stk17b/Uhmk1/Kit/Erbb4/Peak1/Hspa8/Lmtk2/Nbn/Cdk5/Jak2/Gsk3b/Nme2/Ppp2r5e/Iqgap1/Epha4/Ulk2/Stk24/Impact/Camk2a/Ntrk2/Ppp2r5c/Eif2ak1/Ptk2/Trim28/Map3k12/Mapk14/Mre11/Nek6/Atr/Smg1/Camk2g/Camk2b/Prkx/Sik2/Src/Tnks1bp1/Mapkapk2/Lrrk2/Csk/Pdgfa/Ulk3/Phka1/Csnk1g1/Eph…
GO:0033157	regulation of intracellular protein transport	99/4537	7.28480389167266e-06	0.0471691051985805	0.00013970528515938	Lcp1/Tmem30b/Zdhhc2/Bag3/Hpca/Pak1/Prkcd/Myo1c/Ubac2/Ifi27/Pmaip1/Ufm1/Jup/Edem1/Gas6/Tamalin/Itgb1bp1/Arpc2/B3gat3/Cabp1/Gcc2/Ptpn1/Ube2g2/Uhmk1/Akap5/Fbxw7/Ptpn5/Ipo5/Hsp90ab1/Prnp/Kcnb1/Inpp5k/Akap8l/Dnajc27/Pdcd10/Hsp90aa1/Bcap31/Actr3/Cdk5/Apod/Vamp7/Tcaf1/Jak2/Septin8/Gsk3b/Vamp2/Gdi1/Vps11/Rab29/Akt2/Snx3/Ndel1/Nf1/Ube2j1/Sar1b/Kif3a/Snx12/Npepps/LOC102556337/Pik3r1/Svip/Sae1/Tmem30a/Chrm1…
GO:0071248	cellular response to metal ion	92/4537	7.71142681698655e-06	0.0499314886399879	0.000144864302668133	Nts/Cyp11b2/Cpne8/Inhbb/Glra3/Cpne7/Crhbp/Syt12/Mylk/Edn1/Mmp9/Hpca/Cpne2/Syt2/Syt1/Mt2A/Rasal1/Ccnb1/Grin2a/Cpne5/Map1lc3a/Syt3/Junb/Slc25a24/Enpp2/Cebpa/Nfe2l1/Clic4/Cpne6/Bnip3/App/Prnp/Hspa8/P2rx4/Syt11/Mapk8/Smpd3/Gsk3b/Syt5/Cacybp/Nlgn1/B2m/Grin2b/Grin1/Mfn2/Mef2a/Gsn/Iqgap1/Calr/Syt13/Nr3c1/Mapk9/Fmr1/Mapk1/Hif1a/Tjp1/Tigar/Mcoln1/Kcnh1/Asph/Syt7/Hnrnpa1/Dnmt1/Ncstn/Slc25a23/Slc11a2/Cpne3/…

## Sheet: CA2xDG - All genes
ID	Description	GeneRatio	pvalue	p.adjust	qvalue	geneID
GO:0050808	synapse organization	235/4108	2.92505612283769e-33	1.88285862627062e-29	1.37416057644469e-29	Ntrk1/Amigo2/Klk8/Cbln4/Sema3e/Glra3/Prkca/Gap43/Ache/Mdga1/Flrt2/Six4/Robo1/Fcgr2b/Igsf21/Nefh/Il1rapl2/Iqsec3/Ntn1/Ptn/Drp2/Cabp1/Npas4/Asic2/Plxnd1/Caprin2/Cntn2/Epha5/Nptxr/Pfn1/Pls3/Arc/Unc13b/Wnt7b/Ptprd/Pfn2/Nectin1/Pak1/Homer1/Wasl/Cacna2d2/Apbb1/Rab3a/Zfp804a/Zdhhc2/Fzd1/Nos1ap/Chrnb2/Cacna1a/L1cam/Hspa8/Cfl1/Nefl/Erbb4/Cacnb2/Efnb1/Fgfr2/Sez6/Cdkl5/Septin7/Lrfn1/Tubb5/Col4a1/Clstn3/Rab2…
GO:0031346	positive regulation of cell projection organization	217/4108	2.27723759705352e-26	1.46585784122335e-22	5.34911126086835e-23	Hgf/Met/Ntrk1/Ache/Adamts1/Robo1/Cdc42ep2/Fgfr1/Plxna1/Ntn1/Bmp7/Ptn/Syt2/Plxnd1/Syt1/Sgk1/Caprin2/Fkbp1b/Plce1/Alk/Elavl4/Mns1/Pfn1/Syt3/Lyn/Tgfb3/Enpp2/Cnr1/Rnf157/Trpc5/Itpr1/Ptprd/Cdc42ep1/Fam98a/Ptpn5/Tenm3/Sema7a/Scn1b/Pak1/Fzd4/Stk25/Wasl/Apbb1/Dmd/Hsp90aa1/Mark4/Zfp804a/Ap2a1/Fzd1/Kit/Trpv2/Hras/Dpysl3/Zfyve27/L1cam/Vegfa/Cfl1/Nefl/Ripor2/Rtn4/Sez6/Dcx/Rab11a/Kif3c/Cdkl5/Clip1/Septin7/Ral…
GO:0042391	regulation of membrane potential	210/4108	9.60092052379721e-26	6.18011254116826e-22	1.50347046658621e-22	Gabra6/Bves/Met/Glra1/Chrna2/Popdc3/Gna14/Nppa/Glra3/Edn1/Dcn/Bok/Cck/Grin3a/Tac1/P2rx6/Kcnn2/Rgs4/Gabra5/Neto1/Trpm4/Foxp1/Kcnh8/Hcn1/Ptn/Pex5l/Npas4/Asic2/Ano1/Slc9a1/Pip5kl1/Pid1/Fkbp1b/Cacna1i/Kcnh6/Insyn2a/Scn4b/Grik4/Gabrg3/Slc1a6/Kcnj10/Bid/Unc13b/Cnr1/Pias3/Trpc5/Pmaip1/Kcnab2/Kcnmb4/Scn1b/Bnip3/Gjd2/Kcnmb2/Wdr1/Atp1a3/Slc25a27/Kcnc2/Ucp2/Dmd/Atp2a2/Gba/Abat/P2rx4/Cacna1g/Scn3b/Atp1b3/Nos…
GO:0099003	vesicle-mediated transport in synapse	137/4108	1.48570012974356e-22	9.56345173515932e-19	1.74491570501198e-19	Glra3/Chrm2/Mx1/Slc17a6/Prkca/Eps15/Synj2/Grin3a/Htr1b/Htr2a/Hpca/Grm4/Prkcg/Cadps/Syt2/Syt12/Vamp1/Syt1/Slc17a8/Cadps2/Sh3gl2/Cplx1/Otof/Prkcb/Syt3/Pls3/Arc/Unc13b/Cnr1/Ap2b1/Pfn2/Usp46/Synj1/Atp2a2/Stxbp5l/Syt11/Rab3a/Amph/Mapk10/Chrnb2/Cacna1a/Napb/Dnajc6/Slc17a7/Hspa8/Rap1b/Syp/Cacnb2/Apba2/Rab11a/Stx1a/Sh3gl3/Gipc1/Actg1/Myo6/Vamp2/Calm3/Actg1/Cdk5/Ppfia3/Prrt2/Snap29/Erc1/Cyfip1/Actb/Pip5k1…
GO:0001505	regulation of neurotransmitter levels	135/4108	2.57630530792236e-21	1.65836772670963e-17	2.34564919112807e-18	Sv2b/Htr2c/Glra3/Chrm2/Slc17a6/Prkca/Grin3a/Hnmt/Ache/Htr1b/Htr2a/Grm4/Prkcg/Cadps/Syt2/Syt12/Vamp1/Syt1/Cadps2/Pnkd/Mctp2/Slc1a6/Cplx1/Hrh3/Kcnj10/Ptprn2/Otof/Prkcb/Syt3/Syngr3/Unc13b/Cnr1/Pfn2/Synj1/Pak1/Rab15/Atp2a2/Stxbp5l/Abat/Rab3a/Nos1ap/Chrnb2/Cacna1a/Napb/Slc17a7/Rap1b/Syp/Cacnb2/Apba2/Daglb/Stx1a/Slc6a11/Arl6ip5/Gipc1/Glul/Myo6/Vamp2/Calm3/Arhgef11/Cdk5/Ppfia3/Pebp1/Nsf/Prrt2/Snap29/Agt…
GO:0016358	dendrite development	147/4108	2.99578767408245e-21	1.92838852580688e-17	2.34564919112807e-18	Met/Fezf2/Grin3a/Ache/Robo1/Fcgr2b/Ntn1/Bmp7/Mcf2/Srgap2/Ptn/Sdk1/Fat3/Sgk1/Caprin2/Ntn3/Epha5/Alk/Elavl4/Arc/Dgkg/Plk2/Trpc5/Itpr1/Ptprd/Pak1/Wasl/Chrnb2/Cacna1a/Nck2/Cfl1/Sez6/Dcx/Cdkl5/Ywhah/Clip1/Septin7/RGD1307443/Camk1d/Vamp7/Mapk8/Rock2/Myo6/Cdk5/Atp7a/Dab2ip/Grin1/Camsap2/Kif1a/Cyfip1/Actr2/App/Mfn2/Arf1/Numbl/Uba6/Acsl4/Rbfox2/Nlgn1/Akap5/Dnm1l/Asap1/Hecw2/Rapgef4/Epha4/Mef2a/Camk2a/Slc2…
GO:0050803	regulation of synapse structure or activity	136/4108	1.47768851453627e-19	9.51188096806995e-16	6.55930061665084e-17	Ntrk1/Amigo2/Klk8/Mx1/Slc17a6/Prkca/Gap43/Mdga1/Flrt2/Six4/Fcgr2b/Il1rapl2/Ntn1/Ptn/Asic2/Caprin2/Slc17a8/Nptxr/Arc/Ptprd/Nectin1/Homer1/Zfp804a/Zdhhc2/Fzd1/Chrnb2/Slc17a7/Hspa8/Cfl1/Cdkl5/Lrfn1/Tubb5/Clstn3/Arhgef9/Etv5/Cntnap4/Cdk5/Dab2ip/Dgkb/Grin1/Clstn2/Shisa6/Kif1a/Cyfip1/Actr2/App/Mfn2/Snap91/Nlgn1/Syndig1/Rheb/Clstn1/Dnm1l/LRRTM1/Vcp/Frmpd4/Rapgef4/Epha4/Prnp/Vps35/Ywhaz/Stx1b/Cdc42/Adgrb…
GO:0006836	neurotransmitter transport	127/4108	1.53584341124807e-19	9.88622403820381e-16	6.55930061665084e-17	Sv2b/Htr2c/Glra3/Chrm2/Slc6a7/Slc17a6/Prkca/Grin3a/Htr1b/Htr2a/Grm4/Prkcg/Cadps/Syt2/Syt12/Vamp1/Syt1/Slc17a8/Cadps2/Pnkd/Mctp2/Slc1a6/Cplx1/Kcnj10/Ptprn2/Otof/Prkcb/Syt3/Syngr3/Unc13b/Cnr1/Pfn2/Synj1/Pak1/Rab15/Atp2a2/Stxbp5l/Rab3a/Nos1ap/Chrnb2/Slc6a17/Cacna1a/Napb/Slc17a7/Rap1b/Syp/Cacnb2/Apba2/Stx1a/Slc6a11/Arl6ip5/Gipc1/Myo6/Vamp2/Calm3/Cdk5/Ppfia3/Nsf/Prrt2/Snap29/Erc1/Pclo/Snap91/Sv2a/Stxb…
GO:0010769	regulation of cell morphogenesis involved in differentiation	160/4108	3.27225572696833e-19	2.10635101144951e-15	1.28105941311049e-16	Spp1/Met/S100a10/Sema3e/Fezf2/Ache/St6gal1/Robo1/Plxna1/Ntn1/Plxnd1/Sgk1/Sema3d/Caprin2/Cntn2/Thy1/Myadm/Ifrd1/Sema5b/Arc/Meltf/Enpp2/Trpc5/Ptprd/Sema7a/Pak1/Stk25/Net1/Mbp/Trpv2/Chrnb2/Cacna1a/Zfyve27/Mag/L1cam/Vegfa/Cfl1/Slit2/Nefl/Rtn4/Dcx/Rab11a/Cdkl5/Ywhah/RGD1307443/Vamp7/Cdk5/Nefm/Atp5mc1/Grin1/Kif1a/Ndel1/Cyfip1/Actr2/Calr/Mfn2/Snap91/Ulk2/Smurf1/Numbl/Gdi1/Itgb1bp1/Nlgn1/Akap5/Arhgap35/D…
GO:0050807	regulation of synapse organization	130/4108	1.23208521869345e-18	7.93093255272973e-15	4.4524666648007e-16	Ntrk1/Amigo2/Klk8/Prkca/Gap43/Mdga1/Flrt2/Six4/Fcgr2b/Il1rapl2/Ntn1/Ptn/Asic2/Caprin2/Nptxr/Arc/Ptprd/Nectin1/Homer1/Zfp804a/Zdhhc2/Fzd1/Chrnb2/Hspa8/Cfl1/Cdkl5/Lrfn1/Tubb5/Clstn3/Arhgef9/Etv5/Cntnap4/Cdk5/Dab2ip/Dgkb/Grin1/Clstn2/Shisa6/Kif1a/Cyfip1/Actr2/App/Mfn2/Snap91/Nlgn1/Syndig1/Rheb/Clstn1/Dnm1l/LRRTM1/Vcp/Frmpd4/Rapgef4/Epha4/Prnp/Vps35/Ywhaz/Cdc42/Adgrb3/Pafah1b1/Ptprs/Opa1/Picalm/Actr3…
GO:0007269	neurotransmitter secretion	103/4108	7.17520959803153e-18	4.6186824182529e-14	2.24722529375542e-15	Htr2c/Glra3/Chrm2/Prkca/Grin3a/Htr1b/Htr2a/Grm4/Prkcg/Cadps/Syt2/Syt12/Vamp1/Syt1/Cadps2/Pnkd/Mctp2/Cplx1/Ptprn2/Otof/Prkcb/Syt3/Unc13b/Cnr1/Pfn2/Synj1/Pak1/Rab15/Atp2a2/Stxbp5l/Rab3a/Nos1ap/Chrnb2/Cacna1a/Napb/Rap1b/Syp/Cacnb2/Apba2/Stx1a/Gipc1/Myo6/Vamp2/Calm3/Cdk5/Ppfia3/Nsf/Prrt2/Snap29/Erc1/Pclo/Snap91/Sv2a/Stxbp1/Prepl/Nr3c2/Nlgn1/Dnm1l/Calm2/Camk2a/Stx1b/Rhot1/Kcnh1/Syt5/Prkaca/Napa/Grm7/C…
GO:0099643	signal release from synapse	103/4108	7.17520959803153e-18	4.6186824182529e-14	2.24722529375542e-15	Htr2c/Glra3/Chrm2/Prkca/Grin3a/Htr1b/Htr2a/Grm4/Prkcg/Cadps/Syt2/Syt12/Vamp1/Syt1/Cadps2/Pnkd/Mctp2/Cplx1/Ptprn2/Otof/Prkcb/Syt3/Unc13b/Cnr1/Pfn2/Synj1/Pak1/Rab15/Atp2a2/Stxbp5l/Rab3a/Nos1ap/Chrnb2/Cacna1a/Napb/Rap1b/Syp/Cacnb2/Apba2/Stx1a/Gipc1/Myo6/Vamp2/Calm3/Cdk5/Ppfia3/Nsf/Prrt2/Snap29/Erc1/Pclo/Snap91/Sv2a/Stxbp1/Prepl/Nr3c2/Nlgn1/Dnm1l/Calm2/Camk2a/Stx1b/Rhot1/Kcnh1/Syt5/Prkaca/Napa/Grm7/C…
GO:0035249	synaptic transmission, glutamatergic	64/4108	4.6612014848196e-15	3.00041539577838e-11	1.09489169614473e-12	Cacng5/Ntrk1/Grm6/Slc17a6/Htr1b/Htr2a/Grm4/Syt1/Slc17a8/Ext1/Grik4/Unc13b/Cnr1/Pak1/Homer1/Cacna1a/Napb/Slc17a7/Cnih2/Adora1/Glul/Clstn3/Cdk5/Grin1/Tprg1l/Stxbp1/Dgkz/Nlgn1/Als2/Serpine2/Ptk2b/Prkaca/Clcn3/Napa/Ophn1/Gria2/Grm7/Cdh8/Gria4/Cacnb4/Psen1/Kalrn/Grik2/Cacng3/Grm3/Grid2/Egfr/Grm8/Lrrk2/Ptgs2/Reln/Cnih3/Disc1/Grm1/Dgki/Dcdc2/Drd1/Tshz3/Mef2c/Adcyap1/Ror2/Grik3/Unc13c/Grm2
GO:0034765	regulation of ion transmembrane transport	187/4108	2.68750388006926e-14	1.72994624760058e-10	5.73891378791824e-12	Cacng5/Stac/Osr1/Nppa/Prkca/Thbs1/Clic2/Pde4b/Kcng3/Hpca/Kcnn2/Rgs4/Crhbp/Slc8a1/Neto2/Neto1/Kcnh8/Cacna2d3/Hcn1/Slc9a3r2/Cabp1/Asic2/Slc9a1/Fkbp1b/Ahr/Thy1/Cacna1i/Tspan13/Kcnj16/Kcnh6/Scn4b/Dpp10/Kcnj10/Kcng4/Arc/Lyn/Kcnab2/Scn1b/Chrm3/Homer1/Wdr1/Kcns3/Pde4d/Cacna2d2/Kcnc2/Dmd/Tmsb4x/Plp1/Cacna1g/Scn3b/Acsl5/Atp1b3/Nos1ap/Cacna1a/Hcn2/Cfl1/Clic4/Cacnb2/Scn1a/Cnih2/Ywhah/Atp1b1/Kcnh2/Kcng2/Arl6…
GO:0051588	regulation of neurotransmitter transport	82/4108	4.67376026163088e-14	3.0084994804118e-10	9.54644944972935e-12	Htr2c/Glra3/Chrm2/Prkca/Grin3a/Htr1b/Htr2a/Grm4/Prkcg/Syt2/Syt12/Vamp1/Syt1/Pnkd/Mctp2/Cplx1/Prkcb/Unc13b/Cnr1/Pfn2/Atp2a2/Stxbp5l/Rab3a/Chrnb2/Cacna1a/Napb/Rap1b/Syp/Cacnb2/Apba2/Stx1a/Arl6ip5/Gipc1/Myo6/Calm3/Cdk5/Prrt2/Erc1/Stxbp1/Gpm6b/Prepl/Nr3c2/Nlgn1/Dnm1l/Calm2/Camk2a/Stx1b/Itgb1/Rhot1/Kcnh1/Napa/Grm7/Cspg5/Cplx2/Cacnb4/Syt7/Git2/Per2/Ppfia2/Nrn1/Gfap/Sncaip/Ppp1r9a/Ngf/Asic1/Nos1/Mctp1/C…
GO:0043087	regulation of GTPase activity	162/4108	1.00066941551846e-13	6.4413090276923e-10	1.95876649186792e-11	Bves/Ntrk1/S100a10/Iqgap3/Arhgap9/Arhgap25/Rgs14/Arhgef26/Arap2/Cdc42ep2/Srgap1/Rgs4/Iqsec3/Rasgrp1/Plxna1/Ranbp3l/Srgap2/Plxnd1/Rap1gds1/Rapgef6/Epha5/Thy1/Arhgap42/Ptprn2/Dock9/Arhgap12/Arhgap23/Asap2/Stmn3/Rap1gap/Stxbp5l/Net1/Arhgap26/Amph/Sh3bp4/Hras/Gnao1/Gnas/Slit2/Rasgrp3/Cdkl5/Gpsm1/Zc3h15/Arhgef11/Dock4/Dab2ip/Preb/Ndel1/Tbc1d9b/Rab3gap2/Sgsm1/Arhgdia/Rasa1/Rasa3/Dlc1/Rabgap1l/Gdi1/Itgb…
GO:1990778	protein localization to cell periphery	146/4108	2.78494890304665e-13	1.79267160889113e-09	5.03207568999887e-11	Cacng5/Stac/Abca12/S100a10/Ar/Nectin3/Zdhhc23/Efr3b/Slc9a3r2/Gnai1/Pid1/Rapgef6/Myadm/Nptxr/Epb41l3/Dpp10/Optn/Cplx1/Inpp5k/Lypla1/Rab15/Gas6/Lypd1/Tspan17/Rab3a/Zdhhc2/Efr3a/Scn3b/Hras/Mapk10/Atp1b3/Mal/Ptpn9/Zfyve27/Rab3c/Cacnb2/Rab11a/Clip1/Atp1b1/Ehd4/Vamp7/Rab29/Nptx2/Nfasc/Rock2/Vamp2/Cdk5/Nsf/Camk2d/Actn2/Grin1/Zdhhc5/Itga3/Shisa6/Rhoq/Actb/Ap4m1/Stxbp1/Prepl/Itgb1bp1/Akap5/Ap2m1/Clstn1/Ra…
GO:1902414	protein localization to cell junction	66/4108	3.23570935689148e-13	2.08282611303105e-09	5.63000813247824e-11	Cacng5/Nectin3/Neto1/Asic2/Mpp4/Nptxr/Cplx1/Nectin1/Homer1/Zdhhc2/Hras/Mapk10/Cnih2/Rab11a/Klc1/Anks1b/Mapk8/Kif5a/Clstn3/Nptx2/Actg1/Vamp2/Actg1/Cdk5/Grin1/Shisa6/Actb/Pclo/Rab27b/Kif3a/Nlgn1/Clstn1/LRRTM1/Rapgef4/Camk2a/Kif5c/Vps35/Stx1b/Mapt/Mapk9/Kif5b/Adam22/Tjp1/Grip1/Actn4/Lgi1/Tamalin/Dlg3/Map2k1/Baiap2/Kalrn/Heg1/Dlg5/Abcb1b/Dlg1/Cacng3/Erbin/Tnik/Cep112/Kif17/Reln/Cnih3/Ghsr/Gpc6/Mpp7/G…
GO:0098693	regulation of synaptic vesicle cycle	78/4108	4.55081742356119e-13	2.92936117554634e-09	7.63545043659909e-11	Glra3/Chrm2/Prkca/Grin3a/Htr1b/Htr2a/Grm4/Prkcg/Syt2/Vamp1/Syt1/Cplx1/Prkcb/Pls3/Unc13b/Cnr1/Pfn2/Atp2a2/Stxbp5l/Syt11/Rab3a/Chrnb2/Napb/Slc17a7/Rap1b/Syp/Cacnb2/Apba2/Stx1a/Gipc1/Myo6/Vamp2/Calm3/Cdk5/Prrt2/Snap29/Erc1/Cyfip1/Pip5k1c/Ppp3cb/Snap91/Stxbp1/Plaa/Prepl/Nr3c2/Nlgn1/Ap2m1/Dnm1l/Calm2/LOC102556337/Rapgef4/Camk2a/Stx1b/Prkar1b/Kcnh1/Picalm/Napa/Grm7/Cspg5/Cplx2/Fgf14/Cacnb4/Btbd9/Syt7/G…
GO:0006887	exocytosis	154/4108	1.47862499616413e-12	9.51790910030854e-09	2.32244071155678e-10	Abca12/Nppa/Glra3/Chrm2/RT1-CE5/Prkca/Nppc/Grin3a/Anxa1/Htr1b/Htr2a/Rasgrp1/Grm4/Crhbp/Lgi3/Anxa4/Prkcg/Cadps/Syt2/Pex5l/Syt12/Vamp1/Rab3il1/Syt1/Cadps2/Cacna1i/Cplx1/Nr4a3/Otof/Prkcb/Syt3/Smpd3/Gab2/Lyn/Syngr3/Unc13b/Cnr1/Pfn2/Synj1/Pak1/Chga/Rab11fip5/Rab15/Ralb/Atp2a2/Stxbp5l/Syt11/Exoc6b/Rab3a/Kit/Cacna1g/Chrnb2/Cacna1a/Septin4/Napb/Rap1b/Rab3c/Exoc8/Syp/Cacnb2/Apba2/Syngr1/Rab11a/Vps41/Syt13…
GO:0007416	synapse assembly	88/4108	1.48307327536115e-12	9.54654267349975e-09	2.32244071155678e-10	Ntrk1/Amigo2/Cbln4/Prkca/Gap43/Ache/Mdga1/Flrt2/Six4/Il1rapl2/Ntn1/Npas4/Asic2/Plxnd1/Nptxr/Ptprd/Nectin1/Fzd1/Chrnb2/Cacna1a/Erbb4/Efnb1/Lrfn1/Clstn3/Rab29/Arhgef9/Myo6/Cdk5/Grin1/Clstn2/Pclo/App/Nlgn1/Syndig1/Clstn1/LRRTM1/Lgi2/Fgf13/Slc25a46/Vps35/Adgrb3/Mapt/Ptprs/Actr3/Lrrn3/Lrfn5/Add2/Gpm6a/Gabrb3/Erc2/Agrn/Lrrc4/Pik3r1/Glra2/Ephb2/Bdnf/Ntrk3/Dlg5/Pcdh17/Sema4d/Sdcbp/Efnb2/Ptk2/Grid2/Ppp1r9…
GO:0007264	small GTPase mediated signal transduction	161/4108	1.77219399925373e-12	1.14076127731963e-08	2.68567124572815e-10	Met/Ntrk1/Iqgap3/Fgf10/Rerg/Arhgap25/Robo1/Cdc42ep2/Srgap1/Iqsec3/Rasgrp1/Ntn1/Rasgef1b/Arhgef28/Rab33a/Rapgef6/Akap13/Ksr1/Plce1/Arhgef3/Elmo1/Arhgap42/Dock9/Plk2/Arhgap12/Cdc42ep1/Dhcr24/Pak1/Rab4b/Stmn3/Rab15/Ralb/Rap1gap/Psd3/Net1/Arhgap26/Rab3a/Hras/Rab6a/Spry4/Rap1b/Slit2/Cgnl1/Scai/Lrrc59/Ripor2/Rasgrp3/Rtn4/Rala/Rabif/Rock2/Nckap1/Arhgef11/Dock4/Dab2ip/Camk2d/Ywhaq/Stambp/Lztr1/Itga3/Rab4…
GO:0030900	forebrain development	183/4108	2.17152330860847e-12	1.39780955375127e-08	3.18799622576302e-10	Neurod6/Pou3f1/Satb2/Tp73/Fezf2/Slc17a6/Fgf10/Hes1/Inhbb/Mdga1/Enpp1/Fgf2/Robo1/Stil/Phlda1/Nefh/Fgfr1/Slc8a1/Foxp1/Srgap2/Nr4a2/Sstr4/Ptn/Cntnap2/Cntn2/Epha5/Aspm/Ext1/Alk/Nr4a3/Rarb/Tacc3/Wnt7b/Dclk2/Arpc5/Olig2/Sema7a/Pak1/Bnip3/Pgap1/Atp1a3/Kcnc2/Dmd/Hsd17b7/Tyro3/Ndst1/Chrnb2/Gnao1/Hspa8/Cfl1/Slit2/Nefl/Erbb4/Fgfr2/Herc1/Rtn4/Dcx/Dnajb1/B2m/Cnp/Ccdc141/Ulk4/Mcph1/Kif5a/Ak3/Cdk5/Nefm/Atp7a/Pe…
GO:0042063	gliogenesis	144/4108	6.01417939788509e-12	3.87132727841863e-08	7.84832826104127e-10	Pou3f1/Met/Tp73/Fgf5/Nrros/Fgf10/Sox5/Bok/Hes1/Anxa1/Gap43/Fgf2/Cdk6/Srgap2/Ptn/Il34/Cntn2/Adgrg6/Ifrd1/Tenm4/Lingo1/Kcnj10/Mt2A/Lyn/Fa2h/Enpp2/Opalin/Olig2/Synj1/Bnip3/Erbb3/Wdr1/Trpc4/Lama2/Gpc1/Hdac11/Tf/Dmd/Plp1/P2rx4/Ptpra/Mag/Mobp/Egr1/Rtn4/Dcx/Ppp1cc/Cnp/Ulk4/Cntnap1/Etv5/Cdk5/Nfe2l1/Dab2ip/Tnfrsf21/Grin1/B4galt6/App/Mfn2/Nab1/Nap1l1/Rheb/Bcan/Serpine2/Epha4/Slc25a46/S100b/Prmt5/Pafah1b1/P…
GO:0032970	regulation of actin filament-based process	153/4108	1.22627289687813e-11	7.89351863720454e-08	1.47715409953228e-09	Met/S100a10/Sema3e/Edn1/Iqgap3/Siglec15/Kank4/Tac1/Cdc42ep2/Pde4b/Rgs4/Trpm4/Akap13/Fhod3/Epha5/Myadm/Ccn2/Kirrel1/Pfn1/Inpp5k/Arpin/Ppm1e/Tgfb3/Prkcd/Abracl/Arpc5/Cdc42ep1/Pfn2/Pak1/Wdr1/Wasl/Pde4d/Atp2a2/Tmsb4x/Hras/Arpc4/Esam/Actr3b/Nck2/Cfl1/Slit2/Cgnl1/Capza2/Adora1/Rock2/Cotl1/Actg1/Nckap1/Actg1/Arpc3/Frmd6/Akap6/Camk2d/Actn2/Hip1r/Cyfip1/Actr2/Arhgdia/Flii/Mfn2/Rasa1/Dlc1/Rhof/Arf1/Gpm6b/C…
GO:0034329	cell junction assembly	160/4108	1.36934835946311e-11	8.81449538986405e-08	1.56903767093296e-09	Ntrk1/Amigo2/S100a10/Cbln4/Prkca/Cdh18/Gap43/Ache/Mdga1/Flrt2/Six4/Il1rapl2/Gjc1/Ntn1/Cdh10/Npas4/Asic2/Plxnd1/Thy1/Apod/Grem1/Nptxr/Epb41l3/Peak1/Snai2/Enpp2/Ptprd/Nectin1/Wdr1/Fzd1/Gjb6/Chrnb2/Cacna1a/Esam/Cldn11/Vegfa/Cfl1/Rap1b/Erbb4/Efnb1/Lrfn1/Clstn3/Rab29/Nfasc/Rock2/Arhgef9/Actg1/Myo6/Cntnap1/Actg1/Cdk5/Actn2/Grin1/Clstn2/Actb/Pclo/App/Dusp3/Dlc1/Ugt8/Gpm6b/Itgb1bp1/Nlgn1/Coro2b/Syndig1/C…
GO:0001764	neuron migration	83/4108	2.45469270537509e-11	1.58008569444994e-07	2.6208836229878e-09	Satb2/Met/Sh3rf1/Fezf2/Spock1/Cck/Mdga1/Flrt2/Ntn1/Srgap2/Nr4a2/Fat3/Cntn2/Aspm/Apbb2/Apbb1/Gas6/Hsp90aa1/Vegfa/Erbb4/Dcx/Cdkl5/RGD1307443/Ulk4/Mapk8/Cdk5/Dab2ip/Itga3/Ndel1/Plaa/Fgf13/Tubb2a/Camk2a/Rapgef2/Usp9x/Dclk1/Pafah1b1/Mapt/Nrp1/Acap3/Astn1/Tubb2b/Sdccag8/Ptprz1/Nipbl/Gpm6a/Pcm1/Adgrg1/Neo1/Psen1/Adam17/Nrp2/Matn2/Top2b/Bbs4/Ntrk3/Celsr3/Ctnna2/Nr2f1/Unk/Zmiz1/Ptk2/Ndn/Stat3/Mrtfa/Plxnb2…
GO:0016311	dephosphorylation	174/4108	4.07468655591219e-11	2.62287573604068e-07	4.25387745006692e-09	Dusp5/Ptpru/Dusp9/Dusp6/Ca3/Synj2/Chrm5/Ptprv/Nt5dc3/Igfbp3/Plpp6/Ptn/Ppp2r2b/Itga1/Inpp1/Ptpn13/Fkbp1b/Ahr/Cdc25c/Ptprn2/Inpp5k/Ppm1e/Prkcd/Ptprn/Ptprd/Ptpn5/Synj1/Pptc7/Ptpdc1/Pfkfb3/Ptprg/Ptprm/Nt5e/Gba/Inpp5f/Cdc25b/Pgp/Ptpra/Ptpn9/Ppp1r14b/Ppp2r1a/Sgpp2/Prune1/Hsp90ab1/Pfkl/Mtmr4/Ppp1cc/Smpd1/Adora1/B3gat3/Csrnp3/Rock2/Fam220a/Calm3/Enoph1/Chp1/Ywhab/Inpp5j/Ptprb/Mgat5/Fkbp1a/Btrc/Ensa/Ppa2/…
GO:0032409	regulation of transporter activity	115/4108	4.89740899058993e-11	3.15246216724274e-07	4.89521530235227e-09	Cacng5/Stac/Osr1/Nppa/Prkca/Clic2/Pde4b/Hpca/Crhbp/Neto2/Neto1/Hcn1/Cabp1/Asic2/Slc9a1/Fkbp1b/Scn4b/Arc/Prkcd/Syngr3/Scn1b/Chrm3/Homer1/Pde4d/Kcnc2/Dmd/Tmsb4x/Scn3b/Atp1b3/Nos1ap/Cacna1a/Ndfip1/Cfl1/Cacnb2/Cnih2/Ywhah/Atp1b1/Stoml1/Oprl1/Fgf12/Vamp2/Calm3/Cdk5/Chp1/Atp7a/Akap6/Camk2d/Actn2/Ahcyl1/Fkbp1a/Shisa6/Tcaf1/Actb/Ptpn3/App/Gpd1l/Nlgn1/Calm2/Hecw2/Rasgrf1/Slc25a4/Fgf13/Scn2b/Kcna1/Nipsnap2…
GO:0043547	positive regulation of GTPase activity	133/4108	5.27991389941751e-11	3.39868057705505e-07	5.16759994146937e-09	Ntrk1/S100a10/Arhgap9/Arhgap25/Rgs14/Arhgef26/Arap2/Cdc42ep2/Srgap1/Rgs4/Iqsec3/Rasgrp1/Ranbp3l/Srgap2/Rap1gds1/Rapgef6/Thy1/Arhgap42/Dock9/Arhgap12/Arhgap23/Asap2/Rap1gap/Stxbp5l/Net1/Arhgap26/Amph/Hras/Gnao1/Gnas/Rasgrp3/Cdkl5/Zc3h15/Arhgef11/Dock4/Dab2ip/Preb/Ndel1/Tbc1d9b/Rab3gap2/Sgsm1/Arhgdia/Rasa1/Rasa3/Dlc1/Rabgap1l/Gdi1/Gdi2/Als2/Arhgap35/Coro1c/Asap1/Itga6/Rasgrf1/Ralbp1/Iqsec1/Sgsm3/Ra…
GO:0007611	learning or memory	125/4108	9.14607636059272e-11	5.88732935331353e-07	8.59346079943691e-09	Nts/Meis2/Ntrk1/Klk8/Prkca/Cck/Rgs14/Htr2a/Tac1/Gabra5/Abca7/Grm4/Neto1/Grpr/Prkcg/Dnah11/Adcy3/Ptn/Cntnap2/Npas4/Slc24a2/Itga8/Sgk1/Cntn2/Elavl4/Hrh3/Arc/Plk2/Cnr1/Synj1/Pak1/Atp1a3/Pde4d/Apbb1/Syt11/Kit/Amph/Chrnb2/Slc17a7/Egr1/B2m/Oprl1/Nptx2/Cdk5/Vip/Grin1/Itga3/Actr2/App/Gpi/Vdac1/Uba6/Lgmn/Ndrg4/Ccnd2/Fgf13/Atp8a1/S100b/Prnp/Itgb1/Adgrb3/Pafah1b1/Prkar1b/Scn2a/Gm2a/Mapt/Atp1a2/Pja2/Picalm/B…
GO:0060047	heart contraction	95/4108	9.62175951756639e-11	6.19352660145749e-07	8.7282779262605e-09	Tacr3/Bves/Met/Myl1/Nppa/Chrm2/Edn1/Prkca/Tac1/Pde4b/Kcnn2/Rgs4/Gjc1/Slc8a1/Trpm4/Slc9a1/Fkbp1b/Ext1/Kcnh6/Scn4b/Ccn2/Vegfb/Scn1b/Chga/Chrm3/Atp1a3/Pde4d/Cacna2d2/Dmd/Hsp90aa1/Atp2a2/Apln/P2rx4/Cacna1g/Scn3b/Nos1ap/Adra1d/Gnao1/Cacnb2/Scn1a/Atp1b1/Adora1/Kcnh2/Glrx3/Calm3/Thrb/Akap6/Pebp1/Camk2d/Snta1/Gpd1l/Rbfox2/Dnm1l/Calm2/Fgf13/Scn2b/Mef2a/Cdc42/Ank2/Tpm1/Atp1a2/Slc1a1/Tmem38a/Akap9/Ext2/Mdm4…
GO:0048588	developmental cell growth	112/4108	9.77415241695729e-11	6.29162191079541e-07	8.7282779262605e-09	Spp1/Sema3e/Nppa/Edn1/Rgs4/Plxna1/Ntn1/Foxp1/Syt2/Ppara/Syt1/Sema3d/Akap13/Ifrd1/Sh3gl2/Sema5b/Syt3/Rnf157/Trpc5/Sema7a/Pak1/Hsp90aa1/Map2k4/Aurka/Trpv2/Zfyve27/Mag/L1cam/Vegfa/Slit2/Hsp90ab1/Rtn4/Dcx/Rab11a/Cdkl5/Prmt2/Septin7/RGD1307443/Cdk5/Atp5mc1/Akap6/Cpne6/Camk2d/Ndel1/Cyfip1/App/Fdps/Ulk2/Plaa/Smurf1/Gdi1/Jade2/Bcan/Sema6b/Slc25a4/Fgf13/Usp9x/Itgb1/Dclk1/Pafah1b1/Mapt/Dpysl2/Ptprs/Nrp1/Pi…
GO:0019693	ribose phosphate metabolic process	139/4108	1.3185080489227e-10	8.48723631091539e-07	1.09200588554629e-08	Nppa/Nppc/Enpp1/Htr2a/Gucy1a1/Pde4b/Far2/Npr1/Adcy3/Ppara/Pid1/Dhtkd1/Pgam1/Eno1/Pdha1/Mvd/Acss2/Dlat/Hmgcs1/Pkm/LOC108351137/Pgk1/Tpi1/Pfkfb3/Pde4d/Sult2b1/Tmsb4x/Nt5e/Adcy9/Acsl5/Slc2a6/Adcy5/Acsl1/Crot/Acot7/LOC100362738/Ak4/Atp5f1d/Gapdh/Eno2/Mvk/Pfkl/Guk1/Sucla2/Suclg1/COX2/Pde1a/Acaca/Acaa2/Prkaa1/Ak3/Pfkm/Prtfdc1/Acot9/Atp5mc1/Pdk2/Pde2a/Aldoa/Gart/Atp5mc3/Dld/Rhoq/Prkaa2/App/Nme1/Acly/Fas…
GO:0009259	ribonucleotide metabolic process	136/4108	1.32494104195232e-10	8.52864548704705e-07	1.09200588554629e-08	Nppa/Nppc/Enpp1/Htr2a/Gucy1a1/Pde4b/Far2/Npr1/Adcy3/Ppara/Pid1/Dhtkd1/Pgam1/Eno1/Pdha1/Mvd/Acss2/Dlat/Hmgcs1/Pkm/LOC108351137/Pgk1/Tpi1/Pfkfb3/Pde4d/Sult2b1/Tmsb4x/Nt5e/Adcy9/Acsl5/Slc2a6/Adcy5/Acsl1/Crot/Acot7/LOC100362738/Ak4/Atp5f1d/Gapdh/Eno2/Mvk/Pfkl/Guk1/Sucla2/Suclg1/COX2/Pde1a/Acaca/Acaa2/Prkaa1/Ak3/Pfkm/Prtfdc1/Acot9/Atp5mc1/Pdk2/Pde2a/Aldoa/Gart/Atp5mc3/Dld/Rhoq/Prkaa2/App/Nme1/Acly/Fas…
GO:1903522	regulation of blood circulation	105/4108	1.87340570834545e-10	1.20591125446196e-06	1.46684380286767e-08	Tacr3/Bves/Casr/Dusp5/Htr2c/Nppa/Chrm2/Edn1/Prkca/Htr2a/Tac1/Pde4b/Kcnn2/Rgs4/Gjc1/Slc8a1/Trpm4/Asic2/Slc9a1/Fkbp1b/Ahr/Kcnh6/Scn4b/Ccn2/Arhgap42/Scn1b/Chga/Chrm3/Pde4d/Cacna2d2/Dmd/Hsp90aa1/Atp2a2/Apln/P2rx4/Cd38/Cacna1g/Scn3b/Nos1ap/Adra1d/Gnao1/Cacnb2/Atp1b1/Adora1/COX2/Kcnh2/Glrx3/Calm3/Dock4/Thrb/Akap6/Pebp1/Camk2d/Snta1/App/Atp2b1/Gpd1l/Rbfox2/Calm2/Fgf13/Scn2b/Mef2a/Ank2/Tpm1/Atp1a2/Slc1a1…
GO:0120034	positive regulation of plasma membrane bounded cell projection assembly	56/4108	1.93414768667939e-10	1.24501086591552e-06	1.48957741598794e-08	Cdc42ep2/Plce1/Mns1/Pfn1/Tgfb3/Cdc42ep1/Fam98a/Wasl/Hsp90aa1/Mark4/Kit/Hras/Dpysl3/Cfl1/Ripor2/Septin7/Rala/Nckap1/Atp7a/Mien1/Ndel1/Rhoq/Cyfip1/Actr2/Carmil2/Nlgn1/Arhgap35/Brk1/Arpc2/Wrap73/Kctd17/Cdc42/Dynll1/Nrp1/Actr3/Zmynd8/Ccdc88a/Gpm6a/Tapt1/Agrn/Fuz/Bbs4/Plppr5/Tmem67/Palm/Neurl1/Anln/Crocc/Cdc42ep3/Hap1/Auts2/Cdc42ep4/Eps8l2/Cobl/Dock11/Tgfbr1
GO:0051961	negative regulation of nervous system development	139/4108	2.03479468762118e-10	1.30979734042175e-06	1.53947294783706e-08	Spp1/Klk8/Tp73/Sema3e/Gpr161/Fezf2/Spock1/Hes1/Mdga1/Cpe/Ntn1/Bmp7/Srgap2/Ptn/Fat3/Sema3d/Cntn2/Thy1/Aspm/Ifrd1/Lingo1/Sema5b/Itm2c/Plk2/Wnt7b/Trpc5/Olig2/Sema7a/Mylip/Ptprg/Rap1gap/Apbb1/Dmd/Inpp5f/Cd38/Mbp/Ptpn9/Dpysl3/Mag/Slit2/Erbb4/Rtn4/Sez6/Ywhah/Pbx1/B2m/RGD1307443/Rab29/Stmn2/Cdk5/Thrb/Inpp5j/Tnfrsf21/Calr/App/Mfn2/Ulk2/Gdf11/Gdi1/Nlgn1/Asap1/Paqr3/Sema6b/Fgf13/Epha4/Mtmr2/Stx1b/Rapgef2/I…
GO:0017157	regulation of exocytosis	108/4108	2.06447358117966e-10	1.32890164420535e-06	1.53947294783706e-08	Nppa/Glra3/Chrm2/RT1-CE5/Prkca/Nppc/Grin3a/Anxa1/Htr1b/Htr2a/Grm4/Lgi3/Prkcg/Cadps/Syt2/Syt12/Vamp1/Syt1/Cadps2/Cacna1i/Cplx1/Prkcb/Syt3/Smpd3/Gab2/Lyn/Unc13b/Cnr1/Pfn2/Rab15/Ralb/Atp2a2/Stxbp5l/Syt11/Rab3a/Cacna1g/Chrnb2/Cacna1a/Septin4/Napb/Rap1b/Rab3c/Syp/Cacnb2/Apba2/Syt13/Rala/Stx1a/Gipc1/Vamp7/Myo6/Vamp2/Calm3/Cdk5/Nsf/Prrt2/Erc1/Vsnl1/Pclo/Rab27b/Stxbp1/Arf1/Prepl/Atp6ap1/Nr3c2/Nlgn1/Rab10…
GO:1902903	regulation of supramolecular fiber organization	140/4108	2.3337042943878e-10	1.50220545429743e-06	1.71304642530473e-08	Met/S100a10/Edn1/Kank4/Tac1/Cdc42ep2/Rgs4/Sgk1/Mid1/Akap13/Fhod3/Myadm/Ccn2/Kirrel1/Tpx2/Pfn1/Inpp5k/Arpin/Ppm1e/Tgfb3/Prkcd/Arpc5/Cdc42ep1/Pfn2/Tubb4a/Pak1/Map6d1/Wdr1/Psrc1/Wasl/Tmsb4x/Arpc4/Esam/Actr3b/Slc39a12/Hspa8/Nck2/Cfl1/Slit2/Prune1/Cgnl1/Eml2/Clip1/Capza2/Mapk8/Rock2/Stmn2/Cotl1/Actg1/Nckap1/Actg1/Arpc3/Inpp5j/Actn2/Hip1r/Camsap2/Cyfip1/Actr2/App/Flii/Mfn2/Rasa1/Dlc1/Arf1/Capzb/Itgb1bp…
GO:0031345	negative regulation of cell projection organization	91/4108	2.69491651843593e-10	1.73471776291721e-06	1.94775909664446e-08	Spp1/Klk8/Sema3e/Spock1/Hes1/Ntn1/Fat3/Sema3d/Thy1/Ifrd1/Sema5b/Itm2c/Arpin/Prkcd/Plk2/Trpc5/Pfn2/Sema7a/Map4/Mylip/Ptprg/Rap1gap/Inpp5f/Cd38/Mbp/Ptpn9/Dpysl3/Mag/Cfl1/Slit2/Rtn4/Sez6/Ywhah/B2m/RGD1307443/Rab29/Stmn2/Cdk5/Inpp5j/Cep97/Itga3/Rab3ip/Ulk2/Capzb/Gdi1/Nlgn1/Coro1b/Asap1/Paqr3/Sema6b/Fgf13/Epha4/Prnp/Stx1b/Rapgef2/Itgb1/Pafah1b1/Ptprs/Nrp1/Trak2/Actr3/Dennd5a/Ppp3ca/Ptprz1/Tsc2/Neo1/Ps…
GO:0001558	regulation of cell growth	159/4108	3.7580403520781e-10	2.41905057463267e-06	2.63505641654745e-08	Ccn3/Spp1/Sfrp2/S100a10/Sema3e/Nppa/Socs2/Edn1/Rerg/Enpp1/Rgs4/Igfbp3/Igfbp4/Ntn1/Cxcl16/Foxp1/LOC100302465/Syt2/Ppara/Slc9a1/Syt1/Sgk1/Sema3d/Caprin2/Grem1/Ifrd1/Epb41l3/Sema5b/Syt3/Eno1/Ccdc85b/Rnf157/Trpc5/Apbb2/Sema7a/Pak1/Tspyl2/Psrc1/Apbb1/Cd38/Sh3bp4/Trpv2/Gng4/Zfyve27/Mag/L1cam/Vegfa/Cfl1/Slit2/Rtn4/Dcx/Rab11a/Cdkl5/RGD1307443/Adam15/Taf9b/Clstn3/Igfbp7/Cdk5/Atp5mc1/Akap6/Dab2ip/Cpne6/Cgr…
GO:0032535	regulation of cellular component size	152/4108	5.55626467869701e-10	3.57656757367726e-06	3.78300675225397e-08	Spp1/Tp73/Sema3e/Edn1/Iqgap3/Kank4/Cdc42ep2/Ntn1/Inf2/Sema3d/Cntn2/Fhod3/Ahr/Myadm/Ifrd1/Kirrel1/Pfn1/Sema5b/Arpin/Prkcd/Wnt7b/Trpc5/Arpc5/Cdc42ep1/Pfn2/Sema7a/Pak1/Aqp11/Wdr1/Wasl/Hsp90aa1/Tmsb4x/Trpv2/Arpc4/Zfyve27/Mag/Esam/L1cam/Actr3b/Nck2/Vegfa/Cfl1/Slit2/Anxa7/Nefl/Hsp90ab1/Rtn4/Dcx/Rab11a/Cdkl5/Capza2/RGD1307443/Kcnma1/Cotl1/Nckap1/Arpc3/Cdk5/Nefm/Atp5mc1/Atp7a/Actn2/Hip1r/Ndel1/Cyfip1/Act…
GO:0060560	developmental growth involved in morphogenesis	109/4108	8.79688904965144e-10	5.66255748126063e-06	5.43774457459756e-08	Spp1/Sfrp2/Sema3e/Fgf10/Esr1/Six4/Robo1/Plxna1/Ntn1/Syt2/Syt1/Sema3d/Ahr/Ext1/Ifrd1/Sh3gl2/Sema5b/Syt3/Wnt7b/Rnf157/Trpc5/Sema7a/Pak1/Hsp90aa1/Aurka/Trpv2/Zfyve27/Mag/L1cam/Vegfa/Cfl1/Slit2/Hsp90ab1/Fgfr2/Rtn4/Dcx/Rab11a/Cdkl5/Septin7/RGD1307443/Cdk5/Atp5mc1/Cpne6/Ndel1/Cyfip1/App/Ulk2/Plaa/Smurf1/Gdi1/Jade2/Bcan/Sema6b/Fgf13/Usp9x/Itgb1/Dclk1/Pafah1b1/Mapt/Dpysl2/Ptprs/Nrp1/Picalm/Actr3/Anapc2/C…
GO:1901888	regulation of cell junction assembly	89/4108	2.14916944126558e-09	1.38342036934265e-05	1.2944322829107e-07	Ntrk1/Amigo2/S100a10/Prkca/Gap43/Mdga1/Flrt2/Six4/Il1rapl2/Ntn1/Asic2/Thy1/Apod/Grem1/Nptxr/Peak1/Snai2/Enpp2/Ptprd/Nectin1/Fzd1/Chrnb2/Vegfa/Cfl1/Rap1b/Lrfn1/Clstn3/Rock2/Arhgef9/Actg1/Actg1/Grin1/Clstn2/App/Dusp3/Dlc1/Gpm6b/Itgb1bp1/Nlgn1/Syndig1/Clstn1/Coro1c/LRRTM1/Rapgef2/Adgrb3/Ptprs/Prkaca/Nrp1/Actr3/Clasp2/Slk/Lrrn3/Lrfn5/Tjp1/Rcc2/Ppm1f/Agrn/Pik3r1/Ephb2/Bdnf/Ntrk3/Agt/Dlg5/Limch1/Sema4d…
GO:0051966	regulation of synaptic transmission, glutamatergic	43/4108	2.80728339077174e-09	1.80704831863977e-05	1.60833193491839e-07	Cacng5/Ntrk1/Grm6/Htr1b/Htr2a/Grm4/Syt1/Cnr1/Homer1/Adora1/Glul/Cdk5/Tprg1l/Stxbp1/Dgkz/Nlgn1/Serpine2/Ptk2b/Prkaca/Ophn1/Gria2/Grm7/Gria4/Psen1/Kalrn/Grik2/Cacng3/Grm3/Egfr/Grm8/Lrrk2/Ptgs2/Reln/Disc1/Grm1/Dgki/Drd1/Tshz3/Mef2c/Adcyap1/Ror2/Grik3/Grm2
GO:0006813	potassium ion transport	97/4108	3.93936863566674e-09	2.53577159077868e-05	2.17726343293878e-07	Slc9a4/Nppa/Htr2a/Slc9a2/Kcng3/Kcnn2/Rgs4/Kcnq5/Neto2/Neto1/Kcnh8/Slc9a9/Hcn1/Slc24a2/Slc9a1/Kcnj16/Kcnh6/Dpp10/Kcnj10/Kcnn1/Kcng4/Slc24a3/Plcb4/Kcnab2/Kcnmb4/Kcnmb2/Atp1a3/Kcns3/Kcnc2/Atp1b3/Hcn2/Atf4/Slc9a7/Atp1b1/Adora1/Kcnh2/Kcng2/Kcnma1/Vamp2/Vip/Akap6/Nsf/Kcna2/Actn2/Akap5/Kcna1/Prnp/Ank2/Itgb1/Kcnh1/Atp1a2/Ptk2b/Oxsr1/Kcnq2/Tmem38a/Rgs7/Akap9/Kif5b/Slc12a6/Pkd2/Agrn/Kcnj3/Kcna4/Nedd4/Tmem3…
GO:0007015	actin filament organization	151/4108	4.77245675067089e-09	3.07203041040686e-05	2.57664681616755e-07	Met/S100a10/Lcp1/Samd14/Arhgap25/Kank4/Tac1/Cdc42ep2/Coro6/Rgs4/Sh3kbp1/Myo1e/Fhod3/Myadm/Ccn2/Kirrel1/Elmo1/Pfn1/Inpp5k/Arpin/Pls3/Ppm1e/Tgfb3/Prkcd/Arhgap12/Arpc5/Cdc42ep1/Pfn2/Pak1/Wdr1/Mcu/Wasl/Tf/Ermn/Tmsb4x/Arpc4/Dpysl3/Esam/Actr3b/Nck2/Cfl1/Slit2/Msrb2/Cgnl1/Tpm4/Capza2/Rock2/Cotl1/Shroom1/Actg1/Nckap1/Myo6/Actg1/Arpc3/Actn2/Hip1r/Cyfip1/Actr2/Msrb1/Flii/Rasa1/Dlc1/Rhof/Arf1/Capzb/Itgb1bp1…
GO:0110053	regulation of actin filament organization	105/4108	4.82652193214446e-09	3.10683216772139e-05	2.57664681616755e-07	Met/S100a10/Kank4/Tac1/Cdc42ep2/Rgs4/Fhod3/Myadm/Ccn2/Kirrel1/Pfn1/Inpp5k/Arpin/Ppm1e/Tgfb3/Prkcd/Arpc5/Cdc42ep1/Pfn2/Pak1/Wdr1/Wasl/Tmsb4x/Arpc4/Esam/Actr3b/Nck2/Cfl1/Slit2/Cgnl1/Capza2/Rock2/Cotl1/Actg1/Nckap1/Actg1/Arpc3/Actn2/Hip1r/Cyfip1/Actr2/Flii/Rasa1/Dlc1/Arf1/Capzb/Itgb1bp1/Carmil2/Coro2b/Arhgap35/Coro1b/Brk1/Arpc2/Rgcc/Cdc42/Mtpn/Cfl2/Tpm1/Washc5/Sptan1/Arfip2/Ptk2b/Nrp1/Rdx/Actr3/Cyfi…
GO:0007626	locomotory behavior	98/4108	6.06728216827896e-09	3.90550953172117e-05	3.1322475786037e-07	Glra1/Htr2c/Fezf2/Grm6/Nr4a2/Cntn2/Alk/Elavl4/Kcnj10/Fzd4/Atp1a3/Uchl1/Abat/Inpp5f/Mapk10/Chrnb2/Cacna1a/Gnao1/Adcy5/Scn1a/Egr1/Apba2/Sez6/Cnp/Abhd12/Oprl1/Kcnma1/Myo6/Fgf12/Oxr1/Etv5/Glrb/Atp7a/Scn8a/Grin1/Agtpbp1/App/Ppp3cb/Sod2/Wdr47/Uba6/Lsamp/Als2/Gpr37/LRRTM1/Ccnd2/Epha4/Slc25a46/Selenop/Vps35/Pafah1b1/Mapt/Atp1a2/Clcn3/Aplp2/Park7/Psap/Astn1/Gigyf2/Adam22/Gad1/Ncoa2/Fgf14/Ncor1/Gprc5b/Pum1…
GO:0035637	multicellular organismal signaling	66/4108	8.48705201759024e-09	5.46311538372284e-05	4.33383445703722e-07	Cacng5/Glra1/Chrm5/Kcnn2/Gjc1/Slc8a1/Trpm4/Slc9a1/Fkbp1b/Cacna1i/Kcnh6/Scn4b/Kcnmb4/Scn1b/Pak1/Kcnmb2/Gba/P2rx4/Cacna1g/Scn3b/Cacna1a/Mag/Cacnb2/Scn1a/Kcnh2/Nfasc/Kcnma1/Fgf12/Cntnap1/Kcna2/Camk2d/Scn8a/Rbfox2/Rapgef4/Scn2b/Kcna1/Mef2a/Ank2/Pafah1b1/Scn2a/Kcnq2/Akap9/Nrcam/Grm7/Cacnb4/Ntrk3/Agt/Cacna2d1/Cacna1h/Grik2/Ehd3/Scn3a/Cacng3/Sri/Pmp22/Kcnd3/Cacna1d/Dcdc2/Drd1/Ghsr/Dsp/Kcnj2/Kcnc4/Trdn/K…
GO:0070997	neuron death	152/4108	8.92765232555802e-09	5.7467298019617e-05	4.4406670620447e-07	Ntrk1/Amigo2/Tp73/RT1-CE5/Wfs1/Bok/Esr1/Ache/Six4/Fcgr2b/Tac1/Gabra5/Grm4/Nes/Cd34/Gfral/Prkcg/Nr4a2/Map3k5/Ppp2r2b/Ppara/Itga1/Slc9a1/Optn/Nr4a3/Egln3/Tgfb3/Itpr1/Pmaip1/Ap2b1/Ptpn5/LOC108351137/Trim2/Vegfb/Bnip3/Chga/Erbb3/Slc25a27/Nqo1/Tyro3/Diablo/Map2k4/Gba/Zfp110/Fzd1/Hras/Nos1ap/Cacna1a/Mag/Vegfa/Atf4/Gapdh/Nefl/Eno2/Hsp90ab1/Egr1/Adora1/Mapk8/Rab29/Kcnma1/Oxr1/Cdk5/Thrb/Atp5mc1/Chp1/Atp7a…
GO:0071805	potassium ion transmembrane transport	86/4108	9.6543289551006e-09	6.21449154839826e-05	4.72448137353223e-07	Slc9a4/Nppa/Slc9a2/Kcng3/Kcnn2/Rgs4/Kcnq5/Neto2/Neto1/Kcnh8/Slc9a9/Hcn1/Slc24a2/Slc9a1/Kcnj16/Kcnh6/Dpp10/Kcnj10/Kcnn1/Kcng4/Slc24a3/Kcnab2/Kcnmb4/Kcnmb2/Atp1a3/Kcns3/Kcnc2/Atp1b3/Hcn2/Slc9a7/Atp1b1/Kcnh2/Kcng2/Kcnma1/Vamp2/Akap6/Kcna2/Actn2/Kcna1/Prnp/Ank2/Itgb1/Kcnh1/Atp1a2/Oxsr1/Kcnq2/Tmem38a/Rgs7/Akap9/Slc12a6/Pkd2/Agrn/Kcnj3/Kcna4/Nedd4/Tmem38b/Dlg1/Kcnj9/Fhl1/Kcnt2/Atp1a1/Kcnd3/Kcnh3/Cacna1…
GO:0030100	regulation of endocytosis	92/4108	1.13540216873948e-08	7.30858376017601e-05	5.35335634713213e-07	Prkca/Hfe/H1f1/Hpca/Abca7/Grem1/Sh3gl2/Arc/Aak1/Ap2b1/Ptpn5/Usp46/Synj1/Rab4b/Wasl/Tf/Syt11/Apln/Ap2a1/Amph/Napb/Dnajc6/Slc17a7/Vegfa/Dcx/B2m/Ankrd13b/Sh3gl3/Ehd4/Lrsam1/Calm3/Necab2/Nsf/Hip1r/Rab4a/Pip5k1c/App/Ppp3cb/Snap91/Arf1/Nr1h2/Kif3a/Nlgn1/Akap5/Ap2m1/Dnm1l/LRRTM1/Calm2/Scyl2/LOC102556337/Iqsec1/Mtmr2/Stx1b/Cdc42/Itgb1/Mkln1/Smap1/Rab5b/Picalm/Ppp3ca/Ophn1/Epn2/Dgkd/Ankfy1/Tsc2/Actn4/Ankr…
GO:0030534	adult behavior	77/4108	1.13621434133092e-08	7.31381171514713e-05	5.35335634713213e-07	Met/Glra1/Htr2c/Homer2/Htr2a/Crhbp/Nr4a2/Sdk1/Cntnap2/Ppara/Cntn2/Alk/Kcnj10/Nr4a3/Usp46/Homer1/Atp1a3/Uchl1/Abat/Inpp5f/Chrnb2/Cacna1a/Scn1a/Sez6/Cnp/Ulk4/Abhd12/Kcnma1/Fgf12/Oxr1/Cdk5/Glrb/Scn8a/Grin1/Agtpbp1/App/Wdr47/Ccnd2/Epha4/Pafah1b1/Mapt/Atp1a2/Clcn3/Park7/Gigyf2/Adam22/Ncstn/Grm7/Fgf14/Pum1/Cacnb4/Btbd9/Unc79/Prex2/Bbs4/Kalrn/Pcdh17/Atg7/Tmod1/Ppp1r1b/Pmp22/Ngf/Nos1/Chrna5/Slc7a11/Septi…
GO:0010959	regulation of metal ion transport	154/4108	1.26270376081776e-08	8.12802410838394e-05	5.75927121566651e-07	Stac/Casr/Mchr1/Osr1/Nppa/Grm6/Wfs1/Homer2/Hes1/Hfe/Htr2a/Clic2/Pde4b/Hpca/Kcnn2/Rgs4/Slc8a1/Neto2/Neto1/Cabp1/Slc9a1/Sgk1/Fkbp1b/Ahr/Thy1/Tspan13/Scn4b/Dpp10/Trpc3/Inpp5k/Lyn/Itpr1/Plcb4/Homer3/Kcnab2/Scn1b/Homer1/Trpc4/Mylk/Pde4d/Tf/Kcnc2/Dmd/Plp1/P2rx4/Cacna1g/Scn3b/Trpv2/Atp1b3/Nos1ap/Cacna1a/Gnao1/Gnas/Atf4/Cacnb2/Ywhah/B2m/Atp1b1/Adora1/Kcnh2/Stoml1/Oprl1/Fgf12/Vamp2/Calm3/Cdk5/Vip/Chp1/Atp…
GO:0090257	regulation of muscle system process	100/4108	1.37430249343173e-08	8.84638515022006e-05	6.14888423878278e-07	Tacr3/Arg2/Nppa/Chrm2/Edn1/Prkca/Nppc/Srl/Gucy1a1/Pde4b/Pgr/Rgs4/Slc8a1/Trpm4/Foxp1/Ppara/Slc9a1/Fkbp1b/Ccn2/Arhgap42/Nr4a3/Trpc3/Eno1/Pak1/Chga/Chrm3/Errfi1/Pde4d/Dmd/Hsp90aa1/Atp2a2/Abat/P2rx4/Kit/Mtmr4/Atp1b1/Adora1/Rock2/Kcnma1/Glrx3/Calm3/Dock4/Akap6/Camk2d/Fdps/Atp2b1/Anxa6/Bscl2/Calm2/Slc25a4/Fgf13/Kcna1/Mef2a/Ank2/Mtpn/Atp1a2/Tmem38a/Tomm70/Ppp3ca/Akap9/Ddx39b/Camk2g/Smad4/Agrn/Map2k1/Ned…
GO:1902115	regulation of organelle assembly	83/4108	1.47940132298487e-08	9.52290631605364e-05	6.55667140464895e-07	Edn1/Lcp1/Gap43/Stil/LOC100302465/Akap13/Nptxr/Mns1/Plk2/Ptprd/Map4/Ralb/Pip4k2c/Mark4/Ripor2/Cdkl5/Septin7/Lrfn1/Mapk8/Arhgef9/Prkaa1/Lrsam1/Cyld/Cep97/Prkaa2/Rab3gap2/Mfn2/Rnf5/Mdm1/Cep76/Arhgap35/LRRTM1/Asap1/Arpc2/Wrap73/Dync1h1/Chmp1a/Vps11/G3bp2/Kctd17/Rab1b/Ptprs/Dynll1/Rdx/Mapk9/Mtmr3/Smc1a/Cnot1/Sh3glb1/Sdccag8/Ccdc88a/Ift140/Tapt1/Smc3/Smad4/Nup62/Hnrnpu/Senp6/Stag2/Fuz/Pan2/Bbs4/Cnot6/…
GO:0051963	regulation of synapse assembly	56/4108	1.69778287479124e-08	0.000109286283650312	7.4542104969929e-07	Ntrk1/Amigo2/Prkca/Gap43/Mdga1/Flrt2/Six4/Il1rapl2/Ntn1/Asic2/Nptxr/Ptprd/Nectin1/Fzd1/Chrnb2/Lrfn1/Clstn3/Arhgef9/Grin1/Clstn2/App/Nlgn1/Syndig1/Clstn1/LRRTM1/Adgrb3/Ptprs/Actr3/Lrrn3/Lrfn5/Agrn/Pik3r1/Ephb2/Bdnf/Ntrk3/Dlg5/Sema4d/Ptk2/Grid2/Ppp1r9a/Eef2k/Flrt3/Il1rapl1/Ntng2/Lrrn1/Ghsr/Mef2c/Epha7/Gpc6/Nrg2/Il1rap/Lrrtm3/Lrtm2/Lrrtm4/Colq/Gpc4
GO:0099072	regulation of postsynaptic membrane neurotransmitter receptor levels	47/4108	1.76570261925561e-08	0.000113658277601484	7.68063429799005e-07	Cacng5/Mx1/Eps15/Hpca/Nptxr/Cplx1/Arc/Ap2b1/Usp46/Synj1/Hras/Mapk10/Rab11a/Nptx2/Cpt1c/Myo6/Vamp2/Shisa6/Pip5k1c/Akap5/Ap2m1/Clstn1/Rapgef4/Camk2a/Iqsec1/Vps35/Stx1b/Ophn1/Adam22/Grip1/Lgi1/Tamalin/Dlg3/Map2k1/Kalrn/Nedd4/Syne1/Dlg1/Efnb2/Cacng3/Erbin/Tnik/Hap1/Cnih3/Ghsr/Gpc6/Gpc4
GO:0001667	ameboidal-type cell migration	150/4108	1.78946895075666e-08	0.000115188116360206	7.70355350871349e-07	Ccn3/Cyp1b1/Met/Ovol2/Sema3e/Glipr2/Prkca/Dcn/Fgf10/Anxa1/Nr4a1/Thbs1/Bmper/Fgf2/Hdac9/Robo1/Tac1/Fgfr1/Bmp7/Slc8a1/Foxp1/Srgap2/Ptn/Plxnd1/Sema3d/Akap12/Grem1/Pfn1/Sema5b/Gab2/Plk2/Enpp2/Dnaja4/Pfn2/Sema7a/Pak1/Ptprg/Sash1/Ptprm/Tmsb4x/P2rx4/Kit/Vegfa/Cfl1/Slit2/Erbb4/Efnb1/Rtn4/Rab11a/Gipc1/Glul/Rock2/Nckap1/Dab2ip/Itga3/Calr/Adipor2/Gpi/Itgb1bp1/Anxa6/Lgmn/Gfus/Csnk2b/Coro1b/Coro1c/Fbxw7/Nus1/…
GO:0006470	protein dephosphorylation	114/4108	1.80376729029926e-08	0.000116108500476563	7.70355350871349e-07	Dusp5/Ptpru/Dusp9/Dusp6/Ptprv/Igfbp3/Ptn/Ppp2r2b/Itga1/Ptpn13/Fkbp1b/Cdc25c/Ptprn2/Ppm1e/Prkcd/Ptprn/Ptprd/Ptpn5/Pptc7/Ptpdc1/Ptprg/Ptprm/Gba/Cdc25b/Pgp/Ptpra/Ptpn9/Ppp1r14b/Ppp2r1a/Hsp90ab1/Mtmr4/Ppp1cc/Smpd1/Adora1/B3gat3/Rock2/Fam220a/Calm3/Ywhab/Ptprb/Mgat5/Fkbp1a/Btrc/Ensa/Ppa2/Ppp2r5b/Ptpn3/Ppp4r4/Hacd2/Ppp3cb/Dusp3/Dlc1/Ublcp1/Lmtk2/Ppia/Ptp4a2/Ppp5c/Calm2/Rpap2/Ppm1h/Mprip/Mtmr2/Ppp2r5c/N…
GO:0106027	neuron projection organization	51/4108	2.17790469487756e-08	0.000140191725209269	9.13532768161519e-07	Fcgr2b/Caprin2/Epha5/Arc/Homer1/Atp1a3/Wasl/Zfp804a/Cfl1/Septin7/Cdk5/Grin1/Itga3/Kif1a/Actr2/App/Mfn2/Arf1/Nlgn1/Lgmn/Dnm1l/Epha4/Mtmr2/Prnp/Vps35/Prmt3/Cdc42/Pafah1b1/Opa1/Actr3/Abi2/Zmynd8/Psen1/Lrp8/Tanc1/Baiap2/Kalrn/Ephb2/Ppfia2/Ppp1r9a/Eef2k/Lrrk2/Lzts3/Reln/Rph3a/Myo5b/Ngef/Marcks/Efna1/Tiam1/Dock10
GO:0060537	muscle tissue development	158/4108	2.86577674145567e-08	0.000184470048847501	1.1914263248362e-06	Bves/Met/Popdc3/Tp73/Osr1/Nppa/Wnt2/Fzd7/Edn1/Dcn/Nr4a1/Fgf2/Six4/Hdac9/Fhl2/Rgs4/Fgfr1/Gjc1/Bmp7/Slc8a1/Csrp2/Foxp1/Rxrg/Ppara/Slc9a1/Itga8/Akap13/Fhod3/Ahr/Myom2/Grem1/Ifrd1/Tenm4/Fgf9/Ccnb1/Rarb/Mapk11/Pak1/Erbb3/Homer1/Mylk/Sgcb/Gpc1/Plagl1/Dmd/Map2k4/Hspa8/Vegfa/Ctsb/Erbb4/Ripor2/Egr1/Fgfr2/Gpcpd1/Prkaa1/Csrp1/Cdk5/Akap6/Camk2d/Actn2/Fkbp1a/Ckmt1/Megf10/Calr/Fdps/Ndufv2/Slc25a4/Mef2a/Nras/S1…
GO:0051592	response to calcium ion	74/4108	4.00726665319882e-08	0.000257947754466408	1.63701886253788e-06	Casr/Cpne8/Cpne7/Edn1/Inhbb/Thbs1/Hpca/Cpne4/Crhbp/Hcn1/Syt2/Syt12/Syt1/Cpne2/Trpc3/Syt3/Kcnmb4/Homer1/Kcnmb2/Mylk/Slc25a24/Syt11/Clic4/Anxa7/Syt13/Kcnma1/Prkaa1/Actg1/Calm3/Actg1/Pebp1/Cpne6/Ahcyl1/Grin1/Entpd6/Prkaa2/App/Mfn2/Anxa5/Alg2/Gdi1/Nlgn1/Slc25a12/Lgmn/Mnat1/Calm2/Mef2a/Kcnh1/Syt5/CYTB/Ptk2b/Sparc/Ppp3ca/Ncstn/Tjp1/Slc25a23/Pkd2/Cpne3/Syt7/Gpld1/Cpne5/Syt17/Stim1/Egfr/Eef2k/Nr3c1/Adgrv…
GO:0072511	divalent inorganic cation transport	167/4108	4.58867991902101e-08	0.000295373326387383	1.84249019150614e-06	Cacng5/Stac/Casr/Mchr1/Nmur2/Htr2c/Nppa/Grm6/Trpc7/Wfs1/Homer2/Hes1/Grin3a/Fgf2/Htr2a/Clic2/Srl/Pde4b/Hpca/Rgs4/Cachd1/Slc8a1/Trpm4/Cacna2d3/Cabp1/Tmem163/Slc24a2/Slc9a1/Fkbp1b/Ahr/Thy1/Nipal3/Cacna1i/Tspan13/Ccn2/Trpc3/Inpp5k/Prkcb/Lyn/Slc24a3/Trpc5/Itpr1/Homer3/Homer1/Trpc4/Mcu/Mylk/Pde4d/Cacna2d2/Gas6/Dmd/Atp2a2/Plp1/P2rx4/Cacna1g/Trpv2/Nos1ap/Chrnb2/Cacna1a/Gnao1/Slc39a12/Cacnb2/Panx1/Atp1b1/…
GO:0071900	regulation of protein serine/threonine kinase activity	163/4108	4.79743024221982e-08	0.00030881058469169	1.89393464582283e-06	Hgf/Sfrp2/Met/Dusp5/Tp73/Dusp9/Nppa/Edn1/Prkca/Iqgap3/Dusp6/Fgf10/Lats2/Thbs1/Rgs14/Fgf2/Htr2a/Robo1/Stil/Fgfr1/Rasgrp1/Grm4/Bmp7/Slc8a1/Gfral/Tnfaip3/Mst1r/Map3k5/Il34/Itga1/Akap13/Thy1/Epgn/Ksr1/Plce1/Alk/Inpp5k/Ccnb1/Lyn/Tgfb3/Prkcd/Wnt7b/Ccng1/Ptpn5/Map4k3/Pak1/Fzd4/Psrc1/Ralb/Magi3/Map3k9/Uchl1/Sash1/Tf/Map2k4/Gba/Kit/Cab39l/Hras/Acsl1/Spry4/Vegfa/Hsp90ab1/Dnaja1/Smpd1/Adora1/Prkaa1/Erp29/Ak…
GO:0003012	muscle system process	150/4108	4.91819105511468e-08	0.000316583958217732	1.9254286560506e-06	Tacr3/Stac/Met/Glra1/Myl1/Sulf2/Arg2/Ar/Nppa/Myh1/Chrm2/Edn1/Prkca/Nppc/Htr2a/Srl/Gucy1a1/Pde4b/Pgr/Kcnn2/Rgs4/Slc8a1/Trpm4/Foxp1/Ppara/Slc9a1/Rap1gds1/Fkbp1b/Akap13/Myom2/Scn4b/Ccn2/Arhgap42/Nr4a3/Trpc3/Smpd3/Eno1/Vegfb/Scn1b/Pak1/Chga/Chrm3/Errfi1/Homer1/Atp1a3/Mylk/Pde4d/Dmd/Hsp90aa1/Atp2a2/Map2k4/Abat/P2rx4/Inpp5f/Cd38/Kit/Cacna1g/Scn3b/Chrnb2/Tpm4/Cacnb2/Scn1a/Mtmr4/Atp1b1/Adora1/Kcnh2/Rock2…
GO:0070588	calcium ion transmembrane transport	115/4108	5.61038783497209e-08	0.000361140664937154	2.16041077717691e-06	Cacng5/Stac/Htr2c/Nppa/Trpc7/Grin3a/Fgf2/Htr2a/Clic2/Pde4b/Hpca/Cachd1/Slc8a1/Trpm4/Cacna2d3/Cabp1/Slc24a2/Slc9a1/Fkbp1b/Ahr/Thy1/Cacna1i/Tspan13/Trpc3/Lyn/Slc24a3/Trpc5/Itpr1/Trpc4/Mcu/Pde4d/Cacna2d2/Gas6/Dmd/Atp2a2/Plp1/P2rx4/Cacna1g/Trpv2/Nos1ap/Cacna1a/Cacnb2/Panx1/Atp1b1/Atp2c1/Oprl1/Calm3/Cdk5/Akap6/Camk2d/Grin1/Fkbp1a/Erc1/Ero1a/Rasa3/Anxa5/Vdac1/Atp2b1/Anxa6/Calm2/Stoml2/Nipsnap2/Ubqln1/P…
GO:0046034	ATP metabolic process	101/4108	6.10163113583836e-08	0.000392761996213915	2.29318566393656e-06	Enpp1/Htr2a/Ldha/Ppara/Pid1/Bid/Dhtkd1/Pgam1/Ccnb1/Eno1/Pkm/LOC108351137/Pgk1/Tpi1/Pfkfb3/Tmsb4x/Slc2a6/Hspa8/LOC100362738/Ak4/Atp5f1d/Gapdh/Eno2/Pfkl/Atp1b1/Guk1/Atp6v1b2/COX2/Prkaa1/Ak3/Pfkm/Atp5mc1/Atp7a/Cox7a2l/ND2/Pde2a/COX3/Ola1/Aldoa/Atp5mc3/Dld/Prkaa2/Ndufa10/App/Cycs/Gpi/Ndufs1/Nudt2/Ndufv2/ATP6/Tigar/Cox8a/COX1/Slc25a12/Uqcrh/Dnm1l/Atp6v1a/Sdha/Vcp/Gadd45gip1/Uqcrc1/Ndufa8/Atp5po/Stoml2…
GO:1901215	negative regulation of neuron death	95/4108	7.69101099734961e-08	0.000495070377899394	2.82277813167527e-06	Ntrk1/Amigo2/Tp73/RT1-CE5/Wfs1/Bok/Esr1/Six4/Tac1/Gabra5/Nes/Cd34/Gfral/Prkcg/Nr4a2/Ppara/Optn/Nr4a3/Tgfb3/Itpr1/Ap2b1/Vegfb/Chga/Erbb3/Tyro3/Map2k4/Gba/Fzd1/Hras/Nos1ap/Cacna1a/Mag/Vegfa/Atf4/Nefl/Eno2/Hsp90ab1/Oxr1/Cdk5/Atp7a/Grin1/Stambp/Prdx2/App/Btbd10/Mfn2/Rasa1/Sod2/Gpi/Stxbp1/Gclm/Aars1/Tigar/Lgmn/Ppp5c/Gclc/Vps35/Cd200/Ptk2b/Nrp1/Psmc1/Park7/Nono/Grm7/Rack1/Ptprz1/Gabrb3/Hdac1/Neo1/Psen1…
GO:0008038	neuron recognition	28/4108	8.73922283294779e-08	0.000562543773756849	3.08691345496209e-06	Fezf2/Gap43/Robo1/Cntn2/Emb/Cnr1/L1cam/Rtn4/Tnfrsf21/App/Arhgap35/Crtac1/Bsg/Epha4/Ywhaz/Nrp1/Nrcam/Ptprz1/Ephb2/Bdnf/Celsr3/Cntn4/Ndn/Ncam1/Efnb3/Robo3/Epha3/Sema5a
GO:0007215	glutamate receptor signaling pathway	48/4108	9.21836126606349e-08	0.000593385914696507	3.23185752792155e-06	Cacng5/Grm6/Homer2/Grin3a/Grm4/Crhbp/Neto2/Neto1/Grik4/Arc/Homer3/Homer1/Atp1a3/Plp1/Cfl1/Cnih2/Daglb/Necab2/Grin1/Shisa6/App/Nlgn1/Rasgrf1/Camk2a/Prnp/Ptk2b/Park7/Gria2/Ncstn/Grm7/Gria4/Kalrn/Ephb2/Grik2/Cacng3/Grm3/Grid2/Grm8/Dapk1/Reln/Rph3a/Cnih3/Grm1/Mef2c/Grik3/Rgs9/Tiam1/Grm2
GO:0098742	cell-cell adhesion via plasma-membrane adhesion molecules	86/4108	1.16420037191487e-07	0.0007493957794016	3.96325420278875e-06	Amigo2/Cdh18/Nectin3/Mdga1/Pcdh18/Robo1/Pcdh10/Cdh10/Fat3/Myadm/Cadm3/Tenm4/Pcdhb8/Pcdhb6l/Emb/Ptprd/Tenm3/Nectin1/Ptprm/Mbp/Pcdh20/Mag/Esam/L1cam/Cldn11/Pcdhb3/Pcdhb4/Atp2c1/Clstn3/Pcdhga4/Clstn2/Kifap3/Nlgn1/Clstn1/Bsg/Cd164/Ptprs/Nrcam/Lrfn5/Cdh8/Mapk14/Lrrc4/Acvr1/Celsr3/Pcdh17/Cntn4/Pcdhgb6/Pcdhb16l/Pcdhgb5/Cdhr2/Pcdhb20/Pcdha4/Grid2/Flrt3/Fat1/Cdh12/Ret/Plxnb2/Pik3cb/Sdk2/Ncam1/Igsf11/Cdh9/…
GO:0033002	muscle cell proliferation	92/4108	1.86077424600167e-07	0.00119778038215127	6.11309198373606e-06	Ccn3/Tp73/Wnt2/Edn1/Prkca/Nppc/Thbs1/Esr1/Fgf2/Adamts1/Htr1b/Hpgd/Igfbp3/Fgfr1/Npr1/Foxp1/Tnfaip3/Map3k5/Apod/Tenm4/Fgf9/Nr4a3/Ccnb1/Myd88/Smpd3/Tgfb3/Mapk11/Pak1/Pde4d/Apln/Stat1/Vegfa/Erbb4/Egr1/Fgfr2/Ctnnbip1/Pde1a/Vip/Camk2d/Megf10/Mfn2/Sod2/Mnat1/Ndrg4/Ralbp1/Tpm1/Prkar1a/Phb/Vgll4/Il6r/Ddx39b/Gnai3/Comt/Mapk14/Cited2/Pik3r1/Foxj2/Hif1a/Dnmt1/Xbp1/Kalrn/Agt/Nampt/Pdcd4/Sirt1/Skp2/Paxbp1/Ptk2…
GO:0045927	positive regulation of growth	111/4108	2.05160949613574e-07	0.00132062103266258	6.51232800942662e-06	Sfrp2/Wnt2/Igfbp2/Edn1/Wfs1/Fgf2/Fgfr1/Ntn1/Cxcl16/Syt2/Gpr21/Slc9a1/Syt1/Sgk1/Ahr/Fgf9/Ccnb1/Syt3/Rnf157/Trpc5/Rftn1/Sema7a/Pak1/Cacna2d2/Cd38/Trpv2/Zfyve27/L1cam/Vegfa/Cfl1/Erbb4/Fgfr2/Rtn4/Dcx/Rab11a/Cdkl5/Taf9b/Atp5mc1/Akap6/Cpne6/Ppib/Ndel1/Cyfip1/Fdps/Plaa/Smurf1/Gdi1/Acsl4/Slc25a4/Armc10/Cdc42/Mtpn/Pafah1b1/Mapt/Ptk2b/Nrp1/Picalm/Anapc2/Sh3glb1/Rpl4/Naca/Nipbl/Ddx39b/H3f3b/Lgi1/Exosc2/Mapk…
GO:0099637	neurotransmitter receptor transport	33/4108	2.61602611780198e-07	0.00168393601202914	8.23514792657861e-06	Cacng5/Mx1/Eps15/Hpca/Cplx1/Arc/Ap2b1/Usp46/Synj1/Mapk10/Rab11a/Kif5a/Myo6/Vamp2/Pip5k1c/Akap5/Ap2m1/Clstn1/Iqsec1/Kif5c/Vps35/Stx1b/Kif5b/Ophn1/Grip1/Tamalin/Nedd4/Syne1/Efnb2/Cacng3/Kif17/Hap1/Myo5b
GO:0051650	establishment of vesicle localization	63/4108	2.68455671438554e-07	0.00172804915704997	8.35216215845426e-06	Mx1/Eps15/Rasgrp1/Myo1e/Synj1/Ap3s1/Wasl/Syt11/Rab3a/Dync1i1/Fgfr2/Cnih2/Rab11a/Ap3s2/Vamp7/Mapk8/Kif5a/Myo6/Cdk5/Chp1/Cep19/Preb/Kif1a/Ndel1/Pclo/Snap91/Rab27b/Arf1/Kif1c/Ap3b2/Nlgn1/Rab11b/Map4k2/Tfg/Ykt6/Dync1h1/RGD1310429/Kif5c/Pafah1b1/Dctn2/Dpysl2/Picalm/Trak2/Btbd8/Ccdc186/Kif1b/Clasp2/Wdr11/Kif5b/Arfgap2/Actn4/Psen1/Fyco1/Map2k1/Bloc1s6/Ppfia2/Ap1s2/Lrrk2/Ahi1/Ap3b1/Hap1/Myo5b/Rab27a
GO:0043270	positive regulation of ion transport	119/4108	3.11803158306253e-07	0.00200707693001735	9.45044139572705e-06	Stac/Casr/Mchr1/Htr2c/Nppa/Grm6/Edn1/Wfs1/Cck/Abca7/Hcn1/Slc9a3r2/Sstr4/Asic2/Slc9a1/Syt1/Sgk1/Thy1/Scn4b/Trpc3/Arc/Prkcd/Itpr1/Scn1b/Homer1/Mylk/Kcnc2/Dmd/Tmsb4x/Plp1/Abat/P2rx4/Slc38a3/Scn3b/Trpv2/Acsl5/Atp1b3/Chrnb2/Gnas/Cfl1/Atf4/Cacnb2/Rtn4/Atp1b1/Adora1/Kcnh2/Vamp7/Fgf12/Calm3/Cdk5/Chp1/Atp7a/Akap6/Actn2/Ahcyl1/Grin1/Tcaf1/Arl6ip1/Stxbp1/Arf1/Acsl6/Atp2b1/Gpd1l/Prelid1/Akap5/Calm2/Slc25a4/C…
GO:0042692	muscle cell differentiation	138/4108	3.18343228876747e-07	0.00204917536427962	9.5257514614611e-06	Ccn3/Bves/Met/Popdc3/Nppa/Fzd7/Edn1/Fgf10/Hes1/Six4/Hdac9/Fhl2/Rgs4/Slc8a1/Csrp2/Foxp1/Smarcd3/Ppara/Slc9a1/Plekho1/Itga8/Akap13/Fhod3/Grem1/Ifrd1/Fgf9/Ccnb1/Rarb/Wnt7b/Pak1/Homer1/Wdr1/Sort1/Sgcb/Uchl1/Cacna2d2/Dmd/Atp2a2/Map2k4/Kit/Vegfa/Ripor2/Fgfr2/Cast/Csrp1/Actg1/Actg1/Akap6/Camk2d/Actn2/Megf10/Calr/Flii/Mfn2/Fdps/Sod2/Eif5a/Capzb/Slc25a4/Mef2a/Tnpo2/Ank2/Mtpn/Itgb1/Cfl2/Adgrb3/Tpm1/Speg/Pr…
GO:0048638	regulation of developmental growth	138/4108	3.18343228876747e-07	0.00204917536427962	9.5257514614611e-06	Spp1/Sfrp2/Tp73/Ar/Dusp9/Sema3e/Phlda2/Socs2/Wnt2/Edn1/Dusp6/Nppc/Lats2/Fgf2/Six4/Rgs4/Fgfr1/Ntn1/Foxp1/Syt2/Ppara/Gpr21/Syt1/Sema3d/Ifrd1/Fgf9/Ccnb1/Sema5b/Syt3/Mapk11/Rnf157/Trpc5/Sema7a/Pak1/Cacna2d2/Stk3/Trpv2/Zfyve27/Gnas/Mag/L1cam/Vegfa/Cfl1/Slit2/Erbb4/Fgfr2/Rtn4/Dcx/Rab11a/Cdkl5/RGD1307443/Atrn/Cdk5/Atp5mc1/Akap6/Cpne6/Ppib/Ndel1/Cyfip1/App/Fdps/Ulk2/Plaa/Smurf1/Gdi1/Lgmn/Sema6b/Slc25a4/F…
GO:0015980	energy derivation by oxidation of organic compounds	93/4108	3.27125365326416e-07	0.00210570597660614	9.72658564591469e-06	Phlda2/Enpp1/Dyrk2/Ldha/Gyg1/Nr4a3/Bid/Dhtkd1/Inpp5k/Ccnb1/Pdha1/Dlat/Ndufa5/Ugp2/Bnip3/Mdh1/Ogdhl/Khk/Pygm/Gnas/Atp5f1d/Ppp1cc/Sucla2/Idh3a/Suclg1/COX2/Pygb/Pfkm/ND2/COX3/ND1/Dld/Ndufa10/Mfn2/Cycs/Sod2/Ndufs1/Ndufv2/Tigar/Phkb/Prelid1/COX1/Slc25a12/Uqcrh/Trap1/Dlst/Idh1/Sdha/Vcp/Uqcrc1/Ndufa8/Ndufaf1/Pdhb/Cox6a1/Ndufc2/Ndufv1/Cyc1/Mdh2/Sdhb/Cox5b/CYTB/Epm2aip1/Ndufs2/Prkaca/Idh3b/Cs/Etfdh/Cat/Pr…
GO:0051952	regulation of amine transport	52/4108	3.79816439860205e-07	0.00244487842338014	1.10828425700954e-05	Arg2/Htr2c/Cck/Htr1b/Htr2a/Rgs4/Syt2/Syt12/Syt1/Hrh3/Prkcb/Syt3/Cnr1/Chga/Syt11/Abat/Slc38a3/Rab3a/Chrnb2/Cacna1a/Rtn4/Syt13/Stx1a/Adora1/Arl6ip5/Vip/Kcna2/Slc43a2/Arl6ip1/Sv2a/Stxbp1/Itgb1/Syt5/Dpysl2/Gabbr1/Grm7/Psen1/Syt7/Agt/Per2/Syt17/Nr3c1/Grm1/Rab3b/Cxcl12/Htr1a/Ghsr/Ptger3/Trh/Cartpt/Syt10/Arg1
GO:0030258	lipid modification	96/4108	3.89840467436759e-07	0.00250940308889042	1.13051202480198e-05	Socs2/Mboat1/Scd/Synj2/Chrm5/Efr3b/Plpp6/Stard4/Ppara/Inpp1/Pip5kl1/Apod/Nr4a3/Pik3cd/Inpp5k/Dgkg/Fa2h/Cnr1/Synj1/Cyp4v3/Pip4k2c/Gba/Inpp5f/Acat2/Abo/Acsl5/Sgpp2/Crot/Mtmr4/Cerk/Auh/Cpt1c/Acaa2/Prkaa1/Hadhb/Echdc1/Inpp5j/Dgkb/Pip5k1c/Dgkz/Pi4k2a/Acadvl/Bpnt1/Agk/Impa1/B4galnt1/Scp2/Slc25a17/Dgke/Pi4ka/Mtmr2/Ivd/Adipor1/Soat1/Mtmr6/Etfdh/Crat/Pik3c3/Hadha/Ocrl/Mtmr7/Mtmr9/Mtmr3/Ttc7b/Dgkd/Lpcat3/P…
GO:0070252	actin-mediated cell contraction	43/4108	5.36325605998537e-07	0.00345232792581258	1.52703105554799e-05	Myh1/Pde4b/Kcnn2/Trpm4/Slc9a1/Scn4b/Scn1b/Pde4d/Atp2a2/Cacna1g/Scn3b/Cacnb2/Scn1a/Parva/Adora1/Kcnh2/Frmd6/Akap6/Camk2d/Snta1/Gpd1l/Fgf13/Scn2b/Ank2/Tpm1/Atp1a2/Akap9/Cacna2d1/Cacna1h/Limch1/Dlg1/Pard3/Atp1a1/Sri/Kcnd3/Nos1/Cacna1d/Adrb1/Ptger3/Rnf207/Dsp/Kcnj2/Kcna5
GO:0071383	cellular response to steroid hormone stimulus	93/4108	6.07261065658394e-07	0.00390893947964308	1.68807607351817e-05	Nts/Cyp1b1/Arg2/Ar/Edn1/Anxa1/Esr1/Pgr/Bmp7/Foxp1/Rxrg/Sstr4/Ppara/Npas4/Sgk1/Akap13/Ahr/Pak1/Errfi1/Tmf1/Rnf14/Cacna1g/Abcg2/Hcn2/L1cam/Vegfa/Esrra/Egr1/Ywhah/Prmt2/Dnaja1/ND3/Ufm1/Calr/Mfn2/Casp9/Ephx1/Atp2b1/Nr3c2/Rbfox2/Ufsp2/Ppp5c/Uba5/Aifm1/Atp5f1a/Atp1a2/Phb/Cry2/Ran/Park7/Ube2l3/Clock/Cnot1/Kdm5d/Ncoa2/Arntl/Rpl32/Hdac1/Ncor1/Safb/Hnrnpu/Ddx5/Lats1/Acvr1/Ddx17/Bdnf/Nedd4/Bmi1/Lmo3/Sirt1/S…
GO:0090132	epithelium migration	106/4108	6.59662514841908e-07	0.00424624760803736	1.82295591562813e-05	Ccn3/Cyp1b1/Met/Glipr2/Prkca/Dcn/Fgf10/Anxa1/Nr4a1/Thbs1/Bmper/Fgf2/Hdac9/Robo1/Tac1/Fgfr1/Foxp1/Ptn/Plxnd1/Grem1/Pfn1/Gab2/Plk2/Enpp2/Dnaja4/Pfn2/Ptprg/Sash1/Ptprm/Tmsb4x/P2rx4/Kit/Vegfa/Slit2/Rtn4/Rab11a/Gipc1/Glul/Rock2/Dab2ip/Itga3/Calr/Gpi/Itgb1bp1/Lgmn/Gfus/Csnk2b/Coro1b/Coro1c/Fbxw7/Nus1/Pdcd10/Emc10/Bsg/Atp5f1a/Iqsec1/Rgcc/Itgb1/Gng2/Adipor1/Ptk2b/Nrp1/Atp5f1b/Sparc/Clasp2/Krit1/Pik3r3/Pp…
GO:0098657	import into cell	91/4108	7.12578802392521e-07	0.00458686975100066	1.95767263470472e-05	Cacng5/Sv2b/Slc9a4/Mx1/Slc17a6/Eps15/Thbs1/Hfe/Slc9a2/Hpca/Rgs4/Slc8a1/Trpm4/Slc9a9/Slc24a2/Slc9a1/Kcnj16/Slc1a6/Kcnj10/Smpd3/Arc/Neurl1b/Prkcd/Syngr3/Slc36a1/Ap2b1/Usp46/Synj1/Atp1a3/Trpv2/Acsl5/Atp1b3/Acsl1/Hcn2/Slc39a12/Slc9a7/Atp1b1/Slc6a11/Slc27a4/Kcnh2/Arl6ip5/Slc7a1/Lrsam1/Myo6/Slc43a2/Actb/Arl6ip1/Pip5k1c/Gpm6b/Acsl6/Akap5/Ap2m1/Slc1a4/Iqsec1/Prnp/Itgb1/Atp1a2/Slc1a1/Slc3a2/Slc39a10/Park7…
GO:0044070	regulation of anion transport	58/4108	7.8293023787416e-07	0.00503972194119597	2.11386427805952e-05	Arg2/Htr2c/Osr1/Edn1/Prkca/Cck/Thbs1/Htr1b/Car2/Rgs4/Fgfr1/Abca7/Sstr4/Hrh3/Prkcd/Car7/Abat/Slc38a3/Acsl5/Atf4/Adora1/Arl6ip5/Prkaa1/Ahcyl1/Slco1a4/Tcaf1/Slc43a2/Arl6ip1/Sv2a/Stxbp1/Acsl6/Acsl4/Prelid1/Rab11b/Atp8a1/Prnp/Itgb1/Grk6/Dpysl2/Hk1/Mapk9/Cry2/Gabbr1/Grm7/Psen1/Agt/Per2/Abcb1b/Nr3c1/Grm1/Pla2g4a/Abcc2/Htr1a/Cebpb/Trh/Ros1/Arg1/Fgfr4
GO:0060562	epithelial tube morphogenesis	131/4108	8.10262226455681e-07	0.00521565795169522	2.17515808521606e-05	Sfrp2/Casr/Met/Ovol2/Ar/Osr1/Sema3e/Wnt2/Edn1/Fgf10/Hes1/Rspo2/Esr1/Fgf2/Six4/Robo1/Stil/Lgr5/Pgr/Ntn1/Bmp7/Foxp1/Luzp1/Etv4/Hhip/Plxnd1/Ahr/Grem1/Pfn1/Pak1/Stk3/Fzd1/Vegfa/Cfl1/Clic4/Slit2/Fgfr2/Pbx1/Rala/Ctnnbip1/Col4a1/Rock2/Nckap1/Etv5/Btrc/Ccm2/Dlc1/Kif3a/Lmo4/Csnk2b/Arhgap35/Bsg/Epha4/Mical2/Prkaca/Opa1/Nrp1/Kdm2a/Specc1l/Tsc2/Ift57/Smad4/Deaf1/Rab23/Psen1/Fkbpl/Cited2/Pkd2/C2cd3/Acvr1/Fuz/…
GO:0051495	positive regulation of cytoskeleton organization	86/4108	8.59315020827011e-07	0.00553141078906347	2.28077486645909e-05	Met/S100a10/Edn1/Tac1/Cdc42ep2/Nes/Ccn2/Kirrel1/Pfn1/Arpin/Ppm1e/Tgfb3/Arpc5/Cdc42ep1/Pfn2/Pak1/Wdr1/Psrc1/Wasl/Hras/Arpc4/Actr3b/Nck2/Cfl1/Clip1/Mapk8/Rock2/Stmn2/Nckap1/Arpc3/Actn2/Hip1r/Cyfip1/Actr2/Azin1/Arf1/Itgb1bp1/Carmil2/Coro1b/Brk1/Arpc2/Dync1h1/Rgcc/Cdc42/Cfl2/Tpm1/Mapt/Washc5/Arfip2/Ptk2b/Nrp1/Pde4dip/Actr3/Arpc1a/Abi2/Akap9/Cd47/Ccdc88a/Nf2/Nup62/Ppm1f/Baiap2/Rps3/Ntrk3/Gda/Ctnna2/Li…
GO:0072001	renal system development	126/4108	1.07377739917825e-06	0.00691190511851039	2.77169955612061e-05	Tp73/Sulf2/Arg2/Osr1/Dcn/Fgf10/Wfs1/Hes1/Bmper/Fgf2/Adamts1/Hpgd/Six4/Car2/Robo1/Lgr5/Fgfr1/Bmp7/Cd34/Myo1e/Plxnd1/Itga8/Adamts6/Aldh1a1/Ahr/Grem1/Ext1/Plce1/Fras1/Rarb/Wnt7b/Ap2b1/Aqp11/Stat1/Hspa8/Vegfa/Slit2/Erbb4/Egr1/Fgfr2/Pbx1/Nek1/Ctnnbip1/Col4a1/Mmp17/Hspa4/Ckmt1/Itga3/Casp9/Gdf11/Kif3a/Smad2/Odc1/Epha4/Basp1/Schip1/Nrp1/Cat/Ampd2/Il6r/Smad4/Cep290/Ppat/Pkd2/Dync2h1/Lzts2/Ctss/Zfp161/Podx…
GO:0042326	negative regulation of phosphorylation	154/4108	1.13395282761477e-06	0.00729925435135628	2.91103334463314e-05	Hgf/Sfrp2/Met/Dusp5/Tp73/Fam72a/Dusp9/Nppa/Prkca/Dusp6/Lats2/Gfra2/Rgs14/Enpp1/Igfbp3/Bmp7/Slc8a1/Tnfaip3/Ppara/Ptpn13/Pip5kl1/Pid1/Thy1/Grem1/Myadm/Sh3gl2/Kirrel1/Inpp5k/Ccnb1/Ppm1e/Lyn/Prkcd/Midn/Ptpn5/Errfi1/Pard6a/Uchl1/Pde4d/Dmd/Gba/Inpp5f/Dbndd1/Spry4/Nck2/Slit2/Dnaja1/Smpd1/Ldlrad4/Chp1/Pebp1/Hspa4/Dab2ip/Inpp5j/Pde2a/Ptprb/Cyld/Dnajc10/Dusp3/Fkbp8/Itgb1bp1/Gpd1l/Tigar/Aida/Ppp5c/Coro1c/Pa…
GO:0043112	receptor metabolic process	80/4108	1.36466586417613e-06	0.00878435416770175	3.46543598965466e-05	Cacng5/Bves/Mx1/Edn1/Eps15/Ache/Htr1b/Cxcr1/Hpca/Ppara/Cntn2/Grem1/Sh3gl2/Optn/Arc/Ap2b1/Ptpn5/Usp46/Synj1/Mylip/Dmd/Apln/Inpp5f/Napb/Vegfa/Ankrd13b/Rab29/Myo6/Necab2/Cdk5/Nsf/Pip5k1c/Snx1/App/Arf1/Smurf1/Lmtk2/Rab11b/Lgmn/Akap5/Als2/Ap2m1/LRRTM1/Scyl2/Pik3r4/Iqsec1/Mtmr2/Cltc/Itgb1/Lmbrd1/Mkln1/Picalm/Ophn1/Gria2/Cnpy2/Sh3glb1/Hdac1/Fut8/Ankrd13a/Plekhj1/Psen1/Agrn/Rab31/Hif1a/Itgav/Nedd4/Syne1/…
GO:0043279	response to alkaloid	70/4108	1.43087008988213e-06	0.00921051076857126	3.61401992707637e-05	Nts/Tacr3/Homer2/Hes1/Hnmt/Htr1b/Htr2a/Tac1/Nefh/Pgr/Rgs4/Crhbp/Slc8a1/Prkcg/Sdk1/Elavl4/Cnr1/Map1lc3a/Homer1/Nqo1/Hsp90aa1/Abat/Chrnb2/Abcg2/Gnao1/Adcy5/Hsp90ab1/Egr1/Smpd1/Got2/Prkaa1/Cdk5/Grin1/Fkbp1a/Prkaa2/Gpi/Csnk1a1/Ppp5c/Uqcrc1/Ppp2r2a/Dpysl2/Ptk2b/Tmem38a/Dhx15/Hdac1/Gstm2/Mbd1/Dnmt3a/Hif1a/Dnmt1/Kalrn/Atg7/Abcb1b/Tmem38b/Dhodh/Grk5/Ppp1r1b/Nos1/Ncam1/Irs1/Adcy8/Cad/Sdc2/Selenon/Drd1/Ryr…
GO:1990089	response to nerve growth factor	39/4108	1.51059615592677e-06	0.00972370745570064	3.75482631239275e-05	Nts/Ntrk1/Hes1/Tac1/Fgfr1/Ptn/Elavl4/Sh3gl2/Optn/Sort1/Kcnc2/L1cam/Kif5a/Dync1li1/Stmn2/Arpc3/App/Arpc2/Dync1h1/Rapgef4/Dync1li2/Rapgef2/Mapk9/Kif1b/Bptf/Dnmt1/Rps3/Bdnf/Ntrk3/Rpl9/Ehd1/Foxo3/Eef2k/Ngf/Tmem108/Irs1/Necab3/Ntf3/Micall1
GO:0030705	cytoskeleton-dependent intracellular transport	72/4108	1.57420377195241e-06	0.0101331496800577	3.85179354946471e-05	Nefh/Rasgrp1/Myo1e/Klc2/Ap3s1/Map6d1/Uchl1/Wasl/LOC680121/Dync1i1/Hspa8/Nefl/Cnih2/Kif3c/Ap3s2/Klc1/Arl8a/Vamp7/Kif5a/Myo6/LOC680121/Nefm/Agtpbp1/Kif1a/Ndel1/App/Rab27b/Kif1c/Ap3b2/Copg2/Kif3a/Ubb/Actr10/Dync1h1/Arl8b/Kif5c/Cdc42/Pafah1b1/Lamp1/Rhot1/Mapt/Dynll1/Trak2/Ccdc186/Kif1b/Kif5b/Wdr19/Ccdc88a/Ift140/Ift57/Pcm1/Actn4/Hnrnpu/Dync2i1/Sfpq/Dync2h1/Fyco1/Map2k1/Hif1a/Bloc1s6/Cilk1/Hook1/Ppfia…
GO:0045860	positive regulation of protein kinase activity	159/4108	1.6576587683711e-06	0.0106703494920048	4.02594283623566e-05	Hgf/Met/Tp73/Edn1/Iqgap3/Fgf10/Thbs1/Fgf2/Htr2a/Robo1/Stil/Fgfr1/Rasgrp1/Grm4/Gfral/Mst1r/Map3k5/Il34/Itga1/Akap13/Epgn/Grem1/Ksr1/Plce1/Alk/Tpx2/Ccnb1/Tgfb3/Prkcd/Wnt7b/Map4k3/Pak1/Fzd4/Erbb3/Psrc1/Ralb/Magi3/Map3k9/Sash1/Tf/Gas6/Hsp90aa1/Stk3/Map2k4/Kit/Cdc25b/Cab39l/Hras/Acsl1/Vegfa/Hsp90ab1/Egr1/Tom1l1/Adora1/Prkaa1/Cdk5/Erp29/Akap6/Dab2ip/Avpi1/Prdx2/Higd1a/App/Itgb1bp1/Eif2ak2/Mnat1/Als2/Ma…
GO:0001503	ossification	140/4108	1.66251683781813e-06	0.0107016208850353	4.02594283623566e-05	Spp1/Sfrp2/Satb2/Casr/Dlk1/Osr1/Ctsk/Nppc/Rspo2/Esr1/Scube2/Ache/Enpp1/Fgf2/Mn1/Tac1/Fhl2/Igfbp3/Fgfr1/Bmp7/Cdk6/Nell1/Slc8a1/Trpm4/Ranbp3l/Ptn/Snx10/Ahr/Grem1/Col5a2/Ext1/Ccn2/Fgf9/Snai2/Smpd3/Tgfb3/Slc24a3/Wnt7b/Acan/Sort1/Pdlim7/Tmsb4x/Clec11a/Fzd1/Gnas/Vegfa/Atf4/Esrra/Fgfr2/Pbx1/Ctnnbip1/Mapk8/Thrb/Nab1/Smurf1/Gpm6b/Atp6ap1/Noct/Atp2b1/Sbds/Tp53inp2/Zhx3/Ptk2b/Prkaca/Sparc/Ankh/Gabbr1/Ext2/R…
GO:0051648	vesicle localization	67/4108	1.74915796164533e-06	0.011259329799111	4.19253060301992e-05	Mx1/Eps15/Rasgrp1/Myo1e/Synj1/Ap3s1/Wasl/Syt11/Rab3a/Dync1i1/Fgfr2/Cnih2/Rab11a/Ap3s2/Vamp7/Mapk8/Kif5a/Myo6/Cdk5/Chp1/Cep19/Preb/Kif1a/Ndel1/Pclo/Snap91/Rab27b/Arf1/Kif1c/Ap3b2/Nlgn1/Rab11b/Syndig1/Map4k2/Tfg/Ykt6/Dync1h1/RGD1310429/Uso1/Kif5c/Pafah1b1/Dctn2/Dpysl2/Picalm/Trak2/Btbd8/Ccdc186/Kif1b/Clasp2/Wdr11/Kif5b/Arfgap2/Actn4/Psen1/Fyco1/Map2k1/Bloc1s6/Pcdh17/Ppfia2/Syn3/Ap1s2/Lrrk2/Ahi1/Ap3…
GO:0001933	negative regulation of protein phosphorylation	141/4108	1.75902067116131e-06	0.0113228160602653	4.19476850408385e-05	Hgf/Sfrp2/Met/Dusp5/Tp73/Fam72a/Dusp9/Nppa/Prkca/Dusp6/Lats2/Gfra2/Rgs14/Enpp1/Igfbp3/Bmp7/Slc8a1/Tnfaip3/Ptpn13/Pip5kl1/Pid1/Thy1/Grem1/Myadm/Sh3gl2/Kirrel1/Inpp5k/Ccnb1/Ppm1e/Lyn/Prkcd/Ptpn5/Errfi1/Pard6a/Uchl1/Pde4d/Dmd/Gba/Inpp5f/Dbndd1/Spry4/Nck2/Slit2/Dnaja1/Smpd1/Ldlrad4/Chp1/Pebp1/Hspa4/Dab2ip/Inpp5j/Ptprb/Cyld/Dnajc10/Dusp3/Fkbp8/Itgb1bp1/Gpd1l/Aida/Ppp5c/Coro1c/Paqr3/Wars1/Prnp/Hsph1/Pa…
GO:0014020	primary neural tube formation	50/4108	1.91492596818812e-06	0.012326378457227	4.52066363185591e-05	Sfrp2/Ovol2/Stil/Bmp7/Luzp1/Pfn1/Fzd1/Cfl1/Rala/Rock2/Nckap1/Dlc1/Lmo4/Arhgap35/Prkaca/Opa1/Kdm2a/Specc1l/Tsc2/Ift57/Deaf1/Rab23/Cited2/Fuz/Hif1a/Bbs4/Med12/Rps7/Ptch1/Lrp6/Setd2/Cdk20/Mthfd1l/Prickle1/Prkacb/Ski/Kdm6a/Fzd2/Plxnb2/Ift122/Spint1/Cecr2/Nog/Spint2/Cobl/Celsr1/Ptk7/Tgfb2/Vangl2/Twist1
GO:0071277	cellular response to calcium ion	41/4108	2.23537680314903e-06	0.0143891204818703	5.09784704775376e-05	Cpne8/Cpne7/Edn1/Inhbb/Hpca/Cpne4/Crhbp/Syt2/Syt12/Syt1/Cpne2/Syt3/Mylk/Slc25a24/Syt11/Clic4/Syt13/Prkaa1/Cpne6/Prkaa2/Nlgn1/Lgmn/Mef2a/Kcnh1/Syt5/Ncstn/Tjp1/Slc25a23/Pkd2/Cpne3/Syt7/Gpld1/Cpne5/Syt17/Eef2k/Adgrv1/Adcy8/Jun/Mef2c/Ryr1/Syt10
GO:0051668	localization within membrane	47/4108	2.85086062987593e-06	0.0183509898745113	6.40815461653803e-05	Cacng5/Glra3/Ptn/Thy1/Rftn1/Pak1/Zdhhc2/Cacna1a/Cnih2/Clip1/Rala/Arhgef9/Etv5/Cdk5/Glrb/Insig1/Shisa6/Itgb1bp1/Nlgn1/Akap5/Ppa1/Rer1/Camk2a/Itgb1/Wdr19/Tsc2/Rilpl2/Agrn/Dlg3/Rilpl1/Tbc1d20/Arl6/Grik2/Dlg1/Cacng3/Erbin/Sorbs1/Ift122/Slc7a11/Reln/Cd24/Dok7/Sec24d/Htr1a/Lrrtm4/Colq/Cdh13
GO:0006734	NADH metabolic process	19/4108	2.92154231706321e-06	0.0188059678949359	6.4741029598079e-05	Ldha/Eno1/Nqo1/Mdh1/Eno2/Pfkl/Idh3a/Pfkm/Gpd1l/Tigar/Slc25a12/Dlst/Vcp/Mdh2/Idh3b/Gpd1/Gpd2/Nudt13/Actn3
GO:0006898	receptor-mediated endocytosis	88/4108	2.98713028997364e-06	0.0192281576765603	6.5883679190276e-05	Cacng5/Mx1/Prkca/Eps15/Ache/Hfe/Htr1b/Fcgr2b/H1f1/Cxcr1/Hpca/Cxcl16/Cntn2/Grem1/Sh3gl2/Arc/Aak1/Ap2b1/Ptpn5/Usp46/Synj1/Wasl/Tf/Syt11/Apln/Inpp5f/Ap2a1/Ap2a2/Napb/Dnajc6/Vegfa/B2m/Ankrd13b/Sh3gl3/Myo6/Necab2/Nsf/Ap2s1/Hip1r/Pip5k1c/Snx1/App/Snap91/Arf1/Kif3a/Akap5/Ap2m1/LRRTM1/Reps1/Scyl2/Iqsec1/Mtmr2/Cltc/Itgb1/Lmbrd1/Canx/Mkln1/Smap1/Picalm/Atp5f1b/Btbd8/Ophn1/Gria2/Dgkd/Cap1/Ankrd13a/Rab31/Dll…
GO:0016331	morphogenesis of embryonic epithelium	69/4108	3.085112525548e-06	0.0198588693269525	6.77267939081196e-05	Sfrp2/Ovol2/Ar/Osr1/Wnt2/Fgf10/Six4/Stil/Bmp7/Luzp1/Aldh1a1/Grem1/Pfn1/Tgfb1i1/Wnt7b/Stk3/Fzd1/Cfl1/Fgfr2/Jag2/Rala/Rock2/Nckap1/Dlc1/Grsf1/Lmo4/Arhgap35/Prkaca/Opa1/Kdm2a/Specc1l/Tsc2/Ift57/Deaf1/Rab23/Cited2/Fuz/Hif1a/Bbs4/Med12/Rps7/Ptch1/Lrp6/Setd2/Cdk20/Brpf1/Mthfd1l/Prickle1/Prkacb/Ski/Kdm6a/Ret/Fzd2/Plxnb2/Ift122/Hes5/Spint1/Cecr2/Nog/Wnt4/Pcdh8/Spint2/Cobl/Celsr1/Ptk7/Sulf1/Tgfb2/Vangl2/T…
GO:0048511	rhythmic process	129/4108	3.79696562478312e-06	0.0244410677267289	8.10806582938136e-05	Cyp1b1/Ntrk1/Gnrhr/Prokr2/Grin3a/Anxa1/Esr1/Hs3st2/Adamts1/Pgr/Cenpi/Prkcg/Ptn/Ppara/Aldh1a1/Ahr/Capn5/Timp4/Ptprn/Enpp2/Fzd4/Chga/Erbb3/Homer1/Tyro3/Mapk10/Chrnb2/Hspa8/Atf4/Slit2/Egr1/Ppp1cc/Adora1/Mapk8/Oprl1/Rock2/Kcnma1/Prkaa1/Cdk5/Crem/Kcna2/Grin1/Btrc/Prkaa2/Actb/Mfn2/Azin1/Noct/Nlgn1/Dnm1l/Fbxw7/Cmpk1/Gabrb1/Usp9x/Prmt5/Pdia3/Schip1/Prkaca/Mapk9/Cry2/Kdm2a/Clock/Nono/Hnrnpr/Slit3/Rack1/Pp…
GO:0055117	regulation of cardiac muscle contraction	35/4108	4.25758760945348e-06	0.0274060914420521	9.05054227244148e-05	Nppa/Pde4b/Slc8a1/Trpm4/Slc9a1/Fkbp1b/Ccn2/Chga/Pde4d/Dmd/Hsp90aa1/Atp2a2/P2rx4/Atp1b1/Adora1/Calm3/Akap6/Camk2d/Calm2/Fgf13/Ank2/Atp1a2/Tmem38a/Akap9/Agrn/Cacna1h/Tmem38b/Dlg1/Ehd3/Atp1a1/Sri/Adrb1/Rnf207/Dsp/Kcnj2
GO:0031503	protein-containing complex localization	90/4108	4.44336161960146e-06	0.0286019187453746	9.40290322820356e-05	Cacng5/Mx1/Eps15/Hpca/Neto1/Nptxr/Cplx1/Arc/Ap2b1/Usp46/Synj1/Ralb/Wasl/Hras/Mapk10/Ddx25/Cnih2/Rab11a/Anks1b/Kif5a/Nptx2/Myo6/Vamp2/Akap6/Shisa6/Pip5k1c/Xpot/Eif5a/Nlgn1/Akap5/Ap2m1/Clstn1/Thoc3/Rapgef4/Camk2a/Iqsec1/Kif5c/Vps35/Stx1b/Washc5/Eif6/Dynll1/Ran/Kif5b/Ophn1/Adam22/Wdr19/Ift140/Grip1/Rcc2/Ift57/Ddx39b/Pcm1/Lgi1/Hnrnpu/Dync2i1/Rps15/Tamalin/Ythdc1/Sfpq/Dync2h1/Srsf3/LOC679894/Dlg3/Iws1…
GO:0048762	mesenchymal cell differentiation	83/4108	4.51714355405392e-06	0.0290768530574451	9.45930846379555e-05	Sfrp2/Ovol2/Osr1/Sema3e/Wnt2/Glipr2/Edn1/Fgf10/Hes1/Trim62/Fgfr1/Bmp7/Ranbp3l/Sema3d/Grem1/Sema5b/Snai2/Tgfb1i1/Tgfb3/Sema7a/Tcof1/Vegfa/Cfl1/Erbb4/Efnb1/Fgfr2/Rtn4/Adam15/Ldlrad4/Dab2ip/Mcrip1/Anxa6/Coro1c/Smad2/Sema6b/Rgcc/Adipor1/Nrp1/Nolc1/Clasp2/Tsc2/Fam172a/Smad4/Cited2/Ddx5/Acvr1/Fuz/Nrp2/Hif1a/Ddx17/Mapk3/Dlg5/Pdcd4/Lrp6/Sema4d/Sdcbp/Cul7/Axin2/Spry2/Ret/Hey1/Sema3c/Wwtr1/Olfm1/Nog/Wnt4/S…
GO:0009914	hormone transport	127/4108	4.53042165390163e-06	0.0291623241861648	9.45930846379555e-05	Ccn3/Spp1/Casr/Htr2c/Nppa/Grp/Nnat/Edn1/Anxa1/Inhbb/Hfe/Tac1/C1qtnf1/Igfbp3/Cpe/Fgfr1/Crhbp/Trpm4/C1qtnf12/Selenom/Pex5l/Ano1/Fkbp1b/Epha5/Myrip/Cplx1/Ptprn2/Smpd3/Lyn/Ptprn/Cnr1/Midn/Fzd4/Chga/Rab11fip5/Tmf1/Mcu/Ucp2/Stxbp5l/Apln/Abat/Cd38/Adcy5/Gnas/Pfkl/Stx1a/Nell2/Adora1/Vamp7/Glul/Pfkm/Vamp2/Vip/Ensa/Slco1c1/Vsnl1/Pclo/Mfn2/Ppp3cb/Slc16a1/Anxa5/Crym/Acsl4/Rab11b/Selenot/Oxct1/Smad2/Rapgef4/Y…
GO:1903539	protein localization to postsynaptic membrane	29/4108	4.56933247625984e-06	0.0294127931496846	9.49833760668266e-05	Cacng5/Nptxr/Cplx1/Zdhhc2/Hras/Mapk10/Rab11a/Nptx2/Vamp2/Grin1/Shisa6/Clstn1/Rapgef4/Camk2a/Vps35/Stx1b/Adam22/Grip1/Lgi1/Tamalin/Map2k1/Kalrn/Dlg1/Cacng3/Tnik/Cnih3/Ghsr/Gpc6/Gpc4
GO:0043254	regulation of protein-containing complex assembly	141/4108	4.6964326540244e-06	0.0302309369939551	9.71953579175094e-05	Met/Lcp1/Cck/Hes1/Esr1/Kank4/Cdc42ep2/Sgk1/Fhod3/Ahr/Myadm/Kirrel1/Bid/Pfn1/Arpin/Prkcd/Unc13b/Arpc5/Cdc42ep1/Pfn2/Tubb4a/Pak1/Psrc1/Ralb/Wasl/Stmp1/Hsp90aa1/Tmsb4x/Gba/Rab3a/Arpc4/Esam/Napb/Actr3b/Slc39a12/Cptp/Nck2/Vegfa/Cfl1/Rap1b/Slit2/Prune1/Eml2/Septin8/Clip1/Capza2/Ctnnbip1/Stx1a/Mapk8/Ldlrad4/Stmn2/Cotl1/Nckap1/Arpc3/Dab2ip/Inpp5j/Prrt2/Hip1r/Camsap2/Preb/Fnip2/Cyfip1/Actr2/Ppp2r5b/Flii/R…
GO:0060419	heart growth	48/4108	5.01984719164568e-06	0.0323127563726232	0.000102533537832104	Tp73/Dusp9/Nppa/Wnt2/Edn1/Dusp6/Fgf2/Rgs4/Fgfr1/Foxp1/Ppara/Akap13/Ahr/Tenm4/Fgf9/Ccnb1/Mapk11/Pak1/Map2k4/Erbb4/Fgfr2/Akap6/Camk2d/Fdps/Slc25a4/Prkar1a/Tomm70/Vgll4/Ddx39b/Mapk14/Cited2/Agt/Heg1/Sirt1/Nr3c1/Smad1/Ncam1/Adrb1/Nog/Mef2c/Tgfbr1/Rbp4/Dipk2a/Tgfb2/Pim1/Pi16/Ccn4/Prox1
GO:1903532	positive regulation of secretion by cell	129/4108	5.07480277797882e-06	0.0326665054818497	0.000103207312818954	Spp1/Casr/Htr2c/Nppa/Grp/Nnat/RT1-CE5/Edn1/Prkca/Nppc/Cck/Inhbb/Hfe/Tac1/C1qtnf1/Fgfr1/Trpm4/C1qtnf12/Cd34/Cadps/Syt2/Pex5l/Ano1/Syt1/Cadps2/Myrip/Cacna1i/Smpd3/Gab2/Tgfb3/Unc13b/Cnr1/Tmf1/Rab15/Pard6a/Mcu/Apbb1/Stxbp5l/Apln/Abat/Rab3a/Cd38/Cacna1g/Chrnb2/Gapdh/Cacnb2/Rtn4/Panx1/Stx1a/Nell2/Vamp7/Glul/Pfkm/Cdk5/Vip/Prrt2/Erc1/Vsnl1/Mfn2/Ppp3cb/Rab27b/Gpi/Stxbp1/Arf1/Nr1h2/Atp6ap1/Acsl4/Ppia/Nlgn1…
GO:0055119	relaxation of cardiac muscle	12/4108	5.13122508503116e-06	0.0330296958723456	0.000103657448654121	Pde4b/Chga/Pde4d/Atp2a2/P2rx4/Atp1b1/Akap6/Camk2d/Atp1a2/Camk2g/Atp1a1/Kcnj2
GO:0098656	anion transmembrane transport	106/4108	5.29214275816573e-06	0.0340655229343128	0.000105795445149804	Gabra6/Casr/Glra1/Slc9a4/Nmur2/Osr1/Glra3/Slc6a7/Slc17a6/Prkca/Thbs1/Clic2/Ano4/Slc9a2/Rgs4/Gabra5/Slc9a9/Slc13a5/Lrrc8d/Slc24a2/Ano1/Slc9a1/Slc17a8/Gabrg3/Slc1a6/Kcnj10/Emb/Prkcd/Slc24a3/Slc36a1/Slc4a7/Slc38a3/Acsl5/Sfxn3/Slc17a7/Clic4/Ano10/Slc9a7/Arl6ip5/Slc7a1/Slc7a10/Glrb/Pcyox1/Tcaf1/Slc43a2/Arl6ip1/Slc25a3/Lrrc8b/Slc16a1/Vdac1/Acsl6/Slc25a12/Slc36a4/Slc7a4/Slc38a1/Gabrb1/Clcn4/Slc6a8/Vdac2…
GO:0010256	endomembrane system organization	136/4108	5.54021500732264e-06	0.0356623640021358	0.000109854327851047	Ar/Myh1/Atp8b3/Ano4/Abca7/Snx10/Ano1/Ticam2/Epb41l3/Sh3gl2/Optn/Otof/Prkcd/Fa2h/Ptprn/Reep1/Synj1/Aqp11/Atl1/Tmf1/Stk25/Wasl/Atp2a2/Syt11/Rab3a/Zfyve27/Ano10/Exoc8/Rtn4/Syngr1/Rab11a/Laptm4b/Vcpip1/Lnpk/Rab29/Tango2/Ccdc136/Lman2/Camsap2/Ndel1/Kifc3/Arl6ip1/Rab3gap2/Esyt2/Csnk1a1/Pi4k2a/Gcc2/Anxa6/Als2/Ugcg/Rab10/Coro1c/Asap1/Rtn3/Pdcd10/Vmp1/Serpine2/Tmem33/Vps11/Uso1/Ywhaz/Cltc/Cdc42/Ank2/Tmem1…
GO:0006865	amino acid transport	64/4108	5.54194530935765e-06	0.0356735019563352	0.000109854327851047	Arg2/Htr2c/Slc6a7/Slc17a6/Cck/Htr1b/Rgs4/Grm4/Lrrc8d/Slc17a8/Slc1a6/Hrh3/Kcnj10/Prkcd/Slc36a1/Pak1/Trpc4/Abat/Slc38a3/Slc6a17/Cacna1a/Slc17a7/Adora1/Slc6a11/Arl6ip5/Gipc1/Slc7a1/Myo6/Slc7a10/Nfe2l1/Slc43a2/Arl6ip1/Sv2a/Stxbp1/Slc25a12/Slc36a4/Slc7a4/Slc38a1/Slc1a4/Itgb1/Dpysl2/Slc1a1/Slc3a2/Slc38a2/Gabbr1/Grm7/Cacnb4/Psen1/Bdnf/Slc38a10/Agt/Per2/Slc16a2/Nr3c1/Slc7a11/Slc7a14/Slc38a9/Grm1/Slc7a2/H…
GO:0035148	tube formation	67/4108	5.6097241736992e-06	0.0361097945061018	0.000110684964381836	Sfrp2/Ovol2/Osr1/Fgf10/Six4/Stil/Bmp7/Luzp1/Grem1/Pfn1/Stk3/Fzd1/Vegfa/Cfl1/Fgfr2/Rala/Rock2/Nckap1/Dab2ip/Dlc1/Itgb1bp1/Lmo4/Arhgap35/Ywhaz/Prkaca/Opa1/Kdm2a/Specc1l/Sdccag8/Tsc2/Ift57/Deaf1/Rab23/Cited2/Fuz/Podxl/Hif1a/Bbs4/Med12/Rps7/Ptch1/Lrp6/Nfib/Setd2/Cdk20/Brpf1/Mthfd1l/Prickle1/Prkacb/Ski/Kdm6a/Ret/Fzd2/Plxnb2/Ift122/Hes5/Spint1/Cecr2/Nog/Wnt4/Spint2/Cobl/Celsr1/Ptk7/Tgfb2/Vangl2/Twist1
GO:0046847	filopodium assembly	32/4108	5.63097045998114e-06	0.0362465568508986	0.000110684964381836	Gap43/Srgap2/Tgfb3/Prkcd/Wasl/Dpysl3/Ripor2/Rala/Mien1/Rhoq/Rab3ip/Capzb/Nlgn1/Arpc2/Itga6/Cdc42/Nrp1/Actr3/Zmynd8/Fgd4/Gpm6a/Agrn/Ttyh1/Plppr5/Palm/Neurl1/Spata13/Ppp1r9a/Sh3bp1/Dock11/Tgfbr1/Itgb4
GO:0048738	cardiac muscle tissue development	87/4108	5.72653741772776e-06	0.0368617213579136	0.000112094458312803	Bves/Met/Tp73/Nppa/Wnt2/Fzd7/Edn1/Fgf2/Fhl2/Rgs4/Fgfr1/Gjc1/Bmp7/Slc8a1/Foxp1/Ppara/Slc9a1/Akap13/Fhod3/Grem1/Tenm4/Fgf9/Ccnb1/Rarb/Mapk11/Pak1/Erbb3/Sgcb/Map2k4/Vegfa/Erbb4/Fgfr2/Akap6/Camk2d/Actn2/Fkbp1a/Calr/Fdps/Ndufv2/Slc25a4/Mef2a/Cdc42/Itgb1/Tpm1/Speg/Prkar1a/Tomm70/Vgll4/Ddx39b/Smad4/Hnrnpu/Mapk14/Cited2/Acvr1/Sin3b/Dll1/Agt/Heg1/Atg7/Sirt1/Lrp6/Syne1/Efnb2/Kdm6b/Nr3c1/Smad1/RGD1311744/He…
GO:0006644	phospholipid metabolic process	129/4108	5.85602409699856e-06	0.0376952271123798	0.000114153463834482	Htr2c/Socs2/Plch2/Synj2/Chrm5/Fgf2/Efr3b/Htr2a/Plaat1/Inpp1/Pip5kl1/Gpat3/Pik3cd/Inpp5k/Smpd3/Lyn/Mvd/Dgkg/Prkcd/Pnpla3/Enpp2/Hmgcs1/Tnfaip8l3/Synj1/Pgap1/Pip4k2c/Fitm2/Inpp5f/Fdft1/Pgp/Acsl5/Fabp5/Lpgat1/Erbb4/Mvk/Gpcpd1/Mtmr4/Cds1/Gdpd1/Prdx6/Sptlc1/Plbd2/Smpd1/Abhd12/Gde1/Idi1/Chkb/Dab2ip/Inpp5j/Dgkb/Pigs/Pip5k1c/App/Pnpla8/Fdps/Pyurf/Arf1/Dgkz/Nr1h2/Pi4k2a/Acsl6/Tamm41/Lclat1/Pcyt1a/Bpnt1/Idh…
GO:0032922	circadian regulation of gene expression	34/4108	6.07410718121003e-06	0.0390990279254489	0.000117915356023229	Ppara/Ahr/Atf4/Egr1/Ppp1cc/Crem/Noct/Prmt5/Cry2/Kdm2a/Clock/Ppp1cb/Ncoa2/Arntl/Hdac1/Ncor1/Hnrnpu/Kdm5a/Rbm4b/Id4/Kmt2a/Nampt/Sirt1/Per2/Per1/Cry1/Id3/Usp2/Cavin3/Ciart/Id2/Bhlhe41/Per3/Cartpt
GO:0019226	transmission of nerve impulse	41/4108	6.18164666230215e-06	0.0397912595652389	0.000119509157694843	Cacng5/Glra1/Chrm5/Fkbp1b/Cacna1i/Kcnmb4/Scn1b/Pak1/Kcnmb2/Gba/P2rx4/Cacna1g/Cacna1a/Mag/Scn1a/Nfasc/Kcnma1/Fgf12/Cntnap1/Kcna2/Scn8a/Rapgef4/Kcna1/Pafah1b1/Scn2a/Kcnq2/Nrcam/Grm7/Cacnb4/Ntrk3/Agt/Cacna1h/Grik2/Scn3a/Cacng3/Pmp22/Dcdc2/Drd1/Ghsr/Kcnc4/Cartpt
GO:0097581	lamellipodium organization	40/4108	6.27450146734547e-06	0.0403889659453028	0.000120807161556354	Arhgef6/Srgap2/Plekho1/Plce1/Arpin/Enpp2/Arpc5/Hsp90aa1/Kit/Nck2/Cfl1/Slit2/Nckap1/Atp7a/Cyfip1/Actr2/Snx1/Capzb/Carmil2/Coro1b/Brk1/Coro1c/Arpc2/Cdc42/Itgb1/Gng2/Golph3/Actr3/Arhgef7/Fgd4/Ccdc88a/Spata13/Pmp22/Auts2/Cd44/Vav3/Rreb1/Ptpro/Cdh13/Ablim3
GO:0007422	peripheral nervous system development	36/4108	6.31187181651352e-06	0.0406295188828975	0.00012103065055682	Pou3f1/Nefh/Hapln2/Rxrg/Adgrg6/Etv1/Fa2h/Erbb3/Lama2/Gpc1/Dmd/Nfasc/Cntnap1/Cdk5/Scn8a/Nab1/Slc25a46/Aldh3a2/Adam22/Plxna4/Cited2/Bdnf/Ntrk3/Agt/Mpp5/Med12/Pard3/Ski/Pmp22/Ngf/Egr3/Bag1/Ndrg1/Ntf3/Cldn1/Itgb4
GO:0008088	axo-dendritic transport	38/4108	6.36825575327587e-06	0.0409924622838368	0.000121197915461519	Klc2/Ap3s1/Uchl1/LOC680121/Hspa8/Nefl/Cnih2/Ap3s2/Klc1/Arl8a/Kif5a/LOC680121/Nefm/Agtpbp1/Kif1a/Ndel1/App/Rab27b/Kif1c/Ap3b2/Kif3a/Actr10/Dync1h1/Arl8b/Kif5c/Pafah1b1/Mapt/Trak2/Kif1b/Kif5b/Hnrnpu/Sfpq/Hif1a/Bloc1s6/Tmem108/Kif17/Ap3b1/Hap1
GO:0031623	receptor internalization	54/4108	6.47256757333527e-06	0.0416639174695592	0.000122610649744462	Cacng5/Mx1/Eps15/Ache/Htr1b/Cxcr1/Hpca/Cntn2/Grem1/Sh3gl2/Arc/Ap2b1/Ptpn5/Usp46/Synj1/Apln/Napb/Vegfa/Ankrd13b/Myo6/Necab2/Nsf/Pip5k1c/Snx1/App/Arf1/Akap5/Ap2m1/LRRTM1/Scyl2/Iqsec1/Mtmr2/Cltc/Itgb1/Lmbrd1/Mkln1/Picalm/Ophn1/Gria2/Ankrd13a/Rab31/Nedd4/Syne1/Lrpap1/Sdcbp/Pard3/Efnb2/Cacng3/Ahi1/Ackr3/Hap1/Ramp1/Ntf3/Ptger3
GO:0006090	pyruvate metabolic process	48/4108	6.69877614510782e-06	0.043120022046059	0.000126386125282673	Htr2a/Me1/Ppara/Nr4a3/Dhtkd1/Pgam1/Eno1/Pdha1/Dlat/Me3/Pkm/LOC108351137/Pgk1/Tpi1/Pfkfb3/Slc2a6/LOC100362738/Gapdh/Eno2/Pfkl/Prkaa1/Pfkm/Pdk2/Aldoa/Dld/Prkaa2/App/Kyat1/Gpi/Tigar/Pc/Pdk1/Pdhb/Bpgm/Eif6/Aldoc/Hk1/Prkag2/Gpd1/Ncor1/Psen1/Hif1a/Jmjd8/Galt/Stat3/Slc4a4/Hoga1/Actn3
GO:0046879	hormone secretion	123/4108	7.45980362392977e-06	0.0480187559272359	0.000137973906231241	Ccn3/Spp1/Casr/Htr2c/Nppa/Grp/Nnat/Edn1/Anxa1/Inhbb/Hfe/Tac1/C1qtnf1/Igfbp3/Cpe/Fgfr1/Crhbp/Trpm4/C1qtnf12/Selenom/Pex5l/Ano1/Fkbp1b/Epha5/Myrip/Cplx1/Ptprn2/Smpd3/Lyn/Ptprn/Cnr1/Midn/Fzd4/Chga/Rab11fip5/Tmf1/Mcu/Ucp2/Stxbp5l/Apln/Abat/Cd38/Adcy5/Gnas/Pfkl/Stx1a/Nell2/Adora1/Vamp7/Glul/Pfkm/Vamp2/Vip/Ensa/Vsnl1/Pclo/Mfn2/Ppp3cb/Slc16a1/Anxa5/Acsl4/Rab11b/Selenot/Oxct1/Smad2/Rapgef4/Ywhaz/Ube2q1/D…
GO:0072594	establishment of protein localization to organelle	143/4108	7.69456063495159e-06	0.0495298868071834	0.000141757787879418	Cacng5/Mx1/Eps15/Hpca/Bag3/Tnfaip3/Ppp2r2b/Pex5l/Cabp1/Apod/Fgf9/Bid/Arc/Neurl1b/Prkcd/Pmaip1/Ap2b1/Ptpn5/Lamp5/Usp46/Synj1/Sort1/LOC680121/Hsp90aa1/Tspan17/Tomm34/Sgtb/Hspa8/Gnptab/Cfl1/Hsp90ab1/Kpna2/Gdap1/Rab11a/Vps41/Pmm1/Dnaja1/Vamp7/Prkaa1/Mon1a/Lrsam1/Myo6/Calm3/LOC680121/Chp1/Hspa4/Ufm1/Pip5k1c/Rab3gap2/Tomm40/Ap4m1/Mfn2/Nfkbia/Kpna3/Pex3/Sae1/Smurf1/Grpel2/Gcc2/Akap5/Vps13d/Ap2m1/Rab10/F…

## Sheet: CA3xDG - All genes
ID	Description	GeneRatio	pvalue	p.adjust	qvalue	geneID	Count
GO:0050808	synapse organization	267/5938	2.31034829721187e-21	1.50080225386883e-17	1.12574760713618e-17	Klk8/Ntrk1/Gap43/Cbln4/Sema3e/Robo1/Amigo2/Prkca/Nefh/Six4/Glra3/Nptxr/Igsf21/Cabp1/Ache/Asic2/Ky/Iqsec3/Fcgr2b/Flrt2/Epha5/Caprin2/Mdga1/Cntn2/Drp2/Ntn1/Pclo/Unc13b/Ephb1/Slitrk6/Pls3/Dgkb/Homer1/Cacna1a/Hspa8/Apbb1/Fzd1/Lrfn1/Pak1/Zdhhc2/Septin7/Lgmn/Snap91/Chrna7/Itga3/Rab3a/Cacng2/Clstn2/Wnt7b/Cfl1/Rab29/L1cam/Tubb5/Srgn/Syn1/Nptx1/Arhgef9/Sema4a/Nrp1/Prnp/Pfn2/Glra2/Col4a1/Bsn/Chrnb2/Etv5/Pt…	267
GO:0042391	regulation of membrane potential	252/5938	4.37003115197901e-20	2.83877223632557e-16	1.06467758960583e-16	Bves/Nppa/Popdc3/Cav3/Gna14/Gjd2/Bok/Gpr88/P2rx5/Chrna2/Met/Kcnh8/Cck/Pid1/Adcyap1/Scn7a/Gabra5/Rgs4/Trpm4/Glra3/Neto1/P2rx6/Ucp2/Scn4b/Tac1/Kcnc2/Bco2/Cacna1i/Bid/Grik4/Kcnn2/Asic2/Ano1/Kcnh6/Stx1a/Pip5kl1/Bnip3/Pmaip1/Scn1b/P2rx3/Adora2a/Trpc5/Pias3/Kcnmb2/Hcn1/Kcnmb4/Kcnab2/Slc9a1/Unc13b/Fxyd1/Fkbp1b/Slc25a27/Cacna1g/Ywhah/Insyn2a/Dmd/Cacna1a/Myh14/Arl6ip5/Slc17a7/Kcnj10/Mllt11/Snap91/Cnr1/Atp…	252
GO:0031346	positive regulation of cell projection organization	255/5938	1.59637605145682e-18	1.03700588302635e-14	2.5928507867346e-15	Hgf/Ntrk1/Met/Robo1/Adcyap1/Plce1/Plxna1/Fgfr1/Dpysl3/Ache/Pla2g3/Elavl4/Cdc42ep2/Sgk1/Syt2/Caprin2/Syt1/Scn1b/Hsp90aa1/Enpp2/Ntn1/Trpv2/Trpc5/Stmn2/Cpne9/Fkbp1b/Bmp7/Bmp4/Fam98a/Dmd/Apbb1/Lpar1/Fzd1/Pak1/Septin7/Cdc42ep1/Snap91/Cnr1/Rab11a/Itga3/Adamts1/Fzd4/Syt3/Cfl1/Rtn4/Vamp7/L1cam/Ap2a1/Stk25/Mien1/Cpne5/Serpini1/Nrp1/Camk1d/Rhoq/Ret/Rnf157/Prkcq/Lyn/Nav3/Ptn/Cpne6/Cpeb1/Ube2v2/Nckap1/Nefl/T…	255
GO:0010976	positive regulation of neuron projection development	204/5938	1.31556638221026e-16	8.54591921883784e-13	1.60256757453981e-13	Hgf/Ntrk1/Met/Robo1/Adcyap1/Plxna1/Fgfr1/Dpysl3/Ache/Pla2g3/Elavl4/Sgk1/Syt2/Caprin2/Syt1/Scn1b/Ntn1/Trpv2/Trpc5/Stmn2/Cpne9/Fkbp1b/Bmp7/Bmp4/Dmd/Apbb1/Lpar1/Fzd1/Pak1/Snap91/Cnr1/Rab11a/Itga3/Adamts1/Fzd4/Syt3/Cfl1/Rtn4/Vamp7/L1cam/Ap2a1/Stk25/Cpne5/Serpini1/Nrp1/Camk1d/Ret/Rnf157/Lyn/Ptn/Cpne6/Cpeb1/Ube2v2/Nefl/Tbc1d24/Dcx/Gdi1/Syt4/Epha4/Zfyve27/Vegfa/Map6/Nlgn1/Nme1/Numbl/Kif3c/Ppp2r5b/Mapk6/…	204
GO:0099003	vesicle-mediated transport in synapse	156/5938	7.97158208950201e-16	5.17833972534051e-12	6.47376377057979e-13	Mx1/Htr2a/Chrm2/Synj2/Prkca/Slc17a6/Eps15/Glra3/Slc17a8/Sh3gl2/Syt12/Cadps/Sh3gl3/Hpca/Prkcg/Syt2/Stx1a/Prkcb/Vamp1/Syt1/Synj1/Adra2a/Cplx1/Ddc/Usp46/Amph/Adora2a/Pclo/Unc13b/Pls3/Rap1b/Dnajc6/Pip5k1c/Cacna1a/Slc17a7/Hspa8/Mapk10/Napb/Ap2b1/Snap91/Apba2/Cnr1/Atp2a2/Chrna7/Rab11a/Cadps2/Rab3a/Prrt2/Syt3/Syt11/Syn1/Ap2m1/Calm3/Syp/Pfn2/Bsn/Chrnb2/Ppfia3/Syn2/Vps35/Fcho2/Tbc1d24/Prepl/Brsk1/Gipc1/Sy…	156
GO:0010769	regulation of cell morphogenesis involved in differentiation	193/5938	3.12063553399337e-15	2.0271648428821e-11	2.1722438927602e-12	Spp1/Fezf2/S100a10/Met/Sema3e/St6gal1/Robo1/Meltf/Plxna1/Ache/Myadm/Sgk1/Slit2/Caprin2/Cntn2/Enpp2/Ntn1/Thy1/Postn/Mag/Sema5b/Trpv2/Trpc5/Mbp/Sema6a/Ywhah/Cacna1a/Pak1/Snap91/Kank1/Rab11a/Rac3/Sema3d/Cfl1/Rtn4/Vamp7/L1cam/Stk25/RGD1307443/Sema4a/Nrp1/Ret/Dab2/Ifrd1/Chrnb2/Nefl/Tbc1d24/Mgll/Dcx/Gdi1/Brsk1/Cdk5/Calr/Epha4/Zfyve27/Vegfa/Trak2/Map6/Nlgn1/Arc/Numbl/Ttl/Cyfip1/Mfn2/Rapgef2/Dnm1l/Pafah1…	193
GO:1990778	protein localization to cell periphery	194/5938	3.97317329239836e-15	2.58097337074197e-11	2.41997620664631e-12	Cav3/Stac/Nectin3/Ar/S100a10/Pid1/Cacng5/Ldlrap1/Efr3b/Trarg1/Nptxr/Ehd4/Fyb1/Prkg2/Myadm/Gnai1/Slc9a3r2/Epb41l3/Zdhhc23/Mal/Stac2/Lypd1/Cplx1/Rab15/Rapgef6/Anxa2/Optn/Dpp10/Efr3a/Bbip1/Mmp14/Tspan17/Pls1/Gas6/Zdhhc2/Mapk10/Rab3c/Scn3b/Rab11a/Itga3/Rab3a/Cacng2/Inpp5k/Atp1b3/Rab13/Camk2d/Vamp7/Rab29/Ank2/Ap2m1/Nptx1/Rhoq/Prnp/Bsg/Dab2/Gpr158/Flot2/Atp1b1/Vps35/Fcho2/Nsf/Prepl/Cdk5/Zfyve27/Vamp2/R…	194
GO:0007409	axonogenesis	242/5938	7.4145483538911e-15	4.81649061068766e-11	3.6128362452802e-12	Ntrk1/Spp1/Gap43/Fezf2/Sema3e/Robo1/Cck/Prkca/Nefh/Nr4a3/Drgx/Plxna1/Ache/Ephb6/Etv4/Flrt2/Slit2/Epha5/Cntn2/Scn1b/Hsp90aa1/Tubb3/Ntn1/Thy1/Erbb3/Mag/Sema5b/Trpv2/Trpc5/Emb/Ephb1/Slitrk6/Nr4a2/Uchl1/Mbp/Atl1/Unc5c/Sema6a/Bmp7/Pip5k1c/Cacna1a/Ext1/Apbb1/Arhgef28/Apbb2/Pak1/Septin7/Cnp/Snap91/Rab11a/Rab3a/Wnt7b/Sema3d/Rtn4/Ntn3/Kif5a/Hsp90ab1/Epha10/L1cam/Stk25/Nptx1/RGD1307443/Sema4a/Nrp1/Ret/Bsg/…	242
GO:0006836	neurotransmitter transport	147/5938	2.82898041456907e-14	1.83770567730407e-10	1.2531435731139e-11	Sv2b/Tacr2/Htr2a/Chrm2/Slc6a7/Htr2c/Prkca/Slc17a6/Glra3/Slc17a8/Syt12/Cadps/Prkcg/Syt2/Mctp2/Stx1a/Prkcb/Vamp1/Syt1/Synj1/Adra2a/Cplx1/Rab15/Ddc/Adora2a/Syngr3/Pclo/Unc13b/Rap1b/Cacna1a/Arl6ip5/Slc17a7/Pak1/Gpm6b/Kcnj10/Napb/Snap91/Apba2/Cnr1/Atp2a2/Chrna7/Cadps2/Rab3a/Prrt2/Syt3/Pnkd/Syn1/Calm3/Syp/Pfn2/Chrnb2/Ppfia3/Syn2/Nsf/Prepl/Brsk1/Gipc1/Syt4/Cdk5/Snapin/Vamp2/Slc6a17/Trak2/Nlgn1/Snap29/St…	147
GO:0007269	neurotransmitter secretion	120/5938	4.43890061199132e-14	2.88350983754956e-10	1.66377902290752e-11	Tacr2/Htr2a/Chrm2/Htr2c/Prkca/Glra3/Syt12/Cadps/Prkcg/Syt2/Mctp2/Stx1a/Prkcb/Vamp1/Syt1/Synj1/Adra2a/Cplx1/Rab15/Adora2a/Pclo/Unc13b/Rap1b/Cacna1a/Pak1/Napb/Snap91/Apba2/Cnr1/Atp2a2/Chrna7/Cadps2/Rab3a/Prrt2/Syt3/Pnkd/Syn1/Calm3/Syp/Pfn2/Chrnb2/Ppfia3/Syn2/Nsf/Prepl/Brsk1/Gipc1/Syt4/Cdk5/Snapin/Vamp2/Nlgn1/Snap29/Stxbp1/Rab5al1/Dnm1l/Lin7b/Syt5/Erc1/Cacna1b/Calm2/Ptprn2/Stxbp5l/Snap47/Stx1b/Git1/…	120
GO:0099643	signal release from synapse	120/5938	4.43890061199132e-14	2.88350983754956e-10	1.66377902290752e-11	Tacr2/Htr2a/Chrm2/Htr2c/Prkca/Glra3/Syt12/Cadps/Prkcg/Syt2/Mctp2/Stx1a/Prkcb/Vamp1/Syt1/Synj1/Adra2a/Cplx1/Rab15/Adora2a/Pclo/Unc13b/Rap1b/Cacna1a/Pak1/Napb/Snap91/Apba2/Cnr1/Atp2a2/Chrna7/Cadps2/Rab3a/Prrt2/Syt3/Pnkd/Syn1/Calm3/Syp/Pfn2/Chrnb2/Ppfia3/Syn2/Nsf/Prepl/Brsk1/Gipc1/Syt4/Cdk5/Snapin/Vamp2/Nlgn1/Snap29/Stxbp1/Rab5al1/Dnm1l/Lin7b/Syt5/Erc1/Cacna1b/Calm2/Ptprn2/Stxbp5l/Snap47/Stx1b/Git1/…	120
GO:0001505	regulation of neurotransmitter levels	152/5938	5.63640403475091e-14	3.66140806097419e-10	1.96172287795954e-11	Sv2b/Tacr2/Htr2a/Chrm2/Htr2c/Hnmt/Prkca/Slc17a6/Glra3/Syt12/Ache/Cadps/Prkcg/Syt2/Mctp2/Stx1a/Prkcb/Vamp1/Syt1/Synj1/Adra2a/Cplx1/Rab15/Adora2a/Syngr3/Pclo/Unc13b/Rap1b/Cacna1a/Arl6ip5/Slc17a7/Pebp1/Pak1/Gpm6b/Kcnj10/Napb/Snap91/Apba2/Cnr1/Atp2a2/Chrna7/Daglb/Cadps2/Rab3a/Prrt2/Syt3/Pnkd/Syn1/Calm3/Syp/Pfn2/Chrnb2/Ppfia3/Syn2/Nsf/Prepl/Brsk1/Gipc1/Syt4/Cdk5/Snapin/Vamp2/Nlgn1/Snap29/Stxbp1/Glul/R…	152
GO:0030900	forebrain development	241/5938	1.39626708441688e-12	9.07015098037206e-09	4.12539376866273e-10	Neurod6/Duox2/Fgf10/Pou3f1/Fezf2/Hes1/Tp73/Satb2/Robo1/Nefh/Slc17a6/Phlda1/Adcyap1/Stil/Nr4a3/Enpp1/Kcnc2/Fgfr1/Crh/Crhr1/Slit2/Slc8a1/Epha5/Bnip3/Mdga1/Cntnap2/Cntn2/Cyp19a1/Inhbb/Olig2/Tyro3/Rarb/Sstr4/Arpc5/Nr4a2/Pgap1/Bmp4/Dmd/Ext1/Hspa8/Lpar1/Pebp1/Pak1/Lef1/Cnp/Srgap2/Nr2f2/Herc1/Wnt7b/Crtac1/Rac3/Cfl1/Rtn4/B2m/Atp1a3/Ak3/Kif5a/Uba6/Gnao1/Nrp1/Srd5a1/Dclk2/Hsd17b7/Chrnb2/Ptn/Gart/Aspm/Ccdc1…	241
GO:0050803	regulation of synapse structure or activity	154/5938	1.43929810680283e-12	9.3496805017912e-09	4.12539376866273e-10	Klk8/Ntrk1/Mx1/Gap43/Amigo2/Prkca/Six4/Slc17a6/Nptxr/Slc17a8/Asic2/Fcgr2b/Flrt2/Caprin2/Mdga1/Ntn1/Cyp19a1/Ephb1/Slitrk6/Dgkb/Homer1/Slc17a7/Hspa8/Fzd1/Lrfn1/Zdhhc2/Snap91/Clstn2/Cfl1/Tubb5/Srgn/Nptx1/Arhgef9/Sema4a/Prnp/Chrnb2/Etv5/Ptn/Ube2v2/Vps35/Frmpd4/Cdk5/Epha4/App/Clstn3/Nlgn1/Arc/Ywhaz/Dnm1/Cyfip1/Mfn2/Chmp2b/Dnm1l/Pafah1b1/Cdc42/Cdkl5/Kif1a/Vcp/Ptprs/Abhd17b/Shisa6/Cntnap4/Clstn1/Syndig1…	154
GO:0006887	exocytosis	200/5938	1.91101145228218e-12	1.2413930394025e-08	5.17314152784456e-10	Nppa/Htr2a/RT1-CE5/Chrm2/Nppc/Anxa4/Prkca/Rasgrp1/Glra3/Trarg1/Nr4a3/Cacna1i/Crhr1/Syt12/Pla2g3/Cadps/Prkcg/Lgi3/Gab2/Syt2/Rab3il1/Stx1a/Ralb/Prkcb/Crhbp/Vamp1/Syt1/Synj1/Adra2a/Cplx1/Rab15/Adora2a/Syngr3/Pclo/Unc13b/Syngr1/Rap1b/Vps41/Cacna1g/Rab11fip5/Pip5k1c/Cacna1a/Exoc6b/Pak1/Napb/Apba2/Cnr1/Rab3c/Atp2a2/Chrna7/Pex5l/Rab3ip/Rab11a/Cadps2/Rab3a/Syt13/Prrt2/Hmox1/Syt3/Syt11/Rab13/Vamp7/Scamp1/…	200
GO:0034765	regulation of ion transmembrane transport	236/5938	5.71473522985677e-12	3.71229200531495e-08	1.46556838664859e-09	Clcnka/Nppa/Osr1/Cav3/Stac/Fxyd7/Kcng3/Kcnh8/Prkca/Scn7a/Cacng5/Rgs4/Neto1/Scn4b/Chrm3/Kcnc2/Pde4b/Cacna1i/Cabp1/Crh/Crhr1/Neto2/Kcnn2/Asic2/Hpca/Slc8a1/Kcnh6/Slc9a3r2/Crhbp/Ahr/Stac2/Plp1/Gjc2/Adra2a/Scn1b/Thy1/Cacna2d3/Hcn1/Kcnab2/Slc9a1/Acsl5/Dpp10/Ywhaq/Fxyd1/Fkbp1b/Ednra/Bmp4/Cacna1g/Kcng4/Ywhah/Homer1/Dmd/Cacna1a/Kcns3/Arl6ip5/Kcnrg/Kcnj10/Scn3b/Cacng2/Cd63/Hcn2/Wdr1/Atp1b3/Cfl1/Camk2d/Tspa…	236
GO:0007264	small GTPase mediated signal transduction	208/5938	7.22399137267055e-12	4.69270479568679e-08	1.75999242442589e-09	Ntrk1/Fgf10/Ccna2/Rasgef1b/Rerg/Met/Robo1/Rasgrp1/Rasal3/Plce1/Arhgap42/Iqsec3/Cdc42ep2/Srgap1/Slit2/Ralb/Dock9/Arhgap25/Rab33a/Rab15/Ntn1/Dhcr24/Rapgef6/Elmo1/Rhov/Lpar6/Ywhaq/Psd3/Stmn3/Ednra/Rap1b/Rab4b/Rab6a/Lpar1/Arhgef28/Pak1/Cdc42ep1/Lpar4/Rabif/Kank1/Itga3/Plk2/Arhgef25/Rab3a/Hmox1/Akap13/Rasa3/Rac3/Rtn4/Camk2d/Foxm1/Rasgrp3/Gpr17/Nrp1/Rhoq/Arhgap19/Ksr1/Stambp/Arhgap31/Spry4/Rab4a/Gna12/…	208
GO:0050807	regulation of synapse organization	146/5938	1.58945518818854e-11	1.03251009024728e-07	3.68801406823297e-09	Klk8/Ntrk1/Gap43/Amigo2/Prkca/Six4/Nptxr/Asic2/Fcgr2b/Flrt2/Caprin2/Mdga1/Ntn1/Ephb1/Slitrk6/Dgkb/Homer1/Hspa8/Fzd1/Lrfn1/Zdhhc2/Snap91/Clstn2/Cfl1/Tubb5/Srgn/Nptx1/Arhgef9/Sema4a/Prnp/Chrnb2/Etv5/Ptn/Ube2v2/Vps35/Frmpd4/Cdk5/Epha4/App/Clstn3/Nlgn1/Arc/Ywhaz/Cyfip1/Mfn2/Chmp2b/Dnm1l/Pafah1b1/Cdc42/Cdkl5/Kif1a/Vcp/Ptprs/Abhd17b/Shisa6/Cntnap4/Clstn1/Syndig1/Grin1/Actr2/Tuba1a/Picalm/Opa1/Zdhhc15/R…	146
GO:0050890	cognition	180/5938	4.17647511969198e-11	2.71303823775191e-07	8.84801067691267e-09	Klk8/Meis2/Ntrk1/Nts/Tacr2/Htr2a/Gpr88/Cck/Prkca/Gabra5/Neto1/Cbr3/Tac1/Abca7/Crh/Crhr1/Prkcg/Elavl4/Sgk1/Ccnd2/Cntnap2/Cntn2/Synj1/Adcy3/Amph/Rtl4/Slc24a2/Nqo2/Slc17a7/Apbb1/Pak1/Lgmn/Cnr1/Gnas/Chrna7/Itga3/Plk2/Syt11/B2m/Atp1a3/Uba6/Dop1b/Prnp/Adora1/Gpi/Chrnb2/Ptn/Gnas/Camk4/Brsk1/Syt4/Cdk5/Nrgn/App/Arc/Shc3/Cyfip1/Pde4d/Chmp2b/Vdac3/Prkar1b/Vdac1/Gpr155/Pafah1b1/Ndrg4/Pja2/Mapt/Brinp1/Aff2/Ma…	180
GO:0016569	covalent chromatin modification	232/5938	2.93867526852524e-10	1.908963454434e-06	5.40681366978378e-08	Eya2/Ccna2/Prkca/Epop/Hdac9/Trim16/Zbtb7b/Prkcb/Nek11/Ccnb1/Satb1/Apbb1/Lef1/Brca1/Prmt2/Mapk8/Aurka/Ube2n/Zfp110/Coprs/Tbl1x/Rnf168/Usp22/Nap1l2/Atg5/Cdk5/App/Vegfa/Pim3/Prkaa2/Skp1/Brms1/Gtf2b/Ube2e1/Otub1/Ntmt1/Hdac11/Fh/Yeats4/Wdr61/Chek1/RGD735065/Atxn7l3/Park7/Phf20/Trim37/Prkaa1/Ppp5c/Phb/Taf12/Taf10/Wbp2/Prmt7/Usp15/Pphln1/Ddb1/Ctr9/Wac/Sart3/Jade1/Kdm4b/Kansl1/Setd5/Smyd2/Sin3a/Kdm5d/Kan…	232
GO:0016311	dephosphorylation	226/5938	2.9959985014032e-10	1.94620062651152e-06	5.40681366978378e-08	Ptprv/Eya2/Dusp9/G6pc/Dusp6/Synj2/Dusp5/Igfbp3/Ptpru/Nt5dc3/Ca3/Inpp1/Itga1/Ppp2r2b/Cdc25c/Ahr/Pfkfb3/Synj1/Pfkl/Ppm1j/Ppp1r3e/Pgp/Fkbp1b/Sgpp2/Ptprn/Ptprg/Gba/Ptpn13/Inpp5k/Cdc14a/B3gat3/Pdp2/Lhpp/Ppp2r1a/Hsp90ab1/Ptpn3/Calm3/Tigar/Ublcp1/Fam220a/Chp1/Ppp1r14a/Adora1/Inpp5f/Ppp2r3c/Ptn/Mtmr4/Pptc7/Ppia/Ywhab/Plpp6/Dusp3/Mgat5/Prune1/Ppp1r36/Cdc25b/Ptpdc1/Ppp3cb/Enoph1/Ppp4r4/Ppp2r5b/Ptprm/Slc39a…	226
GO:0048588	developmental cell growth	143/5938	3.45557558841581e-10	2.24474190223491e-06	6.01348097698375e-08	Nppa/Spp1/Cav3/Sema3e/Rgs4/Sh3gl2/Plxna1/Syt2/Slit2/Syt1/Hsp90aa1/Ntn1/Postn/Mag/Sema5b/Trpv2/Trpc5/Cpne9/Sema6a/Pak1/Ppara/Septin7/Rab11a/Map2k4/Akap13/Prmt2/Syt3/Sema3d/Rtn4/Camk2d/Hsp90ab1/L1cam/Akap6/RGD1307443/Cpne5/Sema4a/Nrp1/Rnf157/Aurka/Fdps/Ifrd1/Cpne6/Mgll/Dcx/Gdi1/Syt4/Cdk5/Zfyve27/App/Vegfa/Ttl/Foxp1/Cyfip1/Pafah1b1/Ctnnb1/Cdkl5/Dpysl2/Usp9x/Slc9a6/Ptprs/Mapt/Sema3c/Ndel1/Limk1/Aatk/…	143
GO:1902115	regulation of organelle assembly	111/5938	4.81931897299584e-10	3.1306296048581e-06	8.09750545408267e-08	Cav3/Gap43/Lcp1/Stil/Nptxr/LOC100302465/Plk4/Ralb/Pip4k2c/Asap1/Lrfn1/Septin7/Plk2/Cyld/Akap13/Map4/Mapk8/Nptx1/Arhgef9/Lrsam1/Atg5/Gsn/Rdx/Prkaa2/Mfn2/Chmp2b/Vdac3/Rnf5/Rab1b/Cep76/Mark4/Vps11/Mapk9/Cdkl5/Ptprs/Chmp1a/Cenpj/Mdm1/Cdkl1/Cep97/Dynll1/Arhgap35/Rab3gap2/Trappc12/Becn1/Dync1h1/Src/Rab3gap1/G3bp2/Trim37/Prkaa1/Nprl2/Sec22b/Tsg101/Pip4k2b/Pdcd6ip/Stam/Smc1a/G3bp1/Sdccag8/Tapt1/Mtm1/Dync…	111
GO:0001558	regulation of cell growth	209/5938	5.56326544948744e-10	3.61389723598704e-06	8.71962266358943e-08	Ccn3/Nppa/Socs2/Spp1/Cav3/Rerg/S100a10/Sema3e/Igfbp3/Cxcl16/Sfrp2/Rgs4/Enpp1/LOC100302465/Sgk1/Syt2/Slit2/Epb41l3/Caprin2/Eno1/Syt1/Ntn1/Cd44/Mag/Sema5b/Trpv2/Trpc5/Tspyl2/Cpne9/Slc9a1/Sh3bp4/Sema6a/Mmp14/Apbb1/Apbb2/Pak1/Ppara/Lef1/Ccdc85b/Rab11a/Igfbp4/Syt3/Sema3d/Cfl1/Psrc1/Rtn4/L1cam/Acsl4/Akap6/Igfbp7/RGD1307443/Cpne5/Sema4a/Nrp1/Rnf157/Fdps/Dab2/Ifrd1/Cd38/Cpne6/Mgll/Dcx/Gdi1/Syt4/Cdk5/Zfyv…	209
GO:0017157	regulation of exocytosis	138/5938	6.39016209494402e-10	4.15104929687563e-06	9.43542594497476e-08	Nppa/Htr2a/RT1-CE5/Chrm2/Nppc/Prkca/Glra3/Cacna1i/Crhr1/Syt12/Pla2g3/Cadps/Prkcg/Lgi3/Gab2/Syt2/Stx1a/Ralb/Prkcb/Vamp1/Syt1/Adra2a/Cplx1/Rab15/Adora2a/Pclo/Unc13b/Rap1b/Cacna1g/Cacna1a/Napb/Apba2/Cnr1/Rab3c/Atp2a2/Chrna7/Cadps2/Rab3a/Syt13/Prrt2/Hmox1/Syt3/Syt11/Rab13/Vamp7/Calm3/Syp/Pfn2/Smpd3/Septin4/Chrnb2/Lyn/Nsf/Vsnl1/Prepl/Rala/Gipc1/Syt4/Cdk5/Snapin/Vamp2/Nlgn1/Stxbp1/Fer/Atp6ap1/Rab5al1/D…	138
GO:0016570	histone modification	224/5938	9.69631930428067e-10	6.29872902006073e-06	1.34325048802269e-07	Eya2/Ccna2/Prkca/Epop/Hdac9/Trim16/Zbtb7b/Prkcb/Nek11/Ccnb1/Satb1/Apbb1/Lef1/Brca1/Prmt2/Mapk8/Aurka/Ube2n/Zfp110/Coprs/Tbl1x/Rnf168/Usp22/Nap1l2/Atg5/Cdk5/App/Vegfa/Pim3/Prkaa2/Skp1/Brms1/Gtf2b/Ube2e1/Otub1/Ntmt1/Hdac11/Fh/Yeats4/Wdr61/Chek1/RGD735065/Atxn7l3/Park7/Phf20/Trim37/Prkaa1/Ppp5c/Phb/Taf12/Taf10/Wbp2/Prmt7/Usp15/Ddb1/Ctr9/Wac/Sart3/Jade1/Kdm4b/Kansl1/Setd5/Smyd2/Sin3a/Kdm5d/Kansl3/Zfp…	224
GO:0072594	establishment of protein localization to organelle	210/5938	1.01804278609317e-09	6.61320593846125e-06	1.34325048802269e-07	Mx1/Fermt1/Lamp5/Cubn/Eps15/Cacng5/Bid/Cabp1/Hpca/Ppp2r2b/Apod/Fgf9/Pmaip1/Synj1/Hsp90aa1/Pola2/Usp46/Tnfaip3/LOC680121/Bmp4/Vps41/Pip5k1c/Tspan17/Kpna2/Tomm34/Hspa8/Neurl1b/Pex19/Ap2b1/LOC680121/Pex5l/Rab11a/Cacng2/Dnaja1/Brca1/Sgtb/Cfl1/Sort1/Vamp7/Hsp90ab1/Pex3/Ap2m1/Calm3/Prkcq/Chp1/Gnptab/Agap3/Nfkbia/Lrsam1/Pex7/Gdap1/Vps37d/Nol3/Kpna3/Sae1/LOC102556337/Arc/Mon1a/Sec62/Snx16/Cse1l/Ywhaz/Pmm…	210
GO:0001764	neuron migration	101/5938	1.01998821892412e-09	6.62584347013107e-06	1.34325048802269e-07	Fezf2/Met/Satb2/Spock1/Cck/Sh3rf1/Drgx/Flrt2/Mdga1/Cntn2/Hsp90aa1/Ntn1/Nr4a2/Sema6a/Apbb1/Apbb2/Gas6/Srgap2/Nr2f2/Itga3/Mapk8/RGD1307443/Nrp1/Pex7/Fat3/Tubb2a/Aspm/Tbc1d24/Dcx/Cdk5/Vegfa/Rapgef2/Fbxo45/Pafah1b1/Ctnnb1/Cdkl5/Usp9x/Mapt/Ndel1/Plaa/Nsmf/Erbb4/Zswim6/Elp3/Fgf13/Mapk8ip3/Pomk/Camk2a/Tubb2b/Astn1/Crk/Acap3/Ywhae/Camk2b/Sdccag8/Lrig2/Shtn1/Myh10/Gpm6a/Bbs4/Fzd3/Arhgef2/Nr2f1/Pcm1/Neo1/P…	101
GO:0060560	developmental growth involved in morphogenesis	141/5938	1.15028109068039e-09	7.47222596505978e-06	1.47497262292507e-07	Fgf10/Spp1/Sema3e/Robo1/Six4/Sfrp2/Esr1/Sh3gl2/Plxna1/Syt2/Slit2/Ahr/Syt1/Hsp90aa1/Ntn1/Postn/Nkd1/Mag/Sema5b/Trpv2/Trpc5/Cpne9/Sema6a/Bmp4/Ext1/Pak1/Septin7/Rab11a/Wnt7b/Syt3/Sema3d/Cfl1/Rtn4/Hsp90ab1/L1cam/RGD1307443/Cpne5/Sema4a/Nrp1/Rnf157/Aurka/Ifrd1/Cpne6/Mgll/Dcx/Gdi1/Syt4/Cdk5/Zfyve27/App/Vegfa/Ttl/Cyfip1/Fgfr2/Pafah1b1/Ctnnb1/Cdkl5/Dpysl2/Usp9x/Slc9a6/Ptprs/Mapt/Sema3c/Rdh10/Ndel1/Limk1/…	141
GO:0035249	synaptic transmission, glutamatergic	68/5938	1.65429053640643e-09	1.07462713244961e-05	2.01518707711193e-07	Ntrk1/Grm6/Htr2a/Slc17a6/Adcyap1/Cacng5/Slc17a8/Grik4/Syt1/Adora2a/Unc13b/Cckbr/Homer1/Cacna1a/Ext1/Slc17a7/Pak1/Napb/Cnr1/Cacng2/Adora1/Tprg1l/Cdk5/Clstn3/Nlgn1/Dgkz/Cnih2/Stxbp1/Shc3/Glul/Serpine2/Mapk8ip2/Grin1/Rab3gap1/Als2/Npy2r/Prkaca/Ptk2b/Atad1/Clcn3/Ptgs2/Gria1/Gria2/Cacng3/Iqsec2/Ophn1/Psen1/Grik2/Egfr/Grm1/Grm3/Cdh8/Grid2/Lrrk2/Kalrn/Gria4/Tshz3/Disc1/Grm8/Dgki/Ror2/Reln/Mef2c/Grik3/Dr…	68
GO:0042063	gliogenesis	178/5938	3.32053086800171e-09	2.15701685185391e-05	3.85231513483205e-07	Fgf10/Gap43/Bok/Pou3f1/Hes1/Tp73/Nrros/Met/Il34/Adcyap1/Sox5/Fgf5/Gpc1/Opalin/Bnip3/Nkx6-2/Plp1/Lingo1/Gjc2/Cntn2/Synj1/Enpp2/Tmem98/Erbb3/Mag/Adora2a/Olig2/Mobp/Nfe2l1/Fa2h/Bmp4/Aspa/Mmp14/Dmd/Tf/Tenm4/Lpar1/Kcnj10/Olig1/Lef1/Cnp/Srgap2/Wdr1/Cntnap1/Rtn4/Gpr17/Sox10/Ifrd1/Tnfrsf21/Mt2A/Lyn/Etv5/Ptn/Tspan2/Bace2/Dcx/Trpc4/Cdk5/Epha4/Adgrg6/App/Gsn/Nap1l1/Pdgfb/Mfn2/P2rx4/Pafah1b1/Ctnnb1/Serpine2/…	178
GO:0070997	neuron death	203/5938	3.79951057066584e-09	2.46816206670453e-05	4.20763981617517e-07	Ntrk1/Bok/RT1-CE5/Tp73/Amigo2/Six4/Gabra5/Nr4a3/Tac1/Esr1/Crhr1/Ache/Itga1/Pla2g3/Map3k5/Cd34/Fcgr2b/Prkcg/Ppp2r2b/Bnip3/Nes/Wfs1/Pmaip1/LOC108351137/Erbb3/Mag/Adora2a/Tyro3/Diablo/Vegfb/Slc9a1/Ephb1/Optn/Nr4a2/Slc25a27/Nqo2/Cacna1a/Eno2/Gapdh/Fzd1/Ppara/Gpnmb/Lgmn/Ap2b1/LOC100911625/Chrna7/Gba/Map2k4/Hmox1/Mapk8/Oxr1/Hsp90ab1/Rab29/Nrp1/Trim2/Prnp/Tigar/Cd200/Chp1/Stambp/Adora1/Gpi/Zfp110/Tnfrsf…	203
GO:0046034	ATP metabolic process	136/5938	3.96509240754637e-09	2.57572402794212e-05	4.29342988410109e-07	Htr2a/Myh3/Pid1/Mlxipl/Adcyap1/Enpp1/Ldha/Bid/Eno1/Pfkfb3/Pfkl/LOC108351137/Pgk1/Pkm/Ccnb1/Ak4/Atp6v1b2/Pgam1/Tpi1/Eno2/Hspa8/Gapdh/LOC100362738/Pde2a/Gapdh-ps2/Ppara/LOC100911625/ND4/ND2/Pfkm/Ak3/COX3/ATP8/COX2/Guk1/Tigar/Aldoa/Slc2a6/ATP6/Gpi/LOC108351683/Atp1b1/Nudt2/Atp5f1d/Ola1/Dhtkd1/Ndufa8/Cox8a/ND4L/App/Cox7a2l/COX1/Cycs/Atp6v1a/Atp5mf/Prkaa2/Ndufv2/Atp5pf/Ndufs1/Ndufa10/Dnm1l/Sdha/Cyct/D…	136
GO:0010721	negative regulation of cell development	188/5938	4.38763404451688e-09	2.85020707531817e-05	4.64767917438642e-07	Klk8/Bhlhe23/Spp1/Cav3/Fezf2/Hes1/Tp73/Nppc/Sema3e/Spock1/Meltf/Adcyap1/Rgs4/Dpysl3/Slit2/Nkx6-2/Lingo1/Cntn2/Ntn1/Thy1/Tmem98/Asap1/Postn/Mag/Olig2/Sema5b/Trpc5/Stmn2/Mbp/Sema6a/Bmp7/Ccnb1/Bmp4/Ywhah/Ptprg/Dmd/Itm2c/Apbb1/Lpar1/Pak1/Ppara/Srgap2/Kank1/Plk2/Wnt7b/Sema3d/Rtn4/B2m/Rab29/RGD1307443/Sema4a/Nrp1/Pbx1/RT1-A2/Inpp5f/Dab2/Sox10/Ifrd1/Fat3/Ptn/Cd38/Aspm/Gdi1/Syt4/Cdk5/Snapin/Calr/Epha4/Ap…	188
GO:0010959	regulation of metal ion transport	206/5938	5.29592440949131e-09	3.44023249640556e-05	5.33065051867641e-07	Nppa/Osr1/Cav3/Stac/Mchr1/Grm6/Htr2a/Hes1/Calca/Fxyd7/Homer3/Adcyap1/Rgs4/Neto1/Gramd2a/Scn4b/Kcnc2/Pde4b/Hfe/Cabp1/Crh/Crhr1/Neto2/Kcnn2/Hpca/Sgk1/Slc8a1/Ahr/Stac2/Wfs1/Plp1/Gjc2/Adra2a/Scn1b/Thy1/Adora2a/Trpv2/Kcnab2/Slc9a1/Dpp10/Fxyd1/Fkbp1b/Ednra/Bmp4/Cacna1g/Ywhah/Homer1/Dmd/Cacna1a/Tf/Kcnrg/Mylk/Gnas/Scn3b/Orai1/Cd63/Inpp5k/Atp1b3/B2m/Camk2d/Gnao1/Tspan13/Ank2/Akap6/Ptpn3/Calm3/Prnp/Chp1/Nk…	206
GO:0009259	ribonucleotide metabolic process	172/5938	5.35982424694391e-09	3.48174183081476e-05	5.33065051867641e-07	Nppa/Htr2a/Gucy2g/Nppc/Pid1/Mlxipl/Npr1/Enpp1/Pde4b/Adcy10/Mvd/Gucy1a1/Eno1/Hmgcs1/Pfkfb3/Pfkl/Adcy3/LOC108351137/Pgk1/Pdha1/Elovl7/Prtfdc1/Pkm/Acsl5/Ak4/Acss2/Pgam1/Tpi1/Eno2/Adcy7/Gapdh/LOC100362738/Pde2a/Gapdh-ps2/Ppara/Dlat/Sucla2/LOC100911625/Pdk2/Acot4/Far2/Acot9/Suclg1/Pfkm/Ak3/Crot/Acly/Acsl4/Acot7/ATP8/COX2/Guk1/Rhoq/Tigar/Mvk/Aldoa/Slc2a6/ATP6/Gpi/LOC108351683/Nudt2/Atp5f1d/Gart/Dhtkd1/…	172
GO:0034329	cell junction assembly	200/5938	5.4486165623226e-09	3.53942131888476e-05	5.33065051867641e-07	Ntrk1/Gap43/S100a10/Cbln4/Cdh18/Cldn2/Amigo2/Prkca/Six4/Cdh10/Nptxr/Ache/Asic2/Cdh19/Apod/Flrt2/Epb41l3/Gjc1/Mdga1/Cldn11/Enpp2/Ntn1/Thy1/Pclo/Ephb1/Slitrk6/Rap1b/Mmp14/Cacna1a/Ugt8/Fzd1/Lrfn1/Gpm6b/Peak1/Clstn2/Wdr1/Cfl1/Cntnap1/Rab13/Rab29/Ank2/Nptx1/Arhgef9/Sema4a/Nrp1/Gjb6/Zfp703/Cdh6/Esam/Glra2/Bsn/Chrnb2/Dusp3/Ube2v2/Vps35/Cdk5/App/Vegfa/Clstn3/Nlgn1/Myo1c/Cldn10/Pdgfb/Rapgef2/Fbxo45/Cav1/C…	200
GO:0019693	ribose phosphate metabolic process	176/5938	5.46999135098572e-09	3.55330638160033e-05	5.33065051867641e-07	Nppa/Htr2a/Gucy2g/Nppc/Pid1/Mlxipl/Npr1/Enpp1/Pde4b/Adcy10/Mvd/Gucy1a1/Eno1/Hmgcs1/Pfkfb3/Pfkl/Adcy3/LOC108351137/Pgk1/Pdha1/Elovl7/Prtfdc1/Pkm/Acsl5/Ak4/Acss2/Pgam1/Tpi1/Eno2/Adcy7/Gapdh/LOC100362738/Pde2a/Gapdh-ps2/Ppara/Dlat/Nudt14/Sucla2/LOC100911625/Pdk2/Acot4/Far2/Acot9/Suclg1/Pfkm/Ak3/Crot/Acly/Acsl4/Acot7/ATP8/COX2/Guk1/Rhoq/Tigar/Mvk/Aldoa/Slc2a6/ATP6/Gpi/LOC108351683/Nudt2/Atp5f1d/Gart/…	176
GO:0098693	regulation of synaptic vesicle cycle	88/5938	6.57719806152537e-09	4.27254786076688e-05	6.04684207086414e-07	Htr2a/Chrm2/Prkca/Glra3/Prkcg/Syt2/Stx1a/Prkcb/Vamp1/Syt1/Adra2a/Cplx1/Adora2a/Unc13b/Pls3/Rap1b/Pip5k1c/Slc17a7/Napb/Snap91/Apba2/Cnr1/Atp2a2/Chrna7/Rab3a/Prrt2/Syt11/Syn1/Ap2m1/Calm3/Syp/Pfn2/Bsn/Chrnb2/Prepl/Gipc1/Syt4/Cdk5/Snapin/Vamp2/Ppp3cb/Nlgn1/LOC102556337/Snap29/Stxbp1/Dnm1/Cyfip1/Prkar1b/Rab5al1/Dnm1l/Scamp5/Erc1/Cacna1b/Calm2/Stxbp5l/Plaa/Picalm/Stx1b/Rapgef4/Git1/Rab3gap1/Camk2a/Cacn…	88
GO:1901214	regulation of neuron death	183/5938	8.04914943608517e-09	5.22872747368093e-05	7.13100722289727e-07	Ntrk1/Bok/RT1-CE5/Tp73/Amigo2/Six4/Gabra5/Nr4a3/Tac1/Esr1/Crhr1/Itga1/Pla2g3/Map3k5/Cd34/Fcgr2b/Prkcg/Ppp2r2b/Nes/Wfs1/Pmaip1/Erbb3/Mag/Adora2a/Tyro3/Vegfb/Ephb1/Optn/Nr4a2/Nqo2/Cacna1a/Eno2/Fzd1/Ppara/Gpnmb/Lgmn/Ap2b1/LOC100911625/Chrna7/Gba/Map2k4/Hmox1/Mapk8/Oxr1/Hsp90ab1/Rab29/Nrp1/Trim2/Prnp/Tigar/Cd200/Chp1/Stambp/Adora1/Gpi/Sod2/Atf4/Ube2v2/LOC103689968/Vps35/Nefl/Tbc1d24/Nqo1/Cdk5/App/Veg…	183
GO:0060537	muscle tissue development	212/5938	1.2319698827795e-08	8.00287635853564e-05	1.0174466703633e-06	Bves/Nppa/Osr1/Popdc3/Cav3/Eya2/Wnt2/P2rx5/Tp73/Mylpf/Met/Tnnt2/Six4/Rgs4/Csrp2/Myom2/Cyp26b1/Hdac9/Fgfr1/Alpk3/Gpc1/Myh15/Slc8a1/Gjc1/Fgf9/Ahr/Fzd7/Rxrg/Erbb3/Rarb/Fhl2/Slc9a1/Ephb1/Bmp7/Ccnb1/Bmp4/Homer1/Dmd/Tenm4/Mapk11/Myh14/Hspa8/Fhod3/Zfpm1/Pak1/Ppara/Lef1/Nr4a1/Mylk/Nr2f2/Map2k4/Akap13/Gpcpd1/Sgcb/Plagl1/Camk2d/Cav2/Akap6/Pdgfra/Tsc22d3/Fdps/Ifrd1/Ly6e/Csrp1/Atg5/Cdk5/Calr/Vegfa/Nras/Cacyb…	212
GO:1902414	protein localization to cell junction	72/5938	1.47087336337319e-08	9.55479336847226e-05	1.19450399983412e-06	Nectin3/Cacng5/Neto1/Nptxr/Asic2/Cplx1/Pclo/Homer1/Zdhhc2/Mapk10/Klc1/Rab11a/Cacng2/Mapk8/Kif5a/Nptx1/Bsn/Vps35/Cdk5/Vamp2/Clstn3/Nlgn1/Cnih2/Mapk9/Anks1b/Hras/Abhd17b/Shisa6/Mapt/Clstn1/Grin1/Kif5c/Kif3a/Map1a/Snap47/Stx1b/Mapk8ip3/Rapgef4/Git1/Camk2a/Vcl/Stx7/Actg1/Prkcz/Heg1/Kif5b/Cacng3/Dlg1/Actn4/Iqsec2/Scrib/Adam22/Baiap2/Flna/Lrrc7/Abcb1b/Tamalin/Dlg3/Nptx2/Dlg5/Stx3/Erbin/Cep112/Kalrn/Tni…	72
GO:0006091	generation of precursor metabolites and energy	207/5938	1.78648859521255e-08	0.000116050299145007	1.40401624910677e-06	Phlda2/G6pc/Htr2a/Wdr93/Mlxipl/Nr4a3/Enpp1/Ldha/Bid/Gyg1/Eno1/Bnip3/Pfkfb3/Ugp2/Cybb/Pfkl/LOC108351137/C1qtnf2/LOC100911440/Acat2/Ppp1r3e/Pgk1/Pdha1/Dyrk2/Pkm/Ccnb1/Ak4/Nqo2/Pgam1/Tpi1/Eno2/Gapdh/LOC100362738/Mdh1/Pde2a/Gapdh-ps2/Ppara/Dlat/Sucla2/LOC100911625/Gnas/Idh1/Idh3a/Khk/Inpp5k/ND4/Suclg1/ND2/Pfkm/Vgf/Crot/COX3/ATP8/COX2/Tigar/Pygb/Ndufa5/Aldoa/Slc2a6/ATP6/Gpi/Pygm/LOC108351683/Cyb561/Gl…	207
GO:0070588	calcium ion transmembrane transport	153/5938	1.94734586593251e-08	0.000126499587450976	1.50614269229768e-06	Nppa/Cav3/Stac/Trpc7/Htr2a/Htr2c/Cachd1/Atp2a3/Cacng5/Trpm4/Pde4b/Cacna1i/Cabp1/Crhr1/Hpca/Slc8a1/Tpcn2/Ahr/Stac2/Plp1/Gjc2/Adra2a/Thy1/Cacna2d3/Trpv2/Trpc5/Anxa2/Slc24a2/Slc9a1/Anxa5/Fkbp1b/Ednra/Bmp4/Cacna1g/Dmd/Cacna1a/Gas6/Atp2a2/Orai1/Ryr3/Cacng2/Rasa3/Camk2d/Panx1/Tspan13/Ank2/Akap6/Calm3/Prnp/Anxa6/Lyn/Atp1b1/Trpc3/Mcur1/Nol3/Trpc4/Atg5/Cdk5/Fkbp1a/Pde4d/Atp2b1/P2rx4/Ero1a/Vdac1/Itpr1/Cacn…	153
GO:0048638	regulation of developmental growth	189/5938	2.03502757866876e-08	0.000132195391510323	1.5493655693516e-06	Socs2/Spp1/Phlda2/Cav3/Dusp9/Dusp6/Wnt2/Ar/P2rx5/Tp73/Nppc/Sema3e/Six4/Sfrp2/Rgs4/Lats2/Fgfr1/Syt2/Slit2/Fgf9/Syt1/Ntn1/Nkd1/Mag/Sema5b/Trpv2/Trpc5/Cpne9/Spr/Sema6a/Ccnb1/Bmp4/Mapk11/Pls1/Pak1/Ppara/Lgmn/Gnas/Stk3/Rab11a/Syt3/Sema3d/Cfl1/Rtn4/L1cam/Akap6/RGD1307443/Cpne5/Sema4a/Nrp1/Rnf157/Fdps/Ifrd1/Gamt/Cpne6/Gnas/Mgll/Dcx/Gdi1/Syt4/Cdk5/Zfyve27/App/Vegfa/Ttl/Foxp1/Cyfip1/Apc/Fgfr2/Pafah1b1/Cdk…	189
GO:0099072	regulation of postsynaptic membrane neurotransmitter receptor levels	58/5938	3.06745412865681e-08	0.000199261820197546	2.19802556680377e-06	Mx1/Eps15/Cacng5/Nptxr/Hpca/Synj1/Cplx1/Usp46/Pip5k1c/Mapk10/Ap2b1/Rab11a/Cacng2/Ap2m1/Nptx1/Flot2/Vps35/Vamp2/Arc/Dnm1/Hras/Shisa6/Clstn1/Cpt1c/Snap47/Prkci/Stx1b/Rapgef4/Git1/Camk2a/Ctnnd1/Atad1/Prkcz/Ywhae/Numb/Porcn/Cacng3/Dlg1/Iqsec2/Ophn1/Scrib/Adam22/Nedd4/Tamalin/Dlg3/Hap1/Nptx2/Efnb2/Stx3/Dnm3/Erbin/Syne1/Kalrn/Tnik/Ghsr/Gpc6/Cnih3/Gpc4	58
GO:0032409	regulation of transporter activity	139/5938	4.88940935974162e-08	0.000317616032008815	3.30892922898303e-06	Nppa/Osr1/Cav3/Stac/Fxyd7/Prkca/Cacng5/Neto1/Scn4b/Chrm3/Kcnc2/Pde4b/Cabp1/Crh/Crhr1/Neto2/Asic2/Hpca/Crhbp/Stac2/Adra2a/Scn1b/Hcn1/Syngr3/Slc9a1/Fxyd1/Fkbp1b/Bmp4/Ywhah/Homer1/Dmd/Cacna1a/Kcnrg/Scn3b/Cacng2/Atp1b3/Cfl1/Camk2d/Ank2/Akap6/Ptpn3/Calm3/Prnp/Chp1/Ndfip1/Fgf12/Atp1b1/Stoml1/Tcaf1/Ifngr2/Cdk5/App/Vamp2/Nlgn1/Arc/Rasgrf1/Cnih2/Fkbp1a/Pde4d/Gpd1l/Cav1/Kcna1/Fgf11/Glrx/Wwp2/Shisa6/Hk1/Cal…	139
GO:0006816	calcium ion transport	202/5938	6.07802140998401e-08	0.000394828270792562	4.00215662970356e-06	Nppa/Cav3/Stac/Mchr1/Grm6/Trpc7/Htr2a/Hes1/Calca/Htr2c/Homer3/Cachd1/Nmur2/Atp2a3/Cacng5/Rgs4/Trpm4/Gramd2a/Pde4b/Cacna1i/Cabp1/Crh/Crhr1/Hpca/Slc8a1/Prkcb/Tpcn2/Ahr/Stac2/Wfs1/Plp1/Gjc2/Adra2a/Thy1/Srl/Cacna2d3/Adora2a/Trpv2/Trpc5/Calcrl/Anxa2/Slc24a2/Slc9a1/Anxa5/Fkbp1b/Ednra/Bmp4/Cacna1g/Homer1/Dmd/Cacna1a/Gas6/Mylk/Atp2a2/Orai1/Chrna7/Ryr3/Cacng2/Rasa3/Inpp5k/Bspry/Camk2d/Panx1/Gnao1/Tspan13/…	202
GO:0051588	regulation of neurotransmitter transport	88/5938	6.93466519879928e-08	0.000450475851314002	4.35559106250528e-06	Tacr2/Htr2a/Chrm2/Htr2c/Prkca/Glra3/Syt12/Prkcg/Syt2/Mctp2/Stx1a/Prkcb/Vamp1/Syt1/Adra2a/Cplx1/Adora2a/Unc13b/Rap1b/Cacna1a/Arl6ip5/Gpm6b/Napb/Apba2/Cnr1/Atp2a2/Chrna7/Rab3a/Prrt2/Pnkd/Calm3/Syp/Pfn2/Chrnb2/Syn2/Prepl/Gipc1/Syt4/Cdk5/Snapin/Nlgn1/Stxbp1/Rab5al1/Dnm1l/Erc1/Cacna1b/Calm2/Stxbp5l/Itgb1/Stx1b/Git1/Rab3gap1/Camk2a/Cacnb2/Calm1/Gfap/Slc30a1/Cyth1/Dvl1/Slc4a8/Cplx2/Stxbp5/Adra1a/Mctp1/P…	88
GO:0018209	peptidyl-serine modification	159/5938	7.11725836531127e-08	0.00046233710341062	4.38984529953709e-06	Hgf/Camk1g/Met/Prkca/Mlxipl/Sfrp2/Lats2/Prkg2/Prkcg/Sgk1/Prkcb/Caprin2/Hsp90aa1/Stk32a/Gfra2/Cd44/Dyrk2/Ccnb1/Uhmk1/Chek2/Dmd/Sgk3/Gas6/Pak1/Chrna7/Plk2/Pdk2/Inpp5k/Mapk8/Camk2d/Hsp90ab1/Camk1d/Pfn2/Ret/Aurka/Prkcq/Dclk2/Spock2/Inpp5f/Camk4/Brsk1/Cdk5/App/Vegfa/Prkaa2/Nlk/Pnck/Pdgfb/Pde4d/Gpd1l/Cav1/Inpp5j/Paqr3/Cab39/Pdcd10/Mapk9/Rock2/Mapk1/Pdk3/Hk1/Ntmt1/Lmtk2/Csnk2a2/Tek/Stk39/Csnk1a1/Ilk/Prk…	159
GO:0007416	synapse assembly	99/5938	7.58259929369896e-08	0.000492565650118684	4.59433388636443e-06	Ntrk1/Gap43/Cbln4/Amigo2/Prkca/Six4/Nptxr/Ache/Asic2/Flrt2/Mdga1/Ntn1/Pclo/Ephb1/Slitrk6/Cacna1a/Fzd1/Lrfn1/Clstn2/Rab29/Nptx1/Arhgef9/Sema4a/Glra2/Bsn/Chrnb2/Ube2v2/Vps35/Cdk5/App/Clstn3/Nlgn1/Pdgfb/Fbxo45/Ptprs/Mapt/Slc25a46/Clstn1/Syndig1/Grin1/Efnb1/Erbb4/Map1b/Fgf13/Eif4g1/Gabra2/Slitrk1/Slitrk2/Gabra1/Cadm1/Gabrb3/Setd5/Ptprd/Gpm6a/Numb/Gabrg2/Agrn/Lrfn5/Sdcbp/Sema4d/Dvl1/Adnp/Sipa1l1/Gabrb…	99
GO:0008088	axo-dendritic transport	52/5938	8.20552355529919e-08	0.000533030810152235	4.75982061873182e-06	Klc3/Klc2/Ap3s1/Uchl1/LOC680121/Hspa8/Bloc1s3/Klc1/LOC680121/Agbl4/Kif5a/Ap3s2/Bsn/Flot2/Arl8a/Nefl/Snapin/App/Trak2/Map6/Cnih2/Bloc1s5/Arl8b/Pafah1b1/Actr10/Kif1a/Nefm/Dynlrb1/Mapt/Bloc1s2/Myo5a/Ndel1/Ap3b2/Kif5c/Kif3a/Map1a/Sod1/Dync1h1/Mapk8ip3/Kif1b/Ap3m2/Agtpbp1/Kif5b/Hif1a/Hnrnpu/Bloc1s6/Tmem108/Hap1/Sfpq/Ap3b1/Kif17/Mgarp	52
GO:0071383	cellular response to steroid hormone stimulus	125/5938	9.09002656492722e-08	0.000590488125657672	5.21086476396881e-06	Nts/Cyp1b1/Agtr1b/RT1-Bb/Ar/Pgr/Adcyap1/Esr1/Arg2/Crh/Sgk1/Ahr/Rxrg/Sstr4/Bmp7/Bmp4/Cacna1g/Ywhah/Tmf1/Rnf14/Pak1/Abcg2/Ppara/Lef1/Dnaja1/Akap13/Brca1/Prmt2/Hcn2/L1cam/Ephx1/ND3/Srd5a1/Dab2/Sox10/Errfi1/Calr/Vegfa/Casp9/Foxp1/Mfn2/Atp2b1/Ufm1/Ddrgk1/Flt3/Aifm1/Ufsp2/Egr1/Esrra/Atp5f1a/Sstr3/Uba5/Src/Park7/Atp1a2/Rwdd1/Ube2l3/Ran/Ppp5c/Paqr8/Phb/Rbfox2/Fam107a/Rnf6/Wbp2/Ptges3/Mfn1/Fkbp4/Usp8/Arnt…	125
GO:0071805	potassium ion transmembrane transport	108/5938	9.24180947920716e-08	0.000600347943769297	5.23627124593023e-06	Nppa/Slc9a4/Cav3/Kcng3/Kcnh8/Rgs4/Neto1/Kcnq5/Kcnc2/Neto2/Kcnn2/Slc9a2/Kcnh6/Kcnn1/Kcnmb2/Hcn1/Slc24a2/Kcnmb4/Kcnab2/Slc9a1/Dpp10/Fxyd1/Kcng4/Kcns3/Kcnrg/Kcnj10/Cd63/Hcn2/Atp1b3/Atp1a3/Ank2/Akap6/Prnp/Kcnj16/Kcnv1/Atp1b1/Slc9a9/Kcna2/Vamp2/Slc9a7/Kcnip2/Kcnip4/Cav1/Kcna1/Kcnq2/Slc9a6/Wwp2/Kcnma1/Clns1a/Kcnc1/Stk39/Slc24a3/Itgb1/Atp1a2/Slc9a8/Tmem38a/Ywhae/Nalcn/Agrn/Kcnj6/Kcnip3/Alg10/Dlg1/Kcnd3/…	108
GO:0043087	regulation of GTPase activity	189/5938	9.59941167185071e-08	0.000623577782203422	5.36634947454451e-06	Bves/Ntrk1/S100a10/Rasgrp1/Adcyap1/Rgs4/Rasal3/Arhgap42/Plxna1/Arhgef26/Ranbp3l/Iqsec3/Cdc42ep2/Srgap1/Rap1gds1/Slit2/Epha5/Dock9/Arhgap25/Fzd10/Thy1/Asap1/Arhgap15/Rgs16/Rapgef6/Arap2/Amph/Sh3bp4/Stmn3/Srgap2/Arhgap23/Gnas/Rgs8/Rasa3/Sgsm1/Cav2/Rasgrp3/Gnao1/Nrp1/Arhgap19/Gpsm1/Agap3/Arhgap31/Smap1/Gnas/Gdi1/Epha4/Arhgdia/Zc3h15/Rdx/Rasgrf1/Arhgap26/Tbc1d10b/Rapgef2/Dock4/Preb/Amot/Pafah1b1/Gdi2…	189
GO:0051961	negative regulation of nervous system development	172/5938	9.80178976177875e-08	0.000636724262925148	5.36634947454451e-06	Klk8/Spp1/Fezf2/Hes1/Tp73/Sema3e/Spock1/Cpe/Adcyap1/Dpysl3/Slit2/Nkx6-2/Mdga1/Lingo1/Cntn2/Ntn1/Thy1/Tmem98/Asap1/Mag/Olig2/Sema5b/Trpc5/Stmn2/Mbp/Sema6a/Bmp7/Bmp4/Ywhah/Ptprg/Dmd/Itm2c/Apbb1/Lpar1/Srgap2/Kank1/Plk2/Wnt7b/Sema3d/Rtn4/B2m/Rab29/RGD1307443/Sema4a/Nrp1/Pbx1/RT1-A2/Inpp5f/Dab2/Sox10/Ifrd1/Tnfrsf21/Fat3/Ptn/Cd38/Aspm/Gdi1/Syt4/Cdk5/Snapin/Calr/Epha4/App/Trak2/Thrb/Nlgn1/Xylt1/Mfn2/Rap…	172
GO:0007626	locomotory behavior	123/5938	1.16409916801286e-07	0.000756198819541152	6.11017438219029e-06	Grm6/Gpr88/Fezf2/Htr2c/Crh/Crhr1/Elavl4/Ccnd2/Cntn2/Adora2a/Rasd2/Slitrk6/Nr4a2/Uchl1/Cacna1a/Kcnj10/Mapk10/Cnp/Apba2/Fzd4/Oxr1/Atp1a3/Uba6/Gnao1/Gpr37/Inpp5f/Chrnb2/Sod2/Etv5/Fgf12/Vps35/Lsamp/Scn1a/Selenop/Glrb/Epha4/App/Ppp3cb/Dnm1/Pafah1b1/Wdr47/Abhd12/Cacna1b/Kcnma1/Mapt/Slc25a46/Myo5a/Arrdc3/Abat/Grin1/Egr1/Sod1/Gmfb/Park7/Scn8a/Atp1a2/Abl2/Als2/Oprl1/Psap/Astn1/Agtpbp1/Ckap5/Arcn1/Clcn3/Sl…	123
GO:0043254	regulation of protein-containing complex assembly	197/5938	1.33490890715739e-07	0.00086715682608944	6.84686241687707e-06	Cav3/Mmp3/Tnfsf18/Kank4/Hes1/Met/Cck/Lcp1/Esr1/Bid/Cdc42ep2/Myadm/Sgk1/Slit2/Stx1a/Ralb/Ahr/Lmo4/Hsp90aa1/Asap1/Stmn2/Arpin/Tubb4a/Unc13b/Ctnnbip1/Arpc5/Rap1b/Fhod3/Pak1/Cdc42ep1/Napb/Snap91/Kank1/Gba/Rab3a/Arpc3/Prrt2/Cfl1/Mapk8/Psrc1/Camsap2/Cptp/Pfn2/Esam/Slc39a12/Hip1r/Pcsk5/Psmc6/Arpc4/Nav3/Eml2/Prune1/Nr1h2/Vps35/Nckap1/Stmp1/Nol3/Septin8/Gsn/Aida/Vegfa/Rdx/Psmc5/Ppp2r5b/Myo1c/Stxbp1/Cyfip1…	197
GO:0006397	mRNA processing	187/5938	1.85201125000079e-07	0.00120306650800052	9.11532171850471e-06	Lsm11/Khdrbs3/Rnasel/Rbm11/Raver2/Elavl4/Habp4/Ccnb1/Prdx6/Slbp/Arl6ip4/Hspa8/Ppil3/Txnl4a/Cpeb1/Bud31/Nol3/App/Ramac/Zmat2/Ddx1/Lsm1/Lsm8/Clns1a/Obi1/Ahcyl1/Snrnp25/Cdc40/Celf4/Srsf12/Gemin8/Strap/Prkaca/Rbfox2/Plrg1/Prmt7/Prmt9/Setx/Mbnl2/Zrsr1/Srpk2/Tut7/Prpf19/Ctr9/U2af2/Hnrnpk/Papola/Pcf11/Son/Rprd1a/Eif4a3/Sart3/Sf3a1/Gpatch1/Prpf18/Rbm6/Ubl5/Syncrip/Cpsf1/Smu1/Nup98/Virma/Hnrnpf/Nova1/Prpf…	187
GO:0032535	regulation of cellular component size	190/5938	1.98373257533784e-07	0.00128863268093946	9.62999917456627e-06	Spp1/Cav3/Kank4/Tp73/Sema3e/Prkg2/Inf2/Cdc42ep2/Myadm/Slit2/Ahr/Cntn2/Aqp11/Hsp90aa1/Ntn1/Mag/Sema5b/Trpv2/Trpc5/Arpin/Arpc5/Sema6a/Pls1/Fhod3/Pak1/Anxa7/Cdc42ep1/Kank1/Rab11a/Wnt7b/Arpc3/Wdr1/Sema3d/Cfl1/Rtn4/Hsp90ab1/L1cam/Ap2m1/RGD1307443/Sema4a/Nrp1/Pfn2/Ret/Esam/Hip1r/Ifrd1/Arpc4/Nckap1/Nefl/Mgll/Dcx/Gdi1/Cdk5/Zfyve27/Gsn/Vegfa/Rdx/Myo1c/Ttl/Cfl2/Cyfip1/Fer/Mfn2/Brk1/Capza2/Actr3b/Pafah1b1/M…	190
GO:0045927	positive regulation of growth	146/5938	2.69369768119667e-07	0.00174982601370536	1.22667255939591e-05	Wnt2/Igfbp2/Cxcl16/Sfrp2/Fgfr1/Sgk1/Syt2/Fgf9/Ahr/Wfs1/Syt1/Ntn1/Trpv2/Trpc5/Cpne9/Slc9a1/Ccnb1/Mmp14/Pls1/Pak1/Lef1/Rab11a/Syt3/Cfl1/Rtn4/L1cam/Acsl4/Akap6/Cpne5/Nrp1/Rnf157/Armc10/Fdps/Cd38/Rftn1/Cpne6/Dcx/Gdi1/Syt4/Zfyve27/Vegfa/Taf9b/Cyfip1/Fgfr2/Pafah1b1/Cdc42/Mtpn/Cdkl5/Cacna2d2/Mapk1/Mapt/Flt3/Ndel1/Mkks/Limk1/Plaa/Atp5mc1/Bcl11a/Slc25a4/Picalm/Ilk/Ppib/Erbb4/Bbs2/Map1b/Eif4g1/Anapc2/Eif2b…	146
GO:0043279	response to alkaloid	93/5938	3.08138569295704e-07	0.00200166814614489	1.39022752170547e-05	Tacr3/Nts/Ccna2/RT1-Bb/Htr2a/Hes1/Pgr/Hnmt/Nefh/Rgs4/Tac1/Crh/Crhr1/Prkcg/Elavl4/Slc8a1/Crhbp/Hsp90aa1/Cyp19a1/Ddc/Adora2a/Ednra/Map1lc3a/Homer1/Abcg2/Cnr1/Hsp90ab1/Gnao1/Homer2/Gpi/Chrnb2/Got2/Nqo1/Cdk5/Prkaa2/Fkbp1a/Dpysl2/Pea15/Smpd1/Abat/Grin1/Ppp2r2a/Egr1/Hspa5/Csnk1a1/Chek1/Uqcrc1/Hspd1/Prkaa1/Ppp5c/Ptk2b/Srr/Tmem38a/Gria1/Dhx15/Eftud2/Hif1a/Kcnj6/Gstm2/Hdac5/Parp1/Grin2b/Adra1a/Dhodh/Abcb1…	93
GO:0140056	organelle localization by membrane tethering	48/5938	3.32103868057232e-07	0.00215734672689978	1.45785567115877e-05	Bves/Gramd2a/Stx1a/Ralb/Syt1/Rab15/Unc13b/Exoc6b/Rab3c/Rab3a/Rab13/Cav2/Ykt6/Cep83/Ppfia3/Nsf/Vamp2/Snap29/Stxbp1/Vps11/Ndrg4/Uso1/Vps45/Vapb/Esyt2/Rab10/Stx12/Stx1b/Camk2a/Stx7/Pacs2/Exoc4/Exoc6/Stx6/Rab8b/Cep290/Rab3d/Cplx2/Stx16/Atg14/Ncam1/Esyt3/Stx2/Stx3/Pdzd8/Septin5/Stxbp2/Rab3b	48
GO:0003012	muscle system process	196/5938	3.35483156214321e-07	0.00217929858276823	1.45954091176324e-05	Tacr3/Nppa/Sulf2/Cav3/Tacr2/Stac/Myh1/Myl1/Htr2a/Chrm2/Ar/Calca/Nppc/Mylpf/Met/Pgr/Myh3/Tnnt2/Prkca/Mybpc1/Scn7a/Rgs4/Trpm4/Myom2/Arhgap42/Nr4a3/Scn4b/Chrm3/Pde4b/Arg2/Kcnn2/Gucy1a1/Rap1gds1/Slc8a1/Tpcn2/Eno1/Stac2/Adra2a/Scn1b/Hsp90aa1/P2rx3/Srl/Calcrl/Vegfb/Slc9a1/Fxyd1/Fkbp1b/Ednra/Cacna1g/Homer1/Dmd/Myh14/Pak1/Ppara/Mylk/Atp2a2/Scn3b/Ryr3/Map2k4/Akap13/Camk2d/Atp1a3/Ank2/Akap6/Calm3/Tpm4/Smpd…	196
GO:0009152	purine ribonucleotide biosynthetic process	83/5938	3.74492180082844e-07	0.00243270120181815	1.61483400242523e-05	Nppa/Gucy2g/Nppc/Pid1/Npr1/Adcy10/Gucy1a1/Eno1/Adcy3/Pdha1/Elovl7/Prtfdc1/Pkm/Acsl5/Ak4/Acss2/Adcy7/Dlat/Pdk2/Ak3/Acly/Acsl4/Acot7/ATP8/COX2/Guk1/Aldoa/ATP6/Nudt2/Atp5f1d/Gart/Acaca/Nme1/Atp5mf/Pdhb/Atp5pf/Adcy9/Dld/Atp5po/Vcp/Pdk3/Acsl1/Atp5mc3/Ppcs/Tmsb4x/Atp5f1e/Atp5mc1/Atp5f1c/Ndufc2/Impdh1/Acsl6/Stoml2/Atp5f1a/Adss/Prps1/Pdk1/Cyc1/Dmac2l/Atp5me/Cox5b/Atp5f1b/Slc25a12/Papss1/Acat1/Acss1/Parp1…	83
GO:0051656	establishment of organelle localization	173/5938	4.06207901908275e-07	0.00263872653079615	1.73622934250545e-05	Mx1/Nppa/Fgf10/Insc/Nppc/Rasgrp1/Nefh/Eps15/Nr4a3/Crhr1/Pla2g3/Gab2/Synj1/Ntn1/Spdl1/Dync1i1/Pclo/Ap3s1/Uchl1/Ccnb1/Bloc1s3/Snap91/Rab11a/Rab3a/Hmox1/Syt11/Map4/Mapk8/Psrc1/Agbl4/Kif5a/Ap3s2/Vamp7/Stk25/Cep19/Ykt6/Chp1/Cep83/Lyn/Stard3nl/Nefl/Copg2/Syt4/Cdk5/Snapin/Mis12/Trak2/Map6/Nlgn1/Kif3c/Ywhaz/Cnih2/Myo1c/Ttl/Stxbp1/Dnm1/Fer/Chmp2b/Bloc1s5/Atp6ap1/Preb/Fgfr2/Pafah1b1/Actr10/Cdc42/Ctnnb1/Pdc…	173
GO:0006813	potassium ion transport	119/5938	4.38660109941504e-07	0.00284953607418001	1.84701424150807e-05	Nppa/Slc9a4/Cav3/Htr2a/Kcng3/Kcnh8/Adcyap1/Rgs4/Neto1/Kcnq5/Kcnc2/Neto2/Kcnn2/Slc9a2/Kcnh6/Kcnn1/Adra2a/Kcnmb2/Hcn1/Slc24a2/Kcnmb4/Kcnab2/Slc9a1/Dpp10/Fxyd1/Kcng4/Kcns3/Kcnrg/Kcnj10/Cd63/Hcn2/Atp1b3/Atp1a3/Ank2/Akap6/Prnp/Kcnj16/Kcnv1/Adora1/Atp1b1/Slc9a9/Atf4/Plcb4/Nsf/Kcna2/Vamp2/Slc9a7/Kcnip2/Kcnip4/Cav1/Kcna1/Kcnq2/Slc9a6/Wwp2/Kcnma1/Clns1a/Kcnc1/Stk39/Slc24a3/Gnaq/Itgb1/Atp1a2/Ptk2b/Slc9a8/T…	119
GO:0042326	negative regulation of phosphorylation	209/5938	4.39708294262668e-07	0.00285634507953029	1.84701424150807e-05	Hgf/Nppa/Cav3/Dusp9/Birc3/Dusp6/Kng2/Tp73/Dusp5/Met/Igfbp3/Pid1/Prkca/Mlxipl/Sfrp2/Lats2/Enpp1/Sh3gl2/Myadm/Slit2/Slc8a1/Pip5kl1/Thy1/Gfra2/Adora2a/Tnfaip3/Uchl1/Sema6a/Bmp7/Ccnb1/Bmp4/Dmd/Pebp1/Dbndd1/Pde2a/Ppara/Sfrp4/Nr2f2/Chrna7/Gba/Dnaja1/Ptpn13/Cyld/Inpp5k/Foxm1/Camk2n2/Prnp/Tigar/Chp1/Midn/Inpp5f/Dab2/Lyn/Spry4/Fkbp8/Dusp3/Errfi1/Dnajc10/Mapk8ip1/Aida/Pde4d/Hspa4/Apc/Chordc1/Gpd1l/Prkar1b/…	209
GO:0030100	regulation of endocytosis	114/5938	4.69203998142666e-07	0.00304794917193476	1.94482629784968e-05	Cav3/Rspo1/Prkca/H1f1/Ldlrap1/Ehd4/Abca7/Sh3gl2/Hfe/Sh3gl3/Hpca/Synj1/Aak1/Usp46/Amph/Anxa2/Dnajc6/Pip5k1c/Tf/Rab4b/Slc17a7/Sfrp4/Napb/Ap2b1/Snap91/Snx33/Cd63/Syt11/B2m/Ap2a1/Ap2m1/Calm3/Hip1r/Dab2/Lrsam1/Smap1/Nr1h2/Rab4a/Nsf/Dcx/Syt4/App/Ppp3cb/Vegfa/Apln/Nlgn1/LOC102556337/Arc/Scyl2/Dnm1/Cav1/Dnm1l/Cdc42/Scamp5/Necab2/Calm2/Arf1/Picalm/Kif3a/Itgb1/Stx1b/Src/Snx12/Mkln1/Rabgef1/Tsg101/Atad1/Rab…	114
GO:0031345	negative regulation of cell projection organization	107/5938	4.74967839645509e-07	0.00308539108633723	1.94482629784968e-05	Klk8/Spp1/Hes1/Sema3e/Spock1/Dpysl3/Slit2/Ntn1/Thy1/Asap1/Mag/Sema5b/Trpc5/Stmn2/Arpin/Mbp/Sema6a/Ywhah/Ptprg/Itm2c/Lpar1/Rab3ip/Kank1/Itga3/Plk2/Map4/Sema3d/Cfl1/Rtn4/B2m/Rab29/RGD1307443/Sema4a/Nrp1/Prnp/Pfn2/RT1-A2/Inpp5f/Dab2/Ifrd1/Fat3/Cd38/Gdi1/Cdk5/Snapin/Epha4/Trak2/Nlgn1/Xylt1/Rapgef2/Inpp5j/Paqr3/Pafah1b1/Mylip/Ptprs/Rap1gap/Sema3c/Aatk/Coro1b/Dennd5a/Bcl11a/Cep97/Ptpn9/Itgb1/Stx1b/Fgf1…	107
GO:0006470	protein dephosphorylation	144/5938	5.5290960836114e-07	0.00359170081591397	2.24510401500326e-05	Ptprv/Eya2/Dusp9/Dusp6/Dusp5/Igfbp3/Ptpru/Itga1/Ppp2r2b/Cdc25c/Ppm1j/Ppp1r3e/Pgp/Fkbp1b/Ptprn/Ptprg/Gba/Ptpn13/Cdc14a/B3gat3/Pdp2/Lhpp/Ppp2r1a/Hsp90ab1/Ptpn3/Calm3/Ublcp1/Fam220a/Ppp1r14a/Adora1/Ptn/Mtmr4/Pptc7/Ppia/Ywhab/Dusp3/Mgat5/Ppp1r36/Cdc25b/Ptpdc1/Ppp3cb/Ppp4r4/Ppp2r5b/Ptprm/Slc39a10/Fkbp1a/Ppa2/Ppm1e/Rock2/Ppp2r2c/Ptprs/Ppp1cc/Calm2/Ppp6r1/Lmtk2/Smpd1/Ptprn2/Ptpra/Ppp2r2a/Ptpn9/Ppp1r37/P…	144
GO:0031647	regulation of protein stability	138/5938	7.08109761067945e-07	0.00459988100789737	2.78254676059721e-05	Insc/LOC100302465/Wfs1/LOC108351137/Aak1/Hsp90aa1/Chek2/Hspa8/Gapdh/Pex19/Stk3/Atp1b3/Rtn4/Hsp90ab1/Ank2/Rnf128/Prnp/Pfn2/Aurka/Chp1/Serf1/Hip1r/Flot2/Atp1b1/Tbl1x/Vps35/Nckap1/Septin8/Gipc1/Calr/Epha4/Gsn/Camlg/Rabl3/Taf9b/Nlk/Stxbp1/Rnf5/Cct8/Vps11/Pdcd10/Mylip/Chfr/Cryab/Usp9x/Cct2/Mapk1/Lamp1/Ddrgk1/Cdc37/Mtmr9/Tmem25/Ppib/Gnaq/Btrc/Pfn1/Cul3/Stx12/Src/Grn/Park7/Gga3/Cct4/Cct6a/Tcp1/Stub1/Usp…	138
GO:0007163	establishment or maintenance of cell polarity	108/5938	7.44484383815996e-07	0.00483617055726871	2.87448774146666e-05	Fgf10/Fermt1/Hes1/Insc/Cyp26b1/Parva/Hsp90aa1/Spdl1/Ephb1/Arpc5/Rap1b/Rhobtb3/Pak1/Snap91/Kank1/Wnt7b/Wdr1/Map4/Cfl1/Hsp90ab1/Stk25/Flot2/Nckap1/Brsk1/Gsn/Prickle2/Apc/Fam89b/Pard6a/Amot/Pafah1b1/Cdc42/Lin7b/Lims1/Mcph1/Ndel1/Tek/Actr2/Rnf41/Arhgap35/Rhof/Kif3a/Rab10/Carmil2/Ilk/Itgb1/Prkci/Map1b/Fgf13/Nsfl1c/Exoc4/Ptk2b/Golph3/Ckap5/Crk/Pdcd6ip/Prkcz/Krit1/Sdccag8/Wee1/Rpgrip1l/Shtn1/Llgl1/Rack1…	108
GO:0010256	endomembrane system organization	187/5938	7.64913858088534e-07	0.00496888042214312	2.88925846519121e-05	Cav3/Atp8b3/Myh1/Ar/Gramd2a/Ano4/Abca7/Sh3gl2/Ticam2/Pla2g3/Ano1/Epb41l3/Snx10/Aqp11/Synj1/Asap1/Optn/Syngr1/Atl1/Fa2h/Ptprn/Tmf1/Reep1/Plscr4/Ano10/Abcd2/Bloc1s3/Atp2a2/Rab11a/Snx33/Rab3a/Syt11/Rtn4/Camsap2/Lnpk/Cav2/Mtss1/Rab29/Stk25/Srgn/Ank2/Sptssb/Tango2/Laptm4b/Tmed5/Anxa6/Arl6ip1/Ccdc136/Rtn3/Syt4/Zfyve27/Gsn/Vcpip1/Ywhaz/Pi4k2a/Dnm1/Chmp2b/Gcc2/Gorasp2/Cav1/Cltc/Rab5al1/Vps11/Pafah1b1/Cdc…	187
GO:0030258	lipid modification	125/5938	7.81362837707071e-07	0.00507573299374513	2.92868710586723e-05	Socs2/Synj2/Alox12b/Cyp3a9/Efr3b/Nr4a3/Inpp1/Stard4/Apod/A3galt2/Pip5kl1/Scd/Synj1/Pip4k2c/C1qtnf2/Acat2/Pik3cd/Acat2l1/Acsl5/Sgpp2/Fa2h/Dgkb/Pip5k1c/Dgkg/Mboat7l1/Ppara/Abcd2/Cnr1/Gba/Inpp5k/Crot/Echdc1/Inpp5f/Cyp4v3/Pex7/Mtmr4/Plpp6/Abo/Dgkz/Auh/Hadhb/Pi4k2a/Cpt2/Inpp5j/Slc25a17/Soat1/Agk/Impa1/Pi4ka/Adipor1/Acadm/Bpnt1/Cerk/Socs7/Crat/Cpt1c/Sacm1l/Mtmr9/Mtmr6/Mtmr10/Etfb/Acadvl/Pip4p2/Prkaa1/D…	125
GO:0051402	neuron apoptotic process	143/5938	7.87882999162471e-07	0.00511808796255941	2.93058288720215e-05	Ntrk1/Bok/Tp73/Amigo2/Six4/Gabra5/Nr4a3/Esr1/Itga1/Pla2g3/Prkcg/Ppp2r2b/Bnip3/Nes/Wfs1/Pmaip1/LOC108351137/Erbb3/Mag/Adora2a/Tyro3/Diablo/Vegfb/Optn/Nr4a2/Nqo2/Cacna1a/Gapdh/Lgmn/Map2k4/Hmox1/Mapk8/Oxr1/Hsp90ab1/Nrp1/Trim2/Prnp/Stambp/Gpi/Zfp110/Tnfrsf21/Sod2/Atf4/Ube2v2/LOC103689968/Nefl/Nqo1/Cdk5/App/Vegfa/Thrb/Casp9/Stxbp1/Snx6/Gclm/Aars1/Cdc42/Ctnnb1/Hras/Prdx2/Kcnma1/Ralbp1/Aatk/Aifm1/Xrcc4/…	143
GO:0051966	regulation of synaptic transmission, glutamatergic	48/5938	9.68320377366633e-07	0.00629020917137365	3.54757026262774e-05	Ntrk1/Grm6/Htr2a/Adcyap1/Cacng5/Syt1/Adora2a/Cckbr/Homer1/Cnr1/Cacng2/Adora1/Tprg1l/Cdk5/Nlgn1/Dgkz/Stxbp1/Glul/Serpine2/Mapk8ip2/Rab3gap1/Npy2r/Prkaca/Ptk2b/Atad1/Ptgs2/Gria2/Cacng3/Iqsec2/Ophn1/Psen1/Grik2/Egfr/Grm1/Grm3/Lrrk2/Kalrn/Gria4/Tshz3/Disc1/Grm8/Dgki/Ror2/Reln/Mef2c/Grik3/Drd1/Grm2	48
GO:0016482	cytosolic transport	80/5938	1.08237800431277e-06	0.00703112751601575	3.90668832901662e-05	Eps15/Rab6b/Rhobtb3/Rab6a/Vps26a/Mapk8/Sort1/Kif5a/Dop1b/Rab29/Tgoln2/Ykt6/Dab2/Vps35/Prepl/Syt4/Rdx/Snx16/Snx1/Tbc1d10b/Gcc2/Snx6/Cltc/Vps11/Kif1a/Trappc10/Mapk1/Lamp1/Erc1/Lmtk2/Dennd5a/Tmem87b/Chmp3/Actr2/Vps29/Arl1/Vps53/Ccdc91/Becn1/Dennd10/Src/Snx2/Snf8/Snx12/Map2k2/Heatr5b/Ap1ar/Kif1b/Ap1s1/Spag9/Pik3c3/Coro1a/Washc2c/Stx6/Ankfy1/Ric1/Kif5b/Heatr5a/Arfip1/Tbc1d14/Sh3glb1/Stx16/Vps54/Bet1l/…	80
GO:0106027	neuron projection organization	60/5938	1.1776577311203e-06	0.00765006462135748	4.15818278974514e-05	Fcgr2b/Epha5/Caprin2/Ephb1/Homer1/Septin7/Abcd2/Lgmn/Chrna7/Itga3/Cfl1/Atp1a3/Prnp/Vps35/Cdk5/Epha4/App/Nlgn1/Arc/Mfn2/Dnm1l/Pafah1b1/Cdc42/Kif1a/Abhd17b/Grin1/Actr2/Arf1/Map1a/Opa1/Zdhhc15/Abl2/Prmt3/Zmynd8/Mfn1/Camk2b/Zfp804a/Dvl1/Abi2/Sipa1l1/Tanc1/Grin2b/Psen1/Rph3a/Itpka/Lrp8/Baiap2/Dnm3/Ppp1r9a/Lzts3/Lrrk2/Ppfia2/Kalrn/Ngef/Marcks/Myo5b/Reln/Tiam1/Efna1/Dock10	60
GO:0071900	regulation of protein serine/threonine kinase activity	211/5938	1.26385279670856e-06	0.00820998776741878	4.36758088537806e-05	Hgf/Nppa/Fgf10/Cav3/Ccna2/Dusp9/Dusp6/Htr2a/Kng2/Tp73/Dusp5/Met/Robo1/Prkca/Rasgrp1/Il34/Stil/Sfrp2/Plce1/Lats2/Fgfr1/Itga1/Map3k5/Ccnjl/Slc8a1/Ralb/Ccnd2/Epgn/Fzd10/Map3k8/Adra2a/Thy1/C1qtnf2/Tnfaip3/Uchl1/Sash1/Bmp7/Ccnb1/Bmp4/Tf/Lpar1/Pak1/Magi3/Nr2f2/Chrna7/Gba/Map2k4/Dnaja1/Wnt7b/Fzd4/Akap13/Inpp5k/Psrc1/Hsp90ab1/Akap6/Map4k3/Map3k9/Ksr1/Ret/Adora1/Dab2/Lyn/Spry4/Ccng1/Dusp3/Epha4/App/Higd1a…	211
GO:0043523	regulation of neuron apoptotic process	128/5938	1.46449743419731e-06	0.00951337533254571	4.99017933227776e-05	Ntrk1/Bok/Tp73/Amigo2/Six4/Gabra5/Nr4a3/Esr1/Itga1/Pla2g3/Prkcg/Ppp2r2b/Nes/Wfs1/Pmaip1/Erbb3/Mag/Adora2a/Tyro3/Vegfb/Optn/Nr4a2/Nqo2/Cacna1a/Lgmn/Map2k4/Hmox1/Mapk8/Oxr1/Hsp90ab1/Nrp1/Trim2/Prnp/Stambp/Gpi/Sod2/Atf4/Ube2v2/LOC103689968/Nefl/Nqo1/Cdk5/App/Vegfa/Casp9/Stxbp1/Snx6/Gclm/Aars1/Cdc42/Ctnnb1/Hras/Prdx2/Kcnma1/Ralbp1/Aifm1/Xrcc4/Grin1/Egr1/Prdx3/Ilk/Nsmf/Fis1/Sod1/Atf2/Prkci/Src/Grn/Par…	128
GO:0006898	receptor-mediated endocytosis	117/5938	1.61009285197438e-06	0.0104591631664256	5.44818699692209e-05	Mx1/Cav3/Rspo1/Calca/Prkca/Cxcl16/Cubn/Eps15/Cacng5/H1f1/Ldlrap1/Sh3gl2/Hfe/Ache/Sh3gl3/Hpca/Fcgr2b/Tpcn2/Cntn2/Synj1/Aak1/Usp46/Calcrl/Anxa2/Ap2a2/Dnajc6/Pip5k1c/Tf/Sfrp4/Napb/Ap2b1/Snap91/Ap2s1/Cacng2/Cd63/Syt11/B2m/Cav2/Ap2a1/Ap2m1/Hip1r/Inpp5f/Dab2/Smap1/Fcho2/Nsf/App/Vegfa/Apln/Arc/Scyl2/Dnm1/Snx1/Canx/Cav1/Cltc/Necab2/Fchsd2/Arf1/Picalm/Ramp2/Kif3a/Clta/Itgb1/Lmbrd1/Cd9/Mkln1/Reps1/Rabgef1/…	117
GO:0072001	renal system development	167/5938	1.85597797801597e-06	0.0120564329451918	6.23689441759415e-05	Clcnka/Osr1/Slc5a1/Fgf10/Sulf2/Cyp26a1/Agtr1b/Hes1/Tp73/Robo1/Six4/Plce1/Cyp26b1/Bmper/Arg2/Car2/Fgfr1/Cd34/Slit2/Aldh1a1/Ahr/Wfs1/Aqp11/Cd44/Rarb/Ctnnbip1/Bmp7/Ednra/Bmp4/Ext1/Hspa8/Lef1/Ap2b1/Itga3/Wnt7b/Adamts1/Basp1/Mtss1/Col4a4/Nrp1/Ret/Pbx1/Pdgfra/Pcsk5/Col4a1/Hpgd/Epha4/Rrm2b/Vegfa/Casp9/Stat1/Smad2/Pdgfb/Odc1/Hspa4/Apc/C1galt1/Schip1/Fgfr2/Ctnnb1/Nek1/Rdh10/Tek/Gdf11/Egr1/Rida/Kif3a/Ilk/T…	167
GO:0090150	establishment of protein localization to membrane	114/5938	2.32404385404097e-06	0.0150969888758501	7.54947298270571e-05	Nectin3/Trarg1/Bid/Hpca/Zdhhc23/Mal/Pmaip1/Aqp11/Cplx1/Hsp90aa1/Optn/Pak1/Pex19/Zdhhc2/Reep1/Mapk10/Rab3ip/Rab11a/Cacng2/Sgtb/Inpp5k/Zdhhc14/Vamp7/Pex3/Calm3/Prnp/Golga7b/Chp1/Adora1/Arl6ip1/Rftn1/Tcaf1/Frmpd1/Vps35/Nsf/Zdhhc9/Prepl/Vps37d/Gdi1/Cdk5/Vamp2/LOC102556337/Sec62/Myo1c/Hspa4/Lyplal1/Gorasp2/Nacad/Agk/Rab11b/Ubl4a/Srp9/Hras/Calm2/Sptbn1/Clstn1/Clip1/Hspa5/Chm/Zdhhc6/Rab3gap2/Zdhhc7/Rab1…	114
GO:0051098	regulation of binding	177/5938	2.35898871086027e-06	0.0153239906657483	7.59581214613128e-05	Phlda2/Hes1/S100a10/Met/Gmnn/Runx1t1/Atp2a3/Zfp462/Ldlrap1/Hfe/Smarcd3/Ephb6/Habp4/Pcbd1/Ralb/Caprin2/Eno1/Nes/Anxa2/Ctnnbip1/Bmp4/Zfpm1/Pex19/Ppara/Lef1/Stk3/Atp2a2/Plk2/Hmox1/Cyld/Crtac1/Mapk8/B2m/Hsp90ab1/Calm3/Ddx11/Aurka/Gpsm1/Fam220a/Hip1r/Dab2/Map1lc3b/Ifit2/Cdk5/Snapin/Epha4/App/Nme1/Cycs/Grem2/Smad2/Fkbp1a/Pdgfb/Hspa4/Mfn2/Rapgef2/Cav1/Cdc42/Ctnnb1/Gtf2b/Rap1gap/Ddrgk1/Calm2/Lamtor5/Eif3…	177
GO:0043547	positive regulation of GTPase activity	156/5938	2.36948644178301e-06	0.0153921839258225	7.59581214613128e-05	Ntrk1/S100a10/Rasgrp1/Adcyap1/Rgs4/Arhgap42/Arhgef26/Ranbp3l/Iqsec3/Cdc42ep2/Srgap1/Rap1gds1/Dock9/Arhgap25/Fzd10/Thy1/Asap1/Arhgap15/Rgs16/Rapgef6/Arap2/Amph/Srgap2/Arhgap23/Gnas/Rgs8/Rasa3/Sgsm1/Cav2/Rasgrp3/Gnao1/Nrp1/Arhgap19/Agap3/Arhgap31/Smap1/Gnas/Gdi1/Arhgdia/Zc3h15/Rasgrf1/Arhgap26/Tbc1d10b/Rapgef2/Dock4/Preb/Gdi2/Cdkl5/Hras/Rap1gap/Ralbp1/Lims1/Ndel1/Stxbp5l/Adap1/Tbc1d9b/Rangap1/Arhga…	156
GO:0042692	muscle cell differentiation	180/5938	2.46650483447016e-06	0.0160224154047181	7.80413593900366e-05	Bves/Ccn3/Nppa/Popdc3/Fgf10/Cav3/Hes1/Met/Tnnt2/Nfatc2/Six4/Rgs4/Csrp2/Cyp26b1/Hdac9/Smarcd3/Alpk3/Slc8a1/Fgf9/Fzd7/Plekho1/Rarb/Fhl2/Slc9a1/Uchl1/Ccnb1/Bmp4/Mmp14/Homer1/Dmd/Cast/Fhod3/Pak1/Ppara/Atp2a2/Map2k4/Wnt7b/Akap13/Sgcb/Wdr1/Camk2d/Sort1/Cav2/Ank2/Akap6/Pdgfra/Fdps/Ifrd1/Sod2/Csrp1/Atg5/Calr/Vegfa/Cacybp/Cfl2/Foxp1/Pdgfb/Mfn2/Fgfr2/Pld3/Ctnnb1/Mtpn/Cacna2d2/Eif5a/Megf10/Acadm/Tmod3/Flii/…	180
GO:0042176	regulation of protein catabolic process	177/5938	2.85300762460049e-06	0.0185331375294048	8.74317927459495e-05	Asb11/Nell1/Hfe/Prkcg/Samd9/Aqp11/Adra2a/Hsp90aa1/Nkd1/Anxa2/Nfe2l1/Tnfaip3/Chek2/Timp4/Usp25/Tmf1/Cast/Nudt15/Rnf14/Zdhhc2/Pithd1/Snx33/Plk2/Gba/Bcap31/Mapk8/Agbl4/Hsp90ab1/Ptpn3/Aurka/Laptm4b/Cyp51/Dab2/Ndfip1/Usp5/Ube2v2/Vps35/Gna12/Nsf/Ube2j1/Gipc1/Epha4/App/Camlg/Rdx/Psmc5/Snx1/Odc1/Apc/Cav1/Psmd1/Vps11/Mapk9/Mylip/Chfr/Serpine2/Desi1/Ubxn2a/Vcp/Ubb/Wwp2/Uchl5/Itch/Ddrgk1/Csnk2a2/Fzr1/Usp14/…	177
GO:0016050	vesicle organization	130/5938	2.96090608577463e-06	0.019234045933192	9.0171278099018e-05	Mx1/S100a10/Eps15/Trarg1/Pla2g3/Cd34/Cadps/Samd9/Syt2/Stx1a/Snx10/Vamp1/Syt1/Aqp11/Synj1/Cplx1/Anxa2/Unc13b/Vps41/Ptprn/Slc17a7/Tmf1/Zdhhc2/Bloc1s3/Snap91/Rab11a/Snx33/Rab3a/Syt13/Prrt2/Syt3/Syt11/Rab13/Sort1/Vamp7/Cav2/Rab29/Srgn/Ap2m1/Insig1/Chp1/Laptm4b/Nsf/Ccdc136/Septin8/Syt4/Snapin/Vamp2/Pi4k2a/Snap29/Stxbp1/Dnm1/Chmp2b/Mob4/Preb/Cav1/Rab5al1/Vps11/Pafah1b1/Serpine2/Rab39a/Uso1/Vps8/Rab1a/V…	130
GO:0001933	negative regulation of protein phosphorylation	188/5938	3.09114361086199e-06	0.0200800688961595	9.3552819710233e-05	Hgf/Nppa/Cav3/Dusp9/Dusp6/Kng2/Tp73/Dusp5/Met/Igfbp3/Pid1/Prkca/Mlxipl/Sfrp2/Lats2/Enpp1/Sh3gl2/Myadm/Slit2/Slc8a1/Pip5kl1/Thy1/Gfra2/Adora2a/Tnfaip3/Uchl1/Sema6a/Bmp7/Ccnb1/Bmp4/Dmd/Pebp1/Dbndd1/Sfrp4/Nr2f2/Chrna7/Gba/Dnaja1/Ptpn13/Cyld/Inpp5k/Foxm1/Camk2n2/Prnp/Chp1/Inpp5f/Dab2/Lyn/Spry4/Fkbp8/Dusp3/Errfi1/Dnajc10/Mapk8ip1/Aida/Pde4d/Hspa4/Apc/Chordc1/Gpd1l/Prkar1b/Cav1/Pard6a/Inpp5j/Paqr3/Pafa…	188
GO:0071248	cellular response to metal ion	114/5938	3.8410990880616e-06	0.0249517796760482	0.000112912454338149	Nts/Dpep1/Cpne7/Cpne2/Cpne8/Cd86/Cpne4/Glra3/Hfe/Syt12/Hpca/Syt2/Crhbp/A3galt2/Bnip3/Syt1/Cybb/Gsta4/Enpp2/Inhbb/Cpne9/Anxa5/Nfe2l1/Ccnb1/Map1lc3a/Tf/Adcy7/Hspa8/Lgmn/Mylk/Syt13/Hmox1/Syt3/Syt11/Mapk8/B2m/Nptx1/Cpne5/Prnp/Tigar/Glra2/Smpd3/Slc25a24/Clic4/Mt2A/Atf4/Cpne6/Nqo1/Syt4/Calr/App/Gsn/Nlgn1/Cacybp/Prkaa2/Mfn2/P2rx4/Kcna1/Ctnnb1/Mapk9/Syt5/Mapk1/Xrcc4/Grin1/Hspa5/Sod1/Becn1/Mef2a/Txnrd1/Pr…	114
GO:0043270	positive regulation of ion transport	153/5938	4.10944465854417e-06	0.0266949525019029	0.000118694725821365	Nppa/Tacr2/Stac/Mchr1/Grm6/Htr2c/Cck/Scn4b/Abca7/Kcnc2/Crh/Pla2g3/Asic2/Sgk1/Slc9a3r2/Stac2/Wfs1/Syt1/Plp1/Gjc2/Adra2a/Scn1b/Thy1/Adora2a/Trpv2/Hcn1/Slc9a1/Sstr4/Acsl5/Fxyd1/Ednra/Bmp4/Homer1/Dmd/Mylk/Gnas/Scn3b/Orai1/Cacng2/Atp1b3/Cfl1/Rtn4/Vamp7/Ank2/Akap6/Calm3/Chp1/Adora1/Chrnb2/Fgf12/Atp1b1/Arl6ip1/Atf4/Trpc3/Tcaf1/Slc38a3/Ifngr2/Gnas/Syt4/Cdk5/Arc/Stxbp1/Kcnip2/Pdgfb/Gpd1l/Atp2b1/Cntn1/P2rx…	153
GO:0043112	receptor metabolic process	103/5938	4.11675053588684e-06	0.0267424114811209	0.000118694725821365	Bves/Mx1/Cav3/Rspo1/Calca/Eps15/Cacng5/Ldlrap1/Sh3gl2/Ache/Hpca/Cntn2/Synj1/Usp46/Calcrl/Anxa2/Optn/Pip5k1c/Dmd/Ppara/Sfrp4/Lgmn/Napb/Ap2b1/Cacng2/Cd63/Rab29/Ap2m1/Inpp5f/Dab2/Nsf/Cdk5/App/Vegfa/Apln/Camlg/Arc/Scyl2/Dnm1/Snx1/Fnta/Cav1/Cltc/Rab11b/Mylip/Necab2/Itch/Lmtk2/Arf1/Picalm/Ramp2/Itgb1/Becn1/Lmbrd1/Cd9/Git1/Als2/Mkln1/Ap1ar/Atad1/Cd81/Hnrnpk/Tfrc/Gria1/Cnpy2/Numb/Agrn/Sdcbp/Gria2/Rab40c/…	103
GO:1990089	response to nerve growth factor	48/5938	4.21372742313509e-06	0.0273723733406856	0.000120776125335556	Ntrk1/Nts/Hes1/Calca/Tac1/Kcnc2/Sh3gl2/Fgfr1/Elavl4/Stmn2/Optn/Arpc3/Sort1/Kif5a/L1cam/Ptn/Dync1li1/App/Apc/Rapgef2/Mapk9/Dync1li2/Kcnc1/Hspa5/Rab35/Dync1h1/Rapgef4/Pdpk1/Kif1b/Crk/Coro1a/Usp8/Eif4a3/Rpl9/Cbl/Rps3/Ehd1/Cstf2/Bptf/Tmem108/Irs1/Dnmt1/Foxo3/Ntrk3/Necab3/Ngf/Micall1/Ntf3	48
GO:2001252	positive regulation of chromosome organization	95/5938	4.91989199566705e-06	0.0319596184038531	0.000137774833925849	Zbtb7b/Terc/Ccnb1/Brca1/Ddx11/Prkcq/Ube2n/Nap1l2/App/Vegfa/Slf1/Cct8/Ctnnb1/Cct2/Mapk1/Cdc27/Wdr61/Cdc16/Cul3/Becn1/RGD735065/Cct4/Cct6a/Tcp1/Cct3/Wbp2/Lig4/Pphln1/Cct7/Ctr9/Sart3/Ppp1r10/Gnl3/Sin3a/Rif1/Trim28/Cdc23/Resf1/Mtf2/Nsd3/Naf1/Nelfa/Mier1/Morc2/Wdr5/Slk/Daxx/Xbp1/Hnrnpu/Kdm2a/Ncor1/Mre11/Tasor/Paxip1/Pot1/Hnrnpd/Jdp2/Mapkapk5/Nipbl/Smad4/Rad21/Atf7ip/Dkc1/Mapk3/Kmt2e/Hmbox1/Smc5/Rtel1/…	95
GO:0070646	protein modification by small protein removal	70/5938	5.17872933329888e-06	0.0336410257491096	0.000143375227774166	Epop/Usp46/Tnfaip3/Uchl1/Usp25/Stambpl1/Cyld/Cops7a/Otud7b/Usp20/Stambp/Usp5/Usp22/Josd2/Vcpip1/Usp45/Cops5/Desi1/Usp12/Vcp/Usp9x/Tnip1/Uchl5/Itch/Otub1/Usp14/Usp32/Cops4/Cops6/Tank/Cops3/Atxn7l3/Park7/Dnajb2/Usp33/Babam1/Cops2/Taf10/Usp15/Gps1/Usp8/Usp19/Sart3/Usp29/Senp6/Otud4/Usp34/Trrap/Desi2/Uimc1/Mysm1/Nop53/Usp28/Otud3/Usp36/Usp16/Yod1/Otub2/Zranb1/Senp7/Usp27x/Usp40/Usp42/Usp3/Usp2/Usp51/…	70
GO:0060047	heart contraction	107/5938	5.46958174298948e-06	0.0355304030024597	0.000150572071889969	Tacr3/Bves/Nppa/Cav3/Myl1/Chrm2/Calca/Met/Tnnt2/Prkca/Rgs4/Trpm4/Scn4b/Chrm3/Tac1/Pde4b/Kcnn2/Slc8a1/Kcnh6/Gjc1/Scn1b/Hsp90aa1/Vegfb/Slc9a1/Fxyd1/Fkbp1b/Cacna1g/Dmd/Ext1/Pebp1/Adra1d/Atp2a2/Scn3b/Chrna7/Camk2d/Atp1a3/Gnao1/Ank2/Akap6/Calm3/Adora1/Glrx3/Atp1b1/Scn1a/Atg5/Apln/Thrb/Pde4d/Gpd1l/Snta1/Atp5pf/P2rx4/Cav1/Dnm1l/Cdc42/Cacna2d2/Cacna1b/Calm2/Scn2b/Sod1/Mef2a/Fgf13/Atp1a2/Tpm1/Cacnb2/Rbfox…	107
GO:0062197	cellular response to chemical stress	179/5938	5.76295200413593e-06	0.037436136218867	0.000156004121796171	Hgf/Mmp3/Cyp1b1/Ccna2/Dpep1/Met/Nefh/Stat6/Nr4a3/Rbm11/Kcnc2/Prkg2/Pla2g3/Map3k5/Slc8a1/Bnip3/Cyp19a1/Diablo/Optn/Nfe2l1/Tnfaip3/Nr4a2/Relb/Bmp4/Map1lc3a/Prdx5/Arl6ip5/Hspa8/Fzd1/Mapk10/Mylk/Atp2a2/Pdk2/Dnaja1/Hmox1/Cfl1/Mapk8/Oxr1/Lrrc8d/Stk25/Gpr37/Smpd3/Pdgfra/Slc25a24/Agap3/Sod2/Etv5/Atf4/Sod3/Tbc1d24/Nol3/Errfi1/Nqo1/Atg5/App/Fancd2/Prkaa2/Foxp1/Fer/Cav1/Glrx/Ctnnb1/Pdcd10/Mapk9/Hsph1/Nefm/M…	179
GO:0006119	oxidative phosphorylation	66/5938	5.95981805093302e-06	0.0387149780588609	0.000159119414435119	Mlxipl/Bid/Pgk1/Ccnb1/Ak4/Pde2a/ND4/ND2/COX3/ATP8/COX2/ATP6/Atp5f1d/Ndufa8/Cox8a/ND4L/Cox7a2l/COX1/Cycs/Atp5mf/Ndufv2/Atp5pf/Ndufs1/Ndufa10/Sdha/Cyct/Dld/Atp5po/Cox7b/Vcp/Cox6a1/Ndufb8/Uqcrh/Iscu/Atp5f1e/Uqcr10/Atp5f1c/Ndufc2/Sdhaf2/Cox6b1/Uqcrfs1/Stoml2/CYTB/ND5/Ndufaf1/Atp5f1a/Uqcrc1/Park7/Nipsnap2/Ndufs2/Ndufs8/Cyc1/Gadd45gip1/Atp5me/Cox5b/Ndufv1/Ndufb9/Atp5f1b/Cox4i1/Slc25a23/Pde12/Coq7/Taz/A…	66
GO:0007215	glutamate receptor signaling pathway	56/5938	6.36647938833798e-06	0.0413566501066435	0.000167683829807206	Grm6/Homer3/Cacng5/Neto1/Crh/Neto2/Grik4/Crhbp/Plp1/Homer1/Daglb/Cacng2/Cfl1/Atp1a3/Prnp/Homer2/Ifngr2/App/Nlgn1/Arc/Rasgrf1/Cnih2/Necab2/Shisa6/Mapk8ip2/Grin1/Gnaq/Park7/Slc6a9/Camk2a/Ptk2b/Ncstn/Gria1/Gria2/Cacng3/Grin2b/Gria3/Rph3a/Shisa7/Grik2/Cpeb4/Sstr1/Grm1/Grm3/Grid2/Kalrn/Gria4/Grm8/Dapk1/Reln/Mef2c/Grik3/Tiam1/Cnih3/Rgs9/Grm2	56
GO:0051668	localization within membrane	59/5938	6.62401741350304e-06	0.0430296171181158	0.000173529013056625	Cacng5/Glra3/Thy1/Cacna1a/Pak1/Zdhhc2/Cacng2/Arhgef9/Insig1/Etv5/Ptn/Rftn1/Glrb/Rala/Cdk5/Gsn/Nlgn1/Cnih2/Fnta/Shisa6/Rab1a/Clip1/Rer1/Itgb1/Camk2a/Cd24/Ppa1/Sec23a/Cd81/Mia3/Sec24b/Agrn/Wdr19/Cacng3/Dvl1/Ssh1/Dlg1/Rilpl2/Grin2b/Scrib/Arl6/Shisa7/Grik2/Flna/Lrrc7/Itga4/Rilpl1/Tbc1d20/Dlg3/Erbin/Sorbs1/Htr1a/Ift122/Sec24d/Reln/Dok7/Lrrtm4/Cdh13/Colq	59
GO:0010611	regulation of cardiac muscle hypertrophy	43/5938	6.88650817507464e-06	0.0447347571052848	0.000179440733703465	Cav3/Prkca/Rgs4/Nr4a3/Slc9a1/Pak1/Ppara/Camk2d/Akap6/Fdps/Glrx3/Trpc3/Errfi1/Foxp1/P2rx4/Mtpn/Rock2/Tomm70/Slc25a4/Becn1/Mef2a/Akap1/Ppp3ca/Yy1/Parp1/Ctdp1/Agt/Ece1/Smad4/Adra1a/Sirt1/Ddx39b/Mlip/Ptk2/Nr3c1/Foxo1/Adrb1/Pde9a/Mef2c/Pi16/Atp2b4/Smad3/Ccn4	43

## Sheet: CA1xCA2 - Downregulated genes
ID	Description	BgRatio	pvalue	p.adjust	qvalue	geneID
GO:0006091	generation of precursor metabolites and energy	451/17764	3.73462557778561e-15	2.13956699351338e-11	1.05134208741437e-11	Atp5f1a/Sdha/Atp5f1b/Cox4i1/Dlst/Aco2/Gnas/Cyb5b/Atp5f1c/Nipsnap2/Vcp/Uqcrc1/Ndufs1/Glrx3/Hk1/Ndufv1/Sod2/Oxct1/Oxa1l/Idh3a/Etfdh/Cyc1/COX1/Prelid1/Ndufa10/Coq9/Mdh2/Ppp1r3c/Cox7a2l/CYTB/Cox5a/Pygb/ATP6/Slc25a12/Ldha/Cycs/Suclg1/Aldoa/Ndufa8/Cox5b/Gpi/Ppp1cc/Gapdh/Cisd1/Mdh1/Ciapin1/Pdha1/Phka1/Pgk1/Mtch2/Dlat/Trap1/COX2/COX3/Cat/Idh3g/Entpd5/Pfkp/ND1/Prkaca/Irs2/Bnip3/Shmt2/Pgam1/Atp5f1d/Eno1/LO…
GO:0042391	regulation of membrane potential	469/17764	4.48585215829171e-15	2.56994470148532e-11	1.05134208741437e-11	Mapt/Grin1/Kcna2/Ptk2b/Vcp/Fgf12/Ndufs1/Cnr1/Scn2b/Sod2/Atp5if1/Wdr1/Kcnab2/Gabra5/Prelid1/Atp1a3/Mtmr2/Chrnb2/Ywhah/Prdx3/Gabra2/Slc17a7/Mtch2/Snap91/Atp5mc1/Got1/Celf4/Ank2/Ehd3/Fhl1/Prkce/Slc4a8/Abat/Bnip3/Cacna1a/Src/Scn1b/Gclm/Kcnc1/Pias3/Adora1/Kcnk2/Grm1/Insyn1/Kcnj10/Gba/Gabrb1/Slc25a27/Grik2/Scn1a/Slc8a3/Kctd7/Rapgef4/Ucp2/Ryr2/Cntnap1/Kcnc4/Kcnk4/Kcnd3/Kcnh1/Bdnf/Tmem108/Kcnmb4/Kcnmb2/G…
GO:0046034	ATP metabolic process	269/17764	1.30220291837435e-13	7.46032051936667e-10	1.62219634243207e-10	Atp5f1a/Sdha/Atp5f1b/Cox4i1/Dnm1l/Atp5f1c/Hspa8/Nipsnap2/Vcp/Uqcrc1/Ndufs1/Hk1/Kif5c/Ndufv1/Ak3/Atp5if1/Cyc1/COX1/Ndufa10/Coq9/Atp6v1b2/Cox7a2l/CYTB/Cox5a/ATP6/Slc25a12/Ldha/Cycs/Aldoa/Ndufa8/Cox5b/Gpi/Gapdh/Atp5mc3/Pgk1/Mtch2/Atp5mc1/COX2/COX3/Entpd5/Pfkp/Shmt2/Pgam1/Atp5f1d/Eno1/LOC108351137/Stat3/Ak4/Prkaa1/Pkm/Prkaa2/Slc2a6/Bdnf/Tigar/Pfkfb3/Htr2a/Hspa1b/Ppara
GO:0099504	synaptic vesicle cycle	247/17764	1.38431307011944e-13	7.93072957871426e-10	1.62219634243207e-10	Dnm1l/Hspa8/Apba2/Cnr1/Btbd8/Sv2a/Bace1/Synj1/Actg1/Chrnb2/Pip5k1c/Syt1/Actg1/Slc17a7/Syn2/Itsn1/Snap91/Syt11/Napa/Rab3a/Prkce/Myo6/Slc4a8/Stxbp1/Prkaca/Cyth1/Cacna1a/Dnajc6/Erc2/Dnm2/Sh3gl2/Syt3/Prrt2/Dnm1/Rapgef4/Syp/Adcy1/Stxbp5l/Kcnh1/Cplx1/Cadps/Napb/Eps15/Rims1/Nrxn3/Prkca/Syt6/Erc1/Vamp1/Htr2a/Cplx2/Slc17a8/Pls3/Grm4/Otof
GO:0001505	regulation of neurotransmitter levels	275/17764	3.52150560717097e-13	2.01747056234825e-09	3.30131883552259e-10	Aldh5a1/Dnm1l/Apba2/Nsf/Cnr1/Gad2/Gad1/Sv2a/Bace1/Agtpbp1/Synj1/Chrnb2/Slc6a1/Syt1/Gabra2/Slc17a7/Syn2/Daglb/Rph3a/Snap91/Napa/Rab3a/Prkce/Myo6/Slc4a8/Stxbp1/Abat/Prkaca/Cyth1/Cacna1a/Erc2/Pebp1/Syt3/Prrt2/Slc6a9/Kcnj10/Comt/Syp/Kcnc4/Adcy1/Stxbp5l/Kcnh1/Cplx1/Cadps/Napb/Ache/Rims1/Nrxn3/Prkca/Syt6/Erc1/Mctp1/Vamp1/Htr2a/Cplx2/Grm4/Otof/Colq
GO:0006836	neurotransmitter transport	262/17764	5.9822115347426e-12	3.42720898825403e-08	3.11564771511214e-09	Dnm1l/Trak2/Apba2/Nsf/Cnr1/Sv2a/Bace1/Synj1/Slc6a6/Chrnb2/Slc6a15/Slc6a1/Syt1/Gabra2/Slc17a7/Syn2/Rph3a/Snap91/Napa/Rab3a/Prkce/Myo6/Slc4a8/Stxbp1/Prkaca/Cyth1/Cacna1a/Erc2/Syt3/Prrt2/Slc6a9/Kcnj10/Syp/Kcnc4/Adcy1/Stxbp5l/Kcnh1/Slc6a17/Cplx1/Cadps/Slc6a7/Napb/Rims1/Nrxn3/Prkca/Syt6/Erc1/Mctp1/Vamp1/Htr2a/Cplx2/Slc17a8/Grm4/Otof
GO:0007409	axonogenesis	481/17764	8.29268685156387e-12	4.75088029726094e-08	3.88708784736989e-09	Kif3a/Ptpn11/Mapt/Grin1/Uchl1/Ptprs/Trak2/Ifrd1/Kif5c/Arhgap35/RGD1307443/Zfyve27/Mgll/Sema3e/Nfasc/Chrnb2/Pip5k1c/Kif5a/Snap91/Ptprm/Atp5mc1/Enah/Vegfa/Rab3a/Stxbp1/Cacna1a/Dnm2/Scn1b/Lgi1/Cnp/Thy1/Dcc/Limk1/Sema6a/Dscam/Igf1r/Lhx2/Sema7a/Nefh/Slit1/Map1b/Ephb1/Adcy1/Nefm/Mag/Nefl/Xk/Bdnf/Ache/Fgf13/Lrtm2/Itga4/Fgfr2/Tiam2/Lama2/Prkca/Slit2/Nptx1/Tbr1/Dcx/Mbp/Cntn2/Plxnb3/Adarb1/Sema3d/Nectin1/C…
GO:0031346	positive regulation of cell projection organization	486/17764	9.06084500213868e-11	5.19095810172525e-07	3.28720806155439e-08	Mapt/Grin1/Dnm1l/Ptk2b/Kit/Cnr1/Arhgap35/Zfyve27/Kif3c/Ppp2r5b/Ehd1/Pfn1/Slc23a2/Cntn1/Syt1/Ankrd27/Kctd17/Itsn1/Snap91/Clip1/Atp5mc1/Vegfa/Wrap73/Fam98a/Src/Itga6/Ndrg4/Dnm2/Scn1b/Syt3/Ap2a1/Enc1/Ptpn5/Dcc/Limk1/Enpp2/Rnf157/Dscam/Igf1r/Sema7a/Gng2/Map1b/Eef2k/Hras/Dock11/Ptprd/Nefl/Bdnf/Prkcq/Ache/Caprin2/Rims1/Tiam2/Lpar1/Cpne9/Fgfr1/Sgk1/Dcx/Plxnb3/Tgfb3/RGD1563888/Rreb1/Cdc42ep2/Cxcr4/Reln/A…
GO:0016079	synaptic vesicle exocytosis	152/17764	9.18006410690139e-11	5.2592587268438e-07	3.28720806155439e-08	Dnm1l/Apba2/Cnr1/Sv2a/Bace1/Synj1/Chrnb2/Syt1/Napa/Rab3a/Prkce/Myo6/Slc4a8/Stxbp1/Prkaca/Cyth1/Cacna1a/Erc2/Syt3/Prrt2/Syp/Adcy1/Stxbp5l/Kcnh1/Cplx1/Cadps/Napb/Rims1/Nrxn3/Prkca/Syt6/Erc1/Vamp1/Htr2a/Cplx2/Grm4/Otof
GO:0099643	signal release from synapse	203/17764	9.81807033879934e-11	5.62477249709814e-07	3.28720806155439e-08	Dnm1l/Apba2/Nsf/Cnr1/Sv2a/Bace1/Synj1/Chrnb2/Syt1/Syn2/Rph3a/Snap91/Napa/Rab3a/Prkce/Myo6/Slc4a8/Stxbp1/Prkaca/Cyth1/Cacna1a/Erc2/Syt3/Prrt2/Slc6a9/Syp/Kcnc4/Adcy1/Stxbp5l/Kcnh1/Cplx1/Cadps/Napb/Rims1/Nrxn3/Prkca/Syt6/Erc1/Mctp1/Vamp1/Htr2a/Cplx2/Grm4/Otof
GO:0009150	purine ribonucleotide metabolic process	343/17764	4.70888697073382e-10	2.69772134553341e-06	1.47148587232826e-07	Atp5f1a/Atp5f1b/Dlst/Atp5f1c/Hmgcs1/Vcp/Acsl5/Hk1/Gart/Ak3/Cyc1/Pdhx/Acsl1/Pdk3/Acot9/ATP6/Slc25a12/Suclg1/Aldoa/Cox5b/Gpi/Gapdh/Atp5mc3/Acsl4/Pdha1/Pgk1/Mtch2/Dlat/Aprt/Atp5mc1/COX2/Entpd5/Pfkp/Itpa/Pde4a/Acot7/Adcy3/Pgam1/Atp5f1d/Eno1/LOC108351137/Stat3/Pde5a/Ak4/Mvd/Prkaa1/Pkm/Adcy5/Adcy1/Pdk2/Acss2/Prkaa2/Slc2a6/Gucy1a1/Tigar/Pfkfb3/Acaa2/Nudt16/Htr2a/Ppara
GO:0045055	regulated exocytosis	278/17764	6.0522960827785e-10	3.46736042582381e-06	1.77308384582978e-07	Dnm1l/Apba2/Kit/Cnr1/Sv2a/Bace1/Coro1a/Synj1/Chrnb2/Syt1/Pi4k2a/Syn2/Syt13/Syt11/Napa/Rab3a/Syngr1/Prkce/Myo6/Slc4a8/Stxbp1/Prkaca/Cyth1/Cacna1a/Erc2/Syt3/Prrt2/Vps41/Mical1/Chga/Rapgef4/Syp/Adcy1/Stxbp5l/Kcnh1/Cplx1/Cadps/Napb/Rims1/Nrxn3/Prkca/Steap2/Syt6/Erc1/Vamp1/Cacna1c/Htr2a/Cplx2/Il4r/RT1-CE5/Grm4/Otof
GO:0019693	ribose phosphate metabolic process	368/17764	2.96649693116032e-09	1.69950609186175e-05	7.3184547559318e-07	Atp5f1a/Atp5f1b/Dlst/Entpd4/Atp5f1c/Hmgcs1/Vcp/Acsl5/Hk1/Gart/Ak3/Cyc1/Pdhx/Acsl1/Pdk3/Acot9/ATP6/Slc25a12/Suclg1/Aldoa/Cox5b/Gpi/Gapdh/Atp5mc3/Acsl4/Pdha1/Pgk1/Mtch2/Dlat/Aprt/Atp5mc1/COX2/Entpd5/Pfkp/Itpa/Pde4a/Acot7/Adcy3/Pgam1/Atp5f1d/Eno1/LOC108351137/Stat3/Pde5a/Ak4/Mvd/Prkaa1/Pkm/Adcy5/Adcy1/Pdk2/Acss2/Prkaa2/Slc2a6/Gucy1a1/Tigar/Pfkfb3/Acaa2/Nudt16/Htr2a/Ppara
GO:0050808	synapse organization	496/17764	3.26580633396305e-09	1.87098044872743e-05	7.65401873954602e-07	Mapt/Grin1/Dnm1l/Cadm1/Hspa8/Ptprs/Vcp/LRRTM1/Sybu/Sema3e/Nfasc/Actg1/Mtmr2/Chrnb2/Lgmn/Kif1a/Pfn1/Slc6a1/Actg1/Gabra2/Rph3a/Itsn1/Snap91/Pick1/Clstn3/Arhgef9/Rab3a/Myo6/Cacna1a/Erc2/Nptxr/Tanc1/Cdh8/Dscam/Slc8a3/Igf1r/Rapgef4/Nefh/Slit1/Map1b/Ephb1/Eef2k/Iqsec3/Ptprd/Nefl/Bdnf/Tmem108/Ache/Fgf13/Caprin2/Lrtm2/Rims1/Cabp1/Fgfr2/Nrxn3/Prkca/Nptx1/Cntn2/Erc1/Fcgr2b/Clstn2/Nectin1/Reln/Flrt3/Cdh9/Gh…
GO:0010769	regulation of cell morphogenesis involved in differentiation	362/17764	4.01283034670688e-09	2.29895050562837e-05	8.86438907530249e-07	Calr/Mapt/Grin1/Dnm1l/Ptprs/Trak2/Ifrd1/Arhgap35/RGD1307443/Zfyve27/Mgll/Sema3e/Chrnb2/Ywhah/Kif1a/Ankrd27/Snap91/Atp5mc1/Vegfa/Cacna1a/Dnm2/Myadm/Thy1/St6gal1/Limk1/Sema6a/Enpp2/Dscam/Sema7a/Slit1/Map1b/Eef2k/Nefm/Mag/Ptprd/Nefl/Xk/Bdnf/Net1/Ache/Fgf13/Caprin2/Dock5/Tiam2/Slit2/Sgk1/Tbr1/Dcx/Mbp/Cntn2/Plxnb3/Sema3d/Rreb1/Kndc1/Reln/Fstl4/Islr2/Ntn1/Tnfrsf12a/Spp1
GO:0098693	regulation of synaptic vesicle cycle	158/17764	4.37412339579038e-09	2.50593529344831e-05	8.86438907530249e-07	Dnm1l/Apba2/Cnr1/Bace1/Chrnb2/Pip5k1c/Syt1/Slc17a7/Snap91/Syt11/Napa/Rab3a/Prkce/Myo6/Slc4a8/Stxbp1/Cyth1/Prrt2/Dnm1/Rapgef4/Syp/Adcy1/Stxbp5l/Kcnh1/Cplx1/Napb/Rims1/Nrxn3/Prkca/Erc1/Vamp1/Htr2a/Cplx2/Pls3/Grm4
GO:0072522	purine-containing compound biosynthetic process	184/17764	7.62851850551378e-09	4.37037825180885e-05	1.43030706968644e-06	Atp5f1a/Atp5f1b/Atp5f1c/Vcp/Acsl5/Gart/Ak3/Cyc1/Pdhx/Acsl1/Pdk3/ATP6/Slc25a12/Aldoa/Cox5b/Atp5mc3/Acsl4/Pdha1/Dlat/Aprt/Atp5mc1/COX2/Acot7/Adcy3/Hpca/Shmt2/Mtap/Atp5f1d/Eno1/Stat3/Ak4/Pkm/Adcy5/Shmt1/Adcy1/Pdk2/Acss2/Gucy1a1
GO:0048638	regulation of developmental growth	406/17764	9.30193797713098e-09	5.32908026709834e-05	1.55720036887836e-06	Mapt/Gnas/Ptprs/Ifrd1/RGD1307443/Zfyve27/Mgll/Sema3e/Lgmn/Slc23a2/Syt1/Atp5mc1/Vegfa/Sgip1/Dnm2/Syt3/Kcnk2/Limk1/Sema6a/Cited2/Ghr/Rnf157/Dscam/Stk3/Igf1r/Flt3/Stat3/Sema7a/Ppib/Slit1/Map1b/Mag/Bdnf/Dusp9/Socs2/Fgf13/Rims1/Fgfr2/Cpne9/Lats2/Fgfr1/Slit2/Dcx/Fgf9/Gpr21/Sema3d/Cacna1c/Cxcr4/Fstl4/Vgll4/Islr2/Edn1/Fgf2/Ghsr/Six4/Phlda2/Ntn1/Ppara/Tp73/Mstn/Sfrp2/Tnfrsf12a/Spp1/Colq
GO:0006119	oxidative phosphorylation	125/17764	3.08550066171455e-08	0.000176768332909627	4.13225096138794e-06	Atp5f1a/Sdha/Atp5f1b/Cox4i1/Atp5f1c/Nipsnap2/Vcp/Uqcrc1/Ndufs1/Ndufv1/Cyc1/COX1/Ndufa10/Coq9/Cox7a2l/CYTB/Cox5a/ATP6/Cycs/Ndufa8/Cox5b/Pgk1/Mtch2/COX2/COX3/Shmt2/Atp5f1d/Ak4/Bdnf
GO:0051592	response to calcium ion	179/17764	3.86780601665769e-08	0.000221586606694319	4.73405280911916e-06	Grin1/Ptk2b/Anxa7/Ahcyl1/Mcoln1/Actg1/CYTB/Entpd6/Lgmn/Slc25a12/Slc6a1/Syt1/Actg1/Syt13/Syt11/Pebp1/Syt3/Hpca/Itpkb/Prkaa1/Ryr2/Anxa11/Eef2k/Prkaa2/Trpc3/Kcnh1/Rasgrp2/Kcnmb4/Kcnmb2/Cpne9/Syt6/Edn1/Thbs1/Casr/Cpne4/Dpep1
GO:0006898	receptor-mediated endocytosis	244/17764	3.89801575859458e-08	0.000223317322809884	4.73405280911916e-06	Kif3a/Atp5f1b/Aak1/Nsf/LRRTM1/Btbd8/Smap1/Synj1/Mtmr2/Pip5k1c/Itsn1/Snap91/Syt11/Pick1/Vegfa/Myo6/Sgip1/Dnajc6/Dnm2/Sh3gl2/Reps1/Ap2a2/Ap2a1/Hpca/Dnm1/Ptpn5/Ghr/Snx9/Ldlr/Tf/Tmem108/Napb/Ache/Eps15/Itga4/Prkca/Cntn2/Fcgr2b/Grem1/Ramp3/Cxcl16/Ntf3/Hfe/Cacng5
GO:0031644	regulation of nervous system process	187/17764	3.93884250118717e-08	0.000225656286893013	4.73405280911916e-06	Grin1/Ptk2b/Fgf12/Mgll/Mtmr2/Slc25a12/Celf4/Abat/Src/Nptxr/Fabp5/Adora1/Grm1/Kcnj10/Gba/Comt/Slc8a3/Rapgef4/Kcnc4/Oprl1/Mag/Tf/Tmem108/Rims1/Slc9a1/Fgfr1/Nptx1/Tmem25/Reln/Edn1/Homer3/Npy2r/Ghsr/Neto1/Hgf/Glra1/Cacng5
GO:0044282	small molecule catabolic process	344/17764	6.30049773843203e-08	0.000360955515434771	7.38318853400995e-06	Aldh5a1/Dlst/Acsl5/Hadha/Cnr1/Oxct1/Etfdh/Gad2/Gls/Akr1a1/Abcd3/Synj1/Mtmr2/Slc25a12/Ldha/Bckdha/Cpt1c/Aig1/Acox3/Bckdhb/Got1/Abhd16a/Got2/Bpnt1/Pfkp/Acot7/Abat/Irs2/Bcat1/Shmt2/Hadhb/Qdpr/Pccb/Glb1/Pcyox1l/Eno1/Aldh3b1/Cpt2/Abcd2/Shmt1/Sord/Inpp5k/Inpp5j/Tigar/Fah/Acaa2/Eci2/Acat2/Dera/Blmh/Cdo1/Hpgd/Ddah1/Fgf2/Cyp27a1
GO:0006066	alcohol metabolic process	336/17764	6.95463543970857e-08	0.000398431064340904	7.84080471098571e-06	Aco2/Ptk2b/Hmgcs1/Adcyap1r1/Aldh3a2/Fdft1/Hdlbp/Idh3a/Akr1a1/Synj1/Cyb5r3/Mtmr2/Sqle/Sec14l2/Smpd1/Got1/Cat/Idh3g/Bpnt1/Ippk/Idi1/Nsdhl/Asah2/Dhcr7/Insig1/Qdpr/Gba/Acer3/Dhcr24/Itpkb/Aldh3b1/Soat1/Cln6/Mvd/Prkaa1/Hsd17b7/Sord/Inpp5k/Ldlr/Aldh1a1/Inpp5j/Prkaa2/Dkk3/Itpk1/Fgfr1/Acat2/Sgpp2/Pcbd1/Mas1/Fgf2/Cd244/Cyp1b1/Gch1/Cyp27a1
GO:0006090	pyruvate metabolic process	115/17764	7.02555822969525e-08	0.000402494230979241	7.84080471098571e-06	Hk1/Pdhx/Pdk3/Aldoa/Gpi/Gapdh/Pdha1/Pgk1/Mtch2/Dlat/Entpd5/Pfkp/Pgam1/Eno1/LOC108351137/Stat3/Prkaa1/Pkm/Pdk2/Me1/Prkaa2/Slc2a6/Tigar/Pfkfb3/Me3/Htr2a/Ppara
GO:0007613	memory	160/17764	7.53195053342328e-08	0.00043150544605982	8.21047141379042e-06	Mapt/Grin1/Cnr1/Atp1a3/Chrnb2/Lgmn/Slc6a1/Slc17a7/Syt11/Slc24a2/Kcnk2/Comt/Fen1/Slc8a3/Pde5a/Adcy1/Kcnk4/Ldlr/Bdnf/Ptgs2/Fgf13/Rgs14/Tafa2/Sgk1/Ccnd2/Abca7/Abcc8/Htr2a/Reln/Hrh1/Neto1/Ntf3/Serpinf1
GO:1902600	proton transmembrane transport	153/17764	8.39759833622788e-08	0.000481098408682495	8.77533192207893e-06	Atp5f1a/Atp5f1b/Cox4i1/Atp5f1c/Atp6v0c/Cyc1/COX1/Atp1a3/Atp6v1b2/Cox7a2l/CYTB/Cox5a/Chp1/ATP6/Cox5b/Clcn4/Atp5mc3/Slc17a7/Atp6v0a1/Atp6v0d1/Atp5mc1/COX2/COX3/Slc9a7/Atp6v1h/Atp5f1d/Ucp2/Atp6v0e2/Slc9a1/Otop3/Slc9a9/Otop2
GO:0060560	developmental growth involved in morphogenesis	277/17764	9.36381846560483e-08	0.000536453159894501	9.33865254811608e-06	Mapt/Cadm1/Ptprs/Ifrd1/RGD1307443/Zfyve27/Mgll/Sema3e/Slc23a2/Syt1/Slc12a2/Atp5mc1/Vegfa/Dnm2/Sh3gl2/Syt3/Limk1/Sema6a/Rnf157/Dscam/Lhx2/Sema7a/Slit1/Map1b/Mag/Bdnf/Tmem108/Fgf13/Rims1/Itga4/Fgfr2/Cpne9/Ddr1/Slit2/Dcx/Esr1/Sema3d/Cxcr4/Fstl4/Islr2/Flrt3/Six4/Ntn1/Sfrp2/Nrp2/Tnfrsf12a/Spp1
GO:0046165	alcohol biosynthetic process	139/17764	1.01652098349753e-07	0.000582364871445733	9.92668407788264e-06	Ptk2b/Hmgcs1/Adcyap1r1/Fdft1/Cyb5r3/Sec14l2/Got1/Ippk/Idi1/Nsdhl/Asah2/Dhcr7/Insig1/Qdpr/Gba/Acer3/Dhcr24/Itpkb/Mvd/Prkaa1/Hsd17b7/Prkaa2/Dkk3/Acat2/Pcbd1/Mas1/Fgf2/Cd244/Gch1/Cyp27a1
GO:0034765	regulation of ion transmembrane transport	490/17764	1.10297850798015e-07	0.000631896387221826	1.03401332548118e-05	Ubqln1/Kcna2/Ptk2b/Nipsnap2/Fgf12/Acsl5/Hk1/Scn2b/Sri/Wdr1/Kcnab2/Coro1a/Ahcyl1/Chp1/Ywhah/Kcnj6/Rph3a/Oxsr1/Ubash3b/Ank2/Ehd3/Fhl1/Prkce/Irs2/Cacna1a/Dnm2/Scn1b/Hpca/Thy1/Stoml1/Abcb1b/Kcnc1/Slc6a9/Kcnj10/Kcnip3/Tmem38a/Scn1a/Nol3/Ryr2/Kcnc4/Dpp10/Plp1/Fxyd7/Oprl1/Kcnd3/Kcnh1/Kcng2/Kcnj16/Fgf13/Cabp1/Slc9a1/Prkca/Scn4a/Actn2/Hcn3/Abcc8/Cacna2d3/Slc9a3r2/Cacna1c/Ramp3/Reln/Kcna1/Cacng6/Thbs1/Neto…
GO:0010959	regulation of metal ion transport	443/17764	1.16417314997296e-07	0.000666954797619509	1.05778624774466e-05	Ubqln1/Grin1/Gnas/Ptk2b/Nipsnap2/Adcyap1r1/Fgf12/Scn2b/Sri/Kcnab2/Coro1a/Ahcyl1/Chp1/Ywhah/Saraf/Cntn1/Oxsr1/Ubash3b/Ank2/Ehd3/Fhl1/Prkce/Cacna1a/Dnm2/Scn1b/Hpca/Thy1/Stoml1/Kcnc1/Adora1/Plcb4/Kcnip3/Tmem38a/Nol3/Nkain3/Ryr2/Dpp10/Plp1/Inpp5k/Fxyd7/Oprl1/Trpc3/Tf/Ptgs2/Fgf13/Cabp1/Slc9a1/Ace/Sgk1/Actn2/Abcc8/Cacna1c/Ramp3/Cxcr4/Htr2a/Kcna1/Homer3/Cacng6/Neto1/Clic2/Lrrc55/Casr/Hfe/Osr1/Il16
GO:1990138	neuron projection extension	203/17764	1.19605795255425e-07	0.000685221601018332	1.05778624774466e-05	Mapt/Ptprs/Ifrd1/RGD1307443/Zfyve27/Mgll/Sema3e/Slc23a2/Syt1/Atp5mc1/Vegfa/Dnm2/Sh3gl2/Syt3/Limk1/Sema6a/Rnf157/Dscam/Lhx2/Sema7a/Slit1/Map1b/Mag/Bdnf/Tmem108/Rims1/Itga4/Cpne9/Ddr1/Slit2/Dcx/Sema3d/Cxcr4/Islr2/Flrt3/Ntn1/Nrp2/Tnfrsf12a
GO:0015849	organic acid transport	360/17764	1.24117070389981e-07	0.000711066696264203	1.05778624774466e-05	Acsl5/Eprs/Slc38a2/Abcd3/Acsl1/Sv2a/Slc27a1/Slc2a1/Slc6a6/Slc6a15/Slc16a14/Slc25a12/Slc3a2/Slc6a1/Slc23a2/Slc38a1/Slc17a7/Acsl4/Slc12a2/Got2/Myo6/Stxbp1/Abat/Irs2/Sfxn1/Cacna1a/Slc7a1/Fabp5/Slco3a1/Abcb1b/Adora1/Grm1/Slc6a9/Kcnj10/Cpt2/Abcd2/Prkaa1/Slc7a8/Slc25a29/Slc6a17/Xk/Bdnf/Grik1/Slc6a7/Slc25a10/Ace/Lrrc8d/Slc16a13/Edn1/Slc17a8/Thbs1/Grm4/Slc25a48/Casr/Nmb/Osr1
GO:0010976	positive regulation of neuron projection development	379/17764	1.3176214536127e-07	0.000754865330774718	1.10288878438672e-05	Mapt/Dnm1l/Ptk2b/Cnr1/Arhgap35/Zfyve27/Kif3c/Ppp2r5b/Ehd1/Slc23a2/Cntn1/Syt1/Ankrd27/Itsn1/Snap91/Clip1/Atp5mc1/Vegfa/Itga6/Ndrg4/Scn1b/Syt3/Ap2a1/Enc1/Ptpn5/Dcc/Limk1/Rnf157/Dscam/Igf1r/Sema7a/Map1b/Eef2k/Ptprd/Nefl/Bdnf/Ache/Caprin2/Rims1/Tiam2/Lpar1/Cpne9/Fgfr1/Sgk1/Dcx/Plxnb3/RGD1563888/Cxcr4/Reln/Islr2/Alkal2/Adamts1/Plk5/Ntn1/Hgf/Pcp4/Serpinf1/Tnfrsf12a
GO:0034329	cell junction assembly	428/17764	1.62150870159551e-07	0.000928962335144066	1.33344011970541e-05	Mapt/Grin1/Ptk2b/Cadm1/Ptprs/LRRTM1/Wdr1/Nfasc/Actg1/Chrnb2/Actg1/Gabra2/Fermt2/Clstn3/Arhgef9/Vegfa/Ank2/Heg1/Dusp3/Myo6/Prkaca/Cacna1a/Src/Erc2/Nptxr/Cdh8/Thy1/Enpp2/Dscam/Cntnap1/Slit1/Map1b/Ephb1/Eef2k/Peak1/Ptprd/Bdnf/Cdh12/Cldn11/Dlc1/Ache/Fgf13/Lrtm2/Nrxn3/Prkca/Apod/Mpp7/Ace/Actn2/Nptx1/Grem1/Clstn2/Nectin1/Flrt3/Cdh9/Ghsr/Six4/Snai2/Cbln4/Ntn1/Amigo2/Colq/Cldn2
GO:0007416	synapse assembly	190/17764	1.86893968181685e-07	0.00107071554371287	1.51041531817249e-05	Mapt/Grin1/Cadm1/Ptprs/LRRTM1/Chrnb2/Gabra2/Clstn3/Arhgef9/Myo6/Cacna1a/Erc2/Nptxr/Dscam/Slit1/Map1b/Ephb1/Eef2k/Ptprd/Bdnf/Ache/Fgf13/Lrtm2/Nrxn3/Prkca/Nptx1/Clstn2/Nectin1/Flrt3/Cdh9/Ghsr/Six4/Cbln4/Ntn1/Amigo2/Colq
GO:0046942	carboxylic acid transport	356/17764	2.02140106403416e-07	0.00115806066958517	1.60594093454846e-05	Acsl5/Eprs/Slc38a2/Abcd3/Acsl1/Sv2a/Slc27a1/Slc2a1/Slc6a6/Slc6a15/Slc16a14/Slc25a12/Slc3a2/Slc6a1/Slc23a2/Slc38a1/Slc17a7/Acsl4/Slc12a2/Got2/Myo6/Stxbp1/Abat/Irs2/Sfxn1/Cacna1a/Slc7a1/Fabp5/Slco3a1/Abcb1b/Adora1/Grm1/Slc6a9/Kcnj10/Cpt2/Abcd2/Prkaa1/Slc7a8/Slc25a29/Slc6a17/Xk/Bdnf/Grik1/Slc6a7/Slc25a10/Ace/Lrrc8d/Slc16a13/Edn1/Slc17a8/Thbs1/Grm4/Slc25a48/Casr/Nmb
GO:0070997	neuron death	434/17764	2.68795707092368e-07	0.00153993060593217	2.09990751523213e-05	Aars1/Mapt/Grin1/Ptk2b/Sod2/Rasa1/Gabra5/Prdx2/Bace1/Coro1a/Chp1/Lgmn/Slc23a2/Prdx3/Gpi/Gapdh/Itsn1/Atp5mc1/Vegfa/Stxbp1/Bnip3/Cacna1a/Src/Ppp1r13b/Gclm/Ptpn5/Adora1/Dcc/Gba/Kcnip3/Nqo1/Ghr/Slc25a27/Grik2/Map2k4/LOC108351137/Stat3/Chga/Ephb1/Optn/Hras/Mag/Nefl/Bdnf/Tigar/Ache/Ddit3/Slc9a1/LOC103689968/Esr1/Fcgr2b/Adarb1/Tgfb3/Ntf3/Six4/Map3k5/Ppara/RT1-CE5/Tp73/Pcp4/Grm4/Serpinf1/Amigo2
GO:0006813	potassium ion transport	244/17764	2.98760026425636e-07	0.00171159619139247	2.2587069570006e-05	Kcna2/Ptk2b/Nsf/Kcnab2/Atp1a3/Kcnj6/Slc12a2/Oxsr1/Ank2/Fhl1/Dnm2/Slc24a2/Slc9a7/Kcnc1/Adora1/Kcnk2/Plcb4/Kcnj10/Kcnip3/Tmem38a/Kcnc4/Dpp10/Kcnk4/Kcnd3/Kcnh1/Kcnmb4/Kcnmb2/Kcng2/Kcnj16/Slc9a1/Scn4a/Actn2/Kcnk1/Hcn3/Abcc8/Htr2a/Kcna1/Slc9a9/Neto1/Kcnq5/Lrrc55/Kcnh8
GO:0051588	regulation of neurotransmitter transport	164/17764	4.45607076567122e-07	0.00255288294165304	3.31543577602907e-05	Dnm1l/Apba2/Cnr1/Bace1/Chrnb2/Syt1/Syn2/Napa/Rab3a/Prkce/Myo6/Slc4a8/Stxbp1/Cyth1/Cacna1a/Prrt2/Syp/Kcnc4/Adcy1/Stxbp5l/Kcnh1/Cplx1/Napb/Rims1/Nrxn3/Prkca/Erc1/Mctp1/Vamp1/Htr2a/Cplx2/Grm4
GO:0009612	response to mechanical stimulus	328/17764	4.56533739169812e-07	0.00261548179170385	3.34365911270258e-05	Ptpn11/Ptk2b/Kit/Slc38a2/RGD1307443/Arhgdia/Bace1/Actg1/Slc2a1/Cycs/Actg1/Gpi/Atp5mc3/Asns/Slc12a2/Got1/Ece1/Cat/Mapk3/Bnip3/Src/Xpc/Nfkbia/Kcnc1/Adora1/Kcnk2/Cited2/Scn1a/Map2k4/Igf1r/Ryr2/Eif2ak2/Map1b/Kcnk4/Mag/Bdnf/Ptgs2/Stat1/Slc9a1/Prkca/Smpd2/Cxcr4/Htr2a/Reln/Kcna1/Edn1/Ppl/Igfbp2/Thbs1/Hspa1b/Acan
GO:0098656	anion transmembrane transport	310/17764	4.64644908402465e-07	0.00266195068023772	3.35071057022862e-05	Clcn7/Acsl5/Hk1/Slc38a2/Vdac2/Gabra5/Abcd3/Slc27a1/Slc2a1/Slc6a6/Slc6a15/Slc25a12/Slc3a2/Slc6a1/Slc23a2/Ano10/Slc38a1/Clcn4/Gabra2/Slc17a7/Slc12a2/Vdac1/Slc4a8/Irs2/Slc7a1/Slc24a2/Slc9a7/Abcb1b/Slc6a9/Kcnj10/Gabrb1/Abcd2/Xpr1/Slc7a8/Slc25a29/Ankh/Slc6a7/Slc25a10/Slc9a1/Prkca/Lrrc8d/Slc17a8/Thbs1/Slc9a9/Clic2/Casr/Osr1/Glra1/Gabra6
GO:0017157	regulation of exocytosis	268/17764	6.14515117743262e-07	0.00352055710955115	4.36433145025637e-05	Dnm1l/Apba2/Nsf/Cnr1/Bace1/Chrnb2/Syt1/Syt13/Syt11/Vsnl1/Napa/Rab3a/Prkce/Myo6/Rab33b/Slc4a8/Stxbp1/Cyth1/Cacna1a/Syt3/Prrt2/Mical1/Septin4/Rapgef4/Syp/Adcy1/Stxbp5l/Kcnh1/Smpd3/Cplx1/Cadps/Napb/Rims1/Nrxn3/Prkca/Syt6/Erc1/Vamp1/Htr2a/Cplx2/Il4r/Lgi3/RT1-CE5/Grm4
GO:0048588	developmental cell growth	278/17764	6.90271971642639e-07	0.00395456812554068	4.68921600263108e-05	Mapt/Ptprs/Ifrd1/RGD1307443/Zfyve27/Mgll/Sema3e/Slc23a2/Syt1/Atp5mc1/Vegfa/Dnm2/Sh3gl2/Syt3/Limk1/Sema6a/Rnf157/Dscam/Map2k4/Lhx2/Sema7a/Slit1/Map1b/Mag/Bdnf/Tmem108/Akap13/Fgf13/Rims1/Itga4/Cpne9/Ddr1/Slit2/Dcx/Sema3d/Cxcr4/Fstl4/Islr2/Edn1/Flrt3/Ntn1/Ppara/Nrp2/Tnfrsf12a/Spp1
GO:0006734	NADH metabolic process	30/17764	7.05838977648271e-07	0.00404375150294695	4.72646762025226e-05	Dlst/Vcp/Idh3a/Mdh2/Slc25a12/Ldha/Mdh1/Idh3g/Pfkp/Nqo1/Eno1/Tigar
GO:0043405	regulation of MAP kinase activity	315/17764	7.53785085509568e-07	0.00431843475488432	4.9073172306639e-05	Ptpn11/Uchl1/Ptk2b/Kit/Prdx2/Paqr3/Smpd1/Vegfa/Mapk3/Dusp3/Src/Map4k3/Avpi1/Ptpn5/Adora1/Grm1/Gba/Ghr/Pdgfa/Map2k4/Igf1r/Pde5a/Eif2ak2/Map3k20/Hras/Inpp5k/Trib2/Tf/Akap13/Dusp9/Rgs14/Lpar1/Prkca/Fgfr1/Dusp16/Tgfb3/Htr2a/Dusp5/Edn1/Fgf2/Thbs1/Plce1/Cd74/Ntf3/Map3k5/Hgf/Tp73/Grm4/Sfrp2
GO:0019233	sensory perception of pain	152/17764	7.84662830606911e-07	0.00449533335654699	5.03836133337069e-05	Grin1/Uchl1/Kcna2/Cnr1/Mgll/Bace1/Chrnb2/Mapk3/Cacna1a/Fabp5/Adora1/Grm1/Kcnj10/Kcnip3/Comt/Scn1a/Kcnc4/Ephb1/Kcnk4/Oprl1/Ptgs2/Slc9a1/LOC103689968/Fgfr1/Ace/Cxcr4/Htr2a/Kcna1/Edn1/Npy2r
GO:0032535	regulation of cellular component size	419/17764	8.21196955793335e-07	0.00470463735974002	5.20169280817599e-05	Mapt/Ptk2b/Ptprs/Arpc4/Ifrd1/Anxa7/Arhgap35/RGD1307443/Zfyve27/Wdr1/Rasa1/Mgll/Gmfb/Coro1a/Sema3e/Pfn1/Slc12a2/Atp5mc1/Pick1/Vegfa/Prkce/Dnm2/Myadm/Ppp1r15a/Limk1/Sema6a/Plekhh2/Rdx/Cdhr2/Cotl1/Dscam/Snx9/Rap1gap2/Sema7a/Deptor/Slit1/Map1b/Nefm/Mag/Nefl/Xk/Bdnf/Tmod1/Fgf13/Kirrel1/Slit2/Actn2/Dcx/Cntn2/Kank4/Sema3d/Cdc42ep2/Fstl4/Islr2/Edn1/Ntn1/Myo3a/Tp73/Tnfrsf12a/Spp1
GO:0016042	lipid catabolic process	326/17764	8.95441540548576e-07	0.00512998458580279	5.57047232682668e-05	Nceh1/Acsl5/Hadha/Cnr1/Etfdh/Abcd3/Mgll/Ywhah/Cpt1c/Aig1/Acox3/Daglb/Smpd1/Abhd16a/Prkce/Acot7/Irs2/Prdx6/Asah2/Adora1/Hadhb/Enpp2/Plcb4/Gba/Pccb/Acer3/Gpcpd1/Cpt2/Abcd2/Prkaa1/Gla/Lipa/Ldlr/Pnpla3/Smpd3/Acaa2/Lpl/Eci2/Acat2/Smpd2/Plch2/Hsd17b11/Hpgd/Plcl1/Cyp19a1/Hsd17b14/Plce1/Cyp1b1/Spp1/Cyp27a1
GO:1901214	regulation of neuron death	387/17764	1.36222279520927e-06	0.00780417439375393	7.9815501408775e-05	Aars1/Mapt/Grin1/Ptk2b/Sod2/Rasa1/Gabra5/Prdx2/Bace1/Coro1a/Chp1/Lgmn/Slc23a2/Prdx3/Gpi/Itsn1/Atp5mc1/Vegfa/Stxbp1/Cacna1a/Src/Ppp1r13b/Gclm/Ptpn5/Adora1/Dcc/Gba/Kcnip3/Nqo1/Ghr/Grik2/Map2k4/Stat3/Chga/Ephb1/Optn/Hras/Mag/Nefl/Bdnf/Tigar/Ddit3/LOC103689968/Esr1/Fcgr2b/Tgfb3/Ntf3/Six4/Map3k5/Ppara/RT1-CE5/Tp73/Pcp4/Grm4/Serpinf1/Amigo2
GO:0051259	protein complex oligomerization	232/17764	1.44608695908152e-06	0.00828463218857804	8.3683238840676e-05	Micu1/Mapt/Grin1/Kcna2/Dnm1l/G3bp2/Sod2/Oxa1l/Gls/Mcoln1/Chp1/Ehd1/Aldoa/Syt1/Kctd17/Ehd3/Pfkp/Shmt2/Kcnc1/Rnf112/Kctd6/Nol3/Kctd7/Kcnc4/Ehd4/Kctd9/Shmt1/Kcnd3/Kctd4/Kcng2/Tifa/Mcu/Trpm3/Kcna1/Rnf213/Cd74/Tp73/Itln1/Scara5
GO:1901888	regulation of cell junction assembly	216/17764	1.68301050743528e-06	0.0096419671970967	9.3437332569235e-05	Grin1/Ptprs/LRRTM1/Actg1/Chrnb2/Actg1/Clstn3/Arhgef9/Vegfa/Dusp3/Prkaca/Src/Nptxr/Thy1/Enpp2/Slit1/Ephb1/Eef2k/Peak1/Ptprd/Bdnf/Dlc1/Lrtm2/Prkca/Apod/Ace/Nptx1/Grem1/Clstn2/Nectin1/Flrt3/Ghsr/Six4/Snai2/Ntn1/Amigo2/Colq
GO:0006790	sulfur compound metabolic process	287/17764	1.69437785873922e-06	0.00970709075271697	9.3437332569235e-05	Dlst/Hspa9/Hmgcs1/Glrx3/Acsl5/Sod2/Sult4a1/Pdhx/Acsl1/Gpx4/Ahcyl1/Pdk3/Acot9/Suclg1/Ndst1/Ciapin1/Acsl4/Pdha1/Ciao3/Dlat/Bola2/Mms19/Chst1/Acot7/Cacna1a/Ahcyl2/Gclm/Tpst2/Mtap/Mical1/Ghr/Comt/Pcyox1l/Mvd/Ggt7/Pdk2/Chst11/Acss2/Spock2/Acaa2/Blmh/Cdo1/Gsta4/Sult1c2a/Dpep1
GO:0050805	negative regulation of synaptic transmission	82/17764	1.80828276879744e-06	0.0103596519824405	9.68506847691628e-05	Mapt/Ptk2b/Mgll/Mtmr2/Slc6a1/Pick1/Celf4/Stxbp1/Slc24a2/Adora1/Grik2/Rapgef4/Bdnf/Ptgs2/Grik1/Sorcs2/Tmem25/Htr2a/Npy2r/Grm4
GO:0035249	synaptic transmission, glutamatergic	111/17764	1.81826122764474e-06	0.0104168185731767	9.68506847691628e-05	Grin1/Ptk2b/Cnr1/Syt1/Slc17a7/Clstn3/Napa/Stxbp1/Prkaca/Cacna1a/Cdh8/Adora1/Grm1/Grik2/Ptgs2/Grik1/Napb/Htr2a/Reln/Slc17a8/Npy2r/Grm4/Grik4/Cacng5
GO:0016050	vesicle organization	279/17764	1.88049091112549e-06	0.010773332429838	9.79896735628232e-05	Usp8/Aktip/Rab5b/Ppa1/Golph3/Sec23a/Nsf/Septin8/Btbd8/Coro1a/Synj1/Chp1/Syt1/Ankrd27/Preb/Tmf1/Slc17a7/Pi4k2a/Tfg/Syt13/Snap91/Syt11/Washc4/Rab3a/Stxbp1/Dnm2/Syt3/Prrt2/Vps41/Dnm1/Insig1/Snx10/Laptm4b/Ptprn/Hps4/Cplx1/Samd9/Cadps/Eps15/Rims1/Sec24d/Vamp1/Cplx2/Plekhf1
GO:0030258	lipid modification	261/17764	1.88145454516537e-06	0.0107788530892524	9.79896735628232e-05	Dgkg/Acsl5/Hadha/Cnr1/Etfdh/Abcd3/Synj1/Mtmr2/Pip5k1c/Socs6/Cpt1c/Porcn/Acox3/Pi4k2a/Mtmr9/Bpnt1/Mtmr4/Irs2/Hadhb/Pik3r3/Gba/Itpkb/Soat1/Cpt2/Abcd2/Prkaa1/Inpp5k/Inpp5j/Plppr1/Cyp4v3/Stard4/Acaa2/Socs2/Apod/Eci2/Fa2h/Acat2/Efr3b/Sgpp2/Pip5kl1/Scd/Ppara
GO:0048259	regulation of receptor-mediated endocytosis	119/17764	1.95313397675894e-06	0.011189504552852	9.90712419093606e-05	Kif3a/Aak1/Nsf/LRRTM1/Smap1/Synj1/Mtmr2/Pip5k1c/Snap91/Syt11/Pick1/Vegfa/Sgip1/Dnajc6/Dnm2/Sh3gl2/Ap2a1/Hpca/Ptpn5/Tf/Napb/Prkca/Grem1/Ntf3/Hfe
GO:0061387	regulation of extent of cell growth	135/17764	2.10949070150959e-06	0.0120852722289484	0.000102999584362086	Mapt/Ptprs/Ifrd1/RGD1307443/Zfyve27/Mgll/Sema3e/Atp5mc1/Vegfa/Dnm2/Limk1/Sema6a/Dscam/Sema7a/Slit1/Map1b/Mag/Bdnf/Fgf13/Slit2/Dcx/Sema3d/Fstl4/Islr2/Ntn1/Tnfrsf12a/Spp1
GO:0016054	organic acid catabolic process	236/17764	2.23311819789437e-06	0.0127935341557369	0.000105731795164526	Aldh5a1/Dlst/Acsl5/Hadha/Cnr1/Etfdh/Gad2/Gls/Akr1a1/Abcd3/Bckdha/Cpt1c/Aig1/Acox3/Bckdhb/Got1/Abhd16a/Got2/Acot7/Abat/Irs2/Bcat1/Shmt2/Hadhb/Qdpr/Pccb/Pcyox1l/Cpt2/Abcd2/Shmt1/Fah/Acaa2/Eci2/Acat2/Blmh/Cdo1/Hpgd/Ddah1/Fgf2
GO:0046395	carboxylic acid catabolic process	236/17764	2.23311819789437e-06	0.0127935341557369	0.000105731795164526	Aldh5a1/Dlst/Acsl5/Hadha/Cnr1/Etfdh/Gad2/Gls/Akr1a1/Abcd3/Bckdha/Cpt1c/Aig1/Acox3/Bckdhb/Got1/Abhd16a/Got2/Acot7/Abat/Irs2/Bcat1/Shmt2/Hadhb/Qdpr/Pccb/Pcyox1l/Cpt2/Abcd2/Shmt1/Fah/Acaa2/Eci2/Acat2/Blmh/Cdo1/Hpgd/Ddah1/Fgf2
GO:0006520	cellular amino acid metabolic process	264/17764	2.54472435449787e-06	0.0145787258269183	0.000116941770387812	Aars1/Aldh5a1/Dlst/Gars/Eprs/Azin1/Gart/Nars1/Gad2/Gls/Txnrd1/Gad1/Hars1/Iars1/Slc25a12/Bckdha/Sars1/Wars1/Asns/Bckdhb/Got1/Got2/Abat/Cacna1a/Cars/Gclm/Bcat1/Shmt2/Qdpr/Mtap/Yars1/Pccb/Comt/Pcyox1l/Shmt1/Ears2/Fah/Blmh/Cdo1/Pcbd1/Ddah1/Dpep1
GO:0098657	import into cell	247/17764	2.79448018801903e-06	0.016009576997161	0.000127172409578423	Acsl5/Eprs/Acsl1/Atp1a3/Slc27a1/Synj1/Slc2a1/Slc6a6/Pip5k1c/Slc3a2/Slc6a1/Kcnj6/Slc12a2/Pick1/Myo6/Irs2/Dnm2/Slc7a1/Slc24a2/Slc9a7/Hpca/Dnm1/Slc6a9/Kcnj10/Fam155b/Slc8a3/Slc7a8/Kcnd3/Smpd3/Kcnj16/Eps15/Itga4/Slc9a1/Cacna1c/Ramp3/Thbs1/Slc9a9/Il10ra/Hfe/Cacng5
GO:0010810	regulation of cell-substrate adhesion	222/17764	3.2841739363509e-06	0.0188150324813543	0.000145227671683918	Calr/Ptk2b/Rasa1/Sema3e/Ajap1/Rell2/Actg1/Actg1/Vegfa/Prkce/Dusp3/Src/Itga6/Dnm2/Myadm/Thy1/Adam15/St6gal1/Cdh13/Enpp2/Peak1/Edil3/Spock2/Net1/Dlc1/Jag1/Dock5/Plekha2/Ddr1/Apod/Grem1/Rreb1/Npy2r/Spock1/Thbs1/Cdk6/Spp1
GO:0071248	cellular response to metal ion	240/17764	3.40296151686059e-06	0.0194955665300943	0.000149074152824203	Calr/Grin1/Hspa8/Txnrd1/Bace1/Mcoln1/Lgmn/Syt1/Slc12a2/Syt13/Syt11/Mapk3/Bnip3/Syt3/Hpca/Enpp2/Nqo1/Itpkb/Prkaa1/Eef2k/Prkaa2/Kcnh1/Smpd3/Rasgrp2/Tf/Tigar/Ptgs2/Ddit3/Cpne9/Nptx1/Syt6/Gsta4/Kcna1/Edn1/Serpinf1/Hfe/Glra1/Cpne4/Dpep1
GO:0016052	carbohydrate catabolic process	147/17764	3.75300454969957e-06	0.0215009630652288	0.000158637387437961	Hk1/Akr1a1/Ppp1r3c/Pygb/Slc25a12/Ldha/Aldoa/Gpi/Gapdh/Pgk1/Mtch2/Entpd5/Pfkp/Pgam1/Glb1/Eno1/LOC108351137/Stat3/Prkaa1/Pkm/Sord/Prkaa2/Slc2a6/Tigar/Pfkfb3/Dera/Htr2a/Ppara
GO:0043467	regulation of generation of precursor metabolites and energy	139/17764	3.78163086365264e-06	0.021664963217866	0.000158637387437961	Vcp/Prelid1/Ppp1r3c/Cox7a2l/Slc25a12/Cycs/Cisd1/Pgk1/Mtch2/Trap1/Entpd5/Prkaca/Irs2/Bnip3/Shmt2/Pgam1/Stat3/Ak4/Prkaa1/Inpp5k/Prkaa2/Slc2a6/Tigar/Pfkfb3/Htr2a/Phlda2/Ppara
GO:0010917	negative regulation of mitochondrial membrane potential	15/17764	3.81971950405764e-06	0.0218831730387462	0.000158637387437961	Mapt/Prelid1/Mtch2/Atp5mc1/Prkce/Bnip3/Slc25a27/Pip5kl1
GO:0014046	dopamine secretion	40/17764	3.82432596933868e-06	0.0219095634783413	0.000158637387437961	Kcna2/Cnr1/Chrnb2/Syt1/Syt13/Syt11/Rab3a/Abat/Syt3/Syt6/Htr2a/Npy2r/Pcp4
GO:0014059	regulation of dopamine secretion	40/17764	3.82432596933868e-06	0.0219095634783413	0.000158637387437961	Kcna2/Cnr1/Chrnb2/Syt1/Syt13/Syt11/Rab3a/Abat/Syt3/Syt6/Htr2a/Npy2r/Pcp4
GO:0016053	organic acid biosynthetic process	306/17764	4.21384676834444e-06	0.0241411281358453	0.000171755237157326	Gart/Fads1/Gls/Akr1a1/Abcd3/Mgll/Gad1/Lta4h/Slc25a12/Asns/Daglb/Got1/Tecr/Got2/Acot7/Abat/Fabp5/Ap2a1/Asah2/Bcat1/Shmt2/Insig1/Prkab2/Mtap/Abcd2/Prkaa1/Pkm/Shmt1/Fads3/Plp1/Aldh1a1/Acss2/Prkaa2/Ptgds/Smpd3/Stard4/Ptgs2/Lpl/Fa2h/Cdo1/Edn1/Carns1/Cd74/Scd/Gch1/Cyp27a1
GO:0045471	response to ethanol	261/17764	4.61153723897924e-06	0.026419496842112	0.00018634460367672	Atp5f1a/Grin1/Ptk2b/Hspa8/Adcyap1r1/Cnr1/Sod2/Oxct1/Urod/CYTB/Chrnb2/Slc23a2/Atp5mc3/Kif5a/Atp5mc1/Cat/Got2/Alas1/Prkce/Abat/Pebp1/Setd7/Nfkbia/St6gal1/Adipor2/Nqo1/Igf1r/Stat3/Prkaa1/Ldlr/Aldh1a1/Fgfr2/Prkca/Ccnd2/Cdo1/Reln/Hpgd/Hspa1b/Ppara/Mstn/Glra1
GO:0031338	regulation of vesicle fusion	35/17764	4.79250271477875e-06	0.0274562480529674	0.000192001930624469	Septin8/Coro1a/Syt1/Ankrd27/Rab3a/Stxbp1/Syt3/Prrt2/Cplx1/Rims1/Vamp1/Cplx2
GO:0016126	sterol biosynthetic process	53/17764	4.88484555388344e-06	0.0279852801781982	0.000194042972805022	Hmgcs1/Fdft1/Cyb5r3/Sqle/Sec14l2/Idi1/Nsdhl/Dhcr7/Insig1/Dhcr24/Mvd/Prkaa1/Hsd17b7/Prkaa2/Acat2
GO:0031589	cell-substrate adhesion	358/17764	6.27423570675177e-06	0.0359450963639809	0.000243054994364207	Calr/Ptk2b/Rasa1/Coro1a/Sema3e/Ajap1/Rell2/Actg1/Actg1/Fermt2/Vegfa/Tmeff2/Prkce/Dusp3/Src/Itga6/Dnm2/Myadm/Thy1/Adam15/St6gal1/Cdh13/Enpp2/Srgap2/Ephb1/Zyx/Peak1/Edil3/Spock2/Net1/Dlc1/Jag1/Itga4/Dock5/Plekha2/Ddr1/Apod/Actn2/Cntn2/Grem1/Itgbl1/Bves/Frem1/Rreb1/Npy2r/Spock1/Thbs1/Cdk6/Spag6l/Tnfrsf12a/Spp1
GO:0032355	response to estradiol	256/17764	6.84917559690125e-06	0.0392389269946473	0.000263152536091469	Calr/Hspa8/Adcyap1r1/Gpx4/Urod/Slc6a1/Gpi/Cat/Vegfa/Sstr3/Stxbp1/Abcb1b/Enpp2/Insig1/Nqo1/Ghr/Pdgfa/Pdgfra/Igf1r/Stat3/Ggt7/Nefh/Hsd17b7/Map1b/Ldlr/Aldh1a1/Oprl1/Nefm/Ptgs2/Socs2/Prkca/Ccnd2/Esr1/Fcgr2b/Ramp3/Hpgd/Igfbp2/Cyp19a1/Ghsr/Cyp1b1
GO:0009636	response to toxic substance	293/17764	6.95440854490494e-06	0.0398418065537604	0.000264124499772354	Grin1/Hspa9/Scn2b/Sod2/Akr1a1/Prdx2/Txnrd1/Gpx4/Urod/CYTB/Slc6a1/Prdx3/Asns/Selenot/Prdx5/Cat/Mapk3/Alas1/Txn1/Scn1b/Prdx6/Pebp1/Cnp/Txndc17/Abcb1b/Kcnc1/Nqo1/Gabrb1/Eif2ak2/Map1b/Nefl/Gucy1a1/Ptgs2/Ddit3/Srxn1/Prkca/Mbp/Blmh/Gsta4/Reln/Cyp19a1/Clic2/Cyp1b1/Gch1
GO:0006096	glycolytic process	90/17764	8.3472665335515e-06	0.0478214899707166	0.00030097471962676	Hk1/Aldoa/Gpi/Gapdh/Pgk1/Mtch2/Entpd5/Pfkp/Pgam1/Eno1/LOC108351137/Stat3/Prkaa1/Pkm/Prkaa2/Slc2a6/Tigar/Pfkfb3/Htr2a/Ppara
GO:0006631	fatty acid metabolic process	401/17764	8.65001469951302e-06	0.0495559342135101	0.000309509967512507	Aldh3a2/Acsl5/Hadha/Fads1/Cnr1/Etfdh/Abcd3/Mgll/Acsl1/Gpx4/Pdk3/Slc27a1/Cpt1c/Aig1/Acox3/Acsl4/Daglb/Acad9/Tecr/Abhd16a/Mapk3/Acot7/Irs2/Fabp5/Asah2/Hadhb/Insig1/Prkab2/Pccb/Lypla1/Cpt2/Abcd2/Prkaa1/Lipa/Fads3/Pdk2/Plp1/Pnpla3/Acss2/Prkaa2/Ptgds/Cyp4v3/Acaa2/Ptgs2/Lpl/Eci2/Fa2h/Acat2/Hpgd/Edn1/Cd74/Ghsr/Scd/Ppara/Cyp1b1

## Sheet: CA1xCA3 - Downregulated genes
ID	Description	GeneRatio	pvalue	p.adjust	qvalue	geneID
GO:0006091	generation of precursor metabolites and energy	115/1914	3.43001628371303e-19	2.09230993306495e-15	1.34745967105782e-15	Atp5f1b/Atp5f1a/Uqcrc1/Cyb5b/Kif1b/Cyc1/Prkag2/Cox5a/Aco2/Pfkm/Tkt/Prkaa1/Ciapin1/Atp5f1c/Sdha/Ndufs1/Inpp5k/Idh3g/Park7/Pgam1/Ndufa7/Flcn/Glrx3/Cox5b/Uqcr11/Vcp/Ndufa10/Ide/Il6st/Ndufs4/Eif6/Gnas/Cox6a1/Sdhaf2/Cox7a2l/Prelid1/Cisd1/Trap1/Ndufb8/Pdhb/Ndufs8/Atp5f1e/Irs2/Fh/Atp5po/Cyb5a/Cycs/Iscu/Pdha1/Cox7b/ND5/CYTB/Etfb/Uqcr10/Hk1/COX1/Pygb/Cat/Cox7a2/Ugp2/Prkaca/Sod2/Dnajc15/ND1/Mdh1/Idh3a/Ppp1…
GO:0046034	ATP metabolic process	82/1914	5.39097362604729e-19	3.28849391188885e-15	1.34745967105782e-15	Atp5f1b/Atp5f1a/Uqcrc1/Atp5mc1/Cyc1/Atp5mc3/Prkag2/Cox5a/Pfkm/Prkaa1/Atp5f1c/Sdha/Ndufs1/Park7/Pgam1/Kif5c/Ndufa7/Flcn/Dnm1l/Cox5b/Vcp/Ndufa10/Eif6/Cox6a1/Sdhaf2/Cox7a2l/Ndufb8/Ndufs8/Atp5f1e/Ola1/Atp5po/Nudt5/Ak5/Cycs/Iscu/Cox7b/ND5/CYTB/Nudt2/Uqcr10/Hk1/COX1/Cox7a2/Hspa8/Ak3/Dnajc15/Ndufb9/ND4L/COX2/Atp5f1d/Aldoa/ATP8/Ldha/Entpd5/Mtch2/Map2k1/Gpi/ATP6/ND2/Gapdh/Pfkl/Ndufa8/Pgk1/COX3/Slc2a6/Pkm/…
GO:0099504	synaptic vesicle cycle	73/1914	3.02354718700872e-16	1.84436378407532e-12	5.03818441793137e-13	Nlgn1/Eps15/Prepl/Dnajc5/Syt1/Dnm1l/Cltc/LOC102556337/Rap1b/Canx/Grn/Bace1/RGD1307100/Dnm2/Syt11/Prkca/Grm7/Prkar1b/Apba2/Apba1/Rab3a/Hspa8/Prkaca/Itsn1/Fgf14/Brsk1/Syt7/Kcnh1/Nrxn3/Stxbp1/Ap2m1/Amph/Syt4/Rapgef4/Slc17a7/Prkce/Synj1/Napa/Syp/Ctnnb1/Ctbp2/Cacna1a/Dnm1/Pclo/Nrn1/Prrt2/Dnajc6/Snap91/Syn1/Rims1/Cplx1/Pip5k1c/Chrna7/Cadps/Bsn/Stx1a/Erc2/Ddc/Napb/Vamp1/Sh3gl3/Erc1/Sh3gl2/Syn2/Otof/Cplx…
GO:0042391	regulation of membrane potential	105/1914	1.51411510786048e-13	9.23610215794892e-10	1.08128310484653e-10	Ubb/Nlgn1/Prkcz/Atp5mc1/Scn2a/Kcna2/Ndufs1/Park7/Dlg1/Scn2b/Fgf12/Vcp/Got1/Ndufs4/Ptpn3/Prelid1/Akap6/Mapt/Kcnab2/Pxk/Bscl2/Insyn1/B2m/Sod1/Ehd3/Sod2/Fgf14/Scn1a/Arl6ip5/Kcnh1/Mtch2/Gabra5/Kctd7/Adora1/Gclm/Gba/Ppp2r3c/Slc9a1/Bok/Rapgef4/Prdx3/Pias3/Celf4/Myh14/Slc17a7/Mllt11/Kcnip2/Prkce/Popdc3/Gabra2/Cacna1a/Kcnk4/Ywhah/Slc25a27/Zmynd8/Atp5if1/Kcnc1/Scn1b/Snap91/Kcnh6/Grik2/Fgf13/Gabra3/Rims1/A…
GO:0006119	oxidative phosphorylation	43/1914	1.41125158361475e-12	8.60863466004999e-09	8.81846548761376e-10	Atp5f1b/Atp5f1a/Uqcrc1/Cyc1/Cox5a/Atp5f1c/Sdha/Ndufs1/Park7/Ndufa7/Cox5b/Vcp/Ndufa10/Cox6a1/Sdhaf2/Cox7a2l/Ndufb8/Ndufs8/Atp5f1e/Atp5po/Cycs/Iscu/Cox7b/ND5/CYTB/Uqcr10/COX1/Cox7a2/Dnajc15/Ndufb9/ND4L/COX2/Atp5f1d/ATP8/Mtch2/ATP6/ND2/Ndufa8/Pgk1/COX3/Ak4/Bdnf/Mlxipl
GO:0006836	neurotransmitter transport	64/1914	2.08977753986359e-10	1.27476429931679e-06	1.04466879334865e-07	Gpm6b/Nlgn1/Ap3m2/Prepl/Syt1/Park7/Dnm1l/Nsf/Rap1b/Bace1/Prkca/Grm7/Gfap/Apba2/Apba1/Rab3a/Prkaca/Rab15/Brsk1/Arl6ip5/Syt7/Kcnh1/Nrxn3/Stxbp1/Syt4/Slc1a2/Trak2/Slc6a17/Slc6a9/Slc17a7/Prkce/Synj1/Gabra2/Napa/Syp/Ctbp2/Cacna1a/Pclo/Nrn1/Prrt2/Snap91/Slc6a7/Syn1/Rims1/Cplx1/Chrna7/Cadps/Stx1a/Erc2/Ddc/Napb/Vamp1/Erc1/Syn2/Kcnc4/Otof/Rph3a/Mctp1/Cplx2/Grm4/Slc17a8/Htr2a/Tacr2/Unc13c
GO:0098693	regulation of synaptic vesicle cycle	45/1914	5.7074216667413e-10	3.48152721671219e-06	2.37759171011881e-07	Nlgn1/Prepl/Dnajc5/Syt1/Dnm1l/LOC102556337/Rap1b/Bace1/Syt11/Prkca/Grm7/Prkar1b/Apba2/Apba1/Rab3a/Fgf14/Syt7/Kcnh1/Nrxn3/Stxbp1/Ap2m1/Syt4/Rapgef4/Slc17a7/Prkce/Napa/Syp/Dnm1/Nrn1/Prrt2/Snap91/Syn1/Rims1/Cplx1/Pip5k1c/Chrna7/Bsn/Stx1a/Napb/Vamp1/Erc1/Cplx2/Grm4/Pls3/Htr2a
GO:0006887	exocytosis	84/1914	9.44314566312407e-10	5.76031885450568e-06	3.63121447402236e-07	Nlgn1/Prepl/Cdc42/Vps33a/Syt1/Smpd3/Sdcbp/Clasp2/Dnm1l/Nsf/Rap1b/Scamp1/Lamp1/Bace1/Vamp7/Syt11/Prkca/Grm7/Cdk16/Cops5/Scfd2/Apba2/Apba1/Rab3a/Prkaca/Rab15/Itsn1/Pi4k2a/Stxbp6/Mical1/Syt7/Septin4/Kcnh1/Nrxn3/Stxbp1/Vsnl1/Nr4a3/Syt13/Syt4/Ykt6/Rapgef4/Coro1a/Prkce/Synj1/Napa/Syp/Ctbp2/Cacna1a/Rab27a/Steap3/Pclo/Nppc/Nrn1/Prrt2/Anxa4/Steap2/Syngr1/Rims1/Cplx1/Ralb/Vps41/Pip5k1c/Chrna7/Rab3ip/Cadps/…
GO:1901617	organic hydroxy compound biosynthetic process	55/1914	1.31386816751532e-09	8.01459582184343e-06	4.28636050876098e-07	Srebf2/Dhdds/Prkaa1/Akr1b1/Park7/Fdps/Msmo1/Asah1/Got1/Ephx1/Sc5d/Vps35/Pnpo/Gpr37/Sod1/Hsd17b7/Cyp51/Wnt4/Plcd1/Ddt/Qdpr/Spr/Hmgcs1/Mfsd12/Gba/Pts/Pgp/Slc7a11/Acer3/Cyp7b1/Fdft1/Insig1/Idi1/Stard4/Sqle/Prkaa2/Dhcr24/Asah2/Chrna7/Sec14l2/Ddc/Bmp6/Nsdhl/Dkk3/Mvd/Prox1/Cyb5r2/Acat2/Mas1/Pcbd1/Dab2/Cyp19a1/Cyp39a1/Cd244/Cyp27a1
GO:0070997	neuron death	89/1914	1.37192418894855e-09	8.36873755258618e-06	4.28636050876098e-07	Ubb/Prdx2/Hsp90ab1/Atp5mc1/Aars1/Ncstn/Scn2a/Dnajc5/Hyou1/Cdc42/Park7/Arrb1/Ncoa7/Ppp2r2b/Fyn/Nsmf/Oxr1/Bag1/Ndufs4/Aifm1/Hras/Grn/Bace1/Vps35/Mapk8/Mapt/Grm7/Sarm1/Gpx1/Tnfrsf21/Rab29/Sod1/Sod2/Clu/Itsn1/Chp1/Snx6/Stxbp1/Gabra5/Optn/Diablo/Adora1/Nr4a3/Gclm/Gba/Gpi/Slc9a1/Bok/Prdx3/Map2k4/Coro1a/Gapdh/Slc7a11/Nrp1/C1qa/Ppp1r13b/Nefl/Ctnnb1/Erbb3/Smo/Cacna1a/Slc25a27/Vegfb/Grik2/Lgmn/LOC108351137…
GO:0001505	regulation of neurotransmitter levels	64/1914	1.7359489226783e-09	1.05892884283376e-05	4.61070354067101e-07	Gpm6b/Nlgn1/Ap3m2/Prepl/Syt1/Park7/Dnm1l/Nsf/Rap1b/Bace1/Maoa/Prkca/Grm7/Gfap/Apba2/Apba1/Rab3a/Prkaca/Rab15/Brsk1/Arl6ip5/Syt7/Kcnh1/Nrxn3/Stxbp1/Syt4/Slc1a2/Daglb/Slc6a9/Slc17a7/Prkce/Synj1/Gabra2/Napa/Syp/Ctbp2/Comt/Cacna1a/Pclo/Nrn1/Prrt2/Snap91/Syn1/Rims1/Pebp1/Cplx1/Chrna7/Cadps/Stx1a/Erc2/Napb/Vamp1/Erc1/Syn2/Kcnc4/Otof/Rph3a/Slc5a7/Mctp1/Cplx2/Grm4/Htr2a/Tacr2/Unc13c
GO:0007269	neurotransmitter secretion	52/1914	1.75243627940854e-09	1.06898613043921e-05	4.61070354067101e-07	Nlgn1/Ap3m2/Prepl/Syt1/Dnm1l/Nsf/Rap1b/Bace1/Prkca/Grm7/Apba2/Apba1/Rab3a/Prkaca/Rab15/Brsk1/Syt7/Kcnh1/Nrxn3/Stxbp1/Syt4/Slc6a9/Prkce/Synj1/Napa/Syp/Ctbp2/Cacna1a/Pclo/Nrn1/Prrt2/Snap91/Syn1/Rims1/Cplx1/Chrna7/Cadps/Stx1a/Erc2/Napb/Vamp1/Erc1/Syn2/Kcnc4/Otof/Rph3a/Mctp1/Cplx2/Grm4/Htr2a/Tacr2/Unc13c
GO:0099643	signal release from synapse	52/1914	1.75243627940854e-09	1.06898613043921e-05	4.61070354067101e-07	Nlgn1/Ap3m2/Prepl/Syt1/Dnm1l/Nsf/Rap1b/Bace1/Prkca/Grm7/Apba2/Apba1/Rab3a/Prkaca/Rab15/Brsk1/Syt7/Kcnh1/Nrxn3/Stxbp1/Syt4/Slc6a9/Prkce/Synj1/Napa/Syp/Ctbp2/Cacna1a/Pclo/Nrn1/Prrt2/Snap91/Syn1/Rims1/Cplx1/Chrna7/Cadps/Stx1a/Erc2/Napb/Vamp1/Erc1/Syn2/Kcnc4/Otof/Rph3a/Mctp1/Cplx2/Grm4/Htr2a/Tacr2/Unc13c
GO:0009142	nucleoside triphosphate biosynthetic process	29/1914	2.93309117388852e-09	1.789185616072e-05	6.37494278480394e-07	Atp5f1b/Atp5f1a/Atp5mc1/Cyc1/Atp5mc3/Atp5f1c/Cmpk1/Flcn/Cox5b/Vcp/Impdh1/Atp5f1e/Atp5po/Cmpk2/Ak5/Nudt2/Ctps2/Ak3/COX2/Atp5f1d/Aldoa/ATP8/Map2k1/ATP6/Dtymk/Pkm/Eno1/Ak4/Stat3
GO:0010769	regulation of cell morphogenesis involved in differentiation	77/1914	3.28201923137326e-09	2.00203173113769e-05	6.83610058324194e-07	Dpysl2/Nlgn1/Caprin1/Atp5mc1/Arhgap35/Gdi1/Mapk9/Cfl1/Pafah1b1/Epha4/Cdc42/Calr/Eif2b2/Clasp2/Nedd9/Dnm1l/Nsmf/RGD1307443/Dnm2/Vamp7/Mapt/Ptprs/Thy1/Sarm1/Rtn4r/Robo2/Ankrd27/Brsk1/Slit1/Pdlim5/Map2k1/Olfm1/Xk/Trak2/Kank1/Nefm/Nrp1/Hecw1/Ephb2/Tubb2b/Rac3/Nefl/Zdhhc15/Limk1/Cacna1a/Ywhah/Enpp2/Robo1/Map1b/Myadm/Snap91/Fgf13/Mgll/St6gal1/Dock5/Dcx/Caprin2/Sema3c/Cntn2/Fstl4/Sema6a/Bdnf/Sgk1/Trpc6/…
GO:0051650	establishment of vesicle localization	42/1914	4.62717109706663e-09	2.82257436921064e-05	8.77331888374505e-07	Dpysl2/Nlgn1/Kif1b/Prkcz/Ap3m2/Eps15/Shroom2/Pafah1b1/Kif5c/Clasp2/Rab1a/Dctn1/Arfgap3/Mapk8/Dnm2/Vamp7/Syt11/Ap3s2/Dctn2/Sybu/Madd/Stard3nl/Rab3a/Chp1/Dync1i1/Kif13a/Cep19/Bloc1s5/Kif5a/Map2k1/Syt4/Ykt6/Trak2/Synj1/Bloc1s3/Ctnnb1/Fgfr2/Rab27a/Dnm1/Pclo/Snap91/Mx1
GO:0007005	mitochondrion organization	97/1914	4.73858979507392e-09	2.89053977499509e-05	8.77331888374505e-07	Srebf2/Immt/Tomm70/Tfrc/Mapk9/Ndufab1/Prkaa1/Ndufs1/Park7/Ube2l3/Hip1r/Hspa4/Map1lc3a/Flcn/Ndufaf7/Ppp2r2b/Ndufb4/Dnm1l/Ndufa10/Dmac2/Poldip2/LOC102556337/Timm17a/Ndufc1/Ndufs4/Aifm1/Ndufa13/Sdhaf2/Cox7a2l/Prelid1/Sae1/Timm13/Vps35/Dnm2/Mapt/Ndufb5/Ndufb8/Tmem126b/Ndufs8/Atpaf1/Map1lc3b/Csnk2a2/Uqcr10/Uqcc1/Gpx1/Ndufa2/Vdac1/Rab29/Rab3a/Cox7a2/Sod2/Dnajc15/Micos13/Ttc19/Ndufb9/Tomm34/Septin4/Atp5…
GO:0019693	ribose phosphate metabolic process	77/1914	7.05839645329086e-09	4.30562183650742e-05	1.18208291185484e-06	Atp5f1b/Atp5f1a/Atp5mc1/Cyc1/Entpd4/Atp5mc3/Prkag2/Pfkm/Tkt/Prkaa1/Atp5f1c/Gmps/Pgam1/Cmpk1/Flcn/Cox5b/Prps1/Vcp/Hsd17b4/Pdhx/Eif6/Impdh1/Gart/Pdhb/Atp5f1e/Atp5po/Nudt5/Pdha1/Nudt2/Acly/Hk1/Ctps2/Ak3/Umps/Acot7/Itpa/COX2/Suclg1/Atp5f1d/Aldoa/ATP8/Sucla2/Entpd5/Mtch2/Hmgcs1/Map2k1/Gpi/Acsl5/Acot9/ATP6/Gapdh/Pfkl/Pgk1/Nudt14/Slc2a6/Acss2/Pkm/Acsl4/Nppc/Pdk3/Elovl7/Prkaa2/Pfkp/Prtfdc1/Eno1/LOC108351…
GO:1902600	proton transmembrane transport	42/1914	7.0939909429065e-09	4.32733447517297e-05	1.18208291185484e-06	Atp5f1b/Atp5f1a/Atp5mc1/Cyc1/Atp5mc3/Cox5a/Atp5f1c/Park7/Cox5b/Atp6v0c/Cox6a1/Cox7a2l/Slc9a7/Atp5f1e/Atp5po/Cox7b/ND5/CYTB/COX1/Cox7a2/Atp6v1e1/Atp6v1d/Chp1/Atp6v0d1/Atp6v0a1/Clcn4/Atp6v1c1/COX2/Atp5f1d/ATP8/Slc9a1/ATP6/Slc17a7/COX3/Slc9a6/Slc9a9/Atp6v1h/Atp6v1b2/Tcirg1/Atp6v0e2/Ucp2/Otop2
GO:0051648	vesicle localization	45/1914	8.75805263560346e-09	5.34241210771811e-05	1.41229174758848e-06	Dpysl2/Nlgn1/Kif1b/Prkcz/Ap3m2/Eps15/Shroom2/Pafah1b1/Vps33a/Kif5c/Clasp2/Rab1a/Dctn1/Arfgap3/Mapk8/Dnm2/Vamp7/Syt11/Ap3s2/Dctn2/Sybu/Madd/Stard3nl/Rab3a/Chp1/Dync1i1/Kif13a/Cep19/Bloc1s5/Kif5a/Map2k1/Syt4/Ykt6/Trak2/Synj1/Bloc1s3/Ctnnb1/Fgfr2/Rab27a/Dnm1/Pclo/Snap91/Syn1/Syn2/Mx1
GO:0000302	response to reactive oxygen species	66/1914	1.42754460249023e-08	8.70802207519041e-05	2.09861100998324e-06	Atp5f1a/Prdx2/Psap/Mapk9/Cfl1/Prkaa1/Atp5f1c/Akr1b1/Eef2/Park7/Apex1/Smpd3/Map1lc3a/Fyn/Plekha1/Aifm1/Mapk8/Dnm2/Mapk1/Trap1/Prkca/Gpr37/ND5/Gpx1/Aldh3a2/Cat/Hspa8/Sod1/Sod2/Mapk3/Rnf112/Ldha/Optn/Prdx1/Agap3/Ptprn/Nr4a3/Prdx5/Prdx3/Txn1/Stat1/Txnip/Sesn2/Cryab/Egfr/Pde8a/Nol3/Prdx6/Bnip3/Src/Pdgfra/Pdk2/Ddit3/Capn1/Jun/Nptxr/Kcnc2/Apod/Trpc6/Hgf/Ucp2/Foxo1/Stk26/Map3k5/Ccna2/Dpep1
GO:0072583	clathrin-dependent endocytosis	19/1914	1.46398438287483e-08	8.93030473553647e-05	2.09861100998324e-06	Scyl2/Hip1r/Clta/Cltc/Canx/Dnm2/Syt11/Aak1/Ap2s1/Ap2a1/Itsn1/Ap2m1/Smap1/Dnajc6/Snap91/Ap2a2/Sh3gl3/Sh3gl2/Dab2
GO:0050808	synapse organization	95/1914	1.47244864297341e-08	8.98193672213779e-05	2.09861100998324e-06	Tuba1a/Nlgn1/Caprin1/Cfl1/Pafah1b1/Apbb1/Epha4/Cdc42/Frmpd4/Dlg1/Sdcbp/Fyn/Dnm1l/Vcp/Dctn1/Epha5/Cript/Vps35/Clstn3/Mapt/Prkca/Ptprs/Sybu/Chmp2b/Rab29/Ppfia4/Rab3a/Hspa8/Iqsec3/Itsn1/Slit1/Pdlim5/Nrxn3/Lrrtm3/Arhgef9/Igf1r/Rapgef4/Tanc1/Slc7a11/Nrp1/Itga3/Slc9a6/Gabra2/Ephb2/C1qa/Nefl/Zdhhc15/Ctnnb1/Ctbp2/Fgfr2/Gap43/Cacna1a/Zmynd8/Robo1/Pclo/Dock10/Map1b/Neurl1/Snap91/Fgf13/Lgmn/Syn1/Rims1/Chrna…
GO:0062197	cellular response to chemical stress	82/1914	1.58973180244518e-08	9.69736399491559e-05	2.12211826160989e-06	Mapk10/Atp5f1a/Prdx2/Psap/Oxsr1/Scn2a/Mapk9/Cfl1/Prkaa1/Atp5f1c/Akr1b1/Park7/Apex1/Smpd3/Map1lc3a/Ncoa7/Fyn/Ide/Lrrc8d/Oxr1/Plekha1/Aifm1/Txnrd1/Mapk8/Dnm2/Mapt/Mapk1/Trap1/Gpr37/Gpx1/Mgat3/Hspa8/Sod1/Sod2/Stk39/Wnt4/Arl6ip5/Mapk3/Rnf112/Nfe2l1/Optn/Prdx1/Errfi1/Diablo/Agap3/Nr4a3/Prdx5/Atg5/Prdx3/Efhd1/Txn1/Slc7a11/Nefm/Ctnnb1/Abcb1b/Sesn2/Prkaa2/Egfr/Prkg2/Pde8a/Nol3/Bnip3/Src/Pdgfra/Pdk2/Nefh/…
GO:0006066	alcohol metabolic process	71/1914	1.78005264913871e-08	0.000108583211597461	2.28163833488792e-06	Srebf2/Dhdds/Aco2/Prkaa1/Akr1b1/Inpp5k/Idh3g/Park7/Fdps/Msmo1/Hsd17b4/Asah1/Got1/Ephx1/Sc5d/Akr7a2/Akr1a1/Aldh3a2/Cat/Sod1/Hsd17b7/Bpnt1/Cyp51/Hdlbp/Idh3a/Wnt4/Plcd1/Qdpr/Spr/Hmgcs1/Gba/Coq3/Pts/Itpk1/Pgp/Acer3/Synj1/Cyp7b1/Fdft1/Inppl1/Idh1/Inpp5j/Sgpp1/Sord/Insig1/Idi1/Napepld/Inpp1/Aldh1a1/Sqle/Prkaa2/Dhcr24/Soat1/Fgfr1/Asah2/Sec14l2/Sult1a1/Bmp6/Nsdhl/Aldh3b1/Dkk3/Mvd/Acat2/Sgpp2/Mas1/Pcbd1/D…
GO:0006090	pyruvate metabolic process	34/1914	2.54335039450415e-08	0.000155144374064753	3.1009938442876e-06	Prkag2/Pfkm/Prkaa1/Pgam1/Pdhx/Eif6/Pdhb/Pdha1/Hk1/Aldoa/Entpd5/Mtch2/Nr4a3/Gpi/Gapdh/Pfkl/Pgk1/Slc2a6/Pkm/Me2/Me3/Pdk3/Prkaa2/Pfkp/Eno1/LOC108351137/Pdk2/Stat3/Tigar/Pfkfb3/Me1/Ppara/Htr2a/Mlxipl
GO:0007409	axonogenesis	92/1914	2.6670594705976e-08	0.000162690627706454	3.17440236237293e-06	Dpysl2/Hsp90ab1/Atp5mc1/Arhgap35/Gdi1/Usp9x/Pitpna/Pafah1b1/Apbb1/Epha4/Eif2b2/Kif5c/Clasp2/Ptpn11/Epha5/Bsg/RGD1307443/Dnm2/Mapt/Uchl1/Prkca/Enah/Ptprs/Thy1/Rtn4r/Robo2/Rab3a/Apc/Brsk1/Slit1/Stxbp1/Igf1r/Kif5a/Map2k1/Olfm1/Nr4a3/Xk/Trak2/Nefm/Nrp1/Slc9a6/Ephb2/Tubb2b/Nefl/Erbb3/Smo/Fgfr2/Gap43/Limk1/Cacna1a/Cnp/Robo1/Map1b/Scn1b/Snap91/Ndn/Epha10/Fgf13/Pip5k1c/Hsp90aa1/Mgll/Dcc/Lgi1/Dcx/Sema3c/N…
GO:0031346	positive regulation of cell projection organization	92/1914	4.43855731685603e-08	0.000270751996328218	5.04275327697352e-06	Nlgn1/Caprin1/Atp5mc1/Arhgap35/Gdi1/Cfl1/Camk1d/Pafah1b1/Apbb1/Epha4/Cdc42/Mapk6/Eif2b2/Washc5/Syt1/Fyn/Dnm1l/Negr1/Grip1/Hras/Grn/Stmn2/Arsb/Dnm2/Vamp7/Ppp2r5b/Mapt/Fam98a/Bbs4/Robo2/Ap2a1/Ankrd27/Itsn1/Apc/Eps8/Mob2/Ndrg4/Igf1r/Nav3/Map2k1/Syt4/Gng2/Nrp1/Itga3/Tubb2b/Ehd1/Nefl/Enc1/Zdhhc15/Limk1/Zmynd8/Enpp2/Robo1/Map1b/Scn1b/Neurl1/Cdc42ep2/Snap91/Cntn1/Foxo6/Rims1/Fgfr1/Hsp90aa1/Src/Dcc/Dcx/C…
GO:2000369	regulation of clathrin-dependent endocytosis	11/1914	5.7714498975108e-08	0.000352058443748159	5.90786454865173e-06	Scyl2/Hip1r/Dnm2/Syt11/Aak1/Smap1/Dnajc6/Snap91/Sh3gl3/Sh3gl2/Dab2
GO:0042743	hydrogen peroxide metabolic process	21/1914	6.60761221670491e-08	0.000403064345218999	6.47668739259682e-06	Prdx2/Park7/Fyn/Txnrd1/Cycs/Gpx1/Cat/Sod1/Sod2/COX2/Prdx4/Prdx1/Prdx5/Prdx3/Egfr/Pxdn/Prdx6/Stat3/Gpx3/Cybb/Duox2
GO:1901214	regulation of neuron death	77/1914	6.75737619776746e-08	0.000412199948063815	6.49610922331937e-06	Ubb/Prdx2/Hsp90ab1/Atp5mc1/Aars1/Dnajc5/Hyou1/Cdc42/Park7/Arrb1/Ncoa7/Ppp2r2b/Fyn/Nsmf/Oxr1/Bag1/Aifm1/Hras/Grn/Bace1/Vps35/Mapk8/Mapt/Grm7/Sarm1/Rab29/Sod1/Sod2/Clu/Itsn1/Chp1/Snx6/Stxbp1/Gabra5/Optn/Adora1/Nr4a3/Gclm/Gba/Gpi/Bok/Prdx3/Map2k4/Coro1a/Slc7a11/Nrp1/C1qa/Ppp1r13b/Nefl/Ctnnb1/Erbb3/Smo/Cacna1a/Vegfb/Grik2/Lgmn/Chrna7/Src/Dcc/Ghr/Stat3/Ddit3/Tigar/Tp73/Jun/Bdnf/Mag/LOC103689968/Ppara/…
GO:0016050	vesicle organization	60/1914	1.17077789453477e-07	0.000714174515666212	9.91975775405109e-06	Eps15/Shroom2/Rab39a/Pafah1b1/Syt1/Sdcbp/Vapb/Nsf/Rab1a/Tmf1/Arfgap3/Dnm2/Vamp7/Syt11/Aktip/Sec22b/Chmp2b/Rab29/Rab3a/Ankrd27/Pi4k2a/Chp1/Washc4/Stxbp6/Kif13a/Syt7/Stxbp1/Sec23a/Snx10/Ap2m1/Ptprn/Syt13/Syt4/Slc17a7/Coro1a/Synj1/Bloc1s3/Zdhhc15/Laptm4b/Snx33/Rab27a/Insig1/Dnm1/Prrt2/Snap91/Chn2/Rims1/Cplx1/Cav2/Vps41/Cadps/Stx1a/Vamp1/Sec24d/Anxa2/Cplx2/Rfx2/Mx1/Pla2g3/Unc13c
GO:0034765	regulation of ion transmembrane transport	91/1914	1.31024679870422e-07	0.000799250547209571	1.09164246439409e-05	Nlgn1/Tcaf1/Oxsr1/Scn2a/Kcna2/Cfl1/Kcnv1/Ifngr2/Park7/Dlg1/Scn2b/Fgf12/Fyn/Arl6ip1/Ptpn3/Dnm2/Akap6/Kcnab2/Prkca/Kcng2/Oprl1/Slc43a2/Irs2/Sri/Asph/Chrm3/Iscu/Thy1/Cd63/Hk1/Ehd3/Tmem38a/Chp1/Fgf14/Stk39/Scn1a/Dpp10/Arl6ip5/Kcnh1/Stoml1/Psen2/Atg5/Ywhaq/Acsl5/Slc9a1/Slc6a9/Coro1a/Kcnip2/Prkce/Hecw1/Ephb2/Cacna2d3/Cacna1a/Ywhah/Ubash3b/Abcb1b/Kcnc1/Scn1b/Kcnh6/Tcirg1/Fgf13/Nol3/Ank2/Ramp3/Kcnk10/Hcn…
GO:0016126	sterol biosynthetic process	20/1914	2.42730882610897e-07	0.00148065838392647	1.83848319221555e-05	Srebf2/Prkaa1/Fdps/Msmo1/Sc5d/Sod1/Hsd17b7/Cyp51/Hmgcs1/Fdft1/Insig1/Idi1/Sqle/Prkaa2/Dhcr24/Sec14l2/Nsdhl/Mvd/Cyb5r2/Acat2
GO:0010976	positive regulation of neuron projection development	74/1914	2.64848161948585e-07	0.00161557378788637	1.97606271970751e-05	Nlgn1/Caprin1/Atp5mc1/Arhgap35/Gdi1/Cfl1/Camk1d/Pafah1b1/Apbb1/Epha4/Mapk6/Eif2b2/Washc5/Syt1/Fyn/Dnm1l/Negr1/Grip1/Grn/Stmn2/Arsb/Vamp7/Ppp2r5b/Mapt/Robo2/Ap2a1/Ankrd27/Itsn1/Mob2/Ndrg4/Igf1r/Map2k1/Syt4/Nrp1/Itga3/Tubb2b/Ehd1/Nefl/Enc1/Zdhhc15/Limk1/Zmynd8/Robo1/Map1b/Scn1b/Neurl1/Snap91/Cntn1/Foxo6/Rims1/Fgfr1/Dcc/Dcx/Caprin2/Dpysl3/Bdnf/Sgk1/Cxcr4/Hgf/Islr2/Ntn1/Lpar1/RGD1563888/Plxnb3/Eef2k/…
GO:0006839	mitochondrial transport	51/1914	3.31121023548238e-07	0.00201983824364425	2.39892256419616e-05	Atp5f1b/Atp5f1a/Cyc1/Srebf2/Tomm70/Mapk9/Prkaa1/Atp5f1c/Ube2l3/Hip1r/Hspa4/Ppp2r2b/Cox5b/LOC102556337/Timm17a/Aifm1/Ndufa13/Sae1/Timm13/Vps35/Atp5f1e/Sfxn4/Atp5po/Csnk2a2/Dnajc15/Tomm34/Atp5f1d/Bcl2l2/ATP8/Kifbp/Mtch2/Sfxn3/Psen2/Slc9a1/Bok/ATP6/Sfxn1/Slc25a29/Slc25a10/Cnp/Atp5if1/Nol3/Hsp90aa1/Bnip3/Stat3/Mcur1/Hebp2/Ucp2/Nptx1/Hspa1b/Eya2
GO:0007272	ensheathment of neurons	42/1914	3.67589012145898e-07	0.00224229297408998	2.5801263000284e-05	Psap/Ncstn/Scn2a/Eif2b2/Dlg1/Serinc5/Lgi4/Tnfrsf21/Tppp/Sod1/Clu/Mpdz/Xk/Acer3/Ctnnb1/Ugt8/Gjc3/Ank2/Cntnap1/Tf/Fa2h/Pllp/Cd9/Cntn2/Bcas1/Rarb/Tspan2/Cxcr4/Mag/Plp1/Hgf/Mbp/Aspa/Mal/Mobp/Gpc1/Abcd2/Lpar1/Cldn11/Nkx6-2/Gal3st1/Itgb4
GO:0008366	axon ensheathment	42/1914	3.67589012145898e-07	0.00224229297408998	2.5801263000284e-05	Psap/Ncstn/Scn2a/Eif2b2/Dlg1/Serinc5/Lgi4/Tnfrsf21/Tppp/Sod1/Clu/Mpdz/Xk/Acer3/Ctnnb1/Ugt8/Gjc3/Ank2/Cntnap1/Tf/Fa2h/Pllp/Cd9/Cntn2/Bcas1/Rarb/Tspan2/Cxcr4/Mag/Plp1/Hgf/Mbp/Aspa/Mal/Mobp/Gpc1/Abcd2/Lpar1/Cldn11/Nkx6-2/Gal3st1/Itgb4
GO:0043467	regulation of generation of precursor metabolites and energy	36/1914	3.99982861313264e-07	0.00243989545401091	2.73903187941844e-05	Prkag2/Prkaa1/Inpp5k/Park7/Pgam1/Flcn/Vcp/Ide/Eif6/Cox7a2l/Prelid1/Cisd1/Trap1/Irs2/Cycs/Iscu/Cox7a2/Prkaca/Dnajc15/Ppp1r3c/Entpd5/Mtch2/Pgk1/Slc2a6/Prkaa2/Bnip3/Ak4/Stat3/C1qtnf2/Tigar/Pfkfb3/Ppp1r3e/Ppara/Htr2a/Phlda2/Mlxipl
GO:0060560	developmental growth involved in morphogenesis	58/1914	4.86453113868593e-07	0.00296736399459842	3.1176327095303e-05	Dpysl2/Prkcz/Hsp90ab1/Atp5mc1/Gdi1/Usp9x/Cfl1/Pafah1b1/Eif2b2/Syt1/Clasp2/RGD1307443/Dnm2/Mapt/Tmtc3/Ptprs/Rtn4r/Bin3/Slc12a2/Slit1/Ppp2r3a/Olfm1/Syt4/Nrp1/Slc9a6/Ctnnb1/Smo/Fgfr2/Limk1/Robo1/Map1b/Nrn1/Ndn/Fgf13/Rims1/Hsp90aa1/Mgll/Dcx/Sema3c/Nkd1/Fstl4/Sfrp1/Sh3gl2/Sema6a/Bdnf/Tmem108/Cxcr4/Mag/Islr2/Ntn1/Ddr1/Sema5a/Cpne9/Slit2/Tnfrsf12a/Six4/Flrt3/Nrp2
GO:0051588	regulation of neurotransmitter transport	40/1914	5.17573341580577e-07	0.00315719738364152	3.27509100488496e-05	Gpm6b/Nlgn1/Prepl/Syt1/Dnm1l/Rap1b/Bace1/Prkca/Grm7/Gfap/Apba2/Apba1/Rab3a/Arl6ip5/Syt7/Kcnh1/Nrxn3/Stxbp1/Syt4/Prkce/Napa/Syp/Cacna1a/Nrn1/Prrt2/Rims1/Cplx1/Chrna7/Stx1a/Napb/Vamp1/Erc1/Syn2/Kcnc4/Mctp1/Cplx2/Grm4/Htr2a/Tacr2/Unc13c
GO:0043524	negative regulation of neuron apoptotic process	42/1914	6.0184993074653e-07	0.00367128457755383	3.66904405791434e-05	Prdx2/Hsp90ab1/Aars1/Dnajc5/Hyou1/Park7/Arrb1/Fyn/Oxr1/Bag1/Hras/Grn/Grm7/Sod1/Sod2/Itsn1/Snx6/Stxbp1/Gabra5/Optn/Nr4a3/Gclm/Gpi/Bok/Prdx3/Map2k4/Coro1a/Nrp1/Nefl/Erbb3/Smo/Cacna1a/Vegfb/Grik2/Lgmn/Tp73/Jun/Bdnf/Mag/LOC103689968/Six4/Pla2g3
GO:1901653	cellular response to peptide	82/1914	6.26953625135633e-07	0.00382441711332736	3.73108116011168e-05	Atp5f1b/Prkcz/Mapk9/Cfl1/Eprs/Prkaa1/Epha4/Akr1b1/Nap1l1/Inpp5k/Apex1/Smpd3/Clasp2/Fyn/Adipor1/Ptpn11/Rap1b/Dlc1/Rangap1/Got1/Arid1b/Bace1/Mapk8/Prkca/Irs2/Mtus1/Rab15/Apc/Zdhhc7/Ptpre/Bcl2l2/Snx6/Errfi1/Igf1r/Nr4a3/Nmnat2/Acsl5/Slc9a1/Kank1/Pik3r3/Stat1/Agtrap/Inppl1/Tns2/Ctnnb1/Erbb3/Cacna2d3/Cacna1a/Pkm/Insig1/Map1b/Pnpla3/Ywhag/Foxo6/Lgmn/Pgr/Klf3/Cav2/Anxa5/Src/Ghr/Pdk2/Stat3/Cacna1c/Sgk1/Pr…
GO:0022411	cellular component disassembly	74/1914	7.55807074145597e-07	0.00461042315228814	4.23633174474599e-05	Abce1/Camsap2/Srebf2/Ddrgk1/Ogfod1/Shroom2/Cfl1/Add3/Klc1/Pafah1b1/Epha4/Vps33a/Lix1/Gle1/Clasp2/Map1lc3a/Eif5a/Dnm1l/Nsf/Vcp/Tecpr1/Dctn1/Mrrf/Aifm1/Stmn2/Cfl2/Map1lc3b/Asph/Mid1ip1/Csnk2a2/Lamp2/Vdac1/Hspa8/Apc/Eps8/Mical1/LOC680121/Mcts1/Optn/Igf1r/Nav3/Stmn3/Gba/Atg5/Bok/Dusp3/Eif5a2/Synj1/Napa/Map6d1/C1qa/Atp5if1/Map1b/Dnajc6/Fgf13/Rdx/Bnip3/Bmerb1/Napb/Sh3gl3/Igfbp3/Sh3gl2/Tigar/Ddr2/Sgk1/P…
GO:0046939	nucleotide phosphorylation	30/1914	9.11018604954128e-07	0.00555721349022018	4.85424513475041e-05	Prkag2/Pfkm/Prkaa1/Pgam1/Cmpk1/Eif6/Cmpk2/Ak5/Hk1/Aldoa/Entpd5/Mtch2/Gpi/Gapdh/Pfkl/Pgk1/Dtymk/Slc2a6/Pkm/Prkaa2/Pfkp/Eno1/LOC108351137/Ak4/Stat3/Tigar/Pfkfb3/Ppara/Htr2a/Mlxipl
GO:0062012	regulation of small molecule metabolic process	72/1914	9.12817255735055e-07	0.00556818525998384	4.85424513475041e-05	Srebf2/Prkag2/Maea/Mapk9/Prkaa1/Inpp5k/Park7/Fdps/Pgam1/Smpd3/Flcn/Adipor1/Vcp/Cltc/Eif6/Lcmt1/Irs2/Fh/Mid1ip1/Ap2a1/Sod1/Cyp51/Apc/Wnt4/Ppp1r3c/Plcd1/COX2/Entpd5/Mtch2/Nfe2l1/Map2k1/Nr4a3/Coq3/Acsl5/Prkce/Pgp/Slc7a11/Slc2a6/Comt/Cacna1a/Insig1/Stard4/Sesn2/Pdk3/Prkaa2/Eno1/Src/Sec14l2/Ak4/Bmp6/Pdk2/Stat3/C1qtnf2/Igfbp3/Tigar/Dkk3/Pfkfb3/Prox1/Abcd2/Ppp1r3e/Ppara/Mas1/Ghsr/C1qtnf1/Dab2/Foxo1/Ptgs…
GO:0072384	organelle transport along microtubule	25/1914	9.2250078629443e-07	0.00562725479639602	4.85424513475041e-05	Ubb/Kif1b/Prkcz/Ap3m2/Pafah1b1/Cdc42/Rab1a/Lamp1/Vamp7/Mapt/Uchl1/Actr10/Ap3s2/Sybu/Madd/Dync1i1/Kif13a/Bloc1s5/Kif5a/Map2k1/Trak2/Bloc1s3/Nefl/Map1b/Nefh
GO:1903578	regulation of ATP metabolic process	28/1914	1.14718516025248e-06	0.0069978294775401	5.85175330401612e-05	Prkag2/Prkaa1/Park7/Pgam1/Flcn/Dnm1l/Vcp/Eif6/Cox7a2l/Iscu/Cox7a2/Dnajc15/COX2/Entpd5/Mtch2/Map2k1/Pgk1/Slc2a6/Atp5if1/Prkaa2/Eno1/Ak4/Stat3/Tigar/Pfkfb3/Ppara/Htr2a/Mlxipl
GO:0051402	neuron apoptotic process	61/1914	1.4297971275763e-06	0.00872176247821541	7.21967736189243e-05	Prdx2/Hsp90ab1/Aars1/Ncstn/Scn2a/Dnajc5/Hyou1/Cdc42/Park7/Arrb1/Ppp2r2b/Fyn/Nsmf/Oxr1/Bag1/Aifm1/Hras/Grn/Bace1/Mapk8/Grm7/Gpx1/Tnfrsf21/Sod1/Sod2/Itsn1/Snx6/Stxbp1/Gabra5/Optn/Diablo/Nr4a3/Gclm/Gpi/Bok/Prdx3/Map2k4/Coro1a/Gapdh/Nrp1/Nefl/Ctnnb1/Erbb3/Smo/Cacna1a/Vegfb/Grik2/Lgmn/LOC108351137/Bnip3/Src/Ddit3/Tp73/Jun/Adarb1/Bdnf/Mag/LOC103689968/Grm4/Six4/Pla2g3
GO:0010257	NADH dehydrogenase complex assembly	18/1914	1.53059409455732e-06	0.00933662397679965	7.28700887724582e-05	Ndufab1/Ndufaf7/Ndufb4/Ndufa10/Dmac2/Ndufc1/Ndufs4/Aifm1/Ndufa13/Ndufb5/Ndufb8/Tmem126b/Ndufs8/Ndufa2/Ndufb9/Nubpl/Tmem126a/Ndufa8
GO:0032981	mitochondrial respiratory chain complex I assembly	18/1914	1.53059409455732e-06	0.00933662397679965	7.28700887724582e-05	Ndufab1/Ndufaf7/Ndufb4/Ndufa10/Dmac2/Ndufc1/Ndufs4/Aifm1/Ndufa13/Ndufb5/Ndufb8/Tmem126b/Ndufs8/Ndufa2/Ndufb9/Nubpl/Tmem126a/Ndufa8
GO:0010256	endomembrane system organization	77/1914	1.65842211296686e-06	0.0101163748890978	7.82109892202543e-05	Camsap2/Psap/Rab2a/Tmed4/Get3/Pafah1b1/Cdc42/Cog4/Clasp2/Vapb/Rab1a/Arl6ip1/Cltc/Dctn1/Tmf1/Pde4dip/Dnm2/Rab30/Syt11/Mapk1/Aktip/Ubl4a/Rtn3/Chmp2b/Rab29/Rab3a/Sod1/Ehd3/Bin3/Tmem38a/Clu/Pi4k2a/Washc4/Syt7/Mapk3/Rnf112/Ano10/Optn/Snx10/Map2k1/Ptprn/Syt4/Tango2/Synj1/Bloc1s3/Tmed5/Laptm4b/Snx33/Rab27a/Dnm1/Ano3/Ano2/Snx9/Syngr1/Chn2/Ank2/Cav2/Fa2h/Abca7/Anxa6/Tmeff2/Sh3gl2/Mtss1/Fat4/Micall1/Pacsin…
GO:0017157	regulation of exocytosis	55/1914	1.83679741545452e-06	0.0112044642342726	8.24844854115139e-05	Nlgn1/Prepl/Cdc42/Syt1/Smpd3/Sdcbp/Clasp2/Dnm1l/Nsf/Rap1b/Lamp1/Bace1/Vamp7/Syt11/Prkca/Grm7/Apba2/Apba1/Rab3a/Rab15/Mical1/Syt7/Septin4/Kcnh1/Nrxn3/Stxbp1/Vsnl1/Syt13/Syt4/Rapgef4/Prkce/Napa/Syp/Cacna1a/Rab27a/Pclo/Nppc/Nrn1/Prrt2/Rims1/Cplx1/Ralb/Chrna7/Cadps/Stx1a/Napb/Vamp1/Erc1/Cplx2/Grm4/Crhr1/Lgi3/RT1-CE5/Htr2a/Pla2g3
GO:0043254	regulation of protein-containing complex assembly	79/1914	2.15638075700299e-06	0.0131539226177182	9.37359470481207e-05	Prkcz/Camsap2/Psmc4/Cand1/Tfrc/Mapk9/Cfl1/Vdac2/Add3/Cdc42/Washc5/Park7/Dlg1/Hip1r/Clasp2/Epn1/Vcp/Ptpn11/Rap1b/Dctn1/Pde4dip/Stmn2/Vps35/Mapk8/Psmc5/Ppp2r5b/Mapt/Lcmt1/Bbs4/Lamp2/Psmc2/Cptp/Tppp/Rab3a/Prune1/Ankrd27/Dnajc15/Clu/Eif2ak2/Apc/Eps8/Stxbp6/Stxbp1/Nav3/Psen2/Gmfb/Gba/Kank1/Coro1a/Prkce/Napa/Inpp5j/Tubb4a/Hes1/Cryab/Map1b/Prrt2/Myadm/Cdc42ep2/Snap91/Snx9/Rdx/Nol3/Rims1/Ralb/Hsp90aa1/Sr…
GO:0046394	carboxylic acid biosynthetic process	60/1914	2.43754099472709e-06	0.0148690000678353	0.000103263891025504	Mapk9/Abcd3/Ndufab1/Prkaa1/Fads1/Park7/Smpd3/Asnsd1/Cltc/Prkab2/Got1/Eif6/Psat1/Gstm4/Gart/Pycr3/Mid1ip1/Acly/Bcat1/Gls/Akr1a1/Ap2a1/Got2/Acot7/Mtap/Fads2/Mgst3/Tecr/Daglb/Gamt/Fads3/Gatm/Cyp7b1/Acss2/Pkm/Insig1/Stard4/Asns/Aldh1a1/Elovl7/Prkaa2/Asah2/Mgll/Fa2h/Ptgds/Plp1/Prox1/Abcd2/Carns1/Nags/Dpyd/Lpl/Rbp1/Ptgs2/Cyp39a1/Alox12b/Pla2g3/Mlxipl/Noxred1/Cyp27a1
GO:0045454	cell redox homeostasis	17/1914	2.70655469062761e-06	0.0165099836128284	0.000112749370401671	Prdx2/Selenot/Tmx4/Apex1/Dnajc10/Txnl1/Txnrd1/Txndc5/Gpx1/Prdx4/Nfe2l1/Prdx1/Prdx5/Prdx3/Txn1/Prdx6/Ddit3
GO:1902883	negative regulation of response to oxidative stress	19/1914	3.15254642924263e-06	0.0192305332183801	0.000129175521936784	Psap/Park7/Ncoa7/Fyn/Oxr1/Trap1/Gpr37/Gpx1/Hspa8/Sod2/Ggt7/Nr4a3/Txn1/Slc7a11/Ctnnb1/Pde8a/Nol3/Hgf/Mctp1
GO:0071248	cellular response to metal ion	50/1914	3.4002008678972e-06	0.0207412252941729	0.000135979401445422	Nlgn1/Ncstn/Mapk9/Prkaa1/Calr/Syt1/Smpd3/Map1lc3a/Bace1/Txnrd1/Mapk8/Syt11/Mapk1/Asph/B2m/Hspa8/Sod1/Slc12a2/Syt7/Mapk3/Kcnh1/Nfe2l1/Syt13/Syt4/Ctnnb1/Adgrv1/Enpp2/Prkaa2/Egfr/Lgmn/Bnip3/Anxa5/Tf/Bmp6/Ddit3/Tigar/Jun/Glra2/Gsta4/Cybb/Cpne2/Eef2k/Kcna1/Cpne9/Hfe/Ptgs2/Nptx1/Serpinf1/Cpne4/Dpep1
GO:0016482	cytosolic transport	36/1914	4.59451097187553e-06	0.0280265169284407	0.000178044329705727	Kif1b/Eps15/Prepl/Tgoln2/Sgsm2/Cltc/Dennd5a/Ccdc91/Dctn1/Lamp1/Vps35/Ube2o/Mapk8/Mapk1/Aktip/Sybu/Rab29/Ehd3/Ankrd27/Syt7/Rhobtb3/Snx6/Mapk3/Kif5a/Map2k1/Syt4/Ykt6/Coro1a/Vps26a/Rab6b/Tbc1d10b/Rdx/Src/Erc1/Dab2/Magel2
GO:0016052	carbohydrate catabolic process	35/1914	4.67271927222651e-06	0.0285035875605817	0.000179682136225131	Prkag2/Pfkm/Prkaa1/Pgam1/Eif6/Nudt5/Hk1/Akr1a1/Pygb/Ppp1r3c/Glb1/Aldoa/Ldha/Entpd5/Mtch2/Gpi/Gapdh/Pfkl/Pgk1/Slc2a6/Sord/Pkm/Prkaa2/Pfkp/Eno1/LOC108351137/Stat3/Tigar/Pfkfb3/Ppp1r3e/Ppara/Dera/Htr2a/G6pc/Mlxipl
GO:1904874	positive regulation of telomerase RNA localization to Cajal body	9/1914	5.2460217031107e-06	0.0320007323889753	0.000200187682346908	Cct7/Cct4/Cct6a/Tcp1/Cct8/Cct3/Nop10/Cct2/Shq1
GO:0042542	response to hydrogen peroxide	43/1914	6.13607277283885e-06	0.037430043914317	0.000228909737613603	Psap/Cfl1/Prkaa1/Akr1b1/Eef2/Park7/Apex1/Smpd3/Map1lc3a/Fyn/Plekha1/Aifm1/Mapk8/Trap1/Gpr37/ND5/Gpx1/Cat/Hspa8/Sod1/Sod2/Rnf112/Ldha/Optn/Nr4a3/Prdx3/Txn1/Stat1/Txnip/Cryab/Pde8a/Nol3/Bnip3/Src/Ddit3/Capn1/Jun/Nptxr/Trpc6/Hgf/Foxo1/Stk26/Map3k5
GO:0035637	multicellular organismal signaling	35/1914	6.44837535920613e-06	0.0393350896911574	0.000237455497739275	Scn2a/Kcna2/Pafah1b1/Scn2b/Fgf12/Grm7/Sri/Sod1/Ehd3/Scn1a/Gba/Slc9a1/Rapgef4/Myh14/Cacna1a/Scn1b/Kcnh6/Grik2/Ank2/Cntnap1/Chrna7/Kcnmb4/Kcnmb2/Kcnc4/Cacna1c/Ryr2/Cacng2/Mag/Kcnd3/Scn4a/Kcna1/Ghsr/Dsc2/P2rx5/Gpr88
GO:0007611	learning or memory	61/1914	6.4601495699967e-06	0.0394069123769799	0.000237455497739275	Prkcz/Ncstn/Scn2a/Pafah1b1/Apbb1/B4galt2/Syt11/Mapt/Prkca/Grm7/Oprl1/Prkar1b/Uba6/Vdac3/B2m/Vdac1/Brsk1/Nrxn3/Ndrg4/Gabra5/Aff2/Psen2/Gmfb/Camk4/Amph/Syt4/Gpi/Slc17a7/Gatm/Pak5/Tanc1/Slc7a11/Itga3/Synj1/Cyp7b1/Ephb2/Comt/Kcnk4/Egfr/Foxo6/Fgf13/Lgmn/Chrna7/Cntn2/Kcnk10/Abca7/Jun/Cacna1c/Bdnf/Sgk1/Grm4/Crhr1/Ghsr/Ptgs2/Neto1/Ccnd2/Hrh1/Htr2a/Tacr2/Serpinf1/Gpr88
GO:0031338	regulation of vesicle fusion	14/1914	7.00766694362795e-06	0.0427467683561305	0.000254124583515437	Syt1/Rab3a/Ankrd27/Stxbp6/Syt7/Stxbp1/Syt4/Coro1a/Prrt2/Rims1/Cplx1/Vamp1/Anxa2/Cplx2
GO:0006790	sulfur compound metabolic process	56/1914	7.45654027863511e-06	0.0454848956996741	0.000266594794683445	Sult4a1/Mmut/Ciapin1/Park7/Pcmt1/Glrx3/Hsd17b4/Pdhx/Gstm4/Pdhb/Iscu/Pdha1/Acly/Gpx1/Sod1/Sod2/Acot7/Mical1/Mtap/Suclg1/Gpx4/Sucla2/Ggt7/Nfe2l1/Ethe1/Chst2/Hmgcs1/Gclm/Nubpl/Isca1/Acsl5/Gamt/Acot9/Bola2/Slc7a11/Idh1/Csgalnact1/Acss2/Comt/Cacna1a/Acsl4/Pdk3/Elovl7/Ghr/Sult1a1/Pdk2/Gpx3/Spock2/Chst9/Gsta4/Mvd/Blmh/Chst11/Spock3/Dpep1/Sult1c2a
GO:0042063	gliogenesis	68/1914	7.8701287146714e-06	0.0480077851594955	0.000275121393198193	Ncstn/Pafah1b1/Epha4/Dner/Nap1l1/Eef2/Eif2b2/Ptpn11/Il6st/Bag1/Prpf19/Grn/Mapk1/Gfap/Lgi4/Tnfrsf21/Tppp/Sod1/Clu/Mapk3/Rnf112/Nfe2l1/Map2k1/Il33/Bok/Synj1/C1qa/Ctnnb1/Erbb3/Smo/Gap43/Hes1/Bace2/Cnp/Enpp2/Ndn/Egfr/Cntnap1/Bnip3/Il34/Tf/Fa2h/Dcx/Apcdd1/Daam2/Cd9/Stat3/Cntn2/Bmerb1/Olig1/Tp73/Tspan2/Cxcr4/Mag/Plp1/Prdm8/Cdk6/Aspa/Mobp/Gpc1/Opalin/Gjc2/Lpar1/Nkx6-2/Nrros/Adcyap1/Necab3/Itgb4
GO:0010959	regulation of metal ion transport	78/1914	8.18057068471876e-06	0.0499014811767844	0.000283987793726092	Oxsr1/Saraf/Inpp5k/Dlg1/Scn2b/Fgf12/Fyn/Gnas/Ptpn3/Dnm2/Akap6/Kcnab2/Oprl1/Sri/Asph/Iscu/Thy1/Cd63/B2m/Ehd3/Tmem38a/Chp1/Fgf14/Stk39/Dpp10/Stoml1/Psen2/Adora1/Atg5/Slc9a1/Coro1a/Kcnip2/Prkce/Hecw1/Ctnnb1/Cacna1a/Hes1/Orai1/Ywhah/Ubash3b/Kcnc1/Scn1b/Cntn1/Fgf13/Nol3/Ank2/Tf/Ramp3/Ace/Fhl1/Cacna1c/Ryr2/Kcnc2/Cabp1/Nkain3/Sgk1/Pacsin3/Cxcr4/Trpc6/Plp1/Ptger3/LOC100911951/Gjc2/Kcna1/Crhr1/Fxyd1/Adcya…

## Sheet: CA2xCA3 - Downregulated genes
ID	Description	GeneRatio	pvalue	p.adjust	qvalue	geneID
GO:0050808	synapse organization	59/787	4.35491152252195e-12	2.28415109356276e-08	1.87536242511971e-08	Hspa8/Tuba1a/Frmpd4/Epha4/Gabra2/Nrcam/Snapin/Dlg1/Tsc2/Ctbp2/Prnp/Sema4a/Snap91/Cacnb3/Robo1/Slc9a6/Cript/Sema4d/Nrp1/Chmp2b/Erc2/Lgmn/Sdcbp/Dgkb/Syn1/Snca/Lrrn1/Epha7/Zdhhc15/Zmynd8/Ptpro/Ctnnb1/Pclo/Nrp2/Dock10/Nptxr/Neurl1/Ephb2/Ngef/Chrna7/Flrt3/Marcks/Eef2k/C1qa/Kirrel3/Cacng2/Gap43/Htr1a/Epha3/Rph3a/Nptx1/Lrtm2/Slc7a11/Lrrtm3/Klk8/Ephb1/Glra2/Cdh9/Unc13c
GO:0097485	neuron projection guidance	38/787	2.07299392975823e-11	1.08728531615819e-07	4.46348324560047e-08	Tubb3/Epha4/Scn1b/Alcam/Nrcam/Bsg/Robo2/Sema4a/Robo1/Rtn4r/Dpysl4/Lgi1/Sema4d/Nrp1/Epha7/Tmeff1/Unc5c/Ptpro/Sema6a/Cntn4/Tubb2b/Nrp2/Ncam1/Unc5d/Tgfb2/Ephb2/Nr4a3/Flrt3/Slit2/Gap43/Epha3/Epha10/Lrtm2/Boc/Ephb1/Sema5a/Sema3c/Epha8
GO:0010977	negative regulation of neuron projection development	30/787	3.93162057047822e-10	2.06213498921583e-06	4.23269993521747e-07	Epha4/Dennd5a/Fkbp4/Trak2/Ywhah/Snapin/Tsc2/Sema4a/Hdac2/Rtn4r/Sema4d/Mag/Nrp1/Epha7/Gfap/Lpar1/Stmn2/Sema6a/Ephb2/Ngef/Slit2/Asap1/Epha3/Rap1gap2/Dpysl3/Trpc6/Dab2/Klk8/Sema5a/Sema3c
GO:0010721	negative regulation of cell development	47/787	8.23608213044117e-10	4.31982507741639e-06	7.09343410434417e-07	Epha4/Dennd5a/Fkbp4/Ttc3/Trak2/Ywhah/Snapin/Tsc2/Stat3/Sema4a/Syt4/Hdac2/Rtn4r/Sema4d/Mag/Nrp1/Epha7/Gfap/Lpar1/Stmn2/Sema6a/Cntn4/Ctnnb1/Frzb/Daam2/Ephb2/Hey1/Ngef/Bmerb1/Slit2/Olfm1/Asap1/Epha3/Rap1gap2/Hes5/Dpysl3/Trpc6/Dab2/Meltf/Klk8/Postn/Sema5a/Rflnb/Cd24/Sema3c/Adcyap1/Bhlhe23
GO:0031345	negative regulation of cell projection organization	32/787	1.69894403466992e-09	8.91096146184372e-06	1.21936492032187e-06	Epha4/Dennd5a/Fkbp4/Ccp110/Trak2/Ywhah/Snapin/Tsc2/Prnp/Sema4a/Hdac2/Rtn4r/Sema4d/Mag/Nrp1/Epha7/Gfap/Lpar1/Stmn2/Sema6a/Ephb2/Ngef/Slit2/Asap1/Epha3/Rap1gap2/Dpysl3/Trpc6/Dab2/Klk8/Sema5a/Sema3c
GO:0022898	regulation of transmembrane transporter activity	36/787	5.76987921990202e-09	3.02630165083861e-05	3.10586524850252e-06	Gja1/Scn1b/Stk39/Neto1/Stim2/Ywhah/Dlg1/Prnp/Cacnb3/Ank2/Ifngr2/Slc9a3r1/Ryr2/Snca/Hecw1/Cacng3/Scn4b/Hap1/Kcns2/Fhl1/Ephb2/Glrx/Kcng1/Cacng2/Osr1/Kcns1/Chrm3/Rph3a/Trpc6/Kcnc2/Nppa/Lrrc55/Fxyd1/Crhr1/Twist1/Fxyd7
GO:0051961	negative regulation of nervous system development	43/787	7.64257238763894e-09	4.00852921731662e-05	3.14064471228435e-06	Epha4/Dennd5a/Fkbp4/Ttc3/Trak2/Cpe/Ywhah/Snapin/Tsc2/Stat3/Sema4a/Syt4/Hdac2/Rtn4r/Sema4d/Mag/Nrp1/Epha7/Gfap/Lpar1/Stmn2/Sema6a/Cntn4/Ctnnb1/Daam2/Ephb2/Hey1/Ngef/Bmerb1/Slit2/Olfm1/Asap1/Epha3/Rap1gap2/Hes5/Dpysl3/Trpc6/Dab2/Klk8/Sema5a/Cd24/Sema3c/Adcyap1
GO:0008038	neuron recognition	14/787	8.75173544855576e-09	4.5902852427675e-05	3.14064471228435e-06	Epha4/Nrcam/Bsg/Robo2/Robo1/Crtac1/Nrp1/Cntn4/Ncam1/Ephb2/Gap43/Epha3/Ndn/Sema5a
GO:0032409	regulation of transporter activity	36/787	1.49435943727459e-08	7.83791524850522e-05	4.1151246435297e-06	Gja1/Scn1b/Stk39/Neto1/Stim2/Ywhah/Dlg1/Prnp/Cacnb3/Ank2/Ifngr2/Slc9a3r1/Ryr2/Snca/Hecw1/Cacng3/Scn4b/Hap1/Kcns2/Fhl1/Ephb2/Glrx/Kcng1/Cacng2/Osr1/Kcns1/Chrm3/Rph3a/Trpc6/Kcnc2/Nppa/Lrrc55/Fxyd1/Crhr1/Twist1/Fxyd7
GO:0099504	synaptic vesicle cycle	33/787	1.50229778414979e-08	7.87955187786565e-05	4.1151246435297e-06	Hspa8/Napa/Synj1/Dnajc6/Synj2/Snapin/Fcho2/Grm7/Ctbp2/Snap91/Amph/Syt4/Erc2/Syn1/Snca/Pip5k1c/Syt17/Sh3gl2/Syt7/Ctnnb1/Pclo/Syn2/Nrn1/Chrna7/Stx1a/Htr1a/Sh3gl3/Htr2a/Ddc/Doc2a/Cd24/Mx1/Unc13c
GO:1990778	protein localization to cell periphery	42/787	1.52896344614157e-08	8.01941327501252e-05	4.1151246435297e-06	Sec23a/Nsg1/Clasp2/Prkcz/Ehd1/Camk2g/Rdx/Lin7c/Bsg/Rab15/Fcho2/Dlg1/Tsc2/Arl3/Prnp/Cacnb3/Kcnip4/Ank2/Gpr158/Map2k1/Lgi1/Gpsm2/Lypd1/Flot2/Flot1/Slc9a3r1/Ramp2/Cacng3/Mal/Nptxr/Ephb2/Tspan14/Nectin3/Cacng2/Grm1/Epha3/Map7/Nptx1/Pid1/Dab2/Tspan15/Ehd4
GO:0050919	negative chemotaxis	14/787	2.80753196663663e-08	0.000147255051650091	6.71673290965524e-06	Robo2/Sema4a/Robo1/Rtn4r/Sema4d/Epha7/Unc5c/Sema6a/Nrp2/Flrt3/Slit2/Lrtm2/Sema5a/Sema3c
GO:0048762	mesenchymal cell differentiation	31/787	3.01106227503301e-08	0.000157930216325481	6.82451843055958e-06	Anxa6/Hif1a/Clasp2/Mapk1/Tsc2/Sema4a/Hdac2/Sema4d/Nrp1/Sdcbp/Cited2/Sema6a/Ctnnb1/Nrp2/Frzb/Tgfb2/Hey1/Acvr1/Olfm1/Epha3/Osr1/Kitlg/Dab2/Fgf10/Wnt10a/Sema5a/Wnt4/Rflnb/Sema3c/Ret/Twist1
GO:0022411	cellular component disassembly	43/787	3.35742293235158e-08	0.00017609683280184	7.22906169276332e-06	Hspa8/Napa/Add3/Epha4/Camsap2/Hif1a/Clasp2/Synj1/Dnajc6/Rdx/Hdgfl3/Lix1/Ddrgk1/Snapin/Eif5a2/Bnip3/Eps8/Stmn4/Atp5if1/Nav3/Flot1/Ddr1/Swap70/Tmod1/Stmn2/Fyco1/Bok/Shroom2/Sh3gl2/Tgfb2/Igfbp3/Ngef/Padi2/Bmerb1/C1qa/Htr1a/Sh3gl3/Meltf/Plk5/Acvr1c/Sema5a/Cd24/Kif19
GO:0042391	regulation of membrane potential	48/787	6.04919837307189e-08	0.00031728045466762	1.19517373615386e-05	Rgs7/Gabra2/Gja1/Prkcz/Scn1b/Neto1/Nrcam/Arl6ip5/Ywhah/Dlg1/Snap91/Bnip3/Cacnb3/Src/Ank2/Ppp2r3c/Grik4/Atp5if1/Ryr2/Snca/Myh14/Bid/Zmynd8/Bok/Kcnd3/Scn4b/Fhl1/Gabra3/Kcnh5/Chrna7/Glrx/Kcnh8/Stx1a/Cacng2/Grm1/Hebp2/Kcnq3/Kcnc2/Pid1/Ucp2/Jun/Nppa/Kcnk10/Glra2/Fxyd1/Gjd2/Gpr88/Adcyap1
GO:0050803	regulation of synapse structure or activity	35/787	6.31736889985528e-08	0.000331345998797409	1.19517373615386e-05	Hspa8/Tuba1a/Frmpd4/Epha4/Nrcam/Tsc2/Prnp/Sema4a/Snap91/Cript/Sema4d/Chmp2b/Dgkb/Snca/Lrrn1/Epha7/Zdhhc15/Zmynd8/Ptpro/Nrp2/Nptxr/Neurl1/Ephb2/Ngef/Flrt3/Marcks/Eef2k/Gap43/Nptx1/Lrtm2/Slc7a11/Lrrtm3/Klk8/Ephb1/Mx1
[truncated: 24 more rows]

## Sheet: CA1xDG - Downregulated genes
ID	Description	GeneRatio	pvalue	p.adjust	qvalue	geneID
[truncated: 19 more rows]

[truncated: 8 more sheets: CA2xDG - Downregulated genes, CA3xDG - Downregulated genes, CA1xCA2 - Upregulated genes, CA1xCA3 - Upregulated genes, CA2xCA3 - Upregulated genes, CA1xDG - Upregulated genes, CA2xDG - Upregulated genes, CA3xDG - Upregulated genes]
